# Supplementary material for: Differential tumor immune microenvironment coupled with tumor progression or tumor eradication in HPV-antigen expressing squamous cell carcinoma (SCC) models
Source: Front Immunol. 2024 Jul 11;15:1405318. doi: 10.3389/fimmu.2024.1405318 (PMC11269233; doi:10.3389/fimmu.2024.1405318)
Supplement: Supplementary file 2 [file DataSheet_2.csv]

	CHROM	POS	ID	REF	ALT	QUAL	FILTER	INFO	FORMAT	NORMAL	TUMOR	anno.gene	anno.type	anno.imapct
7	chr10	4410845	.	G	T	.	PASS	AS_FilterStatus=SITE;AS_SB_TABLE=28,52|2,2;DP=87;ECNT=1;GERMQ=93;MBQ=29,20;MFRL=260,231;MMQ=60,60;MPOS=25;NALOD=1.55;NLOD=10.18;POPAF=6.00;TLOD=5.11;ANN=T|intron_variant|MODIFIER|Rmnd1|Rmnd1|transcript|NM_025343.5|protein_coding|9/12|c.1006-56C>A||||||,T|intron_variant|MODIFIER|Gm5512|Gm5512|transcript|NR_002891.1|pseudogene|8/11|n.1103-56C>A||||||	GT:AD:AF:DP:F1R2:F2R1:SB	0/0:44,0:0.027:44:11,0:19,0:16,28,0,0	0/1:36,4:0.086:40:8,0:20,2:12,24,2,2	Rmnd1	intron_variant	MODIFIER
64	chr10	18665094	.	C	A	.	PASS	AS_FilterStatus=SITE;AS_SB_TABLE=12,47|2,2;DP=66;ECNT=1;GERMQ=93;MBQ=35,20;MFRL=269,190;MMQ=60,60;MPOS=41;NALOD=1.46;NLOD=8.43;POPAF=6.00;TLOD=5.86;ANN=A|intron_variant|MODIFIER|Arfgef3|Arfgef3|transcript|NM_001033258.4|protein_coding|5/33|c.421-81G>T||||||	GT:AD:AF:DP:F1R2:F2R1:SB	0/0:32,0:0.033:32:11,0:13,0:6,26,0,0	0/1:27,4:0.111:31:15,2:6,0:6,21,2,2	Arfgef3	intron_variant	MODIFIER
74	chr10	21070294	.	C	A	.	PASS	AS_FilterStatus=SITE;AS_SB_TABLE=25,20|2,1;DP=48;ECNT=1;GERMQ=93;MBQ=31,20;MFRL=252,203;MMQ=60,60;MPOS=57;NALOD=1.40;NLOD=7.22;POPAF=6.00;TLOD=5.22;ANN=A|intron_variant|MODIFIER|Ahi1|Ahi1|transcript|NM_026203.3|protein_coding|21/23|c.2980-2249C>A||||||,A|intron_variant|MODIFIER|Ahi1|Ahi1|transcript|NM_001177776.1|protein_coding|4/6|c.265-2249C>A||||||	GT:AD:AF:DP:F1R2:F2R1:SB	0/0:28,0:0.038:28:17,0:6,0:15,13,0,0	0/1:17,3:0.187:20:10,1:2,1:10,7,2,1	Ahi1	intron_variant	MODIFIER
121	chr10	33343042	.	C	A	.	PASS	AS_FilterStatus=SITE;AS_SB_TABLE=100,34|2,2;DP=139;ECNT=1;GERMQ=93;MBQ=27,20;MFRL=263,234;MMQ=60,60;MPOS=30;NALOD=1.75;NLOD=16.50;POPAF=6.00;TLOD=4.94;ANN=A|intron_variant|MODIFIER|Trdn|Trdn|transcript|NM_029726.2|protein_coding|19/37|c.1256-34C>A||||||	GT:AD:AF:DP:F1R2:F2R1:SB	0/0:70,0:0.018:70:31,0:21,0:51,19,0,0	0/1:64,4:0.054:68:31,2:16,0:49,15,2,2	Trdn	intron_variant	MODIFIER
150	chr10	41488276	.	C	A	.	PASS	AS_FilterStatus=SITE;AS_SB_TABLE=93,82|1,3;DP=184;ECNT=1;GERMQ=93;MBQ=32,25;MFRL=254,194;MMQ=60,60;MPOS=36;NALOD=1.91;NLOD=24.07;POPAF=6.00;TLOD=5.07;ANN=A|missense_variant|MODERATE|Smpd2|Smpd2|transcript|NM_009213.2|protein_coding|7/10|c.525G>T|p.Leu175Phe|833/1602|525/1260|175/419||,A|upstream_gene_variant|MODIFIER|Ppil6|Ppil6|transcript|NM_028430.1|protein_coding||c.-2205C>A|||||2163|,A|downst…	GT:AD:AF:DP:F1R2:F2R1:SB	0/0:91,0:0.012:91:39,0:35,0:52,39,0,0	0/1:84,4:0.053:88:40,1:29,2:41,43,1,3	Ppil6	upstream_gene_variant	MODIFIER
151	chr10	41488548	.	C	A	.	PASS	AS_FilterStatus=SITE;AS_SB_TABLE=43,50|2,2;DP=103;ECNT=1;GERMQ=93;MBQ=34,20;MFRL=289,267;MMQ=60,60;MPOS=7;NALOD=1.69;NLOD=14.09;POPAF=6.00;TLOD=5.19;ANN=A|upstream_gene_variant|MODIFIER|Ppil6|Ppil6|transcript|NM_028430.1|protein_coding||c.-1933C>A|||||1891|,A|downstream_gene_variant|MODIFIER|Mical1|Mical1|transcript|NM_138315.2|protein_coding||c.*1660C>A|||||1518|,A|downstream_gene_variant|MODIFI…	GT:AD:AF:DP:F1R2:F2R1:SB	0/0:47,0:0.020:47:23,0:18,0:22,25,0,0	0/1:46,4:0.062:50:27,2:11,0:21,25,2,2	Ppil6	upstream_gene_variant	MODIFIER
157	chr10	41907433	.	C	A	.	PASS	AS_FilterStatus=SITE;AS_SB_TABLE=11,77|0,3;DP=95;ECNT=1;GERMQ=93;MBQ=36,29;MFRL=264,298;MMQ=60,60;MPOS=32;NALOD=1.73;NLOD=15.35;POPAF=6.00;TLOD=4.71;ANN=A|3_prime_UTR_variant|MODIFIER|Sesn1|Sesn1|transcript|NM_001162908.1|protein_coding|10/10|c.*75C>A|||||75|,A|3_prime_UTR_variant|MODIFIER|Sesn1|Sesn1|transcript|NM_001013370.2|protein_coding|10/10|c.*75C>A|||||75|	GT:AD:AF:DP:F1R2:F2R1:SB	0/0:56,0:0.018:56:35,0:16,0:5,51,0,0	0/1:32,3:0.117:35:17,0:12,2:6,26,0,3	Sesn1	3_prime_UTR_variant	MODIFIER
172	chr10	43604254	.	A	C	.	PASS	AS_FilterStatus=SITE;AS_SB_TABLE=43,8|4,2;DP=60;ECNT=1;GERMQ=93;MBQ=31,31;MFRL=277,260;MMQ=60,60;MPOS=47;NALOD=1.49;NLOD=8.75;POPAF=6.00;TLOD=12.21;ANN=C|intron_variant|MODIFIER|F830002L21Rik|F830002L21Rik|transcript|NR_033558.1|pseudogene|1/2|n.138-93A>C||||||	GT:AD:AF:DP:F1R2:F2R1:SB	0/0:33,0:0.031:33:18,0:11,0:28,5,0,0	0/1:18,6:0.248:24:12,2:5,2:15,3,4,2	F830002L21Rik	intron_variant	MODIFIER
217	chr10	58221726	.	G	T	.	PASS	AS_FilterStatus=SITE;AS_SB_TABLE=19,16|2,1;DP=40;ECNT=1;GERMQ=70;MBQ=28,20;MFRL=279,231;MMQ=45,45;MPOS=32;NALOD=1.11;NLOD=3.61;POPAF=6.00;TLOD=5.10;ANN=T|intergenic_region|MODIFIER|Smpdl3a-Dux|Smpdl3a-Dux|intergenic_region|Smpdl3a-Dux|||n.58221726G>T||||||	GT:AD:AF:DP:F1R2:F2R1:SB	0/0:13,0:0.071:13:7,0:3,0:8,5,0,0	0/1:22,3:0.136:25:10,1:6,1:11,11,2,1	Smpdl3a-Dux	intergenic_region	MODIFIER
574	chr10	76490897	.	C	A	.	PASS	AS_FilterStatus=SITE;AS_SB_TABLE=4,84|1,10;DP=100;ECNT=1;GERMQ=93;MBQ=35,28;MFRL=275,314;MMQ=60,60;MPOS=24;NALOD=1.65;NLOD=12.94;POPAF=6.00;TLOD=21.69;ANN=A|intron_variant|MODIFIER|Mcm3ap|Mcm3ap|transcript|NM_019434.2|protein_coding|14/28|c.3311+69C>A||||||	GT:AD:AF:DP:F1R2:F2R1:SB	0/0:45,0:0.022:45:25,0:16,0:2,43,0,0	0/1:43,11:0.202:54:22,6:18,3:2,41,1,10	Mcm3ap	intron_variant	MODIFIER
577	chr10	76562221	.	G	T	.	PASS	AS_FilterStatus=SITE;AS_SB_TABLE=21,1|3,0;DP=25;ECNT=1;GERMQ=39;MBQ=28,31;MFRL=289,320;MMQ=60,60;MPOS=5;NALOD=1.04;NLOD=3.01;POPAF=6.00;TLOD=6.99;ANN=T|upstream_gene_variant|MODIFIER|Spatc1l|Spatc1l|transcript|NM_029661.1|protein_coding||c.-145G>T|||||51|,T|non_coding_transcript_exon_variant|MODIFIER|4930483K19Rik|4930483K19Rik|transcript|NR_045354.1|pseudogene|1/4|n.6C>A||||||	GT:AD:AF:DP:F1R2:F2R1:SB	0/0:10,0:0.083:10:5,0:5,0:10,0,0,0	0/1:12,3:0.250:15:6,2:5,1:11,1,3,0	Spatc1l	upstream_gene_variant	MODIFIER
616	chr10	80234217	.	C	A	.	PASS	AS_FilterStatus=SITE;AS_SB_TABLE=102,29|2,2;DP=142;ECNT=1;GERMQ=93;MBQ=33,20;MFRL=270,259;MMQ=60,60;MPOS=18;NALOD=1.80;NLOD=18.31;POPAF=6.00;TLOD=4.94;ANN=A|splice_region_variant&intron_variant|LOW|Mum1|Mum1|transcript|NM_023431.5|protein_coding|5/13|c.1025-6C>A||||||,A|intron_variant|MODIFIER|Bc1|Bc1|transcript|NR_038088.1|pseudogene|1/4|n.94+135327G>T||||||	GT:AD:AF:DP:F1R2:F2R1:SB	0/0:72,0:0.016:72:37,0:22,0:56,16,0,0	0/1:59,4:0.052:63:37,1:15,1:46,13,2,2	Bc1	intron_variant	MODIFIER
635	chr10	81089531	.	C	A	.	PASS	AS_FilterStatus=SITE;AS_SB_TABLE=5,35|2,2;DP=44;ECNT=1;GERMQ=77;MBQ=36,25;MFRL=247,206;MMQ=60,60;MPOS=47;NALOD=1.23;NLOD=4.82;POPAF=6.00;TLOD=7.06;ANN=A|intron_variant|MODIFIER|Creb3l3|Creb3l3|transcript|NM_145365.3|protein_coding|6/11|c.565-87G>T||||||	GT:AD:AF:DP:F1R2:F2R1:SB	0/0:17,0:0.056:17:10,0:5,0:2,15,0,0	0/1:23,4:0.148:27:18,1:4,2:3,20,2,2	Creb3l3	intron_variant	MODIFIER
641	chr10	81264990	.	G	A	.	PASS	AS_FilterStatus=SITE;AS_SB_TABLE=52,88|2,7;DP=153;ECNT=1;GERMQ=93;MBQ=33,31;MFRL=259,324;MMQ=60,60;MPOS=19;NALOD=1.90;NLOD=22.83;POPAF=6.00;TLOD=20.78;ANN=A|stop_gained|HIGH|Mrpl54|Mrpl54|transcript|NM_025317.2|protein_coding|3/3|c.283C>T|p.Gln95*|319/587|283/408|95/135||,A|upstream_gene_variant|MODIFIER|Apba3|Apba3|transcript|NM_018758.2|protein_coding||c.-3905G>A|||||3182|,A|downstream_gene_var…	GT:AD:AF:DP:F1R2:F2R1:SB	0/0:95,0:0.013:95:48,0:23,0:38,57,0,0	0/1:45,9:0.208:54:21,6:14,3:14,31,2,7	Mrpl54	stop_gained	HIGH
646	chr10	81589254	.	CAA	C	.	PASS	AS_FilterStatus=SITE;AS_SB_TABLE=33,1|4,0;DP=47;ECNT=1;GERMQ=46;MBQ=33,34;MFRL=299,271;MMQ=60,60;MPOS=36;NALOD=0.940;NLOD=5.44;POPAF=6.00;RPA=13,11;RU=A;STR;STRQ=93;TLOD=10.67;ANN=C|downstream_gene_variant|MODIFIER|Tle6|Tle6|transcript|NM_053254.2|protein_coding||c.*1779_*1780delTT|||||1650|,C|intron_variant|MODIFIER|Tle2|Tle2|transcript|NM_019725.2|protein_coding|18/20|c.2120-165_2120-164delAA||…	GT:AD:AF:DP:F1R2:F2R1:SB	0/0:18,0:0.044:18:11,0:7,0:18,0,0,0	0/1:16,4:0.226:20:10,2:5,2:15,1,4,0	Tle6	downstream_gene_variant	MODIFIER
694	chr10	86080138	.	C	A	.	PASS	AS_FilterStatus=SITE;AS_SB_TABLE=26,7|2,1;DP=36;ECNT=1;GERMQ=65;MBQ=32,20;MFRL=273,175;MMQ=60,60;MPOS=11;NALOD=1.26;NLOD=5.12;POPAF=6.00;TLOD=5.15;ANN=A|intron_variant|MODIFIER|Syn3|Syn3|transcript|NM_013722.3|protein_coding|8/13|c.914+69G>T||||||	GT:AD:AF:DP:F1R2:F2R1:SB	0/0:19,0:0.053:19:7,0:10,0:14,5,0,0	0/1:14,3:0.167:17:4,1:9,1:12,2,2,1	Syn3	intron_variant	MODIFIER
703	chr10	87967804	.	T	A	.	PASS	AS_FilterStatus=SITE;AS_SB_TABLE=2,84|1,7;DP=97;ECNT=1;GERMQ=93;MBQ=28,29;MFRL=277,306;MMQ=60,60;MPOS=34;NALOD=1.73;NLOD=15.85;POPAF=6.00;TLOD=17.83;ANN=A|non_coding_transcript_exon_variant|MODIFIER|Tyms-ps|Tyms-ps|transcript|NR_000040.2|pseudogene|1/1|n.1134T>A||||||	GT:AD:AF:DP:F1R2:F2R1:SB	0/0:55,0:0.018:55:10,0:39,0:2,53,0,0	0/1:31,8:0.220:39:10,5:19,3:0,31,1,7	Tyms-ps	non_coding_transcript_exon_variant	MODIFIER
731	chr10	90750891	.	GCCAAGAGTGCCTGTCTTGGTTTTGCCTGGAAATCCA	G	.	PASS	AS_FilterStatus=SITE;AS_SB_TABLE=50,42|1,1;DP=97;ECNT=1;GERMQ=93;MBQ=33,36;MFRL=264,284;MMQ=60,60;MPOS=26;NALOD=1.62;NLOD=11.94;POPAF=6.00;TLOD=6.00;ANN=G|intron_variant|MODIFIER|Anks1b|Anks1b|transcript|NM_001128086.2|protein_coding|17/24|c.2763+69973_2763+70008delCCAAGAGTGCCTGTCTTGGTTTTGCCTGGAAATCCA||||||,G|intron_variant|MODIFIER|Anks1b|Anks1b|transcript|NM_001177397.1|protein_coding|4/11|c.28…	GT:AD:AF:DP:F1R2:F2R1:SB	0/0:53,0:0.024:53:22,0:14,0:29,24,0,0	0/1:39,2:0.061:41:18,1:5,0:21,18,1,1	Anks1b	intron_variant	MODIFIER
761	chr10	95549399	.	C	A	.	PASS	AS_FilterStatus=SITE;AS_SB_TABLE=90,83|3,1;DP=181;ECNT=1;GERMQ=93;MBQ=32,25;MFRL=265,245;MMQ=60,60;MPOS=38;NALOD=1.85;NLOD=20.67;POPAF=6.00;TLOD=5.00;ANN=A|missense_variant|MODERATE|Nudt4|Nudt4|transcript|NM_027722.4|protein_coding|5/5|c.429G>T|p.Lys143Asn|839/3231|429/540|143/179||,A|downstream_gene_variant|MODIFIER|Ube2n|Ube2n|transcript|NM_080560.3|protein_coding||c.*7087C>A|||||3741|	GT:AD:AF:DP:F1R2:F2R1:SB	0/0:88,0:0.014:88:42,0:19,0:42,46,0,0	0/1:85,4:0.049:89:52,1:23,2:48,37,3,1	Ube2n	downstream_gene_variant	MODIFIER
807	chr10	110942359	.	C	A	.	PASS	AS_FilterStatus=SITE;AS_SB_TABLE=38,52|2,2;DP=96;ECNT=1;GERMQ=93;MBQ=33,20;MFRL=265,254;MMQ=60,60;MPOS=15;NALOD=1.54;NLOD=10.23;POPAF=6.00;TLOD=5.07;ANN=A|3_prime_UTR_variant|MODIFIER|Zdhhc17|Zdhhc17|transcript|NM_172554.2|protein_coding|17/17|c.*2034G>T|||||2034|,A|downstream_gene_variant|MODIFIER|Csrp2|Csrp2|transcript|NM_007792.4|protein_coding||c.*3072C>A|||||2845|	GT:AD:AF:DP:F1R2:F2R1:SB	0/0:40,0:0.028:40:18,0:15,0:15,25,0,0	0/1:50,4:0.063:54:29,2:11,0:23,27,2,2	Zdhhc17	3_prime_UTR_variant	MODIFIER
860	chr10	117051199	.	C	A	.	PASS	AS_FilterStatus=SITE;AS_SB_TABLE=67,33|2,2;DP=107;ECNT=1;GERMQ=93;MBQ=32,20;MFRL=261,176;MMQ=60,60;MPOS=45;NALOD=1.65;NLOD=13.23;POPAF=6.00;TLOD=5.07;ANN=A|3_prime_UTR_variant|MODIFIER|Cct2|Cct2|transcript|NM_007636.2|protein_coding|16/16|c.*47G>T|||||47|,A|downstream_gene_variant|MODIFIER|Lrrc10|Lrrc10|transcript|NM_146242.2|protein_coding||c.*4952C>A|||||4431|	GT:AD:AF:DP:F1R2:F2R1:SB	0/0:51,0:0.022:51:35,0:8,0:35,16,0,0	0/1:49,4:0.062:53:29,2:13,0:32,17,2,2	Cct2	3_prime_UTR_variant	MODIFIER
871	chr10	118206075	.	T	C	.	PASS	AS_FilterStatus=SITE;AS_SB_TABLE=2,32|1,4;DP=39;ECNT=1;GERMQ=60;MBQ=31,36;MFRL=324,310;MMQ=48,60;MPOS=50;NALOD=1.28;NLOD=5.37;POPAF=6.00;TLOD=14.13;ANN=C|intron_variant|MODIFIER|Il22|Il22|transcript|NM_016971.2|protein_coding|3/4|c.396+197T>C||||||	GT:AD:AF:DP:F1R2:F2R1:SB	0/0:18,0:0.050:18:10,0:7,0:2,16,0,0	0/1:16,5:0.261:21:8,2:8,3:0,16,1,4	Il22	intron_variant	MODIFIER
906	chr10	127057011	.	C	A	.	PASS	AS_FilterStatus=SITE;AS_SB_TABLE=2,61|2,2;DP=68;ECNT=1;GERMQ=93;MBQ=35,20;MFRL=289,228;MMQ=60,60;MPOS=34;NALOD=1.54;NLOD=9.93;POPAF=6.00;TLOD=5.59;ANN=A|downstream_gene_variant|MODIFIER|Cyp27b1|Cyp27b1|transcript|NM_010009.2|protein_coding||c.*4867C>A|||||4005|,A|intron_variant|MODIFIER|March9|March9|transcript|NM_001033262.2|protein_coding|3/3|c.707-100G>T||||||	GT:AD:AF:DP:F1R2:F2R1:SB	0/0:33,0:0.028:33:15,0:12,0:0,33,0,0	0/1:30,4:0.089:34:21,0:6,2:2,28,2,2	Cyp27b1	downstream_gene_variant	MODIFIER
932	chr10	128313344	.	T	C	.	PASS	AS_FilterStatus=SITE;AS_SB_TABLE=18,49|1,7;DP=76;ECNT=1;GERMQ=93;MBQ=30,27;MFRL=242,223;MMQ=60,60;MPOS=31;NALOD=1.55;NLOD=10.44;POPAF=6.00;TLOD=15.76;ANN=C|intron_variant|MODIFIER|Pan2|Pan2|transcript|NM_133992.3|protein_coding|10/25|c.1596+84T>C||||||,C|intron_variant|MODIFIER|Pan2|Pan2|transcript|NM_001252326.1|protein_coding|10/25|c.1596+84T>C||||||,C|intron_variant|MODIFIER|Pan2|Pan2|transcri…	GT:AD:AF:DP:F1R2:F2R1:SB	0/0:41,0:0.027:41:13,0:15,0:9,32,0,0	0/1:26,8:0.280:34:15,4:7,3:9,17,1,7	Pan2	intron_variant	MODIFIER
945	chr10	128953541	.	C	A	.	PASS	AS_FilterStatus=SITE;AS_SB_TABLE=33,38|1,1;DP=73;ECNT=2;GERMQ=93;MBQ=32,20;MFRL=267,210;MMQ=60,60;MPOS=45;NALOD=1.45;NLOD=8.13;POPAF=6.00;TLOD=5.88;ANN=A|missense_variant|MODERATE|Itga7|Itga7|transcript|NM_001330160.1|protein_coding|22/25|c.2952C>A|p.Asn984Lys|3128/4032|2952/3423|984/1140||,A|missense_variant|MODERATE|Itga7|Itga7|transcript|NM_008398.2|protein_coding|22/25|c.2940C>A|p.Asn980Lys|3…	GT:AD:AF:DP:F1R2:F2R1:PGT:PID:PS:SB	0|0:33,0:0.034:33:16,0:10,0:0|1:128953541_C_A:128953541:15,18,0,0	0|1:38,2:0.053:40:19,1:15,0:0|1:128953541_C_A:128953541:18,20,1,1	Mettl7b	downstream_gene_variant	MODIFIER
946	chr10	128953546	.	C	A	.	PASS	AS_FilterStatus=SITE;AS_SB_TABLE=33,39|1,1;DP=75;ECNT=2;GERMQ=93;MBQ=32,20;MFRL=266,210;MMQ=60,60;MPOS=45;NALOD=1.46;NLOD=8.43;POPAF=6.00;TLOD=5.88;ANN=A|missense_variant|MODERATE|Itga7|Itga7|transcript|NM_001330160.1|protein_coding|22/25|c.2957C>A|p.Thr986Asn|3133/4032|2957/3423|986/1140||,A|missense_variant|MODERATE|Itga7|Itga7|transcript|NM_008398.2|protein_coding|22/25|c.2945C>A|p.Thr982Asn|3…	GT:AD:AF:DP:F1R2:F2R1:PGT:PID:PS:SB	0|0:34,0:0.033:34:16,0:9,0:0|1:128953541_C_A:128953541:15,19,0,0	0|1:38,2:0.053:40:18,1:15,0:0|1:128953541_C_A:128953541:18,20,1,1	Mettl7b	downstream_gene_variant	MODIFIER
1090	chr11	3139153	.	T	A	.	PASS	AS_FilterStatus=SITE;AS_SB_TABLE=16,5|3,1;DP=27;ECNT=1;GERMQ=29;MBQ=28,24;MFRL=283,129;MMQ=60,60;MPOS=37;NALOD=0.992;NLOD=2.41;POPAF=6.00;TLOD=7.83;ANN=A|intron_variant|MODIFIER|Sfi1|Sfi1|transcript|NM_030207.2|protein_coding|22/32|c.2182+984A>T||||||	GT:AD:AF:DP:F1R2:F2R1:SB	0/0:8,0:0.094:8:3,0:5,0:6,2,0,0	0/1:13,4:0.237:17:4,0:5,3:10,3,3,1	Sfi1	intron_variant	MODIFIER
1149	chr11	3147634	.	G	T	.	PASS	AS_FilterStatus=SITE;AS_SB_TABLE=51,54|2,2;DP=112;ECNT=1;GERMQ=93;MBQ=33,20;MFRL=275,201;MMQ=60,60;MPOS=20;NALOD=1.71;NLOD=14.70;POPAF=6.00;TLOD=5.12;ANN=T|intron_variant|MODIFIER|Sfi1|Sfi1|transcript|NM_030207.2|protein_coding|14/32|c.1342-1342C>A||||||	GT:AD:AF:DP:F1R2:F2R1:SB	0/0:58,0:0.019:58:13,0:19,0:30,28,0,0	0/1:47,4:0.061:51:17,1:7,1:21,26,2,2	Sfi1	intron_variant	MODIFIER
1176	chr11	3152445	.	C	G	.	PASS	AS_FilterStatus=SITE;AS_SB_TABLE=22,20|1,2;DP=48;ECNT=1;GERMQ=83;MBQ=33,35;MFRL=280,284;MMQ=60,60;MPOS=40;NALOD=1.29;NLOD=5.42;POPAF=6.00;TLOD=6.39;ANN=G|intron_variant|MODIFIER|Sfi1|Sfi1|transcript|NM_030207.2|protein_coding|14/32|c.1341+987G>C||||||	GT:AD:AF:DP:F1R2:F2R1:SB	0/0:22,0:0.049:22:11,0:4,0:12,10,0,0	0/1:20,3:0.168:23:12,0:4,3:10,10,1,2	Sfi1	intron_variant	MODIFIER
1202	chr11	3156046	.	G	A	.	PASS	AS_FilterStatus=SITE;AS_SB_TABLE=22,30|4,4;DP=62;ECNT=1;GERMQ=84;MBQ=31,30;MFRL=280,265;MMQ=60,60;MPOS=29;NALOD=1.44;NLOD=7.78;POPAF=6.00;TLOD=18.80;ANN=A|intron_variant|MODIFIER|Sfi1|Sfi1|transcript|NM_030207.2|protein_coding|12/32|c.1177-550C>T||||||	GT:AD:AF:DP:F1R2:F2R1:SB	0/0:30,0:0.035:30:8,0:16,0:12,18,0,0	0/1:22,8:0.287:30:9,2:9,5:10,12,4,4	Sfi1	intron_variant	MODIFIER
1232	chr11	3161589	.	C	A	.	PASS	AS_FilterStatus=SITE;AS_SB_TABLE=14,32|0,3;DP=52;ECNT=1;GERMQ=93;MBQ=34,29;MFRL=291,288;MMQ=60,60;MPOS=47;NALOD=1.42;NLOD=7.48;POPAF=6.00;TLOD=4.89;ANN=A|intron_variant|MODIFIER|Sfi1|Sfi1|transcript|NM_030207.2|protein_coding|9/32|c.851-1443G>T||||||	GT:AD:AF:DP:F1R2:F2R1:SB	0/0:25,0:0.037:25:16,0:6,0:4,21,0,0	0/1:21,3:0.167:24:6,3:12,0:10,11,0,3	Sfi1	intron_variant	MODIFIER
1250	chr11	3165166	.	T	A	.	PASS	AS_FilterStatus=SITE;AS_SB_TABLE=69,56|1,4;DP=136;ECNT=2;GERMQ=93;MBQ=28,29;MFRL=278,269;MMQ=60,60;MPOS=28;NALOD=1.78;NLOD=17.72;POPAF=6.00;TLOD=6.25;ANN=A|intron_variant|MODIFIER|Sfi1|Sfi1|transcript|NM_030207.2|protein_coding|8/32|c.693+410A>T||||||	GT:AD:AF:DP:F1R2:F2R1:SB	0/0:69,0:0.016:69:27,0:24,0:37,32,0,0	0/1:56,5:0.091:61:18,1:28,1:32,24,1,4	Sfi1	intron_variant	MODIFIER
1258	chr11	3167163	.	G	A	.	PASS	AS_FilterStatus=SITE;AS_SB_TABLE=21,28|2,2;DP=53;ECNT=1;GERMQ=93;MBQ=31,20;MFRL=276,202;MMQ=60,60;MPOS=38;NALOD=1.30;NLOD=5.72;POPAF=6.00;TLOD=6.04;ANN=A|intron_variant|MODIFIER|Sfi1|Sfi1|transcript|NM_030207.2|protein_coding|7/32|c.591-1485C>T||||||	GT:AD:AF:DP:F1R2:F2R1:SB	0/0:22,0:0.048:22:8,0:11,0:9,13,0,0	0/1:27,4:0.138:31:10,2:12,1:12,15,2,2	Sfi1	intron_variant	MODIFIER
1259	chr11	3168134	.	G	A	.	PASS	AS_FilterStatus=SITE;AS_SB_TABLE=13,22|2,0;DP=37;ECNT=2;GERMQ=76;MBQ=34,31;MFRL=279,207;MMQ=60,60;MPOS=28;NALOD=1.20;NLOD=4.52;POPAF=6.00;TLOD=5.40;ANN=A|intron_variant|MODIFIER|Sfi1|Sfi1|transcript|NM_030207.2|protein_coding|7/32|c.590+2453C>T||||||	GT:AD:AF:DP:F1R2:F2R1:PGT:PID:PS:SB	0|0:17,0:0.059:17:7,0:7,0:0|1:3168134_G_A:3168134:4,13,0,0	0|1:18,2:0.136:20:12,0:5,2:0|1:3168134_G_A:3168134:9,9,2,0	Sfi1	intron_variant	MODIFIER
1260	chr11	3168136	.	G	A	.	PASS	AS_FilterStatus=SITE;AS_SB_TABLE=13,22|2,0;DP=37;ECNT=2;GERMQ=76;MBQ=34,31;MFRL=279,207;MMQ=60,60;MPOS=30;NALOD=1.20;NLOD=4.52;POPAF=6.00;TLOD=5.40;ANN=A|intron_variant|MODIFIER|Sfi1|Sfi1|transcript|NM_030207.2|protein_coding|7/32|c.590+2451C>T||||||	GT:AD:AF:DP:F1R2:F2R1:PGT:PID:PS:SB	0|0:17,0:0.059:17:7,0:7,0:0|1:3168134_G_A:3168134:4,13,0,0	0|1:18,2:0.136:20:11,0:5,2:0|1:3168134_G_A:3168134:9,9,2,0	Sfi1	intron_variant	MODIFIER
1274	chr11	3171311	.	G	A	.	PASS	AS_FilterStatus=SITE;AS_SB_TABLE=19,13|2,1;DP=35;ECNT=1;GERMQ=64;MBQ=33,30;MFRL=289,340;MMQ=60,60;MPOS=12;NALOD=1.26;NLOD=5.11;POPAF=6.00;TLOD=6.46;ANN=A|intron_variant|MODIFIER|Sfi1|Sfi1|transcript|NM_030207.2|protein_coding|6/32|c.473-607C>T||||||	GT:AD:AF:DP:F1R2:F2R1:SB	0/0:18,0:0.053:18:9,0:6,0:12,6,0,0	0/1:14,3:0.212:17:4,1:5,2:7,7,2,1	Sfi1	intron_variant	MODIFIER
1276	chr11	3173620	.	C	A	.	PASS	AS_FilterStatus=SITE;AS_SB_TABLE=25,16|1,3;DP=46;ECNT=2;GERMQ=79;MBQ=33,25;MFRL=265,229;MMQ=60,60;MPOS=55;NALOD=1.32;NLOD=6.02;POPAF=6.00;TLOD=13.71;ANN=A|intron_variant|MODIFIER|Sfi1|Sfi1|transcript|NM_030207.2|protein_coding|6/32|c.473-2916G>T||||||	GT:AD:AF:DP:F1R2:F2R1:PGT:PID:PS:SB	0|0:22,0:0.045:22:13,0:6,0:0|1:3173620_C_A:3173620:15,7,0,0	0|1:19,4:0.190:23:7,1:8,0:0|1:3173620_C_A:3173620:10,9,1,3	Sfi1	intron_variant	MODIFIER
1277	chr11	3173629	.	T	C	.	PASS	AS_FilterStatus=SITE;AS_SB_TABLE=27,14|1,3;DP=45;ECNT=2;GERMQ=81;MBQ=29,28;MFRL=265,229;MMQ=60,60;MPOS=55;NALOD=1.32;NLOD=6.02;POPAF=6.00;TLOD=13.53;ANN=C|intron_variant|MODIFIER|Sfi1|Sfi1|transcript|NM_030207.2|protein_coding|6/32|c.473-2925A>G||||||	GT:AD:AF:DP:F1R2:F2R1:PGT:PID:PS:SB	0|0:21,0:0.045:21:13,0:4,0:0|1:3173620_C_A:3173620:15,6,0,0	0|1:20,4:0.174:24:9,1:7,0:0|1:3173620_C_A:3173620:12,8,1,3	Sfi1	intron_variant	MODIFIER
1281	chr11	3176480	.	A	G	.	PASS	AS_FilterStatus=SITE;AS_SB_TABLE=29,35|4,1;DP=69;ECNT=2;GERMQ=93;MBQ=28,31;MFRL=273,316;MMQ=60,60;MPOS=29;NALOD=1.54;NLOD=9.92;POPAF=6.00;TLOD=9.68;ANN=G|intron_variant|MODIFIER|Sfi1|Sfi1|transcript|NM_030207.2|protein_coding|6/32|c.472+947T>C||||||	GT:AD:AF:DP:F1R2:F2R1:SB	0/0:35,0:0.028:35:13,0:17,0:15,20,0,0	0/1:29,5:0.189:34:8,2:12,2:14,15,4,1	Sfi1	intron_variant	MODIFIER
1282	chr11	3176509	.	G	A	.	PASS	AS_FilterStatus=SITE;AS_SB_TABLE=32,39|3,2;DP=76;ECNT=2;GERMQ=93;MBQ=28,30;MFRL=262,316;MMQ=60,60;MPOS=41;NALOD=1.56;NLOD=10.53;POPAF=6.00;TLOD=11.96;ANN=A|intron_variant|MODIFIER|Sfi1|Sfi1|transcript|NM_030207.2|protein_coding|6/32|c.472+918C>T||||||	GT:AD:AF:DP:F1R2:F2R1:SB	0/0:41,0:0.027:41:15,0:13,0:15,26,0,0	0/1:30,5:0.193:35:5,3:15,2:17,13,3,2	Sfi1	intron_variant	MODIFIER
1310	chr11	3180890	.	T	G	.	PASS	AS_FilterStatus=SITE;AS_SB_TABLE=73,54|4,2;DP=139;ECNT=2;GERMQ=93;MBQ=31,27;MFRL=272,273;MMQ=60,60;MPOS=47;NALOD=1.78;NLOD=17.10;POPAF=6.00;TLOD=10.53;ANN=G|intron_variant|MODIFIER|Sfi1|Sfi1|transcript|NM_030207.2|protein_coding|4/32|c.267-1383A>C||||||	GT:AD:AF:DP:F1R2:F2R1:SB	0/0:62,0:0.017:62:25,0:22,0:32,30,0,0	0/1:65,6:0.081:71:23,0:29,3:41,24,4,2	Sfi1	intron_variant	MODIFIER
1319	chr11	3185458	.	TATGTCC	T	.	PASS	AS_FilterStatus=SITE;AS_SB_TABLE=25,16|2,2;DP=45;ECNT=1;GERMQ=60;MBQ=28,26;MFRL=277,341;MMQ=60,60;MPOS=38;NALOD=1.23;NLOD=4.82;POPAF=6.00;TLOD=12.48;ANN=T|intron_variant|MODIFIER|Sfi1|Sfi1|transcript|NM_030207.2|protein_coding|4/32|c.266+601_266+606delGGACAT||||||	GT:AD:AF:DP:F1R2:F2R1:SB	0/0:17,0:0.056:17:9,0:5,0:10,7,0,0	0/1:24,4:0.185:28:7,3:9,0:15,9,2,2	Sfi1	intron_variant	MODIFIER
1369	chr11	3195266	.	C	G	.	PASS	AS_FilterStatus=SITE;AS_SB_TABLE=50,43|2,1;DP=97;ECNT=1;GERMQ=93;MBQ=33,27;MFRL=266,255;MMQ=60,60;MPOS=36;NALOD=1.64;NLOD=12.59;POPAF=6.00;TLOD=5.28;ANN=G|upstream_gene_variant|MODIFIER|Sfi1|Sfi1|transcript|NM_030207.2|protein_coding||c.-6303G>C|||||1803|,G|intergenic_region|MODIFIER|Sfi1-Eif4enif1|Sfi1-Eif4enif1|intergenic_region|Sfi1-Eif4enif1|||n.3195266C>G||||||	GT:AD:AF:DP:F1R2:F2R1:SB	0/0:54,0:0.023:54:24,0:15,0:29,25,0,0	0/1:39,3:0.102:42:21,2:13,1:21,18,2,1	Sfi1	upstream_gene_variant	MODIFIER
1381	chr11	3922243	.	TCTTCCTACAGACA	T	.	PASS	AS_FilterStatus=SITE;AS_SB_TABLE=2,38|1,1;DP=44;ECNT=1;GERMQ=82;MBQ=29,20;MFRL=272,213;MMQ=60,60;MPOS=35;NALOD=1.38;NLOD=6.92;POPAF=6.00;TLOD=6.57;ANN=T|intron_variant|MODIFIER|Tcn2|Tcn2|transcript|NM_001130458.1|protein_coding|7/9|c.950-80_950-68delTGTCTGTAGGAAG||||||,T|intron_variant|MODIFIER|Tcn2|Tcn2|transcript|NM_001130459.1|protein_coding|7/9|c.950-80_950-68delTGTCTGTAGGAAG||||||,T|intron_v…	GT:AD:AF:DP:F1R2:F2R1:SB	0/0:24,0:0.040:24:7,0:5,0:1,23,0,0	0/1:16,2:0.111:18:5,1:4,0:1,15,1,1	Tcn2	intron_variant	MODIFIER
1434	chr11	16872034	.	C	A	.	PASS	AS_FilterStatus=SITE;AS_SB_TABLE=0,21|0,2;DP=25;ECNT=1;GERMQ=45;MBQ=35,28;MFRL=309,380;MMQ=60,60;MPOS=46;NALOD=1.20;NLOD=4.21;POPAF=6.00;TLOD=5.32;ANN=A|intron_variant|MODIFIER|Egfr|Egfr|transcript|NM_207655.2|protein_coding|10/27|c.1207+159C>A||||||,A|intron_variant|MODIFIER|Egfr|Egfr|transcript|NM_007912.4|protein_coding|10/15|c.1207+159C>A||||||	GT:AD:AF:DP:F1R2:F2R1:SB	0/0:14,0:0.060:14:8,0:6,0:0,14,0,0	0/1:7,2:0.273:9:6,2:1,0:0,7,0,2	Egfr	intron_variant	MODIFIER
1469	chr11	28914558	.	C	A	.	PASS	AS_FilterStatus=SITE;AS_SB_TABLE=41,5|3,1;DP=53;ECNT=1;GERMQ=93;MBQ=32,31;MFRL=300,272;MMQ=60,60;MPOS=52;NALOD=1.40;NLOD=7.22;POPAF=6.00;TLOD=6.34;ANN=A|intron_variant|MODIFIER|Efemp1|Efemp1|transcript|NM_146015.2|protein_coding|5/10|c.641-30C>A||||||	GT:AD:AF:DP:F1R2:F2R1:SB	0/0:25,0:0.038:25:13,0:11,0:20,5,0,0	0/1:21,4:0.170:25:15,3:6,0:21,0,3,1	Efemp1	intron_variant	MODIFIER
1497	chr11	31101280	.	C	A	.	PASS	AS_FilterStatus=SITE;AS_SB_TABLE=31,81|1,2;DP=117;ECNT=1;GERMQ=93;MBQ=33,20;MFRL=278,147;MMQ=60,60;MPOS=35;NALOD=1.76;NLOD=16.80;POPAF=6.00;TLOD=4.68;ANN=A|3_prime_UTR_variant|MODIFIER|Asb3|Asb3|transcript|NM_023906.3|protein_coding|10/10|c.*38C>A|||||38|	GT:AD:AF:DP:F1R2:F2R1:SB	0/0:62,0:0.017:62:32,0:18,0:16,46,0,0	0/1:50,3:0.067:53:24,2:11,0:15,35,1,2	Asb3	3_prime_UTR_variant	MODIFIER
1515	chr11	34821129	.	G	A	.	PASS	AS_FilterStatus=SITE;AS_SB_TABLE=11,85|1,10;DP=113;ECNT=1;GERMQ=93;MBQ=32,25;MFRL=273,294;MMQ=60,60;MPOS=40;NALOD=1.75;NLOD=16.50;POPAF=6.00;TLOD=21.72;ANN=A|intron_variant|MODIFIER|Spdl1|Spdl1|transcript|NM_027411.2|protein_coding|7/11|c.892-99C>T||||||	GT:AD:AF:DP:F1R2:F2R1:SB	0/0:58,0:0.017:58:35,0:14,0:5,53,0,0	0/1:38,11:0.233:49:23,4:6,4:6,32,1,10	Spdl1	intron_variant	MODIFIER
1542	chr11	46284123	.	C	A	.	PASS	AS_FilterStatus=SITE;AS_SB_TABLE=44,16|2,1;DP=65;ECNT=1;GERMQ=93;MBQ=30,20;MFRL=278,208;MMQ=60,60;MPOS=44;NALOD=1.50;NLOD=9.19;POPAF=6.00;TLOD=5.64;ANN=A|intron_variant|MODIFIER|Cyfip2|Cyfip2|transcript|NM_001252459.1|protein_coding|5/30|c.387+34G>T||||||,A|intron_variant|MODIFIER|Mir6989|Mir6989|transcript|NR_105955.1|pseudogene|2/4|n.20+51614C>A||||||,A|intron_variant|MODIFIER|Cyfip2|Cyfip2|tra…	GT:AD:AF:DP:F1R2:F2R1:SB	0/0:35,0:0.030:35:20,0:6,0:27,8,0,0	0/1:25,3:0.120:28:15,1:5,1:17,8,2,1	Cyfip2	intron_variant	MODIFIER
1554	chr11	50171149	.	C	T	.	PASS	AS_FilterStatus=SITE;AS_SB_TABLE=58,39|1,2;DP=102;ECNT=2;GERMQ=93;MBQ=28,20;MFRL=278,201;MMQ=60,60;MPOS=15;NALOD=1.65;NLOD=13.03;POPAF=6.00;TLOD=8.28;ANN=T|synonymous_variant|LOW|Tbc1d9b|Tbc1d9b|transcript|NM_001290760.1|protein_coding|22/22|c.3534C>T|p.Cys1178Cys|3613/5249|3534/3792|1178/1263||,T|synonymous_variant|LOW|Tbc1d9b|Tbc1d9b|transcript|NM_001290759.1|protein_coding|22/22|c.3531C>T|p.Cy…	GT:AD:AF:DP:F1R2:F2R1:PGT:PID:PS:SB	0|0:50,0:0.022:50:19,0:18,0:0|1:50171149_C_T:50171149:32,18,0,0	0|1:47,3:0.044:50:18,1:13,0:0|1:50171149_C_T:50171149:26,21,1,2	3010026O09Rik	upstream_gene_variant	MODIFIER
1561	chr11	51091302	.	C	A	.	PASS	AS_FilterStatus=SITE;AS_SB_TABLE=122,58|3,2;DP=191;ECNT=1;GERMQ=93;MBQ=32,20;MFRL=264,237;MMQ=60,60;MPOS=36;NALOD=1.93;NLOD=24.79;POPAF=6.00;TLOD=6.47;ANN=A|non_coding_transcript_exon_variant|MODIFIER|9230009I02Rik|9230009I02Rik|transcript|NR_045865.1|pseudogene|3/3|n.617C>A||||||	GT:AD:AF:DP:F1R2:F2R1:SB	0/0:97,0:0.012:97:50,0:24,0:63,34,0,0	0/1:83,5:0.050:88:46,2:26,1:59,24,3,2	9230009I02Rik	non_coding_transcript_exon_variant	MODIFIER
1584	chr11	53613837	.	C	A	.	PASS	AS_FilterStatus=SITE;AS_SB_TABLE=41,6|2,2;DP=62;ECNT=1;GERMQ=93;MBQ=33,20;MFRL=287,213;MMQ=60,60;MPOS=43;NALOD=1.37;NLOD=6.02;POPAF=6.00;TLOD=5.92;ANN=A|intron_variant|MODIFIER|Il4|Il4|transcript|NM_021283.2|protein_coding|3/3|c.333+67G>T||||||,A|intron_variant|MODIFIER|Il4|Il4|transcript|NR_027491.1|pseudogene|2/2|n.411+67G>T||||||	GT:AD:AF:DP:F1R2:F2R1:SB	0/0:21,0:0.041:21:12,0:8,0:18,3,0,0	0/1:26,4:0.105:30:15,2:9,0:23,3,2,2	Il4	intron_variant	MODIFIER
1591	chr11	54345034	.	C	A	.	PASS	AS_FilterStatus=SITE;AS_SB_TABLE=13,0|6,0;DP=20;ECNT=1;GERMQ=11;MBQ=35,31;MFRL=308,359;MMQ=60,60;MPOS=36;NALOD=0.954;NLOD=2.41;POPAF=6.00;TLOD=17.70;ANN=A|intron_variant|MODIFIER|Acsl6|Acsl6|transcript|NM_001033597.1|protein_coding|15/20|c.1508-142C>A||||||,A|intron_variant|MODIFIER|Acsl6|Acsl6|transcript|NM_001033598.1|protein_coding|15/20|c.1433-142C>A||||||,A|intron_variant|MODIFIER|Acsl6|Acsl…	GT:AD:AF:DP:F1R2:F2R1:SB	0/0:8,0:0.100:8:5,0:3,0:8,0,0,0	0/1:5,6:0.539:11:5,5:0,1:5,0,6,0	Acsl6	intron_variant	MODIFIER
1600	chr11	55162581	.	T	C	.	PASS	AS_FilterStatus=SITE;AS_SB_TABLE=49,10|2,1;DP=64;ECNT=2;GERMQ=93;MBQ=28,20;MFRL=283,248;MMQ=60,60;MPOS=26;NALOD=1.14;NLOD=7.52;POPAF=6.00;TLOD=5.06;ANN=C|intron_variant|MODIFIER|Slc36a2|Slc36a2|transcript|NM_153170.3|protein_coding|9/9|c.1165+65A>G||||||	GT:AD:AF:DP:F1R2:F2R1:PGT:PID:PS:SB	0|0:27,0:0.036:27:13,0:11,0:1|0:55162577_CCTGT_C:55162577:24,3,0,0	1|0:32,3:0.094:35:18,1:6,1:1|0:55162577_CCTGT_C:55162577:25,7,2,1	Slc36a2	intron_variant	MODIFIER
1606	chr11	57784492	.	C	A	.	PASS	AS_FilterStatus=SITE;AS_SB_TABLE=61,23|3,0;DP=90;ECNT=1;GERMQ=93;MBQ=30,32;MFRL=263,318;MMQ=60,60;MPOS=37;NALOD=1.52;NLOD=9.58;POPAF=6.00;TLOD=5.01;ANN=A|intron_variant|MODIFIER|Galnt10|Galnt10|transcript|NM_134189.2|protein_coding|11/11|c.1654-78C>A||||||	GT:AD:AF:DP:F1R2:F2R1:SB	0/0:37,0:0.029:37:22,0:9,0:28,9,0,0	0/1:47,3:0.085:50:19,1:21,2:33,14,3,0	Galnt10	intron_variant	MODIFIER
1615	chr11	59067012	.	C	A	.	PASS	AS_FilterStatus=SITE;AS_SB_TABLE=93,27|2,2;DP=127;ECNT=1;GERMQ=93;MBQ=32,20;MFRL=265,193;MMQ=60,60;MPOS=47;NALOD=1.75;NLOD=16.25;POPAF=6.00;TLOD=4.96;ANN=A|intron_variant|MODIFIER|Obscn|Obscn|transcript|NM_001171512.2|protein_coding|39/103|c.10807+54G>T||||||,A|intron_variant|MODIFIER|Obscn|Obscn|transcript|NM_199152.3|protein_coding|41/89|c.11434+54G>T||||||	GT:AD:AF:DP:F1R2:F2R1:SB	0/0:62,0:0.018:62:38,0:15,0:49,13,0,0	0/1:58,4:0.056:62:28,2:18,0:44,14,2,2	Obscn	intron_variant	MODIFIER
1632	chr11	60683005	.	G	A	.	PASS	AS_FilterStatus=SITE;AS_SB_TABLE=54,93|2,2;DP=152;ECNT=1;GERMQ=93;MBQ=28,25;MFRL=267,247;MMQ=25,30;MPOS=48;NALOD=1.82;NLOD=19.41;POPAF=6.00;TLOD=5.27;ANN=A|intergenic_region|MODIFIER|Alkbh5-Llgl1|Alkbh5-Llgl1|intergenic_region|Alkbh5-Llgl1|||n.60683005G>A||||||	GT:AD:AF:DP:F1R2:F2R1:SB	0/0:75,0:0.015:75:30,0:29,0:27,48,0,0	0/1:72,4:0.064:76:22,1:28,2:27,45,2,2	Alkbh5-Llgl1	intergenic_region	MODIFIER
1663	chr11	65067188	.	CTTCCACCCGCATCCTCTGAAGCAACAAAGCCAAATACTGGGAAAGATAGT	C	.	PASS	AS_FilterStatus=SITE;AS_SB_TABLE=11,41|1,1;DP=55;ECNT=1;GERMQ=93;MBQ=33,20;MFRL=287,257;MMQ=60,60;MPOS=37;NALOD=1.30;NLOD=5.72;POPAF=6.00;TLOD=6.23;ANN=C|intron_variant|MODIFIER|Arhgap44|Arhgap44|transcript|NM_001099288.1|protein_coding|3/19|c.199-82_199-33delACTATCTTTCCCAGTATTTGGCTTTGTTGCTTCAGAGGATGCGGGTGGAA||||||,C|intron_variant|MODIFIER|Arhgap44|Arhgap44|transcript|NM_175003.3|protein_coding|…	GT:AD:AF:DP:F1R2:F2R1:SB	0/0:26,0:0.048:26:12,0:0,0:7,19,0,0	0/1:26,2:0.078:28:10,1:6,0:4,22,1,1	Arhgap44	intron_variant	MODIFIER
1671	chr11	67090959	.	C	A	.	PASS	AS_FilterStatus=SITE;AS_SB_TABLE=104,92|2,2;DP=205;ECNT=1;GERMQ=93;MBQ=31,24;MFRL=265,234;MMQ=60,60;MPOS=33;NALOD=1.97;NLOD=27.38;POPAF=6.00;TLOD=5.69;ANN=A|intron_variant|MODIFIER|Myh3|Myh3|transcript|NM_001099635.1|protein_coding|20/40|c.2290-10C>A||||||	GT:AD:AF:DP:F1R2:F2R1:SB	0/0:103,0:0.011:103:45,0:41,0:57,46,0,0	0/1:93,4:0.048:97:42,2:30,1:47,46,2,2	Myh3	intron_variant	MODIFIER
1708	chr11	69487081	.	C	A	.	PASS	AS_FilterStatus=SITE;AS_SB_TABLE=52,43|1,2;DP=98;ECNT=1;GERMQ=93;MBQ=32,29;MFRL=260,317;MMQ=60,60;MPOS=30;NALOD=1.64;NLOD=12.89;POPAF=6.00;TLOD=4.57;ANN=A|intron_variant|MODIFIER|Dnah2|Dnah2|transcript|NM_001081330.1|protein_coding|23/85|c.3943-19G>T||||||	GT:AD:AF:DP:F1R2:F2R1:SB	0/0:51,0:0.022:51:27,0:12,0:27,24,0,0	0/1:44,3:0.087:47:27,2:11,1:25,19,1,2	Dnah2	intron_variant	MODIFIER
1718	chr11	69784728	.	C	A	.	PASS	AS_FilterStatus=SITE;AS_SB_TABLE=40,82|2,2;DP=129;ECNT=1;GERMQ=93;MBQ=32,25;MFRL=256,204;MMQ=60,60;MPOS=34;NALOD=1.72;NLOD=15.35;POPAF=6.00;TLOD=5.51;ANN=A|missense_variant|MODERATE|Chrnb1|Chrnb1|transcript|NM_009601.4|protein_coding|11/11|c.1399G>T|p.Val467Leu|1457/2149|1399/1506|467/501||,A|downstream_gene_variant|MODIFIER|Zbtb4|Zbtb4|transcript|NM_029348.2|protein_coding||c.*5327C>A|||||702|	GT:AD:AF:DP:F1R2:F2R1:SB	0/0:64,0:0.019:64:36,0:12,0:21,43,0,0	0/1:58,4:0.071:62:31,3:13,0:19,39,2,2	Zbtb4	downstream_gene_variant	MODIFIER
1719	chr11	69792847	.	C	A	.	PASS	AS_FilterStatus=SITE;AS_SB_TABLE=51,47|2,1;DP=101;ECNT=1;GERMQ=93;MBQ=34,20;MFRL=270,206;MMQ=60,60;MPOS=54;NALOD=1.69;NLOD=14.40;POPAF=6.00;TLOD=4.97;ANN=A|missense_variant|MODERATE|Chrnb1|Chrnb1|transcript|NM_009601.4|protein_coding|7/11|c.672G>T|p.Gln224His|730/2149|672/1506|224/501||,A|downstream_gene_variant|MODIFIER|Fgf11|Fgf11|transcript|NM_010198.2|protein_coding||c.*5355G>T|||||3221|,A|do…	GT:AD:AF:DP:F1R2:F2R1:SB	0/0:58,0:0.020:58:29,0:14,0:30,28,0,0	0/1:40,3:0.073:43:27,0:9,2:21,19,2,1	Fgf11	downstream_gene_variant	MODIFIER
1750	chr11	72211858	.	C	A	.	PASS	AS_FilterStatus=SITE;AS_SB_TABLE=29,6|2,1;DP=39;ECNT=1;GERMQ=69;MBQ=35,20;MFRL=259,247;MMQ=60,60;MPOS=7;NALOD=1.26;NLOD=5.12;POPAF=6.00;TLOD=5.26;ANN=A|3_prime_UTR_variant|MODIFIER|Med31|Med31|transcript|NM_026068.2|protein_coding|4/4|c.*27G>T|||||27|,A|upstream_gene_variant|MODIFIER|4930563E22Rik|4930563E22Rik|transcript|NM_001163728.1|protein_coding||c.-3473C>A|||||3280|,A|downstream_gene_varia…	GT:AD:AF:DP:F1R2:F2R1:SB	0/0:19,0:0.053:19:11,0:6,0:17,2,0,0	0/1:16,3:0.167:19:6,2:6,0:12,4,2,1	Med31	3_prime_UTR_variant	MODIFIER
1780	chr11	75183395	.	C	A	.	PASS	AS_FilterStatus=SITE;AS_SB_TABLE=48,65|1,3;DP=118;ECNT=1;GERMQ=93;MBQ=28,24;MFRL=279,290;MMQ=60,60;MPOS=25;NALOD=1.71;NLOD=15.04;POPAF=6.00;TLOD=4.97;ANN=A|upstream_gene_variant|MODIFIER|Ovca2|Ovca2|transcript|NM_027136.3|protein_coding||c.-4600G>T|||||4587|,A|intron_variant|MODIFIER|Dph1|Dph1|transcript|NM_144491.2|protein_coding|5/12|c.559-72G>T||||||	GT:AD:AF:DP:F1R2:F2R1:SB	0/0:56,0:0.019:56:35,0:14,0:24,32,0,0	0/1:57,4:0.074:61:31,1:17,2:24,33,1,3	Ovca2	upstream_gene_variant	MODIFIER
1793	chr11	76792515	.	CCACA	C	.	PASS	AS_FilterStatus=SITE;AS_SB_TABLE=12,0|2,0;DP=14;ECNT=1;GERMQ=8;MBQ=31,33;MFRL=305,299;MMQ=60,60;MPOS=44;NALOD=0.973;NLOD=2.40;POPAF=6.00;RPA=14,12;RU=CA;STR;STRQ=93;TLOD=6.99;ANN=C|intron_variant|MODIFIER|Cpd|Cpd|transcript|NM_007754.2|protein_coding|14/20|c.3196+217_3196+220delTGTG||||||	GT:AD:AF:DP:F1R2:F2R1:SB	0/0:8,0:0.097:8:5,0:2,0:8,0,0,0	0/1:4,2:0.375:6:4,2:0,0:4,0,2,0	Cpd	intron_variant	MODIFIER
1805	chr11	78166689	.	C	A	.	PASS	AS_FilterStatus=SITE;AS_SB_TABLE=32,24|2,2;DP=61;ECNT=1;GERMQ=93;MBQ=33,20;MFRL=284,219;MMQ=60,60;MPOS=8;NALOD=1.30;NLOD=5.67;POPAF=6.00;TLOD=5.61;ANN=A|3_prime_UTR_variant|MODIFIER|Nek8|Nek8|transcript|NM_080849.3|protein_coding|15/15|c.*60G>T|||||60|,A|upstream_gene_variant|MODIFIER|Traf4|Traf4|transcript|NM_009423.4|protein_coding||c.-1249G>T|||||1139|	GT:AD:AF:DP:F1R2:F2R1:SB	0/0:20,0:0.048:20:12,0:6,0:11,9,0,0	0/1:36,4:0.088:40:21,2:8,0:21,15,2,2	Nek8	3_prime_UTR_variant	MODIFIER
1813	chr11	78321857	.	A	T	.	PASS	AS_FilterStatus=SITE;AS_SB_TABLE=12,47|0,5;DP=67;ECNT=1;GERMQ=93;MBQ=29,28;MFRL=287,254;MMQ=60,60;MPOS=30;NALOD=1.21;NLOD=7.59;POPAF=6.00;TLOD=7.08;ANN=T|upstream_gene_variant|MODIFIER|Aldoc|Aldoc|transcript|NM_001303423.1|protein_coding||c.-2545A>T|||||1216|,T|upstream_gene_variant|MODIFIER|Aldoc|Aldoc|transcript|NM_009657.4|protein_coding||c.-2545A>T|||||2341|,T|intron_variant|MODIFIER|Spag5|Sp…	GT:AD:AF:DP:F1R2:F2R1:SB	0/0:29,1:0.036:30:8,0:6,0:4,25,0,1	0/1:30,4:0.142:34:7,0:6,1:8,22,0,4	Aldoc	upstream_gene_variant	MODIFIER
1825	chr11	79546530	.	AGTGT	A	.	PASS	AS_FilterStatus=SITE;AS_SB_TABLE=5,90|0,3;DP=123;ECNT=1;GERMQ=93;MBQ=31,32;MFRL=284,324;MMQ=60,60;MPOS=17;NALOD=1.40;NLOD=12.63;POPAF=6.00;RPA=8,6;RU=GT;STR;STRQ=93;TLOD=7.67;ANN=A|intron_variant|MODIFIER|Nf1|Nf1|transcript|NM_010897.2|protein_coding|41/57|c.6153+119_6153+122delGTGT||||||	GT:AD:AF:DP:F1R2:F2R1:SB	0/0:42,0:0.021:42:13,0:6,0:0,42,0,0	0/1:53,3:0.073:56:19,0:9,0:5,48,0,3	Nf1	intron_variant	MODIFIER
1871	chr11	85216525	.	C	A	.	PASS	AS_FilterStatus=SITE;AS_SB_TABLE=33,57|3,2;DP=95;ECNT=1;GERMQ=93;MBQ=29,20;MFRL=256,197;MMQ=60,60;MPOS=59;NALOD=1.49;NLOD=9.44;POPAF=6.00;TLOD=5.36;ANN=A|splice_acceptor_variant&intron_variant|HIGH|Appbp2|Appbp2|transcript|NM_025825.3|protein_coding|1/12|c.139-1G>T||||||;LOF=(Appbp2|Appbp2|1|1.00)	GT:AD:AF:DP:F1R2:F2R1:SB	0/0:45,1:0.031:46:23,0:8,0:18,27,1,0	0/1:45,4:0.070:49:23,1:13,1:15,30,2,2	Appbp2	splice_acceptor_variant&intron_variant	HIGH
1920	chr11	94757002	.	C	A	.	PASS	AS_FilterStatus=SITE;AS_SB_TABLE=157,49|3,1;DP=214;ECNT=1;GERMQ=93;MBQ=32,25;MFRL=260,234;MMQ=60,60;MPOS=40;NALOD=2.02;NLOD=30.81;POPAF=6.00;TLOD=4.89;ANN=A|3_prime_UTR_variant|MODIFIER|Gm11545|Gm11545|transcript|NM_001105561.1|protein_coding|5/5|c.*52G>T|||||52|	GT:AD:AF:DP:F1R2:F2R1:SB	0/0:118,0:9.477e-03:118:72,0:26,0:90,28,0,0	0/1:88,4:0.049:92:58,3:15,0:67,21,3,1	Gm11545	3_prime_UTR_variant	MODIFIER
1935	chr11	96855189	.	C	A	.	PASS	AS_FilterStatus=SITE;AS_SB_TABLE=60,22|1,2;DP=87;ECNT=1;GERMQ=93;MBQ=30,20;MFRL=255,189;MMQ=60,60;MPOS=39;NALOD=1.44;NLOD=7.82;POPAF=6.00;TLOD=4.77;ANN=A|downstream_gene_variant|MODIFIER|Mir152|Mir152|transcript|NR_029562.1|pseudogene||n.*4724C>A|||||4724|,A|intron_variant|MODIFIER|Copz2|Copz2|transcript|NM_019877.2|protein_coding|5/8|c.402-67C>A||||||	GT:AD:AF:DP:F1R2:F2R1:SB	0/0:30,0:0.035:30:15,0:10,0:23,7,0,0	0/1:52,3:0.064:55:30,0:11,2:37,15,1,2	Mir152	downstream_gene_variant	MODIFIER
1937	chr11	96955736	.	C	A	.	PASS	AS_FilterStatus=SITE;AS_SB_TABLE=69,34|2,1;DP=109;ECNT=1;GERMQ=93;MBQ=29,20;MFRL=262,196;MMQ=60,60;MPOS=57;NALOD=1.69;NLOD=14.14;POPAF=6.00;TLOD=8.08;ANN=A|intron_variant|MODIFIER|D030028A08Rik|D030028A08Rik|transcript|NR_003293.3|pseudogene|3/5|n.466+3008C>A||||||,A|intron_variant|MODIFIER|Sp2|Sp2|transcript|NM_030220.3|protein_coding|6/6|c.1741+39G>T||||||,A|intron_variant|MODIFIER|Sp2|Sp2|tran…	GT:AD:AF:DP:F1R2:F2R1:SB	0/0:57,0:0.020:57:35,0:10,0:36,21,0,0	0/1:46,3:0.077:49:26,2:9,0:33,13,2,1	D030028A08Rik	intron_variant	MODIFIER
1955	chr11	98803749	.	C	A	.	PASS	AS_FilterStatus=SITE;AS_SB_TABLE=28,1|2,1;DP=35;ECNT=1;GERMQ=54;MBQ=32,20;MFRL=280,273;MMQ=60,60;MPOS=15;NALOD=1.09;NLOD=3.31;POPAF=6.00;TLOD=5.03;ANN=A|intron_variant|MODIFIER|Msl1|Msl1|transcript|NM_028722.2|protein_coding|5/8|c.1495-154C>A||||||,A|intron_variant|MODIFIER|Gm12359|Gm12359|transcript|NR_033551.1|pseudogene|1/2|n.415-1722G>T||||||	GT:AD:AF:DP:F1R2:F2R1:SB	0/0:12,0:0.075:12:5,0:6,0:11,1,0,0	0/1:17,3:0.142:20:10,2:6,0:17,0,2,1	Msl1	intron_variant	MODIFIER
1959	chr11	98891455	.	C	A	.	PASS	AS_FilterStatus=SITE;AS_SB_TABLE=40,20|3,1;DP=64;ECNT=1;GERMQ=93;MBQ=33,25;MFRL=272,260;MMQ=60,60;MPOS=21;NALOD=1.48;NLOD=8.72;POPAF=6.00;TLOD=6.89;ANN=A|intron_variant|MODIFIER|Wipf2|Wipf2|transcript|NM_197940.2|protein_coding|3/7|c.197-41C>A||||||	GT:AD:AF:DP:F1R2:F2R1:SB	0/0:32,0:0.032:32:19,0:10,0:22,10,0,0	0/1:28,4:0.138:32:13,3:9,0:18,10,3,1	Wipf2	intron_variant	MODIFIER
1965	chr11	99068093	.	C	A	.	PASS	AS_FilterStatus=SITE;AS_SB_TABLE=50,8|2,2;DP=66;ECNT=1;GERMQ=93;MBQ=35,20;MFRL=271,273;MMQ=60,60;MPOS=13;NALOD=1.41;NLOD=7.22;POPAF=6.00;TLOD=5.49;ANN=A|3_prime_UTR_variant|MODIFIER|Tns4|Tns4|transcript|NM_172564.3|protein_coding|13/13|c.*88G>T|||||88|	GT:AD:AF:DP:F1R2:F2R1:SB	0/0:26,0:0.038:26:17,0:6,0:21,5,0,0	0/1:32,4:0.091:36:14,0:15,2:29,3,2,2	Tns4	3_prime_UTR_variant	MODIFIER
2008	chr11	101429692	.	C	G	.	PASS	AS_FilterStatus=SITE;AS_SB_TABLE=6,17|0,4;DP=28;ECNT=1;GERMQ=36;MBQ=35,34;MFRL=276,298;MMQ=60,60;MPOS=33;NALOD=1.08;NLOD=3.31;POPAF=6.00;TLOD=11.39;ANN=G|upstream_gene_variant|MODIFIER|Ptges3l|Ptges3l|transcript|NM_026865.2|protein_coding||c.-5069G>C|||||4359|,G|intron_variant|MODIFIER|Rundc1|Rundc1|transcript|NM_172566.4|protein_coding|2/4|c.666+82C>G||||||	GT:AD:AF:DP:F1R2:F2R1:SB	0/0:11,0:0.077:11:4,0:5,0:2,9,0,0	0/1:12,4:0.333:16:3,2:6,2:4,8,0,4	Ptges3l	upstream_gene_variant	MODIFIER
2029	chr11	102776496	.	C	A	.	PASS	AS_FilterStatus=SITE;AS_SB_TABLE=62,89|1,3;DP=157;ECNT=1;GERMQ=93;MBQ=32,25;MFRL=274,208;MMQ=60,60;MPOS=46;NALOD=1.79;NLOD=18.06;POPAF=6.00;TLOD=5.37;ANN=A|intron_variant|MODIFIER|Adam11|Adam11|transcript|NM_001110778.2|protein_coding|22/25|c.1914-33C>A||||||,A|intron_variant|MODIFIER|Adam11|Adam11|transcript|NM_009613.3|protein_coding|22/26|c.1914-33C>A||||||	GT:AD:AF:DP:F1R2:F2R1:SB	0/0:73,0:0.016:73:42,0:16,0:33,40,0,0	0/1:78,4:0.055:82:37,0:28,1:29,49,1,3	Adam11	intron_variant	MODIFIER
2093	chr11	108931654	.	C	A	.	PASS	AS_FilterStatus=SITE;AS_SB_TABLE=10,14|4,4;DP=34;ECNT=1;GERMQ=27;MBQ=33,25;MFRL=293,279;MMQ=60,60;MPOS=38;NALOD=1.16;NLOD=3.91;POPAF=6.00;TLOD=18.62;ANN=A|intron_variant|MODIFIER|Axin2|Axin2|transcript|NM_015732.4|protein_coding|3/10|c.956+75C>A||||||	GT:AD:AF:DP:F1R2:F2R1:SB	0/0:15,0:0.065:15:5,0:4,0:6,9,0,0	0/1:9,8:0.476:17:4,4:2,2:4,5,4,4	Axin2	intron_variant	MODIFIER
2104	chr11	109976789	.	C	A	.	PASS	AS_FilterStatus=SITE;AS_SB_TABLE=0,17|1,6;DP=24;ECNT=1;GERMQ=13;MBQ=35,25;MFRL=299,309;MMQ=60,60;MPOS=16;NALOD=0.954;NLOD=2.41;POPAF=6.00;TLOD=14.03;ANN=A|intron_variant|MODIFIER|Abca8b|Abca8b|transcript|NM_013851.2|protein_coding|5/38|c.568-126G>T||||||	GT:AD:AF:DP:F1R2:F2R1:SB	0/0:8,0:0.100:8:8,0:0,0:0,8,0,0	0/1:9,7:0.411:16:7,4:2,2:0,9,1,6	Abca8b	intron_variant	MODIFIER
2117	chr11	111073938	.	C	A	.	PASS	AS_FilterStatus=SITE;AS_SB_TABLE=99,8|2,2;DP=112;ECNT=1;GERMQ=93;MBQ=32,20;MFRL=270,167;MMQ=60,60;MPOS=14;NALOD=1.71;NLOD=14.91;POPAF=6.00;TLOD=4.93;ANN=A|3_prime_UTR_variant|MODIFIER|Kcnj2|Kcnj2|transcript|NM_008425.4|protein_coding|2/2|c.*868C>A|||||868|	GT:AD:AF:DP:F1R2:F2R1:SB	0/0:53,0:0.019:53:32,0:13,0:49,4,0,0	0/1:54,4:0.054:58:34,0:16,2:50,4,2,2	Kcnj2	3_prime_UTR_variant	MODIFIER
2136	chr11	115822137	.	C	A	.	PASS	AS_FilterStatus=SITE;AS_SB_TABLE=37,62|2,2;DP=107;ECNT=1;GERMQ=93;MBQ=32,20;MFRL=259,179;MMQ=60,60;MPOS=27;NALOD=1.65;NLOD=13.15;POPAF=6.00;TLOD=4.65;ANN=A|upstream_gene_variant|MODIFIER|Llgl2|Llgl2|transcript|NM_001252532.1|protein_coding||c.-12691C>A|||||1921|,A|upstream_gene_variant|MODIFIER|Llgl2|Llgl2|transcript|NM_145438.2|protein_coding||c.-12691C>A|||||1921|,A|intron_variant|MODIFIER|Tsen…	GT:AD:AF:DP:F1R2:F2R1:SB	0/0:52,0:0.022:52:27,0:10,0:21,31,0,0	0/1:47,4:0.067:51:24,2:12,0:16,31,2,2	Llgl2	upstream_gene_variant	MODIFIER
2182	chr11	119356985	.	C	T	.	PASS	AS_FilterStatus=SITE;AS_SB_TABLE=36,29|2,2;DP=70;ECNT=1;GERMQ=93;MBQ=34,20;MFRL=241,186;MMQ=60,60;MPOS=57;NALOD=1.40;NLOD=7.22;POPAF=6.00;TLOD=5.53;ANN=T|synonymous_variant|LOW|Slc26a11|Slc26a11|transcript|NM_178743.3|protein_coding|2/17|c.135C>T|p.Val45Val|257/2692|135/1782|45/593||,T|upstream_gene_variant|MODIFIER|Sgsh|Sgsh|transcript|NM_018822.3|protein_coding||c.-1501G>A|||||1475|	GT:AD:AF:DP:F1R2:F2R1:SB	0/0:30,0:0.038:30:13,0:9,0:17,13,0,0	0/1:35,4:0.088:39:17,2:12,0:19,16,2,2	Sgsh	upstream_gene_variant	MODIFIER
2190	chr11	119857506	.	C	A	.	PASS	AS_FilterStatus=SITE;AS_SB_TABLE=17,59|2,2;DP=80;ECNT=1;GERMQ=93;MBQ=33,20;MFRL=269,265;MMQ=60,60;MPOS=17;NALOD=1.58;NLOD=11.14;POPAF=6.00;TLOD=5.35;ANN=A|intron_variant|MODIFIER|Rptor|Rptor|transcript|NM_028898.3|protein_coding|19/33|c.2242+53C>A||||||,A|intron_variant|MODIFIER|Rptor|Rptor|transcript|NM_001306081.1|protein_coding|18/32|c.979+53C>A||||||	GT:AD:AF:DP:F1R2:F2R1:SB	0/0:44,0:0.026:44:24,0:12,0:12,32,0,0	0/1:32,4:0.091:36:18,2:9,0:5,27,2,2	Rptor	intron_variant	MODIFIER
2192	chr11	119943067	.	C	T	.	PASS	AS_FilterStatus=SITE;AS_SB_TABLE=13,1|6,0;DP=20;ECNT=1;GERMQ=12;MBQ=32,28;MFRL=307,236;MMQ=60,60;MPOS=38;NALOD=0.954;NLOD=2.41;POPAF=6.00;TLOD=16.75;ANN=T|upstream_gene_variant|MODIFIER|Baiap2|Baiap2|transcript|NM_001037755.3|protein_coding||c.-128C>T|||||25|,T|upstream_gene_variant|MODIFIER|Baiap2|Baiap2|transcript|NM_001037754.3|protein_coding||c.-128C>T|||||25|,T|upstream_gene_variant|MODIFIER…	GT:AD:AF:DP:F1R2:F2R1:SB	0/0:8,0:0.100:8:5,0:3,0:7,1,0,0	0/1:6,6:0.507:12:4,3:1,3:6,0,6,0	Baiap2	upstream_gene_variant	MODIFIER
2201	chr11	121246811	.	C	A	.	PASS	AS_FilterStatus=SITE;AS_SB_TABLE=19,2|1,1;DP=23;ECNT=2;GERMQ=41;MBQ=34,20;MFRL=291,196;MMQ=60,60;MPOS=52;NALOD=1.08;NLOD=3.31;POPAF=6.00;TLOD=7.05;ANN=A|intron_variant|MODIFIER|Narf|Narf|transcript|NM_026272.3|protein_coding|6/10|c.658-115C>A||||||	GT:AD:AF:DP:F1R2:F2R1:PGT:PID:PS:SB	0|0:12,0:0.077:12:7,0:4,0:0|1:121246811_C_A:121246811:11,1,0,0	0|1:9,2:0.182:11:4,1:4,0:0|1:121246811_C_A:121246811:8,1,1,1	Narf	intron_variant	MODIFIER
2202	chr11	121246821	.	A	C	.	PASS	AS_FilterStatus=SITE;AS_SB_TABLE=17,2|1,1;DP=21;ECNT=2;GERMQ=39;MBQ=31,20;MFRL=291,196;MMQ=60,60;MPOS=52;NALOD=1.08;NLOD=3.31;POPAF=6.00;TLOD=7.14;ANN=C|intron_variant|MODIFIER|Narf|Narf|transcript|NM_026272.3|protein_coding|6/10|c.658-105A>C||||||	GT:AD:AF:DP:F1R2:F2R1:PGT:PID:PS:SB	0|0:11,0:0.077:11:7,0:3,0:0|1:121246811_C_A:121246811:10,1,0,0	0|1:8,2:0.200:10:3,1:4,0:0|1:121246811_C_A:121246811:7,1,1,1	Narf	intron_variant	MODIFIER
2208	chr12	3235806	.	T	C	.	PASS	AS_FilterStatus=SITE;AS_SB_TABLE=51,24|2,1;DP=80;ECNT=1;GERMQ=93;MBQ=26,36;MFRL=250,0;MMQ=60,60;MPOS=69;NALOD=1.51;NLOD=9.24;POPAF=6.00;TLOD=5.60;ANN=C|non_coding_transcript_exon_variant|MODIFIER|Rab10os|Rab10os|transcript|NR_015551.1|pseudogene|1/7|n.16T>C||||||	GT:AD:AF:DP:F1R2:F2R1:SB	0/0:40,0:0.030:40:17,0:11,0:26,14,0,0	0/1:35,3:0.124:38:15,3:12,0:25,10,2,1	Rab10os	non_coding_transcript_exon_variant	MODIFIER
2232	chr12	9024978	.	C	G	.	PASS	AS_FilterStatus=SITE;AS_SB_TABLE=63,51|2,2;DP=123;ECNT=1;GERMQ=93;MBQ=30,20;MFRL=257,233;MMQ=60,60;MPOS=23;NALOD=1.72;NLOD=14.95;POPAF=6.00;TLOD=5.22;ANN=G|stop_gained|HIGH|Wdr35|Wdr35|transcript|NM_172470.3|protein_coding|26/28|c.3090C>G|p.Tyr1030*|3245/4392|3090/3546|1030/1181||,G|stop_gained|HIGH|Wdr35|Wdr35|transcript|NM_001159527.1|protein_coding|25/27|c.3057C>G|p.Tyr1019*|3212/4359|3057/351…	GT:AD:AF:DP:F1R2:F2R1:SB	0/0:59,0:0.019:59:34,0:11,0:33,26,0,0	0/1:55,4:0.065:59:28,2:11,0:30,25,2,2	Wdr35	stop_gained	HIGH
2247	chr12	16540902	.	C	A	.	PASS	AS_FilterStatus=SITE;AS_SB_TABLE=25,9|2,1;DP=38;ECNT=1;GERMQ=61;MBQ=30,20;MFRL=258,249;MMQ=60,60;MPOS=12;NALOD=1.31;NLOD=5.72;POPAF=6.00;TLOD=9.56;ANN=A|intron_variant|MODIFIER|Lpin1|Lpin1|transcript|NM_015763.4|protein_coding|20/20|c.2615+12G>T||||||,A|intron_variant|MODIFIER|Lpin1|Lpin1|transcript|NM_001130412.1|protein_coding|20/20|c.2516+12G>T||||||,A|intron_variant|MODIFIER|Lpin1|Lpin1|trans…	GT:AD:AF:DP:F1R2:F2R1:SB	0/0:24,0:0.047:24:8,0:11,0:17,7,0,0	0/1:10,3:0.231:13:6,1:3,1:8,2,2,1	Lpin1	intron_variant	MODIFIER
2249	chr12	16659857	.	C	T	.	PASS	AS_FilterStatus=SITE;AS_SB_TABLE=54,64|2,2;DP=127;ECNT=1;GERMQ=93;MBQ=32,20;MFRL=259,210;MMQ=60,60;MPOS=24;NALOD=1.75;NLOD=16.25;POPAF=6.00;TLOD=5.20;ANN=T|stop_gained|HIGH|Ntsr2|Ntsr2|transcript|NM_008747.2|protein_coding|4/4|c.1138C>T|p.Gln380*|1168/1547|1138/1251|380/416||	GT:AD:AF:DP:F1R2:F2R1:SB	0/0:64,0:0.018:64:31,0:21,0:29,35,0,0	0/1:54,4:0.063:58:27,1:15,1:25,29,2,2	Ntsr2	stop_gained	HIGH
2266	chr12	20228990	.	C	T	.	PASS	AS_FilterStatus=SITE;AS_SB_TABLE=17,32|3,2;DP=55;ECNT=1;GERMQ=88;MBQ=33,20;MFRL=259,228;MMQ=40,60;MPOS=57;NALOD=1.27;NLOD=5.11;POPAF=6.00;TLOD=8.46;ANN=T|intergenic_region|MODIFIER|5730507C01Rik-1700030C10Rik|5730507C01Rik-1700030C10Rik|intergenic_region|5730507C01Rik-1700030C10Rik|||n.20228990C>T||||||	GT:AD:AF:DP:F1R2:F2R1:SB	0/0:20,0:0.052:20:7,0:7,0:8,12,0,0	0/1:29,5:0.133:34:10,2:15,1:9,20,3,2	5730507C01Rik-1700030C10Rik	intergenic_region	MODIFIER
2274	chr12	21316506	.	C	A	.	PASS	AS_FilterStatus=SITE;AS_SB_TABLE=10,18|1,1;DP=30;ECNT=2;GERMQ=54;MBQ=33,20;MFRL=279,182;MMQ=60,60;MPOS=18;NALOD=1.09;NLOD=3.31;POPAF=6.00;TLOD=6.53;ANN=A|synonymous_variant|LOW|Iah1|Iah1|transcript|NM_026347.3|protein_coding|1/6|c.75C>A|p.Ile25Ile|115/926|75/750|25/249||,A|downstream_gene_variant|MODIFIER|Cpsf3|Cpsf3|transcript|NM_018813.3|protein_coding||c.*1757C>A|||||1450|	GT:AD:AF:DP:F1R2:F2R1:PGT:PID:PS:SB	0|0:14,0:0.075:14:6,0:1,0:0|1:21316498_GA_G:21316498:5,9,0,0	0|1:14,2:0.124:16:5,0:2,1:0|1:21316498_GA_G:21316498:5,9,1,1	Cpsf3	downstream_gene_variant	MODIFIER
2476	chr12	78880074	.	C	A	.	PASS	AS_FilterStatus=SITE;AS_SB_TABLE=26,78|2,2;DP=109;ECNT=1;GERMQ=93;MBQ=27,20;MFRL=276,167;MMQ=60,60;MPOS=16;NALOD=1.69;NLOD=14.14;POPAF=6.00;TLOD=4.99;ANN=A|intron_variant|MODIFIER|Eif2s1|Eif2s1|transcript|NM_026114.3|protein_coding|5/7|c.580+17C>A||||||	GT:AD:AF:DP:F1R2:F2R1:SB	0/0:56,0:0.020:56:30,0:15,0:13,43,0,0	0/1:48,4:0.064:52:27,2:11,0:13,35,2,2	Eif2s1	intron_variant	MODIFIER
2509	chr12	84792896	.	C	A	.	PASS	AS_FilterStatus=SITE;AS_SB_TABLE=33,16|2,1;DP=58;ECNT=1;GERMQ=93;MBQ=31,20;MFRL=248,175;MMQ=60,60;MPOS=13;NALOD=1.37;NLOD=6.62;POPAF=6.00;TLOD=4.90;ANN=A|intron_variant|MODIFIER|Ltbp2|Ltbp2|transcript|NM_013589.3|protein_coding|21/34|c.3298+61G>T||||||	GT:AD:AF:DP:F1R2:F2R1:SB	0/0:25,0:0.041:25:10,0:11,0:18,7,0,0	0/1:24,3:0.130:27:14,0:4,2:15,9,2,1	Ltbp2	intron_variant	MODIFIER
2592	chr12	91831737	.	C	A	.	PASS	AS_FilterStatus=SITE;AS_SB_TABLE=7,60|0,3;DP=71;ECNT=1;GERMQ=93;MBQ=28,31;MFRL=280,337;MMQ=60,60;MPOS=6;NALOD=1.52;NLOD=9.62;POPAF=6.00;TLOD=5.01;ANN=A|intron_variant|MODIFIER|Sel1l|Sel1l|transcript|NM_001039089.1|protein_coding|4/20|c.497-63G>T||||||,A|intron_variant|MODIFIER|Sel1l|Sel1l|transcript|NM_011344.2|protein_coding|4/20|c.347-63G>T||||||	GT:AD:AF:DP:F1R2:F2R1:SB	0/0:32,0:0.029:32:19,0:12,0:2,30,0,0	0/1:35,3:0.105:38:23,2:9,1:5,30,0,3	Sel1l	intron_variant	MODIFIER
2593	chr12	91841602	.	C	A	.	PASS	AS_FilterStatus=SITE;AS_SB_TABLE=52,28|2,1;DP=83;ECNT=1;GERMQ=93;MBQ=32,20;MFRL=269,265;MMQ=60,60;MPOS=19;NALOD=1.52;NLOD=9.63;POPAF=6.00;TLOD=5.88;ANN=A|intron_variant|MODIFIER|Sel1l|Sel1l|transcript|NM_001039089.1|protein_coding|3/20|c.328+36G>T||||||,A|intron_variant|MODIFIER|Sel1l|Sel1l|transcript|NM_011344.2|protein_coding|3/20|c.328+36G>T||||||	GT:AD:AF:DP:F1R2:F2R1:SB	0/0:37,0:0.029:37:20,0:12,0:25,12,0,0	0/1:43,3:0.073:46:27,2:7,0:27,16,2,1	Sel1l	intron_variant	MODIFIER
2656	chr12	108345401	.	C	A	.	PASS	AS_FilterStatus=SITE;AS_SB_TABLE=34,1|6,0;DP=44;ECNT=1;GERMQ=54;MBQ=32,32;MFRL=316,330;MMQ=60,60;MPOS=46;NALOD=1.25;NLOD=5.02;POPAF=6.00;TLOD=15.15;ANN=A|intron_variant|MODIFIER|Cyp46a1|Cyp46a1|transcript|NM_010010.1|protein_coding|3/14|c.283-173C>A||||||	GT:AD:AF:DP:F1R2:F2R1:SB	0/0:18,0:0.053:18:12,0:3,0:17,1,0,0	0/1:17,6:0.279:23:8,3:9,3:17,0,6,0	Cyp46a1	intron_variant	MODIFIER
2669	chr12	110968511	.	C	T	.	PASS	AS_FilterStatus=SITE;AS_SB_TABLE=0,38|0,3;DP=41;ECNT=2;GERMQ=85;MBQ=28,30;MFRL=302,296;MMQ=60,60;MPOS=1;NALOD=1.38;NLOD=6.92;POPAF=6.00;TLOD=6.42;ANN=T|intron_variant|MODIFIER|Tecpr2|Tecpr2|transcript|NM_001081057.2|protein_coding|20/20|c.4120+70C>T||||||,T|intron_variant|MODIFIER|Tecpr2|Tecpr2|transcript|NM_001289510.1|protein_coding|19/19|c.4120+70C>T||||||,T|intron_variant|MODIFIER|Tecpr2|Tecp…	GT:AD:AF:DP:F1R2:F2R1:PGT:PID:PS:SB	0|0:23,0:0.040:23:4,0:6,0:0|1:110968511_C_T:110968511:0,23,0,0	0|1:15,3:0.200:18:10,1:1,1:0|1:110968511_C_T:110968511:0,15,0,3	Tecpr2	intron_variant	MODIFIER
2670	chr12	110968513	.	C	T	.	PASS	AS_FilterStatus=SITE;AS_SB_TABLE=0,38|0,3;DP=41;ECNT=2;GERMQ=85;MBQ=28,32;MFRL=302,296;MMQ=60,60;MPOS=74;NALOD=1.38;NLOD=6.92;POPAF=6.00;TLOD=6.42;ANN=T|intron_variant|MODIFIER|Tecpr2|Tecpr2|transcript|NM_001081057.2|protein_coding|20/20|c.4120+72C>T||||||,T|intron_variant|MODIFIER|Tecpr2|Tecpr2|transcript|NM_001289510.1|protein_coding|19/19|c.4120+72C>T||||||,T|intron_variant|MODIFIER|Tecpr2|Tec…	GT:AD:AF:DP:F1R2:F2R1:PGT:PID:PS:SB	0|0:23,0:0.040:23:3,0:6,0:0|1:110968511_C_T:110968511:0,23,0,0	0|1:15,3:0.200:18:9,1:1,0:0|1:110968511_C_T:110968511:0,15,0,3	Tecpr2	intron_variant	MODIFIER
2679	chr12	112495124	.	C	A	.	PASS	AS_FilterStatus=SITE;AS_SB_TABLE=39,67|2,1;DP=113;ECNT=1;GERMQ=93;MBQ=33,20;MFRL=282,245;MMQ=60,60;MPOS=27;NALOD=1.64;NLOD=12.64;POPAF=6.00;TLOD=5.60;ANN=A|intron_variant|MODIFIER|A530016L24Rik|A530016L24Rik|transcript|NM_177039.4|protein_coding|2/4|c.111+10C>A||||||	GT:AD:AF:DP:F1R2:F2R1:SB	0/0:46,0:0.022:46:26,0:13,0:14,32,0,0	0/1:60,3:0.052:63:40,1:12,1:25,35,2,1	A530016L24Rik	intron_variant	MODIFIER
2685	chr12	113466300	.	G	T	.	PASS	AS_FilterStatus=SITE;AS_SB_TABLE=0,17|0,3;DP=21;ECNT=1;GERMQ=28;MBQ=32,31;MFRL=349,297;MMQ=60,60;MPOS=21;NALOD=1.04;NLOD=3.01;POPAF=6.00;TLOD=7.69;ANN=T|intergenic_region|MODIFIER|Tmem121-Adam6b|Tmem121-Adam6b|intergenic_region|Tmem121-Adam6b|||n.113466300G>T||||||	GT:AD:AF:DP:F1R2:F2R1:SB	0/0:10,0:0.083:10:7,0:3,0:0,10,0,0	0/1:7,3:0.332:10:5,2:2,1:0,7,0,3	Tmem121-Adam6b	intergenic_region	MODIFIER
2730	chr13	3884496	.	C	A	.	PASS	AS_FilterStatus=SITE;AS_SB_TABLE=47,65|2,2;DP=117;ECNT=2;GERMQ=93;MBQ=31,20;MFRL=259,194;MMQ=60,60;MPOS=29;NALOD=1.73;NLOD=15.90;POPAF=6.00;TLOD=5.23;ANN=A|intron_variant|MODIFIER|Net1|Net1|transcript|NM_019671.3|protein_coding|11/11|c.1385-23G>T||||||,A|intron_variant|MODIFIER|Net1|Net1|transcript|NM_001047159.2|protein_coding|9/9|c.1223-23G>T||||||	GT:AD:AF:DP:F1R2:F2R1:SB	0/0:63,0:0.018:63:22,0:28,0:28,35,0,0	0/1:49,4:0.068:53:22,0:15,2:19,30,2,2	Net1	intron_variant	MODIFIER
2777	chr13	13806228	.	C	G	.	PASS	AS_FilterStatus=SITE;AS_SB_TABLE=5,33|0,4;DP=43;ECNT=1;GERMQ=69;MBQ=35,35;MFRL=271,264;MMQ=60,60;MPOS=36;NALOD=1.23;NLOD=4.77;POPAF=6.00;TLOD=10.11;ANN=G|intron_variant|MODIFIER|Gng4|Gng4|transcript|NM_001302997.1|protein_coding|3/3|c.99+58C>G||||||,G|intron_variant|MODIFIER|Gng4|Gng4|transcript|NM_010317.3|protein_coding|3/3|c.99+58C>G||||||	GT:AD:AF:DP:F1R2:F2R1:SB	0/0:18,0:0.056:18:9,0:4,0:3,15,0,0	0/1:20,4:0.200:24:12,3:4,1:2,18,0,4	Gng4	intron_variant	MODIFIER
2822	chr13	24831153	.	C	A	.	PASS	AS_FilterStatus=SITE;AS_SB_TABLE=138,31|4,1;DP=177;ECNT=1;GERMQ=93;MBQ=31,26;MFRL=270,268;MMQ=60,60;MPOS=55;NALOD=1.89;NLOD=22.77;POPAF=6.00;TLOD=7.09;ANN=A|upstream_gene_variant|MODIFIER|Tdp2|Tdp2|transcript|NM_019551.2|protein_coding||c.-579C>A|||||506|,A|intron_variant|MODIFIER|Acot13|Acot13|transcript|NM_025790.2|protein_coding|1/2|c.81+73G>T||||||	GT:AD:AF:DP:F1R2:F2R1:SB	0/0:89,0:0.013:89:42,0:26,0:70,19,0,0	0/1:80,5:0.064:85:40,3:27,1:68,12,4,1	Tdp2	upstream_gene_variant	MODIFIER
2851	chr13	33196687	.	G	T	.	PASS	AS_FilterStatus=SITE;AS_SB_TABLE=7,86|2,2;DP=101;ECNT=1;GERMQ=93;MBQ=33,20;MFRL=285,226;MMQ=60,60;MPOS=37;NALOD=1.63;NLOD=11.94;POPAF=6.00;TLOD=4.95;ANN=T|intron_variant|MODIFIER|Serpinb9d|Serpinb9d|transcript|NM_011460.2|protein_coding|4/6|c.427+128G>T||||||	GT:AD:AF:DP:F1R2:F2R1:SB	0/0:40,0:0.023:40:26,0:9,0:3,37,0,0	0/1:53,4:0.054:57:29,2:21,0:4,49,2,2	Serpinb9d	intron_variant	MODIFIER
2859	chr13	33526112	.	C	A	.	PASS	AS_FilterStatus=SITE;AS_SB_TABLE=29,19|2,1;DP=52;ECNT=1;GERMQ=93;MBQ=35,20;MFRL=267,272;MMQ=60,60;MPOS=25;NALOD=1.40;NLOD=7.18;POPAF=6.00;TLOD=5.86;ANN=A|intergenic_region|MODIFIER|Serpinb9g-Gm6093|Serpinb9g-Gm6093|intergenic_region|Serpinb9g-Gm6093|||n.33526112C>A||||||	GT:AD:AF:DP:F1R2:F2R1:SB	0/0:28,0:0.039:28:12,0:9,0:19,9,0,0	0/1:20,3:0.150:23:10,2:5,0:10,10,2,1	Serpinb9g-Gm6093	intergenic_region	MODIFIER
2863	chr13	34076243	.	C	A	.	PASS	AS_FilterStatus=SITE;AS_SB_TABLE=141,107|3,2;DP=262;ECNT=1;GERMQ=93;MBQ=31,20;MFRL=255,261;MMQ=60,60;MPOS=24;NALOD=2.04;NLOD=32.15;POPAF=6.00;TLOD=6.00;ANN=A|missense_variant|MODERATE|Tubb2a|Tubb2a|transcript|NM_009450.2|protein_coding|3/4|c.212G>T|p.Gly71Val|291/1605|212/1338|71/445||,A|downstream_gene_variant|MODIFIER|Bphl|Bphl|transcript|NM_026512.1|protein_coding||c.*2480C>A|||||2169|	GT:AD:AF:DP:F1R2:F2R1:SB	0/0:124,0:9.145e-03:124:63,0:33,0:64,60,0,0	0/1:124,5:0.038:129:60,3:34,0:77,47,3,2	Bphl	downstream_gene_variant	MODIFIER
2869	chr13	34993192	.	T	A	.	PASS	AS_FilterStatus=SITE;AS_SB_TABLE=43,149|3,14;DP=213;ECNT=1;GERMQ=93;MBQ=30,32;MFRL=257,239;MMQ=60,60;MPOS=51;NALOD=1.97;NLOD=27.85;POPAF=6.00;TLOD=36.88;ANN=A|missense_variant|MODERATE|Eci2|Eci2|transcript|NM_001110331.1|protein_coding|2/10|c.83A>T|p.His28Leu|170/1426|83/1176|28/391||,A|5_prime_UTR_variant|MODIFIER|Eci2|Eci2|transcript|NM_011868.3|protein_coding|2/10|c.-17A>T|||||17|,A|non_coding…	GT:AD:AF:DP:F1R2:F2R1:SB	0/0:108,0:0.011:108:40,0:36,0:19,89,0,0	0/1:84,17:0.190:101:38,7:24,6:24,60,3,14	Eci2	5_prime_UTR_variant	MODIFIER
2880	chr13	38039985	.	C	A	.	PASS	AS_FilterStatus=SITE;AS_SB_TABLE=44,3|2,1;DP=50;ECNT=1;GERMQ=93;MBQ=32,31;MFRL=301,288;MMQ=60,60;MPOS=14;NALOD=1.36;NLOD=6.53;POPAF=6.00;TLOD=4.81;ANN=A|upstream_gene_variant|MODIFIER|Cage1|Cage1|transcript|NM_027724.2|protein_coding||c.-7513G>T|||||3048|,A|intron_variant|MODIFIER|Riok1|Riok1|transcript|NM_024242.3|protein_coding|1/16|c.72-88C>A||||||	GT:AD:AF:DP:F1R2:F2R1:SB	0/0:23,0:0.042:23:14,0:6,0:21,2,0,0	0/1:24,3:0.137:27:23,3:1,0:23,1,2,1	Cage1	upstream_gene_variant	MODIFIER
2926	chr13	50643261	.	C	G	.	PASS	AS_FilterStatus=SITE;AS_SB_TABLE=106,28|9,4;DP=155;ECNT=1;GERMQ=93;MBQ=33,34;MFRL=283,308;MMQ=45,45;MPOS=32;NALOD=1.90;NLOD=22.77;POPAF=6.00;TLOD=34.25;ANN=G|5_prime_UTR_variant|MODIFIER|Gm904|Gm904|transcript|NM_001033770.1|protein_coding|1/4|c.-11C>G|||||11|	GT:AD:AF:DP:F1R2:F2R1:SB	0/0:83,0:0.013:83:42,0:31,0:62,21,0,0	0/1:51,13:0.213:64:27,6:17,5:44,7,9,4	Gm904	5_prime_UTR_variant	MODIFIER
2927	chr13	50648517	.	G	T	.	PASS	AS_FilterStatus=SITE;AS_SB_TABLE=61,51|2,2;DP=117;ECNT=1;GERMQ=93;MBQ=35,20;MFRL=280,224;MMQ=60,60;MPOS=41;NALOD=1.68;NLOD=14.10;POPAF=6.00;TLOD=4.77;ANN=T|downstream_gene_variant|MODIFIER|Gm904|Gm904|transcript|NM_001033770.1|protein_coding||c.*2975G>T|||||2679|,T|intergenic_region|MODIFIER|Gm904-2310081J21Rik|Gm904-2310081J21Rik.2|intergenic_region|Gm904-2310081J21Rik.2|||n.50648517G>T||||||	GT:AD:AF:DP:F1R2:F2R1:SB	0/0:56,0:0.020:56:21,0:24,0:29,27,0,0	0/1:56,4:0.056:60:17,1:31,1:32,24,2,2	Gm904	downstream_gene_variant	MODIFIER
2931	chr13	52640837	.	C	A	.	PASS	AS_FilterStatus=SITE;AS_SB_TABLE=22,63|2,2;DP=92;ECNT=1;GERMQ=93;MBQ=33,20;MFRL=281,263;MMQ=60,60;MPOS=18;NALOD=1.65;NLOD=12.94;POPAF=6.00;TLOD=5.34;ANN=A|intron_variant|MODIFIER|Syk|Syk|transcript|NM_001198977.1|protein_coding|11/13|c.1563+43C>A||||||,A|intron_variant|MODIFIER|Syk|Syk|transcript|NM_011518.2|protein_coding|11/13|c.1563+43C>A||||||	GT:AD:AF:DP:F1R2:F2R1:SB	0/0:46,0:0.022:46:28,0:14,0:10,36,0,0	0/1:39,4:0.079:43:25,2:7,0:12,27,2,2	Syk	intron_variant	MODIFIER
2957	chr13	55670414	.	C	A	.	PASS	AS_FilterStatus=SITE;AS_SB_TABLE=27,113|1,3;DP=149;ECNT=1;GERMQ=93;MBQ=35,25;MFRL=281,229;MMQ=60,60;MPOS=24;NALOD=1.79;NLOD=17.76;POPAF=6.00;TLOD=5.31;ANN=A|intron_variant|MODIFIER|Ddx46|Ddx46|transcript|NM_001282055.1|protein_coding|18/22|c.2436+61C>A||||||	GT:AD:AF:DP:F1R2:F2R1:SB	0/0:67,0:0.016:67:40,0:17,0:12,55,0,0	0/1:73,4:0.057:77:41,3:21,0:15,58,1,3	Ddx46	intron_variant	MODIFIER
2977	chr13	60940768	.	G	T	.	PASS	AS_FilterStatus=SITE;AS_SB_TABLE=5,62|0,20;DP=89;ECNT=1;GERMQ=93;MBQ=35,31;MFRL=276,300;MMQ=60,60;MPOS=36;NALOD=1.60;NLOD=11.39;POPAF=6.00;TLOD=53.75;ANN=T|upstream_gene_variant|MODIFIER|Ctla2a|Ctla2a|transcript|NM_007796.2|protein_coding||c.-4237C>A|||||4143|,T|upstream_gene_variant|MODIFIER|Ctla2a|Ctla2a|transcript|NM_001145799.1|protein_coding||c.-4724C>A|||||4202|,T|intron_variant|MODIFIER|Tp…	GT:AD:AF:DP:F1R2:F2R1:SB	0/0:40,0:0.025:40:19,0:16,0:4,36,0,0	0/1:27,20:0.428:47:17,13:9,6:1,26,0,20	Ctla2a	upstream_gene_variant	MODIFIER
3012	chr13	64220785	.	C	A	.	PASS	AS_FilterStatus=SITE;AS_SB_TABLE=25,59|2,2;DP=92;ECNT=1;GERMQ=93;MBQ=30,20;MFRL=258,224;MMQ=60,60;MPOS=38;NALOD=1.51;NLOD=9.03;POPAF=6.00;TLOD=5.28;ANN=A|intron_variant|MODIFIER|Cdc14b|Cdc14b|transcript|NM_172587.3|protein_coding|5/13|c.498-39G>T||||||,A|intron_variant|MODIFIER|Cdc14b|Cdc14b|transcript|NM_001122989.1|protein_coding|5/13|c.387-39G>T||||||	GT:AD:AF:DP:F1R2:F2R1:SB	0/0:40,0:0.030:40:18,0:12,0:15,25,0,0	0/1:44,4:0.073:48:20,2:14,0:10,34,2,2	Cdc14b	intron_variant	MODIFIER
3060	chr13	73567658	.	C	A	.	PASS	AS_FilterStatus=SITE;AS_SB_TABLE=49,59|2,1;DP=113;ECNT=1;GERMQ=93;MBQ=31,20;MFRL=251,278;MMQ=60,60;MPOS=13;NALOD=1.64;NLOD=12.89;POPAF=6.00;TLOD=5.64;ANN=A|intron_variant|MODIFIER|Slc6a3|Slc6a3|transcript|NM_010020.3|protein_coding|10/14|c.1395+16C>A||||||	GT:AD:AF:DP:F1R2:F2R1:SB	0/0:54,0:0.022:54:19,0:22,0:23,31,0,0	0/1:54,3:0.061:57:29,1:14,1:26,28,2,1	Slc6a3	intron_variant	MODIFIER
3120	chr13	92353362	.	AATGGTGTATTAACACTATTCTAAAGCTTGAAGTCTCTGGAGTTATTTAAC	A	.	PASS	AS_FilterStatus=SITE;AS_SB_TABLE=22,29|1,1;DP=54;ECNT=1;GERMQ=93;MBQ=29,25;MFRL=263,243;MMQ=60,60;MPOS=53;NALOD=1.36;NLOD=6.62;POPAF=6.00;TLOD=6.55;ANN=A|upstream_gene_variant|MODIFIER|Dhfr|Dhfr|transcript|NM_010049.3|protein_coding||c.-1896_-1847delATGGTGTATTAACACTATTCTAAAGCTTGAAGTCTCTGGAGTTATTTAAC|||||1420|,A|intron_variant|MODIFIER|Msh3|Msh3|transcript|NM_010829.2|protein_coding|1/23|c.139-70_…	GT:AD:AF:DP:F1R2:F2R1:SB	0/0:27,0:0.042:27:9,0:8,0:12,15,0,0	0/1:24,2:0.097:26:13,1:2,0:10,14,1,1	Dhfr	upstream_gene_variant	MODIFIER
3144	chr13	97133503	.	C	A	.	PASS	AS_FilterStatus=SITE;AS_SB_TABLE=125,40|3,3;DP=174;ECNT=1;GERMQ=93;MBQ=29,20;MFRL=276,261;MMQ=60,60;MPOS=19;NALOD=1.88;NLOD=22.17;POPAF=6.00;TLOD=8.68;ANN=A|upstream_gene_variant|MODIFIER|Gfm2|Gfm2|transcript|NM_001271463.1|protein_coding||c.-8445C>A|||||4434|,A|upstream_gene_variant|MODIFIER|Gfm2|Gfm2|transcript|NM_001271464.1|protein_coding||c.-8445C>A|||||4434|,A|upstream_gene_variant|MODIFIER…	GT:AD:AF:DP:F1R2:F2R1:SB	0/0:87,0:0.013:87:48,0:20,0:64,23,0,0	0/1:78,6:0.068:84:44,4:19,0:61,17,3,3	Gfm2	upstream_gene_variant	MODIFIER
3161	chr13	98815136	.	G	A	.	PASS	AS_FilterStatus=SITE;AS_SB_TABLE=24,37|2,2;DP=68;ECNT=2;GERMQ=93;MBQ=29,20;MFRL=260,185;MMQ=60,60;MPOS=49;NALOD=1.52;NLOD=9.28;POPAF=6.00;TLOD=6.06;ANN=A|5_prime_UTR_variant|MODIFIER|Fcho2|Fcho2|transcript|NM_172591.3|protein_coding|1/26|c.-28C>T|||||28|	GT:AD:AF:DP:F1R2:F2R1:PGT:PID:PS:SB	0|0:35,0:0.030:35:6,0:8,0:1|0:98815111_TGCC_T:98815111:12,23,0,0	1|0:26,4:0.116:30:6,2:7,0:1|0:98815111_TGCC_T:98815111:12,14,2,2	Fcho2	5_prime_UTR_variant	MODIFIER
3230	chr13	112859842	.	C	A	.	PASS	AS_FilterStatus=SITE;AS_SB_TABLE=2,77|0,3;DP=84;ECNT=1;GERMQ=93;MBQ=36,29;MFRL=295,291;MMQ=60,60;MPOS=61;NALOD=1.61;NLOD=11.74;POPAF=6.00;TLOD=5.39;ANN=A|intron_variant|MODIFIER|Plpp1|Plpp1|transcript|NM_008247.3|protein_coding|4/5|c.552+141C>A||||||,A|intron_variant|MODIFIER|Plpp1|Plpp1|transcript|NM_008903.2|protein_coding|4/5|c.549+141C>A||||||	GT:AD:AF:DP:F1R2:F2R1:SB	0/0:39,0:0.024:39:26,0:12,0:0,39,0,0	0/1:40,3:0.090:43:30,1:9,2:2,38,0,3	Plpp1	intron_variant	MODIFIER
3299	chr14	7927569	.	C	A	.	PASS	AS_FilterStatus=SITE;AS_SB_TABLE=23,88|1,2;DP=118;ECNT=1;GERMQ=93;MBQ=35,20;MFRL=289,229;MMQ=60,60;MPOS=45;NALOD=1.74;NLOD=15.95;POPAF=6.00;TLOD=4.70;ANN=A|intron_variant|MODIFIER|Flnb|Flnb|transcript|NM_001081427.1|protein_coding|34/45|c.5728+50C>A||||||,A|intron_variant|MODIFIER|Flnb|Flnb|transcript|NM_134080.1|protein_coding|34/45|c.5695+50C>A||||||	GT:AD:AF:DP:F1R2:F2R1:SB	0/0:60,0:0.018:60:29,0:23,0:13,47,0,0	0/1:51,3:0.061:54:29,1:13,1:10,41,1,2	Flnb	intron_variant	MODIFIER
3308	chr14	11180756	.	C	A	.	PASS	AS_FilterStatus=SITE;AS_SB_TABLE=36,131|1,3;DP=175;ECNT=1;GERMQ=93;MBQ=34,25;MFRL=272,284;MMQ=60,60;MPOS=25;NALOD=1.86;NLOD=21.36;POPAF=6.00;TLOD=4.79;ANN=A|intergenic_region|MODIFIER|Fhit-Mir5124b|Fhit-Mir5124b|intergenic_region|Fhit-Mir5124b|||n.11180756C>A||||||	GT:AD:AF:DP:F1R2:F2R1:SB	0/0:82,0:0.014:82:45,0:20,0:22,60,0,0	0/1:85,4:0.048:89:49,3:23,0:14,71,1,3	Fhit-Mir5124b	intergenic_region	MODIFIER
3322	chr14	15911108	.	C	A	.	PASS	AS_FilterStatus=SITE;AS_SB_TABLE=41,66|2,2;DP=114;ECNT=1;GERMQ=93;MBQ=33,20;MFRL=257,184;MMQ=60,60;MPOS=45;NALOD=1.62;NLOD=12.34;POPAF=6.00;TLOD=4.93;ANN=A|intergenic_region|MODIFIER|Lrrc3b-Oxsm|Lrrc3b-Oxsm|intergenic_region|Lrrc3b-Oxsm|||n.15911108C>A||||||	GT:AD:AF:DP:F1R2:F2R1:SB	0/0:47,0:0.023:47:25,0:13,0:18,29,0,0	0/1:60,4:0.053:64:34,2:13,0:23,37,2,2	Lrrc3b-Oxsm	intergenic_region	MODIFIER
3335	chr14	18532335	.	G	T	.	PASS	AS_FilterStatus=SITE;AS_SB_TABLE=138,75|3,1;DP=221;ECNT=1;GERMQ=93;MBQ=33,29;MFRL=262,294;MMQ=60,60;MPOS=51;NALOD=1.97;NLOD=27.68;POPAF=6.00;TLOD=6.07;ANN=T|intergenic_region|MODIFIER|Ube2e1-Ube2e2|Ube2e1-Ube2e2|intergenic_region|Ube2e1-Ube2e2|||n.18532335G>T||||||	GT:AD:AF:DP:F1R2:F2R1:SB	0/0:107,0:0.011:107:32,0:60,0:65,42,0,0	0/1:106,4:0.049:110:26,1:67,3:73,33,3,1	Ube2e1-Ube2e2	intergenic_region	MODIFIER
3337	chr14	19417862	.	T	C	.	PASS	AS_FilterStatus=SITE;AS_SB_TABLE=11,5|1,2;DP=19;ECNT=1;GERMQ=18;MBQ=20,20;MFRL=142,147;MMQ=42,60;MPOS=50;NALOD=0.699;NLOD=2.41;POPAF=6.00;TLOD=7.56;ANN=C|intergenic_region|MODIFIER|Ube2e2-Gm5458|Ube2e2-Gm5458|intergenic_region|Ube2e2-Gm5458|||n.19417862T>C||||||	GT:AD:AF:DP:F1R2:F2R1:SB	0/0:11,0:0.100:11:5,0:3,0:7,4,0,0	0/1:5,3:0.375:8:0,0:4,2:4,1,1,2	Ube2e2-Gm5458	intergenic_region	MODIFIER
3371	chr14	21775424	.	C	A	.	PASS	AS_FilterStatus=SITE;AS_SB_TABLE=176,150|3,3;DP=348;ECNT=1;GERMQ=93;MBQ=32,20;MFRL=265,214;MMQ=60,60;MPOS=22;NALOD=2.19;NLOD=45.65;POPAF=6.00;TLOD=6.49;ANN=A|stop_gained|HIGH|Samd8|Samd8|transcript|NM_026283.2|protein_coding|2/6|c.636C>A|p.Tyr212*|712/6997|636/1437|212/478||;LOF=(Samd8|Samd8|1|1.00);NMD=(Samd8|Samd8|1|1.00)	GT:AD:AF:DP:F1R2:F2R1:SB	0/0:183,0:6.411e-03:183:102,0:42,0:102,81,0,0	0/1:143,6:0.029:149:89,3:30,0:74,69,3,3	Samd8	stop_gained	HIGH
3396	chr14	28506105	.	C	T	.	PASS	AS_FilterStatus=SITE;AS_SB_TABLE=7,12|2,4;DP=26;ECNT=1;GERMQ=19;MBQ=21,28;MFRL=247,239;MMQ=60,60;MPOS=45;NALOD=1.06;NLOD=3.01;POPAF=6.00;TLOD=14.10;ANN=T|5_prime_UTR_premature_start_codon_gain_variant|LOW|Wnt5a|Wnt5a|transcript|NM_009524.3|protein_coding|1/5|c.-4C>T||||||,T|5_prime_UTR_variant|MODIFIER|Wnt5a|Wnt5a|transcript|NM_009524.3|protein_coding|1/5|c.-4C>T|||||4|	GT:AD:AF:DP:F1R2:F2R1:SB	0/0:12,0:0.081:12:5,0:5,0:5,7,0,0	0/1:7,6:0.462:13:3,2:3,1:2,5,2,4	Wnt5a	5_prime_UTR_variant	MODIFIER
3419	chr14	32600119	.	G	A	.	PASS	AS_FilterStatus=SITE;AS_SB_TABLE=19,84|2,2;DP=108;ECNT=1;GERMQ=93;MBQ=31,20;MFRL=263,193;MMQ=60,60;MPOS=46;NALOD=1.68;NLOD=14.10;POPAF=6.00;TLOD=5.17;ANN=A|intron_variant|MODIFIER|Prrxl1|Prrxl1|transcript|NM_001001796.4|protein_coding|1/6|c.34+55G>A||||||	GT:AD:AF:DP:F1R2:F2R1:SB	0/0:55,0:0.020:55:26,0:19,0:10,45,0,0	0/1:48,4:0.065:52:27,1:13,1:9,39,2,2	Prrxl1	intron_variant	MODIFIER
3432	chr14	35450035	.	C	A	.	PASS	AS_FilterStatus=SITE;AS_SB_TABLE=44,19|2,1;DP=69;ECNT=1;GERMQ=93;MBQ=30,20;MFRL=258,245;MMQ=60,60;MPOS=37;NALOD=1.51;NLOD=9.33;POPAF=6.00;TLOD=6.70;ANN=A|intron_variant|MODIFIER|Grid1|Grid1|transcript|NM_008166.2|protein_coding|10/15|c.1534-37C>A||||||	GT:AD:AF:DP:F1R2:F2R1:SB	0/0:35,0:0.030:35:18,0:11,0:26,9,0,0	0/1:28,3:0.116:31:11,0:9,2:18,10,2,1	Grid1	intron_variant	MODIFIER
3442	chr14	38397387	.	C	A	.	PASS	AS_FilterStatus=SITE;AS_SB_TABLE=37,61|2,2;DP=103;ECNT=1;GERMQ=93;MBQ=31,20;MFRL=263,279;MMQ=60,60;MPOS=7;NALOD=1.66;NLOD=13.24;POPAF=6.00;TLOD=5.31;ANN=A|intron_variant|MODIFIER|Nrg3|Nrg3|transcript|NM_008734.3|protein_coding|5/9|c.1164-37G>T||||||,A|intron_variant|MODIFIER|Nrg3|Nrg3|transcript|NM_001190187.1|protein_coding|5/9|c.1161-37G>T||||||,A|intron_variant|MODIFIER|Nrg3|Nrg3|transcript|NM…	GT:AD:AF:DP:F1R2:F2R1:SB	0/0:55,0:0.022:55:24,0:17,0:24,31,0,0	0/1:43,4:0.073:47:21,2:13,0:13,30,2,2	Nrg3	intron_variant	MODIFIER
3455	chr14	41772284	.	C	A	.	PASS	AS_FilterStatus=SITE;AS_SB_TABLE=60,86|1,3;DP=156;ECNT=1;GERMQ=93;MBQ=34,25;MFRL=286,268;MMQ=40,40;MPOS=16;NALOD=1.77;NLOD=17.45;POPAF=6.00;TLOD=5.38;ANN=A|intron_variant|MODIFIER|Gm10377|Gm10377|transcript|NM_001244671.1|protein_coding|1/4|c.16+97G>T||||||	GT:AD:AF:DP:F1R2:F2R1:SB	0/0:71,0:0.017:71:25,0:31,0:33,38,0,0	0/1:75,4:0.056:79:33,1:30,2:27,48,1,3	Gm10377	intron_variant	MODIFIER
3474	chr14	43769075	.	C	A	.	PASS	AS_FilterStatus=SITE;AS_SB_TABLE=39,57|2,2;DP=102;ECNT=1;GERMQ=93;MBQ=31,20;MFRL=257,173;MMQ=60,60;MPOS=56;NALOD=1.60;NLOD=11.74;POPAF=6.00;TLOD=5.27;ANN=A|intergenic_region|MODIFIER|Gm10375-Ear1|Gm10375-Ear1|intergenic_region|Gm10375-Ear1|||n.43769075C>A||||||	GT:AD:AF:DP:F1R2:F2R1:SB	0/0:50,0:0.024:50:28,0:10,0:22,28,0,0	0/1:46,4:0.068:50:26,1:10,1:17,29,2,2	Gm10375-Ear1	intergenic_region	MODIFIER
3486	chr14	45348654	.	G	A	.	PASS	AS_FilterStatus=SITE;AS_SB_TABLE=66,66|2,2;DP=142;ECNT=1;GERMQ=93;MBQ=28,20;MFRL=268,229;MMQ=60,60;MPOS=37;NALOD=1.79;NLOD=17.70;POPAF=6.00;TLOD=4.98;ANN=A|missense_variant|MODERATE|Psmc6|Psmc6|transcript|NM_025959.3|protein_coding|14/14|c.1123G>A|p.Ala375Thr|1147/1564|1123/1170|375/389||,A|upstream_gene_variant|MODIFIER|Styx|Styx|transcript|NM_019637.3|protein_coding||c.-2819G>A|||||2532|	GT:AD:AF:DP:F1R2:F2R1:SB	0/0:73,0:0.016:73:42,0:12,0:37,36,0,0	0/1:59,4:0.056:63:29,1:16,1:29,30,2,2	Styx	upstream_gene_variant	MODIFIER
3495	chr14	47272104	.	C	A	.	PASS	AS_FilterStatus=SITE;AS_SB_TABLE=50,45|2,2;DP=101;ECNT=2;GERMQ=93;MBQ=33,20;MFRL=267,219;MMQ=60,60;MPOS=39;NALOD=1.56;NLOD=10.53;POPAF=6.00;TLOD=5.12;ANN=A|intron_variant|MODIFIER|Wdhd1|Wdhd1|transcript|NM_172598.3|protein_coding|6/24|c.600+32G>T||||||	GT:AD:AF:DP:F1R2:F2R1:SB	0/0:40,0:0.027:40:17,0:7,0:23,17,0,0	0/1:55,4:0.063:59:19,2:8,0:27,28,2,2	Wdhd1	intron_variant	MODIFIER
3506	chr14	49805822	.	T	G	.	PASS	AS_FilterStatus=SITE;AS_SB_TABLE=34,9|8,2;DP=53;ECNT=1;GERMQ=58;MBQ=29,34;MFRL=294,270;MMQ=60,60;MPOS=26;NALOD=1.36;NLOD=6.62;POPAF=6.00;TLOD=27.20;ANN=G|intergenic_region|MODIFIER|3632451O06Rik-Olfr722|3632451O06Rik-Olfr722|intergenic_region|3632451O06Rik-Olfr722|||n.49805822T>G||||||	GT:AD:AF:DP:F1R2:F2R1:SB	0/0:27,0:0.042:27:3,0:19,0:21,6,0,0	0/1:16,10:0.374:26:3,4:11,4:13,3,8,2	3632451O06Rik-Olfr722	intergenic_region	MODIFIER
3542	chr14	51415085	.	C	A	.	PASS	AS_FilterStatus=SITE;AS_SB_TABLE=30,2|2,0;DP=34;ECNT=1;GERMQ=72;MBQ=32,25;MFRL=369,0;MMQ=60,36;MPOS=42;NALOD=1.15;NLOD=3.91;POPAF=6.00;TLOD=5.40;ANN=A|intron_variant|MODIFIER|Vmn2r88|Vmn2r88|transcript|NM_011686.1|protein_coding|3/5|c.1318-254C>A||||||	GT:AD:AF:DP:F1R2:F2R1:SB	0/0:13,0:0.067:13:3,0:8,0:13,0,0,0	0/1:19,2:0.136:21:9,1:8,1:17,2,2,0	Vmn2r88	intron_variant	MODIFIER
3629	chr14	52217585	.	TACAC	T	.	PASS	AS_FilterStatus=SITE;AS_SB_TABLE=39,5|3,0;DP=58;ECNT=1;GERMQ=86;MBQ=32,32;MFRL=300,280;MMQ=60,60;MPOS=62;NALOD=1.07;NLOD=7.39;POPAF=6.00;RPA=17,15;RU=AC;STR;STRQ=93;TLOD=6.28;ANN=T|intron_variant|MODIFIER|Chd8|Chd8|transcript|NM_201637.2|protein_coding|15/36|c.3313+127_3313+130delGTGT||||||	GT:AD:AF:DP:F1R2:F2R1:SB	0/0:25,0:0.034:25:15,0:8,0:23,2,0,0	0/1:19,3:0.164:22:11,3:5,0:16,3,3,0	Chd8	intron_variant	MODIFIER
3664	chr14	55350784	.	G	T	.	PASS	AS_FilterStatus=SITE;AS_SB_TABLE=26,22|2,1;DP=51;ECNT=1;GERMQ=88;MBQ=27,20;MFRL=257,246;MMQ=60,60;MPOS=32;NALOD=1.28;NLOD=5.42;POPAF=6.00;TLOD=4.95;ANN=T|intergenic_region|MODIFIER|Dhrs2-Dhrs4|Dhrs2-Dhrs4|intergenic_region|Dhrs2-Dhrs4|||n.55350784G>T||||||	GT:AD:AF:DP:F1R2:F2R1:SB	0/0:26,0:0.050:26:4,0:14,0:14,12,0,0	0/1:22,3:0.125:25:8,0:12,2:12,10,2,1	Dhrs2-Dhrs4	intergenic_region	MODIFIER
3674	chr14	55587422	.	C	A	.	PASS	AS_FilterStatus=SITE;AS_SB_TABLE=58,30|8,7;DP=106;ECNT=1;GERMQ=93;MBQ=32,28;MFRL=257,311;MMQ=60,60;MPOS=34;NALOD=-1.416e-01;NLOD=10.36;POPAF=6.00;TLOD=27.54;ANN=A|upstream_gene_variant|MODIFIER|Emc9|Emc9|transcript|NM_033146.1|protein_coding||c.-2313G>T|||||2168|,A|upstream_gene_variant|MODIFIER|Rnf31|Rnf31|transcript|NM_194346.2|protein_coding||c.-4462C>A|||||4368|,A|downstream_gene_variant|MODI…	GT:AD:AF:DP:F1R2:F2R1:SB	0/0:52,1:0.041:53:31,0:13,1:37,15,0,1	0/1:36,14:0.299:50:15,6:14,5:21,15,8,6	Emc9	upstream_gene_variant	MODIFIER
3675	chr14	55598608	.	C	A	.	PASS	AS_FilterStatus=SITE;AS_SB_TABLE=24,8|2,1;DP=35;ECNT=1;GERMQ=64;MBQ=35,20;MFRL=271,225;MMQ=60,60;MPOS=46;NALOD=1.23;NLOD=4.81;POPAF=6.00;TLOD=6.24;ANN=A|intron_variant|MODIFIER|Rnf31|Rnf31|transcript|NM_194346.2|protein_coding|11/20|c.2113-30C>A||||||	GT:AD:AF:DP:F1R2:F2R1:SB	0/0:17,0:0.056:17:6,0:9,0:12,5,0,0	0/1:15,3:0.188:18:7,1:5,1:12,3,2,1	Rnf31	intron_variant	MODIFIER
3677	chr14	55607494	.	C	A	.	PASS	AS_FilterStatus=SITE;AS_SB_TABLE=19,4|2,1;DP=27;ECNT=1;GERMQ=35;MBQ=34,20;MFRL=257,227;MMQ=60,60;MPOS=7;NALOD=0.974;NLOD=2.41;POPAF=6.00;TLOD=5.29;ANN=A|downstream_gene_variant|MODIFIER|Rnf31|Rnf31|transcript|NM_194346.2|protein_coding||c.*3909C>A|||||3823|,A|intron_variant|MODIFIER|Irf9|Irf9|transcript|NM_001159417.1|protein_coding|7/9|c.830-20C>A||||||,A|intron_variant|MODIFIER|Irf9|Irf9|transc…	GT:AD:AF:DP:F1R2:F2R1:SB	0/0:10,0:0.097:10:3,0:5,0:8,2,0,0	0/1:13,3:0.187:16:8,2:3,0:11,2,2,1	Rnf31	downstream_gene_variant	MODIFIER
3701	chr14	56793740	.	C	A	.	PASS	AS_FilterStatus=SITE;AS_SB_TABLE=143,77|3,2;DP=232;ECNT=1;GERMQ=93;MBQ=32,20;MFRL=264,246;MMQ=60,60;MPOS=48;NALOD=1.95;NLOD=26.18;POPAF=6.00;TLOD=6.18;ANN=A|3_prime_UTR_variant|MODIFIER|Zmym5|Zmym5|transcript|NM_001253752.1|protein_coding|8/8|c.*26G>T|||||26|,A|3_prime_UTR_variant|MODIFIER|Zmym5|Zmym5|transcript|NM_001253753.1|protein_coding|8/8|c.*26G>T|||||26|,A|3_prime_UTR_variant|MODIFIER|Zmy…	GT:AD:AF:DP:F1R2:F2R1:SB	0/0:104,0:0.011:104:62,0:22,0:65,39,0,0	0/1:116,5:0.038:121:69,2:27,1:78,38,3,2	Zmym5	3_prime_UTR_variant	MODIFIER
3713	chr14	57630430	.	C	A	.	PASS	AS_FilterStatus=SITE;AS_SB_TABLE=3,42|0,3;DP=51;ECNT=1;GERMQ=93;MBQ=33,27;MFRL=297,325;MMQ=60,60;MPOS=45;NALOD=1.34;NLOD=5.88;POPAF=6.00;TLOD=5.03;ANN=A|intron_variant|MODIFIER|Xpo4|Xpo4|transcript|NM_020506.1|protein_coding|4/22|c.457-98G>T||||||	GT:AD:AF:DP:F1R2:F2R1:SB	0/0:21,0:0.044:21:10,0:7,0:1,20,0,0	0/1:24,3:0.143:27:15,2:4,0:2,22,0,3	Xpo4	intron_variant	MODIFIER
3748	chr14	64782177	.	C	A	.	PASS	AS_FilterStatus=SITE;AS_SB_TABLE=46,0|3,0;DP=49;ECNT=1;GERMQ=93;MBQ=33,32;MFRL=309,321;MMQ=60,60;MPOS=42;NALOD=1.38;NLOD=6.87;POPAF=6.00;TLOD=5.89;ANN=A|intron_variant|MODIFIER|Kif13b|Kif13b|transcript|NM_001081177.1|protein_coding|34/39|c.4159-165C>A||||||	GT:AD:AF:DP:F1R2:F2R1:SB	0/0:23,0:0.040:23:12,0:9,0:23,0,0,0	0/1:23,3:0.143:26:17,2:6,1:23,0,3,0	Kif13b	intron_variant	MODIFIER
3768	chr14	66098888	.	C	T	.	PASS	AS_FilterStatus=SITE;AS_SB_TABLE=43,79|1,2;DP=131;ECNT=1;GERMQ=93;MBQ=31,20;MFRL=247,249;MMQ=60,60;MPOS=29;NALOD=1.68;NLOD=13.56;POPAF=6.00;TLOD=4.60;ANN=T|intron_variant|MODIFIER|Ephx2|Ephx2|transcript|NM_007940.4|protein_coding|8/18|c.905-50G>A||||||,T|intron_variant|MODIFIER|Ephx2|Ephx2|transcript|NM_001271421.1|protein_coding|7/17|c.707-50G>A||||||,T|intron_variant|MODIFIER|Ephx2|Ephx2|transc…	GT:AD:AF:DP:F1R2:F2R1:SB	0/0:60,0:0.021:60:14,0:14,0:19,41,0,0	0/1:62,3:0.056:65:18,1:8,1:24,38,1,2	Ephx2	intron_variant	MODIFIER
3792	chr14	70588189	.	C	A	.	PASS	AS_FilterStatus=SITE;AS_SB_TABLE=11,13|1,1;DP=27;ECNT=2;GERMQ=51;MBQ=35,20;MFRL=290,163;MMQ=60,60;MPOS=36;NALOD=1.24;NLOD=4.82;POPAF=6.00;TLOD=7.14;ANN=A|intron_variant|MODIFIER|Fam160b2|Fam160b2|transcript|NM_194345.1|protein_coding|8/16|c.1077+73G>T||||||	GT:AD:AF:DP:F1R2:F2R1:PGT:PID:PS:SB	0|0:17,0:0.054:17:6,0:9,0:0|1:70588189_C_A:70588189:4,13,0,0	0|1:7,2:0.200:9:2,0:4,1:0|1:70588189_C_A:70588189:7,0,1,1	Fam160b2	intron_variant	MODIFIER
3793	chr14	70588199	.	C	A	.	PASS	AS_FilterStatus=SITE;AS_SB_TABLE=10,14|1,1;DP=26;ECNT=2;GERMQ=53;MBQ=33,20;MFRL=281,163;MMQ=60,60;MPOS=46;NALOD=1.20;NLOD=4.52;POPAF=6.00;TLOD=7.14;ANN=A|intron_variant|MODIFIER|Fam160b2|Fam160b2|transcript|NM_194345.1|protein_coding|8/16|c.1077+63G>T||||||	GT:AD:AF:DP:F1R2:F2R1:PGT:PID:PS:SB	0|0:15,0:0.059:15:6,0:8,0:0|1:70588189_C_A:70588189:3,12,0,0	0|1:9,2:0.200:11:3,0:4,1:0|1:70588189_C_A:70588189:7,2,1,1	Fam160b2	intron_variant	MODIFIER
3804	chr14	73974416	.	GGGAAGGAA	G	.	PASS	AS_FilterStatus=SITE;AS_SB_TABLE=3,25|0,3;DP=71;ECNT=1;GERMQ=27;MBQ=35,24;MFRL=332,266;MMQ=60,60;MPOS=61;NALOD=1.29;NLOD=3.06;POPAF=6.00;RPA=16,14;RU=GGAA;STR;STRQ=93;TLOD=9.09;ANN=G|intergenic_region|MODIFIER|Sucla2-4933402J15Rik|Sucla2-4933402J15Rik|intergenic_region|Sucla2-4933402J15Rik|||n.73974417_73974424delGGAAGGAA||||||	GT:AD:AF:DP:F1R2:F2R1:SB	0/0:11,0:0.060:11:1,0:5,0:1,10,0,0	0/1:17,3:0.180:20:3,0:3,1:2,15,0,3	Sucla2-4933402J15Rik	intergenic_region	MODIFIER
3860	chr14	104503393	.	C	A	.	PASS	AS_FilterStatus=SITE;AS_SB_TABLE=40,55|1,3;DP=99;ECNT=1;GERMQ=93;MBQ=27,20;MFRL=248,237;MMQ=60,60;MPOS=53;NALOD=1.64;NLOD=13.10;POPAF=6.00;TLOD=5.15;ANN=A|stop_gained|HIGH|Rnf219|Rnf219|transcript|NM_026047.4|protein_coding|5/6|c.592G>T|p.Glu198*|646/3456|592/2169|198/722||	GT:AD:AF:DP:F1R2:F2R1:SB	0/0:58,1:0.023:59:27,0:16,0:25,33,0,1	0/1:37,3:0.086:40:20,1:10,1:15,22,1,2	Rnf219	stop_gained	HIGH
3898	chr14	123299536	.	C	A	.	PASS	AS_FilterStatus=SITE;AS_SB_TABLE=131,65|3,1;DP=206;ECNT=1;GERMQ=93;MBQ=32,26;MFRL=265,206;MMQ=60,60;MPOS=50;NALOD=1.97;NLOD=27.64;POPAF=6.00;TLOD=5.35;ANN=A|intron_variant|MODIFIER|Nalcn|Nalcn|transcript|NM_177393.4|protein_coding|31/43|c.3584-282G>T||||||	GT:AD:AF:DP:F1R2:F2R1:SB	0/0:106,0:0.011:106:62,0:25,0:74,32,0,0	0/1:90,4:0.046:94:65,3:11,0:57,33,3,1	Nalcn	intron_variant	MODIFIER
3970	chr15	11387134	.	A	T	.	PASS	AS_FilterStatus=SITE;AS_SB_TABLE=96,49|35,15;DP=198;ECNT=1;GERMQ=93;MBQ=29,28;MFRL=275,280;MMQ=60,60;MPOS=46;NALOD=1.81;NLOD=19.46;POPAF=6.00;TLOD=116.58;ANN=T|intron_variant|MODIFIER|Tars|Tars|transcript|NM_033074.3|protein_coding|16/18|c.1833-10T>A||||||	GT:AD:AF:DP:F1R2:F2R1:SB	0/0:72,1:0.015:73:37,0:29,0:51,21,1,0	0/1:73,49:0.408:122:40,27:22,16:45,28,34,15	Tars	intron_variant	MODIFIER
3977	chr15	12265339	.	C	A	.	PASS	AS_FilterStatus=SITE;AS_SB_TABLE=37,2|4,0;DP=45;ECNT=1;GERMQ=73;MBQ=34,30;MFRL=321,335;MMQ=60,60;MPOS=42;NALOD=1.20;NLOD=4.21;POPAF=6.00;TLOD=8.04;ANN=A|intron_variant|MODIFIER|Mtmr12|Mtmr12|transcript|NM_172958.3|protein_coding|13/15|c.1345-205C>A||||||	GT:AD:AF:DP:F1R2:F2R1:SB	0/0:15,0:0.060:15:10,0:4,0:13,2,0,0	0/1:24,4:0.166:28:14,1:10,3:24,0,4,0	Mtmr12	intron_variant	MODIFIER
4002	chr15	27756419	.	C	A	.	PASS	AS_FilterStatus=SITE;AS_SB_TABLE=59,15|2,2;DP=79;ECNT=1;GERMQ=93;MBQ=31,20;MFRL=266,212;MMQ=60,60;MPOS=44;NALOD=1.46;NLOD=8.43;POPAF=6.00;TLOD=5.40;ANN=A|intron_variant|MODIFIER|Trio|Trio|transcript|NM_001081302.1|protein_coding|42/56|c.6243+47G>T||||||	GT:AD:AF:DP:F1R2:F2R1:SB	0/0:34,0:0.033:34:17,0:11,0:26,8,0,0	0/1:40,4:0.077:44:15,2:19,0:33,7,2,2	Trio	intron_variant	MODIFIER
4006	chr15	28123208	.	T	G	.	PASS	AS_FilterStatus=SITE;AS_SB_TABLE=62,22|5,2;DP=97;ECNT=1;GERMQ=93;MBQ=29,35;MFRL=283,276;MMQ=60,60;MPOS=57;NALOD=1.59;NLOD=11.13;POPAF=6.00;TLOD=16.29;ANN=G|intergenic_region|MODIFIER|Trio-Dnah5|Trio-Dnah5|intergenic_region|Trio-Dnah5|||n.28123208T>G||||||	GT:AD:AF:DP:F1R2:F2R1:SB	0/0:43,0:0.025:43:26,0:11,0:30,13,0,0	0/1:41,7:0.149:48:30,5:9,1:32,9,5,2	Trio-Dnah5	intergenic_region	MODIFIER
4053	chr15	44432307	.	C	A	.	PASS	AS_FilterStatus=SITE;AS_SB_TABLE=81,2|3,0;DP=88;ECNT=1;GERMQ=93;MBQ=31,31;MFRL=293,285;MMQ=60,60;MPOS=43;NALOD=1.56;NLOD=10.53;POPAF=6.00;TLOD=4.79;ANN=A|upstream_gene_variant|MODIFIER|Nudcd1|Nudcd1|transcript|NM_026149.4|protein_coding||c.-4531G>T|||||4000|,A|upstream_gene_variant|MODIFIER|Nudcd1|Nudcd1|transcript|NM_001113554.1|protein_coding||c.-4531G>T|||||4000|,A|intron_variant|MODIFIER|Eny2…	GT:AD:AF:DP:F1R2:F2R1:SB	0/0:35,0:0.027:35:24,0:11,0:35,0,0,0	0/1:48,3:0.075:51:36,0:11,3:46,2,3,0	Nudcd1	upstream_gene_variant	MODIFIER
4142	chr15	66023942	.	C	A	.	PASS	AS_FilterStatus=SITE;AS_SB_TABLE=2,24|2,2;DP=31;ECNT=1;GERMQ=48;MBQ=36,20;MFRL=330,160;MMQ=60,60;MPOS=61;NALOD=1.26;NLOD=5.12;POPAF=6.00;TLOD=6.87;ANN=A|intron_variant|MODIFIER|Kcnq3|Kcnq3|transcript|NM_152923.2|protein_coding|5/14|c.937-185G>T||||||	GT:AD:AF:DP:F1R2:F2R1:SB	0/0:17,0:0.053:17:11,0:6,0:2,15,0,0	0/1:9,4:0.229:13:6,2:3,0:0,9,2,2	Kcnq3	intron_variant	MODIFIER
4163	chr15	74021125	.	C	A	.	PASS	AS_FilterStatus=SITE;AS_SB_TABLE=8,11|1,0;DP=20;ECNT=1;GERMQ=34;MBQ=20,29;MFRL=237,212;MMQ=60,60;MPOS=30;NALOD=0.700;NLOD=2.41;POPAF=6.00;TLOD=5.39;ANN=A|intergenic_region|MODIFIER|Mroh5-Adgrb1|Mroh5-Adgrb1|intergenic_region|Mroh5-Adgrb1|||n.74021125C>A||||||	GT:AD:AF:DP:F1R2:F2R1:SB	0/0:12,0:0.100:12:2,0:5,0:7,5,0,0	0/1:7,1:0.225:8:3,0:1,1:1,6,1,0	Mroh5-Adgrb1	intergenic_region	MODIFIER
4168	chr15	74734334	.	C	A	.	PASS	AS_FilterStatus=SITE;AS_SB_TABLE=11,39|1,2;DP=56;ECNT=1;GERMQ=93;MBQ=26,20;MFRL=262,268;MMQ=60,60;MPOS=28;NALOD=1.45;NLOD=8.12;POPAF=6.00;TLOD=5.07;ANN=A|upstream_gene_variant|MODIFIER|Lypd2|Lypd2|transcript|NM_026671.1|protein_coding||c.-47G>T|||||21|,A|intergenic_region|MODIFIER|Lypd2-Slurp2|Lypd2-Slurp2|intergenic_region|Lypd2-Slurp2|||n.74734334C>A||||||	GT:AD:AF:DP:F1R2:F2R1:SB	0/0:30,0:0.035:30:17,0:3,0:4,26,0,0	0/1:20,3:0.143:23:11,1:3,1:7,13,1,2	Lypd2	upstream_gene_variant	MODIFIER
4197	chr15	76268280	.	C	A	.	PASS	AS_FilterStatus=SITE;AS_SB_TABLE=51,56|2,2;DP=112;ECNT=1;GERMQ=93;MBQ=31,20;MFRL=259,220;MMQ=60,60;MPOS=16;NALOD=1.63;NLOD=12.34;POPAF=6.00;TLOD=5.14;ANN=A|missense_variant|MODERATE|Spatc1|Spatc1|transcript|NM_028852.1|protein_coding|1/5|c.109C>A|p.Leu37Ile|192/1605|109/1443|37/480||,A|non_coding_transcript_exon_variant|MODIFIER|Mirt2|Mirt2|transcript|NR_045747.1|pseudogene|2/3|n.163G>T||||||	GT:AD:AF:DP:F1R2:F2R1:SB	0/0:52,0:0.023:52:29,0:9,0:23,29,0,0	0/1:55,4:0.060:59:28,2:17,0:28,27,2,2	Mirt2	non_coding_transcript_exon_variant	MODIFIER
4201	chr15	76353795	.	C	A	.	PASS	AS_FilterStatus=SITE;AS_SB_TABLE=102,101|3,2;DP=215;ECNT=1;GERMQ=93;MBQ=31,27;MFRL=263,251;MMQ=60,60;MPOS=18;NALOD=1.86;NLOD=21.32;POPAF=6.00;TLOD=6.14;ANN=A|upstream_gene_variant|MODIFIER|Sharpin|Sharpin|transcript|NM_025340.2|protein_coding||c.-3117G>T|||||2685|,A|intron_variant|MODIFIER|Maf1|Maf1|transcript|NM_001164607.1|protein_coding|8/8|c.756-52C>A||||||,A|intron_variant|MODIFIER|Maf1|Maf1…	GT:AD:AF:DP:F1R2:F2R1:SB	0/0:86,0:0.013:86:50,0:16,0:43,43,0,0	0/1:117,5:0.046:122:60,2:39,2:59,58,3,2	Sharpin	upstream_gene_variant	MODIFIER
4203	chr15	76429958	.	C	A	.	PASS	AS_FilterStatus=SITE;AS_SB_TABLE=27,56|1,2;DP=88;ECNT=1;GERMQ=93;MBQ=33,20;MFRL=297,251;MMQ=60,60;MPOS=32;NALOD=1.61;NLOD=11.69;POPAF=6.00;TLOD=4.98;ANN=A|upstream_gene_variant|MODIFIER|Mir6954|Mir6954|transcript|NR_105919.1|pseudogene||n.-3256C>A|||||3256|,A|intron_variant|MODIFIER|Mroh1|Mroh1|transcript|NM_175457.4|protein_coding|21/43|c.2052+51C>A||||||,A|intron_variant|MODIFIER|Mroh1|Mroh1|tr…	GT:AD:AF:DP:F1R2:F2R1:SB	0/0:43,0:0.024:43:25,0:11,0:17,26,0,0	0/1:40,3:0.073:43:25,2:11,0:10,30,1,2	Mir6954	upstream_gene_variant	MODIFIER
4205	chr15	76474908	.	C	A	.	PASS	AS_FilterStatus=SITE;AS_SB_TABLE=36,53|2,2;DP=95;ECNT=1;GERMQ=93;MBQ=29,20;MFRL=265,193;MMQ=60,60;MPOS=57;NALOD=1.52;NLOD=9.63;POPAF=6.00;TLOD=5.28;ANN=A|missense_variant|MODERATE|Bop1|Bop1|transcript|NM_013481.1|protein_coding|2/16|c.107G>T|p.Ser36Ile|155/2476|107/2199|36/732||,A|upstream_gene_variant|MODIFIER|Hsf1|Hsf1|transcript|NM_008296.2|protein_coding||c.-2693C>A|||||2537|	GT:AD:AF:DP:F1R2:F2R1:SB	0/0:39,0:0.029:39:22,0:8,0:17,22,0,0	0/1:50,4:0.066:54:18,2:16,0:19,31,2,2	Hsf1	upstream_gene_variant	MODIFIER
4209	chr15	76706109	.	C	A	.	PASS	AS_FilterStatus=SITE;AS_SB_TABLE=50,65|2,2;DP=121;ECNT=1;GERMQ=93;MBQ=32,20;MFRL=277,207;MMQ=60,60;MPOS=49;NALOD=1.64;NLOD=12.64;POPAF=6.00;TLOD=4.77;ANN=A|upstream_gene_variant|MODIFIER|Lrrc14|Lrrc14|transcript|NM_145471.2|protein_coding||c.-6783C>A|||||4631|,A|downstream_gene_variant|MODIFIER|Mfsd3|Mfsd3|transcript|NM_027122.3|protein_coding||c.*2673C>A|||||1870|,A|intron_variant|MODIFIER|Recql…	GT:AD:AF:DP:F1R2:F2R1:SB	0/0:52,0:0.023:52:27,0:14,0:22,30,0,0	0/1:63,4:0.050:67:33,1:21,1:28,35,2,2	Lrrc14	upstream_gene_variant	MODIFIER
4216	chr15	77395967	.	TTGTG	T	.	PASS	AS_FilterStatus=SITE;AS_SB_TABLE=43,0|4,0;DP=59;ECNT=1;GERMQ=73;MBQ=29,30;MFRL=324,341;MMQ=60,60;MPOS=41;NALOD=0.973;NLOD=5.49;POPAF=6.00;RPA=16,14;RU=TG;STR;STRQ=93;TLOD=10.56;ANN=T|intron_variant|MODIFIER|Apol7a|Apol7a|transcript|NM_001164640.1|protein_coding|2/4|c.13+259_13+262delCACA||||||,T|intron_variant|MODIFIER|Apol7a|Apol7a|transcript|NM_029419.2|protein_coding|3/5|c.13+259_13+262delCACA…	GT:AD:AF:DP:F1R2:F2R1:SB	0/0:19,0:0.043:19:16,0:3,0:19,0,0,0	0/1:24,4:0.166:28:13,2:11,2:24,0,4,0	Apol7a	intron_variant	MODIFIER
4225	chr15	79056143	.	C	A	.	PASS	AS_FilterStatus=SITE;AS_SB_TABLE=7,44|1,2;DP=56;ECNT=1;GERMQ=93;MBQ=33,20;MFRL=273,187;MMQ=60,60;MPOS=55;NALOD=1.34;NLOD=6.32;POPAF=6.00;TLOD=5.38;ANN=A|intron_variant|MODIFIER|Ankrd54|Ankrd54|transcript|NM_144849.1|protein_coding|3/7|c.473-58G>T||||||	GT:AD:AF:DP:F1R2:F2R1:SB	0/0:22,0:0.043:22:10,0:9,0:2,20,0,0	0/1:29,3:0.103:32:14,2:10,0:5,24,1,2	Ankrd54	intron_variant	MODIFIER
4233	chr15	80698842	.	C	A	.	PASS	AS_FilterStatus=SITE;AS_SB_TABLE=63,17|3,1;DP=91;ECNT=1;GERMQ=93;MBQ=33,24;MFRL=267,225;MMQ=60,60;MPOS=28;NALOD=1.51;NLOD=8.94;POPAF=6.00;TLOD=5.68;ANN=A|upstream_gene_variant|MODIFIER|A430088P11Rik|A430088P11Rik|transcript|NR_045309.1|pseudogene||n.-1232G>T|||||1232|,A|upstream_gene_variant|MODIFIER|A430088P11Rik|A430088P11Rik|transcript|NR_045310.1|pseudogene||n.-1232G>T|||||1232|,A|intron_vari…	GT:AD:AF:DP:F1R2:F2R1:SB	0/0:34,0:0.030:34:18,0:10,0:26,8,0,0	0/1:46,4:0.090:50:23,1:15,2:37,9,3,1	A430088P11Rik	upstream_gene_variant	MODIFIER
4250	chr15	82039734	.	C	A	.	PASS	AS_FilterStatus=SITE;AS_SB_TABLE=44,26|2,2;DP=75;ECNT=1;GERMQ=93;MBQ=32,20;MFRL=255,263;MMQ=60,60;MPOS=42;NALOD=1.46;NLOD=8.43;POPAF=6.00;TLOD=5.44;ANN=A|missense_variant|MODERATE|Xrcc6|Xrcc6|transcript|NM_010247.2|protein_coding|13/13|c.1643C>A|p.Ser548Tyr|1763/2113|1643/1827|548/608||,A|downstream_gene_variant|MODIFIER|Nhp2l1|Nhp2l1|transcript|NM_011482.4|protein_coding||c.*2372G>T|||||1611|	GT:AD:AF:DP:F1R2:F2R1:SB	0/0:34,0:0.033:34:13,0:13,0:24,10,0,0	0/1:36,4:0.113:40:14,2:15,0:20,16,2,2	Nhp2l1	downstream_gene_variant	MODIFIER
4259	chr15	82290291	.	C	A	.	PASS	AS_FilterStatus=SITE;AS_SB_TABLE=64,14|3,1;DP=84;ECNT=1;GERMQ=93;MBQ=31,25;MFRL=272,256;MMQ=60,60;MPOS=33;NALOD=1.54;NLOD=9.93;POPAF=6.00;TLOD=6.20;ANN=A|intron_variant|MODIFIER|Sept3|Sept3|transcript|NM_011889.2|protein_coding|8/9|c.827-113C>A||||||	GT:AD:AF:DP:F1R2:F2R1:SB	0/0:37,0:0.028:37:20,0:9,0:29,8,0,0	0/1:41,4:0.095:45:22,1:13,2:35,6,3,1	Sept3	intron_variant	MODIFIER
4262	chr15	82516442	.	C	A	.	PASS	AS_FilterStatus=SITE;AS_SB_TABLE=70,22|2,1;DP=97;ECNT=1;GERMQ=93;MBQ=33,20;MFRL=276,234;MMQ=60,60;MPOS=59;NALOD=1.65;NLOD=12.94;POPAF=6.00;TLOD=4.63;ANN=A|intergenic_region|MODIFIER|Cyp2d9-Cyp2d12|Cyp2d9-Cyp2d12|intergenic_region|Cyp2d9-Cyp2d12|||n.82516442C>A||||||	GT:AD:AF:DP:F1R2:F2R1:SB	0/0:49,0:0.022:49:27,0:16,0:40,9,0,0	0/1:43,3:0.070:46:23,1:13,1:30,13,2,1	Cyp2d9-Cyp2d12	intergenic_region	MODIFIER
4264	chr15	82814430	.	C	A	.	PASS	AS_FilterStatus=SITE;AS_SB_TABLE=53,10|3,1;DP=67;ECNT=1;GERMQ=93;MBQ=33,26;MFRL=282,219;MMQ=60,60;MPOS=48;NALOD=1.40;NLOD=7.22;POPAF=6.00;TLOD=5.82;ANN=A|intron_variant|MODIFIER|Tcf20|Tcf20|transcript|NM_001114140.1|protein_coding|5/5|c.*39+51G>T||||||,A|intron_variant|MODIFIER|Tcf20|Tcf20|transcript|NM_013836.3|protein_coding|4/4|c.5880+1181G>T||||||	GT:AD:AF:DP:F1R2:F2R1:SB	0/0:26,0:0.038:26:16,0:7,0:23,3,0,0	0/1:37,4:0.102:41:19,1:13,2:30,7,3,1	Tcf20	intron_variant	MODIFIER
4275	chr15	84172617	.	G	C	.	PASS	AS_FilterStatus=SITE;AS_SB_TABLE=12,6|2,0;DP=24;ECNT=2;GERMQ=37;MBQ=28,24;MFRL=264,355;MMQ=60,60;MPOS=3;NALOD=1.15;NLOD=3.61;POPAF=6.00;TLOD=6.67;ANN=C|downstream_gene_variant|MODIFIER|Mir6392|Mir6392|transcript|NR_105816.1|pseudogene||n.*4240G>C|||||4240|,C|intron_variant|MODIFIER|Pnpla3|Pnpla3|transcript|NM_054088.3|protein_coding|2/7|c.421-99G>C||||||	GT:AD:AF:DP:F1R2:F2R1:PGT:PID:PS:SB	0|0:12,0:0.066:12:4,0:3,0:0|1:84172613_G_C:84172613:7,5,0,0	0|1:6,2:0.325:8:2,1:3,0:0|1:84172613_G_C:84172613:5,1,2,0	Mir6392	downstream_gene_variant	MODIFIER
4291	chr15	88820084	.	G	C	.	PASS	AS_FilterStatus=SITE;AS_SB_TABLE=7,43|0,4;DP=59;ECNT=1;GERMQ=93;MBQ=32,36;MFRL=261,286;MMQ=60,60;MPOS=55;NALOD=1.48;NLOD=8.43;POPAF=6.00;TLOD=10.97;ANN=C|upstream_gene_variant|MODIFIER|Alg12|Alg12|transcript|NM_001142357.1|protein_coding||c.-3853C>G|||||766|,C|upstream_gene_variant|MODIFIER|Alg12|Alg12|transcript|NM_145477.2|protein_coding||c.-3853C>G|||||766|,C|intron_variant|MODIFIER|Creld2|Cre…	GT:AD:AF:DP:F1R2:F2R1:SB	0/0:30,0:0.032:30:17,0:10,0:5,25,0,0	0/1:20,4:0.207:24:8,3:7,1:2,18,0,4	Alg12	upstream_gene_variant	MODIFIER
4340	chr15	94638416	.	C	A	.	PASS	AS_FilterStatus=SITE;AS_SB_TABLE=25,68|1,2;DP=102;ECNT=1;GERMQ=93;MBQ=34,30;MFRL=268,261;MMQ=60,60;MPOS=66;NALOD=1.58;NLOD=11.14;POPAF=6.00;TLOD=4.55;ANN=A|intron_variant|MODIFIER|Tmem117|Tmem117|transcript|NM_178789.4|protein_coding|2/7|c.277+53C>A||||||	GT:AD:AF:DP:F1R2:F2R1:SB	0/0:43,0:0.026:43:21,0:16,0:12,31,0,0	0/1:50,3:0.078:53:31,0:15,2:13,37,1,2	Tmem117	intron_variant	MODIFIER
4350	chr15	96369317	.	A	T	.	PASS	AS_FilterStatus=SITE;AS_SB_TABLE=33,21|10,8;DP=75;ECNT=1;GERMQ=64;MBQ=28,21;MFRL=291,306;MMQ=60,60;MPOS=32;NALOD=1.42;NLOD=7.52;POPAF=6.00;TLOD=39.38;ANN=T|intron_variant|MODIFIER|Arid2|Arid2|transcript|NM_175251.4|protein_coding|13/20|c.1716-39A>T||||||	GT:AD:AF:DP:F1R2:F2R1:SB	0/0:29,0:0.037:29:21,0:3,0:17,12,0,0	0/1:25,18:0.392:43:14,10:7,3:16,9,10,8	Arid2	intron_variant	MODIFIER
4356	chr15	97984031	.	C	A	.	PASS	AS_FilterStatus=SITE;AS_SB_TABLE=56,52|2,3;DP=115;ECNT=1;GERMQ=93;MBQ=20,20;MFRL=248,216;MMQ=60,60;MPOS=26;NALOD=1.62;NLOD=11.94;POPAF=6.00;TLOD=4.72;ANN=A|intron_variant|MODIFIER|Col2a1|Col2a1|transcript|NM_031163.3|protein_coding|34/53|c.2302-17G>T||||||,A|intron_variant|MODIFIER|Col2a1|Col2a1|transcript|NM_001113515.2|protein_coding|33/52|c.2098-17G>T||||||	GT:AD:AF:DP:F1R2:F2R1:SB	0/0:55,0:0.024:55:20,0:16,0:28,27,0,0	0/1:53,5:0.072:58:22,2:16,0:28,25,2,3	Col2a1	intron_variant	MODIFIER
4372	chr15	99407157	.	C	A	.	PASS	AS_FilterStatus=SITE;AS_SB_TABLE=55,9|2,2;DP=72;ECNT=1;GERMQ=93;MBQ=34,20;MFRL=281,224;MMQ=60,60;MPOS=19;NALOD=1.52;NLOD=9.53;POPAF=6.00;TLOD=5.62;ANN=A|intron_variant|MODIFIER|Tmbim6|Tmbim6|transcript|NM_001171034.1|protein_coding|9/10|c.615-111C>A||||||,A|intron_variant|MODIFIER|Tmbim6|Tmbim6|transcript|NM_001171036.1|protein_coding|9/10|c.615-111C>A||||||,A|intron_variant|MODIFIER|Tmbim6|Tmbim…	GT:AD:AF:DP:F1R2:F2R1:SB	0/0:33,0:0.030:33:19,0:8,0:27,6,0,0	0/1:31,4:0.085:35:20,2:10,0:28,3,2,2	Tmbim6	intron_variant	MODIFIER
4401	chr15	102106108	.	G	A	.	PASS	AS_FilterStatus=SITE;AS_SB_TABLE=18,1|2,1;DP=22;ECNT=1;GERMQ=32;MBQ=35,24;MFRL=285,288;MMQ=60,60;MPOS=16;NALOD=1.04;NLOD=3.01;POPAF=6.00;TLOD=5.60;ANN=A|intron_variant|MODIFIER|Tns2|Tns2|transcript|NM_153533.2|protein_coding|3/28|c.223-136G>A||||||	GT:AD:AF:DP:F1R2:F2R1:SB	0/0:10,0:0.083:10:6,0:4,0:10,0,0,0	0/1:9,3:0.307:12:6,3:2,0:8,1,2,1	Tns2	intron_variant	MODIFIER
4427	chr15	103563119	.	A	C	.	PASS	AS_FilterStatus=SITE;AS_SB_TABLE=5,33|3,9;DP=51;ECNT=1;GERMQ=52;MBQ=29,33;MFRL=285,291;MMQ=60,60;MPOS=40;NALOD=1.34;NLOD=6.32;POPAF=6.00;TLOD=34.79;ANN=C|intron_variant|MODIFIER|Glycam1|Glycam1|transcript|NM_008134.3|protein_coding|3/3|c.326-105T>G||||||,C|intron_variant|MODIFIER|Glycam1|Glycam1|transcript|NM_001289587.1|protein_coding|3/3|c.363+86T>G||||||	GT:AD:AF:DP:F1R2:F2R1:SB	0/0:22,0:0.043:22:11,0:8,0:3,19,0,0	0/1:16,12:0.414:28:5,4:10,7:2,14,3,9	Glycam1	intron_variant	MODIFIER
4429	chr16	3350340	.	C	T	.	PASS	AS_FilterStatus=SITE;AS_SB_TABLE=14,21|0,2;DP=37;ECNT=1;GERMQ=61;MBQ=20,30;MFRL=240,246;MMQ=25,40;MPOS=26;NALOD=1.20;NLOD=4.52;POPAF=6.00;TLOD=6.07;ANN=T|intergenic_region|MODIFIER|CHR_START-Olfr161|CHR_START-Olfr161|intergenic_region|CHR_START-Olfr161|||n.3350340C>T||||||	GT:AD:AF:DP:F1R2:F2R1:SB	0/0:23,0:0.059:23:7,0:7,0:11,12,0,0	0/1:12,2:0.214:14:3,0:4,1:3,9,0,2	CHR_START-Olfr161	intergenic_region	MODIFIER
4475	chr16	11156268	.	C	A	.	PASS	AS_FilterStatus=SITE;AS_SB_TABLE=41,50|2,2;DP=98;ECNT=1;GERMQ=93;MBQ=32,25;MFRL=275,249;MMQ=60,60;MPOS=57;NALOD=1.60;NLOD=11.39;POPAF=6.00;TLOD=5.14;ANN=A|missense_variant|MODERATE|Zc3h7a|Zc3h7a|transcript|NM_145931.2|protein_coding|9/23|c.652G>T|p.Val218Phe|860/3823|652/2913|218/970||,A|non_coding_transcript_exon_variant|MODIFIER|Zc3h7a|Zc3h7a|transcript|NR_027502.1|pseudogene|9/23|n.860G>T||||||	GT:AD:AF:DP:F1R2:F2R1:SB	0/0:42,0:0.025:42:24,0:12,0:20,22,0,0	0/1:49,4:0.085:53:24,3:18,0:21,28,2,2	Zc3h7a	non_coding_transcript_exon_variant	MODIFIER
4524	chr16	19285751	.	C	A	.	PASS	AS_FilterStatus=SITE;AS_SB_TABLE=48,12|2,2;DP=67;ECNT=2;GERMQ=93;MBQ=31,20;MFRL=278,230;MMQ=60,60;MPOS=35;NALOD=1.44;NLOD=7.82;POPAF=6.00;TLOD=5.75;ANN=A|downstream_gene_variant|MODIFIER|Olfr164|Olfr164|transcript|NM_146451.1|protein_coding||c.*43G>T|||||43|,A|intergenic_region|MODIFIER|Hira-Olfr164|Hira-Olfr164|intergenic_region|Hira-Olfr164|||n.19285751C>A||||||	GT:AD:AF:DP:F1R2:F2R1:SB	0/0:28,0:0.035:28:18,0:6,0:25,3,0,0	0/1:32,4:0.097:36:22,2:3,0:23,9,2,2	Olfr164	downstream_gene_variant	MODIFIER
4526	chr16	19676117	.	C	A	.	PASS	AS_FilterStatus=SITE;AS_SB_TABLE=35,130|2,2;DP=175;ECNT=1;GERMQ=93;MBQ=32,20;MFRL=261,252;MMQ=60,60;MPOS=12;NALOD=1.98;NLOD=28.14;POPAF=6.00;TLOD=4.85;ANN=A|intron_variant|MODIFIER|Lamp3|Lamp3|transcript|NM_177356.3|protein_coding|3/5|c.874-37G>T||||||	GT:AD:AF:DP:F1R2:F2R1:SB	0/0:106,0:0.010:106:51,0:28,0:22,84,0,0	0/1:59,4:0.051:63:34,1:16,1:13,46,2,2	Lamp3	intron_variant	MODIFIER
4537	chr16	20545829	.	C	T	.	PASS	AS_FilterStatus=SITE;AS_SB_TABLE=18,25|1,2;DP=46;ECNT=1;GERMQ=93;MBQ=32,20;MFRL=271,231;MMQ=60,60;MPOS=62;NALOD=1.28;NLOD=5.42;POPAF=6.00;TLOD=4.81;ANN=T|upstream_gene_variant|MODIFIER|Abcf3|Abcf3|transcript|NM_013852.2|protein_coding||c.-2844C>T|||||2774|,T|downstream_gene_variant|MODIFIER|Ap2m1|Ap2m1|transcript|NM_009679.3|protein_coding||c.*2384C>T|||||920|,T|downstream_gene_variant|MODIFIER|A…	GT:AD:AF:DP:F1R2:F2R1:SB	0/0:19,0:0.050:19:11,0:6,0:8,11,0,0	0/1:24,3:0.137:27:9,1:7,0:10,14,1,2	Abcf3	upstream_gene_variant	MODIFIER
4539	chr16	20640792	.	T	A	.	PASS	AS_FilterStatus=SITE;AS_SB_TABLE=5,55|1,10;DP=74;ECNT=1;GERMQ=93;MBQ=31,32;MFRL=298,287;MMQ=60,60;MPOS=36;NALOD=1.58;NLOD=10.83;POPAF=6.00;TLOD=28.59;ANN=A|intron_variant|MODIFIER|Ece2|Ece2|transcript|NM_177941.1|protein_coding|12/19|c.1809+67T>A||||||,A|intron_variant|MODIFIER|Ece2|Ece2|transcript|NM_177940.1|protein_coding|11/18|c.1722+67T>A||||||,A|intron_variant|MODIFIER|Ece2|Ece2|transcript|…	GT:AD:AF:DP:F1R2:F2R1:SB	0/0:36,0:0.026:36:19,0:16,0:1,35,0,0	0/1:24,11:0.324:35:15,3:7,5:4,20,1,10	Ece2	intron_variant	MODIFIER
4583	chr16	31925056	.	G	T	.	PASS	AS_FilterStatus=SITE;AS_SB_TABLE=21,18|1,2;DP=44;ECNT=1;GERMQ=76;MBQ=30,20;MFRL=250,254;MMQ=60,60;MPOS=40;NALOD=1.33;NLOD=6.02;POPAF=6.00;TLOD=5.24;ANN=T|intergenic_region|MODIFIER|Mfi2-Pigz|Mfi2-Pigz|intergenic_region|Mfi2-Pigz|||n.31925056G>T||||||	GT:AD:AF:DP:F1R2:F2R1:SB	0/0:24,0:0.045:24:4,0:14,0:12,12,0,0	0/1:15,3:0.175:18:3,2:10,0:9,6,1,2	Mfi2-Pigz	intergenic_region	MODIFIER
4585	chr16	31957044	.	C	T	.	PASS	AS_FilterStatus=SITE;AS_SB_TABLE=35,82|7,13;DP=139;ECNT=1;GERMQ=93;MBQ=33,28;MFRL=256,251;MMQ=60,60;MPOS=31;NALOD=1.79;NLOD=18.06;POPAF=6.00;TLOD=44.63;ANN=T|3_prime_UTR_variant|MODIFIER|Ncbp2|Ncbp2|transcript|NM_026554.4|protein_coding|4/4|c.*34C>T|||||34|,T|downstream_gene_variant|MODIFIER|Senp5|Senp5|transcript|NM_177103.4|protein_coding||c.*6383G>A|||||2626|	GT:AD:AF:DP:F1R2:F2R1:SB	0/0:73,0:0.016:73:39,0:18,0:22,51,0,0	0/1:44,20:0.315:64:26,10:11,5:13,31,7,13	Ncbp2	3_prime_UTR_variant	MODIFIER
4589	chr16	32479822	.	C	A	.	PASS	AS_FilterStatus=SITE;AS_SB_TABLE=28,45|2,2;DP=78;ECNT=1;GERMQ=93;MBQ=20,20;MFRL=238,228;MMQ=60,60;MPOS=29;NALOD=1.35;NLOD=6.32;POPAF=6.00;TLOD=5.55;ANN=A|downstream_gene_variant|MODIFIER|Pcyt1a|Pcyt1a|transcript|NM_001163159.1|protein_coding||c.*8319C>A|||||4757|,A|downstream_gene_variant|MODIFIER|Pcyt1a|Pcyt1a|transcript|NM_009981.4|protein_coding||c.*8319C>A|||||4757|,A|downstream_gene_variant|…	GT:AD:AF:DP:F1R2:F2R1:SB	0/0:30,0:0.043:30:19,0:2,0:11,19,0,0	0/1:43,4:0.083:47:27,2:4,0:17,26,2,2	Pcyt1a	downstream_gene_variant	MODIFIER
4640	chr16	35814084	.	C	A	.	PASS	AS_FilterStatus=SITE;AS_SB_TABLE=25,71|0,3;DP=103;ECNT=1;GERMQ=93;MBQ=33,30;MFRL=243,281;MMQ=60,60;MPOS=31;NALOD=1.73;NLOD=15.60;POPAF=6.00;TLOD=5.23;ANN=A|intron_variant|MODIFIER|Hspbap1|Hspbap1|transcript|NM_175111.3|protein_coding|4/7|c.569+30C>A||||||	GT:AD:AF:DP:F1R2:F2R1:SB	0/0:62,0:0.018:62:34,0:15,0:16,46,0,0	0/1:34,3:0.124:37:17,3:7,0:9,25,0,3	Hspbap1	intron_variant	MODIFIER
4652	chr16	36997049	.	G	A	.	PASS	AS_FilterStatus=SITE;AS_SB_TABLE=3,16|0,3;DP=23;ECNT=1;GERMQ=28;MBQ=28,29;MFRL=272,292;MMQ=60,60;MPOS=32;NALOD=1.09;NLOD=3.26;POPAF=6.00;TLOD=7.23;ANN=A|intergenic_region|MODIFIER|Fbxo40-Polq|Fbxo40-Polq|intergenic_region|Fbxo40-Polq|||n.36997049G>A||||||	GT:AD:AF:DP:F1R2:F2R1:SB	0/0:13,0:0.075:13:4,0:6,0:2,11,0,0	0/1:6,3:0.400:9:3,2:2,1:1,5,0,3	Fbxo40-Polq	intergenic_region	MODIFIER
4709	chr16	49113848	.	T	C	.	PASS	AS_FilterStatus=SITE;AS_SB_TABLE=41,0|8,0;DP=51;ECNT=1;GERMQ=69;MBQ=29,33;MFRL=334,326;MMQ=60,60;MPOS=57;NALOD=1.40;NLOD=7.17;POPAF=6.00;TLOD=21.40;ANN=C|intron_variant|MODIFIER|Myh15|Myh15|transcript|NM_001166210.1|protein_coding|17/40|c.1930-153T>C||||||	GT:AD:AF:DP:F1R2:F2R1:SB	0/0:24,0:0.039:24:15,0:8,0:24,0,0,0	0/1:17,8:0.335:25:13,6:3,2:17,0,8,0	Myh15	intron_variant	MODIFIER
4721	chr16	56024715	.	C	A	.	PASS	AS_FilterStatus=SITE;AS_SB_TABLE=3,50|0,3;DP=58;ECNT=1;GERMQ=93;MBQ=32,29;MFRL=292,233;MMQ=60,60;MPOS=23;NALOD=1.45;NLOD=8.03;POPAF=6.00;TLOD=5.25;ANN=A|intron_variant|MODIFIER|Pcnp|Pcnp|transcript|NM_001024622.2|protein_coding|1/4|c.65-277G>T||||||	GT:AD:AF:DP:F1R2:F2R1:SB	0/0:29,0:0.034:29:15,0:9,0:2,27,0,0	0/1:24,3:0.141:27:8,3:10,0:1,23,0,3	Pcnp	intron_variant	MODIFIER
4723	chr16	56697393	.	C	A	.	PASS	AS_FilterStatus=SITE;AS_SB_TABLE=83,20|2,1;DP=109;ECNT=1;GERMQ=93;MBQ=30,20;MFRL=274,243;MMQ=60,60;MPOS=32;NALOD=1.65;NLOD=12.64;POPAF=6.00;TLOD=4.57;ANN=A|intron_variant|MODIFIER|Tfg|Tfg|transcript|NM_019678.3|protein_coding|6/7|c.721+66G>T||||||,A|intron_variant|MODIFIER|Tfg|Tfg|transcript|NM_001252443.1|protein_coding|5/6|c.574+66G>T||||||	GT:AD:AF:DP:F1R2:F2R1:SB	0/0:48,0:0.022:48:28,0:12,0:39,9,0,0	0/1:55,3:0.056:58:33,2:13,0:44,11,2,1	Tfg	intron_variant	MODIFIER
4849	chr17	6624378	.	C	T	.	PASS	AS_FilterStatus=SITE;AS_SB_TABLE=39,0|6,0;DP=46;ECNT=1;GERMQ=65;MBQ=33,29;MFRL=308,336;MMQ=40,40;MPOS=42;NALOD=1.26;NLOD=5.07;POPAF=6.00;TLOD=13.13;ANN=T|upstream_gene_variant|MODIFIER|Tmem181c-ps|Tmem181c-ps|transcript|NR_028305.2|pseudogene||n.-3453G>A|||||3453|,T|intergenic_region|MODIFIER|Tmem181c-ps-Dynlt1f|Tmem181c-ps-Dynlt1f.2|intergenic_region|Tmem181c-ps-Dynlt1f.2|||n.6624378C>T||||||	GT:AD:AF:DP:F1R2:F2R1:SB	0/0:17,0:0.052:17:4,0:12,0:17,0,0,0	0/1:22,6:0.233:28:8,3:13,3:22,0,6,0	Tmem181c-ps	upstream_gene_variant	MODIFIER
4884	chr17	12908892	.	A	G	.	PASS	AS_FilterStatus=SITE;AS_SB_TABLE=40,1|2,0;DP=44;ECNT=1;GERMQ=93;MBQ=28,36;MFRL=285,325;MMQ=60,60;MPOS=64;NALOD=1.14;NLOD=7.29;POPAF=6.00;TLOD=5.18;ANN=G|downstream_gene_variant|MODIFIER|Mrpl18|Mrpl18|transcript|NM_026310.3|protein_coding||c.*2786T>C|||||2463|,G|intron_variant|MODIFIER|Pnldc1|Pnldc1|transcript|NM_001034866.1|protein_coding|3/18|c.208+161T>C||||||	GT:AD:AF:DP:F1R2:F2R1:SB	0/0:26,0:0.037:26:13,0:7,0:25,1,0,0	0/1:15,2:0.161:17:4,2:7,0:15,0,2,0	Mrpl18	downstream_gene_variant	MODIFIER
4885	chr17	12909348	.	C	A	.	PASS	AS_FilterStatus=SITE;AS_SB_TABLE=41,12|3,1;DP=59;ECNT=1;GERMQ=93;MBQ=33,28;MFRL=271,227;MMQ=60,60;MPOS=32;NALOD=1.49;NLOD=9.23;POPAF=6.00;TLOD=9.01;ANN=A|downstream_gene_variant|MODIFIER|Mrpl18|Mrpl18|transcript|NM_026310.3|protein_coding||c.*2330G>T|||||2007|,A|intron_variant|MODIFIER|Pnldc1|Pnldc1|transcript|NM_001034866.1|protein_coding|2/18|c.134+114G>T||||||	GT:AD:AF:DP:F1R2:F2R1:SB	0/0:34,1:0.032:35:24,0:9,0:27,7,1,0	0/1:19,3:0.173:22:16,2:2,1:14,5,2,1	Mrpl18	downstream_gene_variant	MODIFIER
5070	chr17	23478794	.	A	G	.	PASS	AS_FilterStatus=SITE;AS_SB_TABLE=0,28|0,4;DP=33;ECNT=1;GERMQ=47;MBQ=28,29;MFRL=366,389;MMQ=60,55;MPOS=48;NALOD=1.09;NLOD=3.31;POPAF=6.00;TLOD=8.21;ANN=G|intron_variant|MODIFIER|Vmn2r117|Vmn2r117|transcript|NM_001104581.1|protein_coding|1/5|c.198-275T>C||||||	GT:AD:AF:DP:F1R2:F2R1:SB	0/0:11,0:0.075:11:5,0:3,0:0,11,0,0	0/1:17,4:0.229:21:6,2:8,2:0,17,0,4	Vmn2r117	intron_variant	MODIFIER
5073	chr17	23835031	.	T	G	.	PASS	AS_FilterStatus=SITE;AS_SB_TABLE=28,15|6,1;DP=50;ECNT=2;GERMQ=70;MBQ=29,26;MFRL=294,313;MMQ=60,60;MPOS=28;NALOD=1.36;NLOD=6.62;POPAF=6.00;TLOD=23.55;ANN=G|missense_variant|MODERATE|Prss33|Prss33|transcript|NM_001081399.2|protein_coding|3/6|c.200A>C|p.Gln67Pro|245/1383|200/834|67/277||,G|downstream_gene_variant|MODIFIER|Prss41|Prss41|transcript|NM_027644.1|protein_coding||c.*1878A>C|||||1754|	GT:AD:AF:DP:F1R2:F2R1:PGT:PID:PS:SB	0|0:24,0:0.042:24:15,0:6,0:0|1:23835031_T_G:23835031:16,8,0,0	0|1:19,7:0.280:26:11,5:5,1:0|1:23835031_T_G:23835031:12,7,6,1	Prss41	downstream_gene_variant	MODIFIER
5074	chr17	23835033	.	G	A	.	PASS	AS_FilterStatus=SITE;AS_SB_TABLE=28,15|6,1;DP=50;ECNT=2;GERMQ=70;MBQ=33,29;MFRL=294,313;MMQ=60,60;MPOS=30;NALOD=1.36;NLOD=6.62;POPAF=6.00;TLOD=23.55;ANN=A|synonymous_variant|LOW|Prss33|Prss33|transcript|NM_001081399.2|protein_coding|3/6|c.198C>T|p.Pro66Pro|243/1383|198/834|66/277||,A|downstream_gene_variant|MODIFIER|Prss41|Prss41|transcript|NM_027644.1|protein_coding||c.*1876C>T|||||1752|	GT:AD:AF:DP:F1R2:F2R1:PGT:PID:PS:SB	0|0:24,0:0.042:24:14,0:5,0:0|1:23835031_T_G:23835031:16,8,0,0	0|1:19,7:0.280:26:12,5:4,1:0|1:23835031_T_G:23835031:12,7,6,1	Prss41	downstream_gene_variant	MODIFIER
5090	chr17	24438967	.	C	A	.	PASS	AS_FilterStatus=SITE;AS_SB_TABLE=75,59|2,2;DP=141;ECNT=1;GERMQ=93;MBQ=30,20;MFRL=269,213;MMQ=60,60;MPOS=47;NALOD=1.80;NLOD=18.56;POPAF=6.00;TLOD=4.82;ANN=A|missense_variant|MODERATE|Eci1|Eci1|transcript|NM_010023.4|protein_coding|7/7|c.722C>A|p.Thr241Lys|742/1091|722/870|241/289||,A|downstream_gene_variant|MODIFIER|Dnase1l2|Dnase1l2|transcript|NM_025718.3|protein_coding||c.*2089G>T|||||1801|,A|do…	GT:AD:AF:DP:F1R2:F2R1:SB	0/0:77,0:0.016:77:35,0:23,0:41,36,0,0	0/1:57,4:0.054:61:34,2:13,0:34,23,2,2	Dnase1l2	downstream_gene_variant	MODIFIER
5093	chr17	24447535	.	C	A	.	PASS	AS_FilterStatus=SITE;AS_SB_TABLE=0,22|1,1;DP=25;ECNT=2;GERMQ=47;MBQ=36,20;MFRL=275,252;MMQ=60,60;MPOS=24;NALOD=1.16;NLOD=3.91;POPAF=6.00;TLOD=6.96;ANN=A|upstream_gene_variant|MODIFIER|Dnase1l2|Dnase1l2|transcript|NM_025718.3|protein_coding||c.-4752G>T|||||4434|,A|intron_variant|MODIFIER|E4f1|E4f1|transcript|NM_001301784.1|protein_coding|3/13|c.419-44G>T||||||,A|intron_variant|MODIFIER|E4f1|E4f1|t…	GT:AD:AF:DP:F1R2:F2R1:PGT:PID:PS:SB	0|0:13,0:0.065:13:5,0:5,0:0|1:24447535_C_A:24447535:0,13,0,0	0|1:9,2:0.167:11:5,1:3,0:0|1:24447535_C_A:24447535:0,9,1,1	Dnase1l2	upstream_gene_variant	MODIFIER
5094	chr17	24447543	.	C	A	.	PASS	AS_FilterStatus=SITE;AS_SB_TABLE=0,17|1,1;DP=19;ECNT=2;GERMQ=34;MBQ=34,20;MFRL=275,252;MMQ=60,60;MPOS=24;NALOD=1.08;NLOD=3.31;POPAF=6.00;TLOD=7.25;ANN=A|upstream_gene_variant|MODIFIER|Dnase1l2|Dnase1l2|transcript|NM_025718.3|protein_coding||c.-4760G>T|||||4442|,A|intron_variant|MODIFIER|E4f1|E4f1|transcript|NM_001301784.1|protein_coding|3/13|c.419-52G>T||||||,A|intron_variant|MODIFIER|E4f1|E4f1|t…	GT:AD:AF:DP:F1R2:F2R1:PGT:PID:PS:SB	0|0:11,0:0.077:11:4,0:4,0:0|1:24447535_C_A:24447535:0,11,0,0	0|1:6,2:0.222:8:2,1:2,0:0|1:24447535_C_A:24447535:0,6,1,1	Dnase1l2	upstream_gene_variant	MODIFIER
5117	chr17	25725992	.	C	A	.	PASS	AS_FilterStatus=SITE;AS_SB_TABLE=30,81|1,3;DP=117;ECNT=1;GERMQ=93;MBQ=34,25;MFRL=265,233;MMQ=60,60;MPOS=33;NALOD=1.75;NLOD=16.55;POPAF=6.00;TLOD=5.27;ANN=A|upstream_gene_variant|MODIFIER|Rpusd1|Rpusd1|transcript|NM_028009.3|protein_coding||c.-2218C>A|||||1759|,A|intron_variant|MODIFIER|Chtf18|Chtf18|transcript|NM_145409.2|protein_coding|4/21|c.595-20G>T||||||	GT:AD:AF:DP:F1R2:F2R1:SB	0/0:60,0:0.017:60:37,0:13,0:15,45,0,0	0/1:51,4:0.078:55:21,0:20,2:15,36,1,3	Rpusd1	upstream_gene_variant	MODIFIER
5189	chr17	32362029	.	C	A	.	PASS	AS_FilterStatus=SITE;AS_SB_TABLE=15,31|1,2;DP=52;ECNT=1;GERMQ=91;MBQ=32,20;MFRL=267,288;MMQ=60,60;MPOS=11;NALOD=1.31;NLOD=5.72;POPAF=6.00;TLOD=6.37;ANN=A|intron_variant|MODIFIER|Wiz|Wiz|transcript|NM_212438.3|protein_coding|2/7|c.512-65G>T||||||,A|intron_variant|MODIFIER|Wiz|Wiz|transcript|NM_011717.4|protein_coding|3/8|c.512-65G>T||||||,A|intron_variant|MODIFIER|Wiz|Wiz|transcript|NR_033525.1|ps…	GT:AD:AF:DP:F1R2:F2R1:SB	0/0:24,0:0.047:24:12,0:7,0:10,14,0,0	0/1:22,3:0.142:25:12,2:3,0:5,17,1,2	Wiz	intron_variant	MODIFIER
5191	chr17	32483220	.	C	A	.	PASS	AS_FilterStatus=SITE;AS_SB_TABLE=35,27|2,2;DP=71;ECNT=1;GERMQ=93;MBQ=32,20;MFRL=257,185;MMQ=60,60;MPOS=59;NALOD=1.54;NLOD=9.63;POPAF=6.00;TLOD=6.07;ANN=A|stop_gained|HIGH|Cyp4f39|Cyp4f39|transcript|NM_177307.3|protein_coding|8/14|c.690C>A|p.Tyr230*|868/2618|690/1599|230/532||;LOF=(Cyp4f39|Cyp4f39|1|1.00);NMD=(Cyp4f39|Cyp4f39|1|1.00)	GT:AD:AF:DP:F1R2:F2R1:SB	0/0:38,0:0.028:38:19,0:10,0:22,16,0,0	0/1:24,4:0.124:28:15,2:5,0:13,11,2,2	Cyp4f39	stop_gained	HIGH
5218	chr17	34515786	.	C	A	.	PASS	AS_FilterStatus=SITE;AS_SB_TABLE=3,84|1,2;DP=93;ECNT=1;GERMQ=93;MBQ=35,20;MFRL=285,187;MMQ=60,60;MPOS=25;NALOD=1.67;NLOD=13.54;POPAF=6.00;TLOD=4.78;ANN=A|intron_variant|MODIFIER|Btnl6|Btnl6|transcript|NM_030747.1|protein_coding|1/8|c.86-85G>T||||||	GT:AD:AF:DP:F1R2:F2R1:SB	0/0:45,0:0.021:45:29,0:15,0:1,44,0,0	0/1:42,3:0.068:45:24,1:15,0:2,40,1,2	Btnl6	intron_variant	MODIFIER
5221	chr17	34575345	.	C	A	.	PASS	AS_FilterStatus=SITE;AS_SB_TABLE=91,66|4,3;DP=169;ECNT=1;GERMQ=93;MBQ=33,20;MFRL=265,205;MMQ=60,60;MPOS=30;NALOD=1.86;NLOD=21.32;POPAF=6.00;TLOD=10.46;ANN=A|intron_variant|MODIFIER|Notch4|Notch4|transcript|NM_010929.2|protein_coding|13/29|c.2159-62C>A||||||	GT:AD:AF:DP:F1R2:F2R1:SB	0/0:82,0:0.013:82:48,0:22,0:49,33,0,0	0/1:75,7:0.071:82:41,4:22,0:42,33,4,3	Notch4	intron_variant	MODIFIER
5232	chr17	34934215	.	C	A	.	PASS	AS_FilterStatus=SITE;AS_SB_TABLE=35,61|2,2;DP=103;ECNT=1;GERMQ=93;MBQ=32,20;MFRL=260,201;MMQ=60,60;MPOS=13;NALOD=1.63;NLOD=12.04;POPAF=6.00;TLOD=5.34;ANN=A|downstream_gene_variant|MODIFIER|Slc44a4|Slc44a4|transcript|NM_023557.3|protein_coding||c.*3979C>A|||||3779|,A|intron_variant|MODIFIER|Neu1|Neu1|transcript|NM_010893.3|protein_coding|4/5|c.780+30C>A||||||	GT:AD:AF:DP:F1R2:F2R1:SB	0/0:49,0:0.023:49:25,0:14,0:17,32,0,0	0/1:47,4:0.090:51:20,1:17,2:18,29,2,2	Slc44a4	downstream_gene_variant	MODIFIER
5259	chr17	35509628	.	C	A	.	PASS	AS_FilterStatus=SITE;AS_SB_TABLE=7,31|1,2;DP=41;ECNT=1;GERMQ=74;MBQ=24,20;MFRL=254,248;MMQ=60,60;MPOS=22;NALOD=1.28;NLOD=5.32;POPAF=6.00;TLOD=5.15;ANN=A|downstream_gene_variant|MODIFIER|Tcf19|Tcf19|transcript|NM_001163763.1|protein_coding||c.*3550G>T|||||3107|,A|downstream_gene_variant|MODIFIER|Tcf19|Tcf19|transcript|NM_001163764.1|protein_coding||c.*3550G>T|||||3107|,A|downstream_gene_variant|MO…	GT:AD:AF:DP:F1R2:F2R1:SB	0/0:21,0:0.050:21:9,0:5,0:4,17,0,0	0/1:17,3:0.169:20:8,1:3,1:3,14,1,2	Tcf19	downstream_gene_variant	MODIFIER
5268	chr17	35957890	.	T	G	.	PASS	AS_FilterStatus=SITE;AS_SB_TABLE=71,113|6,16;DP=211;ECNT=1;GERMQ=93;MBQ=28,29;MFRL=267,293;MMQ=60,60;MPOS=37;NALOD=1.93;NLOD=24.62;POPAF=6.00;TLOD=51.80;ANN=G|synonymous_variant|LOW|Abcf1|Abcf1|transcript|NM_013854.1|protein_coding|21/23|c.2226A>C|p.Arg742Arg|2258/3150|2226/2514|742/837||,G|downstream_gene_variant|MODIFIER|Gm8801|Gm8801|transcript|NR_028278.1|pseudogene||n.*4573T>G|||||4573|,G|do…	GT:AD:AF:DP:F1R2:F2R1:SB	0/0:100,0:0.012:100:49,0:29,0:39,61,0,0	0/1:84,22:0.220:106:43,12:24,8:32,52,6,16	Gm8801	downstream_gene_variant	MODIFIER
5306	chr17	39847656	.	T	C	.	PASS	AS_FilterStatus=SITE;AS_SB_TABLE=111,119|2,3;DP=239;ECNT=1;GERMQ=93;MBQ=30,20;MFRL=279,170;MMQ=60,60;MPOS=38;NALOD=2.02;NLOD=30.99;POPAF=6.00;TLOD=5.82;ANN=C|non_coding_transcript_exon_variant|MODIFIER|Rn45s|Rn45s|transcript|NR_046233.2|pseudogene|1/1|n.4660T>C||||||	GT:AD:AF:DP:F1R2:F2R1:SB	0/0:114,0:9.487e-03:114:59,0:38,0:52,62,0,0	0/1:116,5:0.036:121:62,2:43,1:59,57,2,3	Rn45s	non_coding_transcript_exon_variant	MODIFIER
5347	chr17	46255317	.	C	A	.	PASS	AS_FilterStatus=SITE;AS_SB_TABLE=40,72|2,2;DP=121;ECNT=1;GERMQ=93;MBQ=32,20;MFRL=262,184;MMQ=60,60;MPOS=13;NALOD=1.79;NLOD=18.01;POPAF=6.00;TLOD=4.80;ANN=A|synonymous_variant|LOW|Lrrc73|Lrrc73|transcript|NM_001111142.1|protein_coding|2/6|c.411C>A|p.Leu137Leu|591/1384|411/951|137/316||,A|downstream_gene_variant|MODIFIER|Yipf3|Yipf3|transcript|NM_145353.2|protein_coding||c.*3603C>A|||||2780|,A|down…	GT:AD:AF:DP:F1R2:F2R1:SB	0/0:73,0:0.016:73:45,0:14,0:26,47,0,0	0/1:39,4:0.077:43:18,2:13,0:14,25,2,2	Yipf3	downstream_gene_variant	MODIFIER
5352	chr17	46568142	.	C	A	.	PASS	AS_FilterStatus=SITE;AS_SB_TABLE=20,29|2,1;DP=58;ECNT=1;GERMQ=93;MBQ=33,20;MFRL=273,267;MMQ=60,60;MPOS=30;NALOD=1.32;NLOD=5.72;POPAF=6.00;TLOD=8.69;ANN=A|intron_variant|MODIFIER|Ptk7|Ptk7|transcript|NM_175168.4|protein_coding|17/19|c.2698-66G>T||||||	GT:AD:AF:DP:F1R2:F2R1:SB	0/0:25,0:0.046:25:10,0:7,0:10,15,0,0	0/1:24,3:0.120:27:13,2:6,0:10,14,2,1	Ptk7	intron_variant	MODIFIER
5358	chr17	46725394	.	C	T	.	PASS	AS_FilterStatus=SITE;AS_SB_TABLE=25,44|2,2;DP=77;ECNT=1;GERMQ=93;MBQ=29,20;MFRL=256,223;MMQ=60,60;MPOS=30;NALOD=1.44;NLOD=7.82;POPAF=6.00;TLOD=5.68;ANN=T|3_prime_UTR_variant|MODIFIER|Pex6|Pex6|transcript|NM_145488.1|protein_coding|17/17|c.*70C>T|||||70|,T|downstream_gene_variant|MODIFIER|Gnmt|Gnmt|transcript|NM_010321.1|protein_coding||c.*406G>A|||||270|	GT:AD:AF:DP:F1R2:F2R1:SB	0/0:34,0:0.035:34:12,0:10,0:15,19,0,0	0/1:35,4:0.093:39:18,2:8,0:10,25,2,2	Pex6	3_prime_UTR_variant	MODIFIER
5440	chr17	66147949	.	C	A	.	PASS	AS_FilterStatus=SITE;AS_SB_TABLE=95,56|2,2;DP=159;ECNT=1;GERMQ=93;MBQ=34,20;MFRL=270,251;MMQ=60,60;MPOS=19;NALOD=1.89;NLOD=22.83;POPAF=6.00;TLOD=4.83;ANN=A|intron_variant|MODIFIER|Ddx11|Ddx11|transcript|NM_001003919.1|protein_coding|19/26|c.1865-43C>A||||||	GT:AD:AF:DP:F1R2:F2R1:SB	0/0:91,0:0.013:91:47,0:27,0:57,34,0,0	0/1:60,4:0.051:64:38,0:17,2:38,22,2,2	Ddx11	intron_variant	MODIFIER
5445	chr17	66385988	.	C	A	.	PASS	AS_FilterStatus=SITE;AS_SB_TABLE=20,166|1,3;DP=198;ECNT=1;GERMQ=93;MBQ=28,26;MFRL=281,221;MMQ=60,60;MPOS=26;NALOD=1.95;NLOD=26.03;POPAF=6.00;TLOD=5.21;ANN=A|intron_variant|MODIFIER|Mtcl1|Mtcl1|transcript|NM_172963.4|protein_coding|3/13|c.1414-69G>T||||||,A|intron_variant|MODIFIER|Mtcl1|Mtcl1|transcript|NM_001114098.1|protein_coding|3/14|c.1414-69G>T||||||	GT:AD:AF:DP:F1R2:F2R1:SB	0/0:93,0:0.011:93:56,0:26,0:9,84,0,0	0/1:93,4:0.042:97:63,2:25,0:11,82,1,3	Mtcl1	intron_variant	MODIFIER
5447	chr17	66953289	.	C	A	.	PASS	AS_FilterStatus=SITE;AS_SB_TABLE=3,131|0,3;DP=144;ECNT=1;GERMQ=93;MBQ=36,30;MFRL=309,275;MMQ=60,60;MPOS=46;NALOD=1.86;NLOD=21.06;POPAF=6.00;TLOD=5.50;ANN=A|intron_variant|MODIFIER|Ptprm|Ptprm|transcript|NM_008984.2|protein_coding|8/30|c.1442-112G>T||||||	GT:AD:AF:DP:F1R2:F2R1:SB	0/0:71,0:0.014:71:44,0:24,0:1,70,0,0	0/1:63,3:0.060:66:39,1:20,0:2,61,0,3	Ptprm	intron_variant	MODIFIER
5459	chr17	69487475	.	C	A	.	PASS	AS_FilterStatus=SITE;AS_SB_TABLE=2,15|0,2;DP=19;ECNT=1;GERMQ=34;MBQ=35,27;MFRL=280,317;MMQ=60,60;MPOS=34;NALOD=1.15;NLOD=3.91;POPAF=6.00;TLOD=6.00;ANN=A|3_prime_UTR_variant|MODIFIER|Akain1|Akain1|transcript|NM_001145192.1|protein_coding|2/2|c.*128C>A|||||128|	GT:AD:AF:DP:F1R2:F2R1:SB	0/0:14,0:0.067:14:10,0:3,0:2,12,0,0	0/1:3,2:0.429:5:2,2:1,0:0,3,0,2	Akain1	3_prime_UTR_variant	MODIFIER
5484	chr17	72939145	.	TTCTC	T	.	PASS	AS_FilterStatus=SITE;AS_SB_TABLE=78,7|4,0;DP=99;ECNT=1;GERMQ=93;MBQ=29,29;MFRL=276,277;MMQ=60,60;MPOS=47;NALOD=1.04;NLOD=13.49;POPAF=6.00;RPA=10,8;RU=TC;STR;STRQ=93;TLOD=7.42;ANN=T|intron_variant|MODIFIER|Lbh|Lbh|transcript|NM_029999.4|protein_coding|2/2|c.130-110_130-107delTCTC||||||	GT:AD:AF:DP:F1R2:F2R1:SB	0/0:45,0:0.020:45:29,0:11,0:42,3,0,0	0/1:40,4:0.115:44:26,3:8,1:36,4,4,0	Lbh	intron_variant	MODIFIER
5498	chr17	75503488	.	T	A	.	PASS	AS_FilterStatus=SITE;AS_SB_TABLE=7,72|1,6;DP=89;ECNT=1;GERMQ=93;MBQ=28,30;MFRL=281,290;MMQ=60,60;MPOS=49;NALOD=1.67;NLOD=13.84;POPAF=6.00;TLOD=15.44;ANN=A|intron_variant|MODIFIER|Rasgrp3|Rasgrp3|transcript|NM_001166493.1|protein_coding|9/16|c.1083+99T>A||||||,A|intron_variant|MODIFIER|Rasgrp3|Rasgrp3|transcript|NM_207246.4|protein_coding|10/17|c.1083+99T>A||||||	GT:AD:AF:DP:F1R2:F2R1:SB	0/0:50,0:0.021:50:27,0:14,0:5,45,0,0	0/1:29,7:0.210:36:21,7:7,0:2,27,1,6	Rasgrp3	intron_variant	MODIFIER
5531	chr17	80424264	.	T	A	.	PASS	AS_FilterStatus=SITE;AS_SB_TABLE=53,459|6,18;DP=552;ECNT=1;GERMQ=93;MBQ=28,27;MFRL=276,257;MMQ=60,60;MPOS=35;NALOD=2.45;NLOD=82.18;POPAF=6.00;TLOD=42.16;ANN=A|intron_variant|MODIFIER|Sos1|Sos1|transcript|NM_009231.2|protein_coding|10/21|c.1859-53A>T||||||	GT:AD:AF:DP:F1R2:F2R1:SB	0/0:297,0:3.598e-03:297:164,0:89,0:39,258,0,0	0/1:215,24:0.088:239:124,14:69,4:14,201,6,18	Sos1	intron_variant	MODIFIER
5579	chr17	84175017	.	GG	TT	.	PASS	AS_FilterStatus=SITE;AS_SB_TABLE=13,11|1,1;DP=26;ECNT=2;GERMQ=49;MBQ=31,20;MFRL=248,158;MMQ=60,60;MPOS=49;NALOD=0.845;NLOD=3.61;POPAF=6.00;TLOD=7.07;ANN=TT|intergenic_region|MODIFIER|4933433H22Rik-Zfp36l2|4933433H22Rik-Zfp36l2|intergenic_region|4933433H22Rik-Zfp36l2|||n.84175017_84175018delGGinsTT||||||	GT:AD:AF:DP:F1R2:F2R1:PGT:PID:PS:SB	0|0:13,0:0.071:13:5,0:2,0:0|1:84175017_GG_TT:84175017:6,7,0,0	0|1:11,2:0.154:13:6,0:2,1:0|1:84175017_GG_TT:84175017:7,4,1,1	4933433H22Rik-Zfp36l2	intergenic_region	MODIFIER
5580	chr17	84175024	.	G	T	.	PASS	AS_FilterStatus=SITE;AS_SB_TABLE=13,12|1,1;DP=27;ECNT=2;GERMQ=51;MBQ=20,20;MFRL=249,158;MMQ=60,60;MPOS=42;NALOD=0.845;NLOD=3.61;POPAF=6.00;TLOD=7.07;ANN=T|intergenic_region|MODIFIER|4933433H22Rik-Zfp36l2|4933433H22Rik-Zfp36l2|intergenic_region|4933433H22Rik-Zfp36l2|||n.84175024G>T||||||	GT:AD:AF:DP:F1R2:F2R1:PGT:PID:PS:SB	0|0:13,0:0.071:13:6,0:2,0:0|1:84175017_GG_TT:84175017:6,7,0,0	0|1:12,2:0.154:14:5,0:1,1:0|1:84175017_GG_TT:84175017:7,5,1,1	4933433H22Rik-Zfp36l2	intergenic_region	MODIFIER
5600	chr17	84751131	.	C	A	.	PASS	AS_FilterStatus=SITE;AS_SB_TABLE=94,18|2,2;DP=117;ECNT=1;GERMQ=93;MBQ=32,20;MFRL=261,205;MMQ=60,60;MPOS=27;NALOD=1.69;NLOD=14.14;POPAF=6.00;TLOD=4.83;ANN=A|intron_variant|MODIFIER|Lrpprc|Lrpprc|transcript|NM_028233.2|protein_coding|21/37|c.2207+93G>T||||||	GT:AD:AF:DP:F1R2:F2R1:SB	0/0:51,0:0.020:51:32,0:15,0:43,8,0,0	0/1:61,4:0.051:65:42,1:13,1:51,10,2,2	Lrpprc	intron_variant	MODIFIER
5674	chr18	10522022	.	G	C	.	PASS	AS_FilterStatus=SITE;AS_SB_TABLE=31,5|2,3;DP=43;ECNT=2;GERMQ=60;MBQ=35,30;MFRL=265,241;MMQ=60,60;MPOS=42;NALOD=1.35;NLOD=5.96;POPAF=6.00;TLOD=11.46;ANN=C|intron_variant|MODIFIER|Greb1l|Greb1l|transcript|NM_001083628.1|protein_coding|15/32|c.2183-66G>C||||||	GT:AD:AF:DP:F1R2:F2R1:SB	0/0:23,0:0.043:23:15,0:5,0:19,4,0,0	0/1:13,5:0.278:18:8,1:4,1:12,1,2,3	Greb1l	intron_variant	MODIFIER
5682	chr18	12135780	.	C	A	.	PASS	AS_FilterStatus=SITE;AS_SB_TABLE=51,17|2,2;DP=76;ECNT=1;GERMQ=93;MBQ=29,20;MFRL=264,249;MMQ=60,60;MPOS=25;NALOD=1.48;NLOD=8.72;POPAF=6.00;TLOD=5.78;ANN=A|intron_variant|MODIFIER|Riok3|Riok3|transcript|NM_024182.4|protein_coding|1/12|c.64-72C>A||||||	GT:AD:AF:DP:F1R2:F2R1:SB	0/0:34,0:0.032:34:20,0:8,0:25,9,0,0	0/1:34,4:0.096:38:18,2:8,0:26,8,2,2	Riok3	intron_variant	MODIFIER
5685	chr18	12407589	.	C	A	.	PASS	AS_FilterStatus=SITE;AS_SB_TABLE=28,111|2,2;DP=144;ECNT=1;GERMQ=93;MBQ=35,25;MFRL=271,274;MMQ=60,60;MPOS=35;NALOD=1.85;NLOD=20.72;POPAF=6.00;TLOD=5.63;ANN=A|intron_variant|MODIFIER|Lama3|Lama3|transcript|NM_010680.1|protein_coding|6/74|c.938+11C>A||||||	GT:AD:AF:DP:F1R2:F2R1:SB	0/0:78,0:0.014:78:22,0:11,0:16,62,0,0	0/1:61,4:0.068:65:18,1:8,1:12,49,2,2	Lama3	intron_variant	MODIFIER
5699	chr18	21130127	.	C	A	.	PASS	AS_FilterStatus=SITE;AS_SB_TABLE=1,24|1,1;DP=28;ECNT=2;GERMQ=52;MBQ=35,20;MFRL=299,255;MMQ=60,60;MPOS=23;NALOD=1.18;NLOD=4.21;POPAF=6.00;TLOD=6.86;ANN=A|intron_variant|MODIFIER|Garem|Garem|transcript|NM_001033445.2|protein_coding|5/5|c.1734-105G>T||||||	GT:AD:AF:DP:F1R2:F2R1:PGT:PID:PS:SB	0|0:15,0:0.063:15:8,0:5,0:0|1:21130127_C_A:21130127:1,14,0,0	0|1:10,2:0.152:12:7,1:2,0:0|1:21130127_C_A:21130127:0,10,1,1	Garem	intron_variant	MODIFIER
5700	chr18	21130148	.	C	A	.	PASS	AS_FilterStatus=SITE;AS_SB_TABLE=1,23|1,1;DP=26;ECNT=2;GERMQ=49;MBQ=35,20;MFRL=305,255;MMQ=60,60;MPOS=23;NALOD=1.15;NLOD=3.91;POPAF=6.00;TLOD=6.88;ANN=A|intron_variant|MODIFIER|Garem|Garem|transcript|NM_001033445.2|protein_coding|5/5|c.1734-126G>T||||||	GT:AD:AF:DP:F1R2:F2R1:PGT:PID:PS:SB	0|0:14,0:0.067:14:6,0:4,0:0|1:21130127_C_A:21130127:1,13,0,0	0|1:10,2:0.154:12:7,1:3,0:0|1:21130127_C_A:21130127:0,10,1,1	Garem	intron_variant	MODIFIER
5771	chr18	37817147	.	C	G	.	PASS	AS_FilterStatus=SITE;AS_SB_TABLE=57,51|1,2;DP=116;ECNT=1;GERMQ=93;MBQ=32,31;MFRL=269,241;MMQ=60,60;MPOS=29;NALOD=1.68;NLOD=13.54;POPAF=6.00;TLOD=4.83;ANN=G|missense_variant|MODERATE|Pcdhgc4|Pcdhgc4|transcript|NM_033582.2|protein_coding|1/4|c.1615C>G|p.Gln539Glu|2069/5023|1615/2826|539/941||,G|upstream_gene_variant|MODIFIER|Pcdhgc5|Pcdhgc5|transcript|NM_033583.3|protein_coding||c.-2528C>G|||||2399…	GT:AD:AF:DP:F1R2:F2R1:SB	0/0:53,0:0.021:53:29,0:16,0:27,26,0,0	0/1:55,3:0.077:58:28,0:18,3:30,25,1,2	Pcdhgc5	upstream_gene_variant	MODIFIER
5775	chr18	37902206	.	A	G	.	PASS	AS_FilterStatus=SITE;AS_SB_TABLE=14,80|1,2;DP=100;ECNT=1;GERMQ=93;MBQ=28,20;MFRL=266,258;MMQ=60,60;MPOS=27;NALOD=1.58;NLOD=10.83;POPAF=6.00;TLOD=4.68;ANN=G|intron_variant|MODIFIER|Diaph1|Diaph1|transcript|NM_001305980.1|protein_coding|6/27|c.621-58T>C||||||,G|intron_variant|MODIFIER|Diaph1|Diaph1|transcript|NM_001305981.1|protein_coding|7/28|c.489-58T>C||||||,G|intron_variant|MODIFIER|Diaph1|Diap…	GT:AD:AF:DP:F1R2:F2R1:SB	0/0:40,0:0.026:40:21,0:12,0:4,36,0,0	0/1:54,3:0.059:57:33,1:11,1:10,44,1,2	Diaph1	intron_variant	MODIFIER
5802	chr18	43792647	.	C	A	.	PASS	AS_FilterStatus=SITE;AS_SB_TABLE=53,2|2,1;DP=60;ECNT=1;GERMQ=93;MBQ=34,20;MFRL=297,276;MMQ=60,60;MPOS=20;NALOD=1.35;NLOD=6.27;POPAF=6.00;TLOD=5.09;ANN=A|intron_variant|MODIFIER|Gm94|Gm94|transcript|NM_001033280.2|protein_coding|1/3|c.70+126G>T||||||	GT:AD:AF:DP:F1R2:F2R1:SB	0/0:21,0:0.043:21:14,0:6,0:21,0,0,0	0/1:34,3:0.083:37:25,2:5,0:32,2,2,1	Gm94	intron_variant	MODIFIER
5806	chr18	44167813	.	G	A	.	PASS	AS_FilterStatus=SITE;AS_SB_TABLE=13,1|4,0;DP=21;ECNT=1;GERMQ=15;MBQ=28,31;MFRL=321,305;MMQ=60,60;MPOS=24;NALOD=0.992;NLOD=2.41;POPAF=6.00;TLOD=11.41;ANN=A|intron_variant|MODIFIER|Spinkl|Spinkl|transcript|NM_183123.2|protein_coding|4/4|c.224+233C>T||||||	GT:AD:AF:DP:F1R2:F2R1:SB	0/0:9,0:0.094:9:6,0:2,0:8,1,0,0	0/1:5,4:0.454:9:4,4:1,0:5,0,4,0	Spinkl	intron_variant	MODIFIER
5854	chr18	60349654	.	T	C	.	PASS	AS_FilterStatus=SITE;AS_SB_TABLE=9,36|1,1;DP=48;ECNT=2;GERMQ=93;MBQ=28,20;MFRL=307,151;MMQ=60,60;MPOS=18;NALOD=1.26;NLOD=5.12;POPAF=6.00;TLOD=6.21;ANN=C|intergenic_region|MODIFIER|F830016B08Rik-Iigp1|F830016B08Rik-Iigp1|intergenic_region|F830016B08Rik-Iigp1|||n.60349654T>C||||||	GT:AD:AF:DP:F1R2:F2R1:PGT:PID:PS:SB	0|0:20,0:0.053:20:2,0:8,0:0|1:60349654_T_C:60349654:5,15,0,0	0|1:25,2:0.076:27:4,1:5,0:0|1:60349654_T_C:60349654:4,21,1,1	F830016B08Rik-Iigp1	intergenic_region	MODIFIER
5855	chr18	60349659	.	A	C	.	PASS	AS_FilterStatus=SITE;AS_SB_TABLE=9,37|1,1;DP=48;ECNT=2;GERMQ=93;MBQ=28,20;MFRL=305,151;MMQ=60,60;MPOS=13;NALOD=1.26;NLOD=5.12;POPAF=6.00;TLOD=6.22;ANN=C|intergenic_region|MODIFIER|F830016B08Rik-Iigp1|F830016B08Rik-Iigp1|intergenic_region|F830016B08Rik-Iigp1|||n.60349659A>C||||||	GT:AD:AF:DP:F1R2:F2R1:PGT:PID:PS:SB	0|0:20,0:0.053:20:1,0:8,0:0|1:60349654_T_C:60349654:5,15,0,0	0|1:26,2:0.077:28:4,1:5,0:0|1:60349654_T_C:60349654:4,22,1,1	F830016B08Rik-Iigp1	intergenic_region	MODIFIER
5889	chr18	67695773	.	C	A	.	PASS	AS_FilterStatus=SITE;AS_SB_TABLE=18,121|1,3;DP=149;ECNT=1;GERMQ=93;MBQ=33,22;MFRL=270,233;MMQ=60,60;MPOS=50;NALOD=1.81;NLOD=19.26;POPAF=6.00;TLOD=4.69;ANN=A|intron_variant|MODIFIER|Ptpn2|Ptpn2|transcript|NM_001127177.1|protein_coding|2/8|c.161-49G>T||||||,A|intron_variant|MODIFIER|Ptpn2|Ptpn2|transcript|NM_008977.3|protein_coding|2/9|c.161-49G>T||||||	GT:AD:AF:DP:F1R2:F2R1:SB	0/0:70,0:0.015:70:36,0:24,0:9,61,0,0	0/1:69,4:0.058:73:30,3:27,0:9,60,1,3	Ptpn2	intron_variant	MODIFIER
5918	chr18	74742250	.	C	A	.	PASS	AS_FilterStatus=SITE;AS_SB_TABLE=30,76|1,2;DP=109;ECNT=2;GERMQ=93;MBQ=35,20;MFRL=273,263;MMQ=60,60;MPOS=3;NALOD=1.71;NLOD=15.05;POPAF=6.00;TLOD=5.56;ANN=A|intron_variant|MODIFIER|Myo5b|Myo5b|transcript|NM_201600.2|protein_coding|34/38|c.4611+35C>A||||||	GT:AD:AF:DP:F1R2:F2R1:PGT:PID:PS:SB	0|0:57,0:0.019:57:29,0:12,0:0|1:74742243_T_G:74742243:18,39,0,0	0|1:49,3:0.065:52:29,2:10,0:0|1:74742243_T_G:74742243:12,37,1,2	Myo5b	intron_variant	MODIFIER
5942	chr18	80653430	.	A	T	.	PASS	AS_FilterStatus=SITE;AS_SB_TABLE=39,16|1,1;DP=57;ECNT=2;GERMQ=93;MBQ=27,20;MFRL=250,220;MMQ=60,60;MPOS=38;NALOD=1.30;NLOD=5.72;POPAF=6.00;TLOD=4.67;ANN=T|intron_variant|MODIFIER|Nfatc1|Nfatc1|transcript|NM_001164110.1|protein_coding|7/9|c.1962+76T>A||||||,T|intron_variant|MODIFIER|Nfatc1|Nfatc1|transcript|NM_001164111.1|protein_coding|7/9|c.1920+76T>A||||||,T|intron_variant|MODIFIER|Nfatc1|Nfatc1…	GT:AD:AF:DP:F1R2:F2R1:SB	0/0:21,0:0.048:21:12,0:6,0:18,3,0,0	0/1:34,2:0.066:36:12,0:8,1:21,13,1,1	Nfatc1	intron_variant	MODIFIER
5945	chr18	80997105	.	C	A	.	PASS	AS_FilterStatus=SITE;AS_SB_TABLE=115,52|3,1;DP=173;ECNT=1;GERMQ=93;MBQ=32,25;MFRL=269,269;MMQ=60,60;MPOS=56;NALOD=1.85;NLOD=21.06;POPAF=6.00;TLOD=5.38;ANN=A|intergenic_region|MODIFIER|Sall3-Mir5127|Sall3-Mir5127|intergenic_region|Sall3-Mir5127|||n.80997105C>A||||||	GT:AD:AF:DP:F1R2:F2R1:SB	0/0:85,0:0.014:85:40,0:29,0:58,27,0,0	0/1:82,4:0.053:86:40,3:29,0:57,25,3,1	Sall3-Mir5127	intergenic_region	MODIFIER
5953	chr18	84670703	.	C	A	.	PASS	AS_FilterStatus=SITE;AS_SB_TABLE=27,9|2,1;DP=39;ECNT=1;GERMQ=72;MBQ=33,20;MFRL=241,279;MMQ=60,60;MPOS=16;NALOD=1.11;NLOD=3.61;POPAF=6.00;TLOD=5.00;ANN=A|intron_variant|MODIFIER|Cndp2|Cndp2|transcript|NM_001289531.1|protein_coding|7/10|c.903+50G>T||||||,A|intron_variant|MODIFIER|Cndp2|Cndp2|transcript|NM_023149.3|protein_coding|8/11|c.903+50G>T||||||	GT:AD:AF:DP:F1R2:F2R1:SB	0/0:13,0:0.071:13:10,0:2,0:11,2,0,0	0/1:23,3:0.136:26:13,2:5,0:16,7,2,1	Cndp2	intron_variant	MODIFIER
5957	chr18	86716458	.	C	A	.	PASS	AS_FilterStatus=SITE;AS_SB_TABLE=47,76|2,2;DP=131;ECNT=1;GERMQ=93;MBQ=33,20;MFRL=289,227;MMQ=60,60;MPOS=32;NALOD=1.77;NLOD=17.45;POPAF=6.00;TLOD=4.95;ANN=A|intron_variant|MODIFIER|Cbln2|Cbln2|transcript|NM_001302356.1|protein_coding|4/4|c.477+63C>A||||||,A|intron_variant|MODIFIER|Cbln2|Cbln2|transcript|NM_172633.4|protein_coding|3/3|c.477+63C>A||||||	GT:AD:AF:DP:F1R2:F2R1:SB	0/0:65,0:0.017:65:37,0:18,0:23,42,0,0	0/1:58,4:0.052:62:31,1:18,1:24,34,2,2	Cbln2	intron_variant	MODIFIER
5979	chr19	3875823	.	C	A	.	PASS	AS_FilterStatus=SITE;AS_SB_TABLE=29,99|2,2;DP=140;ECNT=1;GERMQ=93;MBQ=35,20;MFRL=272,210;MMQ=60,60;MPOS=47;NALOD=1.78;NLOD=17.46;POPAF=6.00;TLOD=5.00;ANN=A|intron_variant|MODIFIER|Chka|Chka|transcript|NM_001271496.1|protein_coding|3/11|c.504+35C>A||||||,A|intron_variant|MODIFIER|Chka|Chka|transcript|NM_013490.4|protein_coding|2/10|c.451-8649C>A||||||,A|intron_variant|MODIFIER|Chka|Chka|transcript…	GT:AD:AF:DP:F1R2:F2R1:SB	0/0:65,0:0.016:65:40,0:15,0:11,54,0,0	0/1:63,4:0.054:67:31,2:14,0:18,45,2,2	Chka	intron_variant	MODIFIER
5986	chr19	4150286	.	C	T	.	PASS	AS_FilterStatus=SITE;AS_SB_TABLE=43,57|2,2;DP=107;ECNT=2;GERMQ=93;MBQ=33,20;MFRL=261,183;MMQ=60,60;MPOS=56;NALOD=1.68;NLOD=13.84;POPAF=6.00;TLOD=5.34;ANN=T|upstream_gene_variant|MODIFIER|Ptprcap|Ptprcap|transcript|NM_016933.3|protein_coding||c.-4415C>T|||||4360|,T|downstream_gene_variant|MODIFIER|Gpr152|Gpr152|transcript|NM_206973.2|protein_coding||c.*6289C>T|||||4546|,T|intron_variant|MODIFIER|C…	GT:AD:AF:DP:F1R2:F2R1:SB	0/0:55,0:0.021:55:23,0:19,0:26,29,0,0	0/1:45,4:0.069:49:25,1:13,1:17,28,2,2	Ptprcap	upstream_gene_variant	MODIFIER
6018	chr19	5723125	.	G	T	.	PASS	AS_FilterStatus=SITE;AS_SB_TABLE=6,41|0,5;DP=54;ECNT=1;GERMQ=91;MBQ=33,28;MFRL=270,281;MMQ=60,60;MPOS=63;NALOD=1.46;NLOD=8.42;POPAF=6.00;TLOD=9.36;ANN=T|downstream_gene_variant|MODIFIER|Fam89b|Fam89b|transcript|NM_181452.2|protein_coding||c.*5465C>A|||||4962|,T|downstream_gene_variant|MODIFIER|Fam89b|Fam89b|transcript|NM_023166.2|protein_coding||c.*5465C>A|||||4962|,T|intron_variant|MODIFIER|Ehbp…	GT:AD:AF:DP:F1R2:F2R1:SB	0/0:31,0:0.033:31:16,0:10,0:4,27,0,0	0/1:16,5:0.271:21:12,2:3,2:2,14,0,5	Fam89b	downstream_gene_variant	MODIFIER
6023	chr19	5755449	.	G	A	.	PASS	AS_FilterStatus=SITE;AS_SB_TABLE=14,2|2,0;DP=19;ECNT=1;GERMQ=29;MBQ=35,31;MFRL=272,230;MMQ=60,60;MPOS=20;NALOD=1.04;NLOD=3.01;POPAF=6.00;TLOD=6.03;ANN=A|downstream_gene_variant|MODIFIER|Scyl1|Scyl1|transcript|NM_023912.2|protein_coding||c.*3123C>T|||||2978|,A|intron_variant|MODIFIER|Ltbp3|Ltbp3|transcript|NM_008520.2|protein_coding|19/27|c.2588-97G>A||||||	GT:AD:AF:DP:F1R2:F2R1:SB	0/0:11,0:0.083:11:2,0:8,0:10,1,0,0	0/1:5,2:0.373:7:2,2:2,0:4,1,2,0	Scyl1	downstream_gene_variant	MODIFIER
6030	chr19	5981795	.	C	A	.	PASS	AS_FilterStatus=SITE;AS_SB_TABLE=30,28|2,2;DP=64;ECNT=1;GERMQ=93;MBQ=32,20;MFRL=258,208;MMQ=60,60;MPOS=44;NALOD=1.48;NLOD=8.64;POPAF=6.00;TLOD=6.10;ANN=A|intron_variant|MODIFIER|Slc22a20|Slc22a20|transcript|NM_198650.2|protein_coding|4/9|c.804-42G>T||||||	GT:AD:AF:DP:F1R2:F2R1:SB	0/0:36,0:0.032:36:12,0:13,0:17,19,0,0	0/1:22,4:0.130:26:7,2:11,0:13,9,2,2	Slc22a20	intron_variant	MODIFIER
6035	chr19	6128043	.	CCTCA	C	.	PASS	AS_FilterStatus=SITE;AS_SB_TABLE=61,29|3,2;DP=99;ECNT=1;GERMQ=93;MBQ=32,20;MFRL=252,182;MMQ=60,60;MPOS=50;NALOD=1.64;NLOD=12.62;POPAF=6.00;TLOD=16.98;ANN=C|splice_donor_variant&splice_region_variant&intron_variant|HIGH|Snx15|Snx15|transcript|NM_026912.1|protein_coding|1/7|c.99+2_99+5delTGAG||||||;LOF=(Snx15|Snx15|1|1.00)	GT:AD:AF:DP:F1R2:F2R1:SB	0/0:48,0:0.022:48:26,0:9,0:32,16,0,0	0/1:42,5:0.100:47:24,2:6,0:29,13,3,2	Snx15	splice_donor_variant&splice_region_variant&intron_variant	HIGH
6089	chr19	11877644	.	C	T	.	PASS	AS_FilterStatus=SITE;AS_SB_TABLE=47,25|2,2;DP=77;ECNT=1;GERMQ=93;MBQ=32,20;MFRL=244,234;MMQ=60,60;MPOS=33;NALOD=1.45;NLOD=8.13;POPAF=6.00;TLOD=5.63;ANN=T|intergenic_region|MODIFIER|Olfr1419-Olfr1420|Olfr1419-Olfr1420|intergenic_region|Olfr1419-Olfr1420|||n.11877644C>T||||||	GT:AD:AF:DP:F1R2:F2R1:SB	0/0:33,0:0.034:33:17,0:10,0:23,10,0,0	0/1:39,4:0.088:43:16,1:12,1:24,15,2,2	Olfr1419-Olfr1420	intergenic_region	MODIFIER
6127	chr19	18717164	.	G	A	.	PASS	AS_FilterStatus=SITE;AS_SB_TABLE=67,32|1,1;DP=101;ECNT=1;GERMQ=93;MBQ=33,20;MFRL=292,209;MMQ=60,60;MPOS=41;NALOD=1.73;NLOD=15.65;POPAF=6.00;TLOD=5.71;ANN=A|intron_variant|MODIFIER|D030056L22Rik|D030056L22Rik|transcript|NM_177640.4|protein_coding|1/1|c.337-58G>A||||||	GT:AD:AF:DP:F1R2:F2R1:SB	0/0:57,0:0.018:57:22,0:13,0:36,21,0,0	0/1:42,2:0.044:44:24,1:8,0:31,11,1,1	D030056L22Rik	intron_variant	MODIFIER
6139	chr19	22698638	.	G	A	.	PASS	AS_FilterStatus=SITE;AS_SB_TABLE=26,5|1,1;DP=38;ECNT=1;GERMQ=69;MBQ=34,29;MFRL=298,325;MMQ=60,60;MPOS=40;NALOD=1.26;NLOD=5.12;POPAF=6.00;TLOD=4.99;ANN=A|intron_variant|MODIFIER|Trpm3|Trpm3|transcript|NM_001035239.2|protein_coding|2/24|c.264-91G>A||||||,A|intron_variant|MODIFIER|Trpm3|Trpm3|transcript|NM_001035240.2|protein_coding|2/25|c.264-91G>A||||||,A|intron_variant|MODIFIER|Trpm3|Trpm3|transc…	GT:AD:AF:DP:F1R2:F2R1:SB	0/0:18,0:0.053:18:8,0:9,0:15,3,0,0	0/1:13,2:0.184:15:6,1:5,1:11,2,1,1	Trpm3	intron_variant	MODIFIER
6158	chr19	24674442	.	C	A	.	PASS	AS_FilterStatus=SITE;AS_SB_TABLE=11,52|1,3;DP=70;ECNT=1;GERMQ=93;MBQ=35,24;MFRL=274,304;MMQ=60,60;MPOS=48;NALOD=1.50;NLOD=9.03;POPAF=6.00;TLOD=8.30;ANN=A|downstream_gene_variant|MODIFIER|Pgm5|Pgm5|transcript|NM_175013.2|protein_coding||c.*10043G>T|||||3819|,A|intron_variant|MODIFIER|Tmem252|Tmem252|transcript|NM_183160.3|protein_coding|1/1|c.275+99C>A||||||	GT:AD:AF:DP:F1R2:F2R1:SB	0/0:34,0:0.031:34:17,0:6,0:9,25,0,0	0/1:29,4:0.124:33:23,3:1,0:2,27,1,3	Pgm5	downstream_gene_variant	MODIFIER
6172	chr19	27399019	.	C	A	.	PASS	AS_FilterStatus=SITE;AS_SB_TABLE=72,57|1,3;DP=134;ECNT=1;GERMQ=93;MBQ=23,25;MFRL=237,215;MMQ=60,60;MPOS=33;NALOD=1.70;NLOD=14.74;POPAF=6.00;TLOD=5.64;ANN=A|stop_gained|HIGH|Pum3|Pum3|transcript|NM_177474.5|protein_coding|15/18|c.1498G>T|p.Glu500*|1622/3554|1498/1947|500/648||,A|non_coding_transcript_exon_variant|MODIFIER|Pum3|Pum3|transcript|NR_131940.1|pseudogene|15/18|n.1614G>T||||||;LOF=(Pum3|…	GT:AD:AF:DP:F1R2:F2R1:SB	0/0:67,0:0.020:67:26,0:18,0:36,31,0,0	0/1:62,4:0.070:66:37,2:12,1:36,26,1,3	Pum3	stop_gained	HIGH
6217	chr19	33721081	.	C	A	.	PASS	AS_FilterStatus=SITE;AS_SB_TABLE=24,149|1,3;DP=180;ECNT=1;GERMQ=93;MBQ=34,25;MFRL=290,222;MMQ=60,60;MPOS=30;NALOD=1.93;NLOD=24.93;POPAF=6.00;TLOD=4.90;ANN=A|intron_variant|MODIFIER|Lipo2|Lipo2|transcript|NM_001322338.1|protein_coding|10/10|c.952-57G>T||||||	GT:AD:AF:DP:F1R2:F2R1:SB	0/0:92,0:0.012:92:56,0:27,0:15,77,0,0	0/1:81,4:0.049:85:51,2:22,1:9,72,1,3	Lipo2	intron_variant	MODIFIER
6232	chr19	35964621	.	TACAC	T	.	PASS	AS_FilterStatus=SITE;AS_SB_TABLE=0,12|0,4;DP=28;ECNT=1;GERMQ=5;MBQ=21,24;MFRL=307,327;MMQ=60,60;MPOS=64;NALOD=0.909;NLOD=2.98;POPAF=6.00;RPA=28,26;RU=AC;STR;STRQ=93;TLOD=8.49;ANN=T|intron_variant|MODIFIER|Htr7|Htr7|transcript|NM_008315.2|protein_coding|2/2|c.1305-4226_1305-4223delGTGT||||||	GT:AD:AF:DP:F1R2:F2R1:SB	0/0:10,0:0.070:10:0,0:1,0:0,10,0,0	0/1:2,4:0.634:6:2,0:0,1:0,2,0,4	Htr7	intron_variant	MODIFIER
6285	chr19	39073166	.	C	A	.	PASS	AS_FilterStatus=SITE;AS_SB_TABLE=88,23|2,1;DP=116;ECNT=2;GERMQ=93;MBQ=30,32;MFRL=285,255;MMQ=60,60;MPOS=42;NALOD=1.57;NLOD=10.74;POPAF=6.00;TLOD=5.87;ANN=A|intron_variant|MODIFIER|Cyp2c65|Cyp2c65|transcript|NM_028191.2|protein_coding|4/8|c.643-48C>A||||||	GT:AD:AF:DP:F1R2:F2R1:SB	0/0:42,0:0.026:42:21,0:10,0:36,6,0,0	0/1:69,3:0.048:72:35,2:21,0:52,17,2,1	Cyp2c65	intron_variant	MODIFIER
6286	chr19	39073168	.	C	A	.	PASS	AS_FilterStatus=SITE;AS_SB_TABLE=89,23|2,1;DP=120;ECNT=2;GERMQ=93;MBQ=30,31;MFRL=285,255;MMQ=60,60;MPOS=40;NALOD=1.58;NLOD=11.13;POPAF=6.00;TLOD=5.57;ANN=A|intron_variant|MODIFIER|Cyp2c65|Cyp2c65|transcript|NM_028191.2|protein_coding|4/8|c.643-46C>A||||||	GT:AD:AF:DP:F1R2:F2R1:SB	0/0:43,0:0.026:43:23,0:13,0:37,6,0,0	0/1:69,3:0.047:72:37,1:20,1:52,17,2,1	Cyp2c65	intron_variant	MODIFIER
6287	chr19	39163308	.	G	T	.	PASS	AS_FilterStatus=SITE;AS_SB_TABLE=398,191|37,32;DP=676;ECNT=1;GERMQ=93;MBQ=27,27;MFRL=263,262;MMQ=60,60;MPOS=34;NALOD=2.47;NLOD=86.49;POPAF=6.00;TLOD=148.69;ANN=T|intron_variant|MODIFIER|Cyp2c66|Cyp2c66|transcript|NM_001011707.1|protein_coding|3/8|c.482-16G>T||||||	GT:AD:AF:DP:F1R2:F2R1:SB	0/0:344,0:3.422e-03:344:175,0:100,0:238,106,0,0	0/1:245,69:0.207:314:125,28:69,22:160,85,37,32	Cyp2c66	intron_variant	MODIFIER
6434	chr19	57152225	.	C	A	.	PASS	AS_FilterStatus=SITE;AS_SB_TABLE=104,28|3,1;DP=139;ECNT=1;GERMQ=93;MBQ=32,26;MFRL=264,235;MMQ=60,60;MPOS=29;NALOD=1.80;NLOD=18.66;POPAF=6.00;TLOD=5.94;ANN=A|intron_variant|MODIFIER|Ablim1|Ablim1|transcript|NM_178688.3|protein_coding|4/24|c.673+48G>T||||||,A|intron_variant|MODIFIER|Ablim1|Ablim1|transcript|NM_001103177.2|protein_coding|4/21|c.445+48G>T||||||,A|intron_variant|MODIFIER|Ablim1|Ablim1…	GT:AD:AF:DP:F1R2:F2R1:SB	0/0:68,0:0.016:68:42,0:19,0:57,11,0,0	0/1:64,4:0.067:68:35,3:16,0:47,17,3,1	Ablim1	intron_variant	MODIFIER
6478	chr1	6923257	.	C	A	.	PASS	AS_FilterStatus=SITE;AS_SB_TABLE=25,0|9,0;DP=35;ECNT=1;GERMQ=13;MBQ=31,30;MFRL=319,301;MMQ=40,40;MPOS=56;NALOD=-4.058e-01;NLOD=2.69;POPAF=6.00;TLOD=20.11;ANN=A|intergenic_region|MODIFIER|St18-Pcmtd1|St18-Pcmtd1|intergenic_region|St18-Pcmtd1|||n.6923257C>A||||||	GT:AD:AF:DP:F1R2:F2R1:SB	0/0:18,1:0.095:19:16,1:0,0:18,0,1,0	0/1:7,8:0.524:15:7,7:0,0:7,0,8,0	St18-Pcmtd1	intergenic_region	MODIFIER
6480	chr1	8588910	.	A	C	.	PASS	AS_FilterStatus=SITE;AS_SB_TABLE=9,18|0,2;DP=32;ECNT=1;GERMQ=50;MBQ=28,35;MFRL=295,392;MMQ=60,31;MPOS=10;NALOD=1.02;NLOD=2.71;POPAF=6.00;TLOD=5.68;ANN=C|intron_variant|MODIFIER|Sntg1|Sntg1|transcript|NM_001290393.1|protein_coding|12/19|c.681-5576T>G||||||,C|intron_variant|MODIFIER|Sntg1|Sntg1|transcript|NM_001290390.1|protein_coding|13/20|c.678-5576T>G||||||,C|intron_variant|MODIFIER|Sntg1|Sntg1|…	GT:AD:AF:DP:F1R2:F2R1:SB	0/0:12,0:0.088:12:5,0:2,0:6,6,0,0	0/1:15,2:0.166:17:5,2:6,0:3,12,0,2	Sntg1	intron_variant	MODIFIER
6491	chr1	9978976	.	AGTGT	A	.	PASS	AS_FilterStatus=SITE;AS_SB_TABLE=0,35|0,3;DP=58;ECNT=1;GERMQ=63;MBQ=31,31;MFRL=299,275;MMQ=60,60;MPOS=65;NALOD=0.989;NLOD=6.27;POPAF=6.00;RPA=19,17;RU=GT;STR;STRQ=93;TLOD=6.92;ANN=A|intron_variant|MODIFIER|Ppp1r42|Ppp1r42|transcript|NM_145692.2|protein_coding|6/8|c.671-33_671-30delACAC||||||,A|intron_variant|MODIFIER|Ppp1r42|Ppp1r42|transcript|NR_110971.1|pseudogene|6/6|n.840+6612_840+6615delACAC…	GT:AD:AF:DP:F1R2:F2R1:SB	0/0:21,0:0.039:21:1,0:1,0:0,21,0,0	0/1:14,3:0.207:17:2,0:2,0:0,14,0,3	Ppp1r42	intron_variant	MODIFIER
6495	chr1	10719790	.	G	A	.	PASS	AS_FilterStatus=SITE;AS_SB_TABLE=8,30|1,2;DP=43;ECNT=2;GERMQ=70;MBQ=32,20;MFRL=270,211;MMQ=60,60;MPOS=35;NALOD=1.29;NLOD=5.42;POPAF=6.00;TLOD=5.47;ANN=A|5_prime_UTR_variant|MODIFIER|Cpa6|Cpa6|transcript|NM_177834.4|protein_coding|1/11|c.-63C>T|||||63|,A|5_prime_UTR_variant|MODIFIER|Cpa6|Cpa6|transcript|NM_001289497.1|protein_coding|1/10|c.-466C>T|||||238771|,A|intron_variant|MODIFIER|Mir467e|Mir4…	GT:AD:AF:DP:F1R2:F2R1:PGT:PID:PS:SB	0|0:23,0:0.049:23:8,0:3,0:0|1:10719790_G_A:10719790:6,17,0,0	0|1:15,3:0.141:18:11,1:2,0:0|1:10719790_G_A:10719790:2,13,1,2	Cpa6	5_prime_UTR_variant	MODIFIER
6503	chr1	14229673	.	C	A	.	PASS	AS_FilterStatus=SITE;AS_SB_TABLE=1,65|0,4;DP=73;ECNT=1;GERMQ=93;MBQ=36,30;MFRL=283,261;MMQ=60,60;MPOS=20;NALOD=1.54;NLOD=10.23;POPAF=6.00;TLOD=7.52;ANN=A|intron_variant|MODIFIER|Eya1|Eya1|transcript|NM_001310459.1|protein_coding|10/17|c.964-97G>T||||||,A|intron_variant|MODIFIER|Eya1|Eya1|transcript|NM_001252192.1|protein_coding|9/16|c.865-97G>T||||||,A|intron_variant|MODIFIER|Eya1|Eya1|transcript…	GT:AD:AF:DP:F1R2:F2R1:SB	0/0:34,0:0.028:34:21,0:12,0:0,34,0,0	0/1:32,4:0.134:36:23,2:8,2:1,31,0,4	Eya1	intron_variant	MODIFIER
6511	chr1	16648024	.	C	A	.	PASS	AS_FilterStatus=SITE;AS_SB_TABLE=22,78|2,2;DP=108;ECNT=2;GERMQ=93;MBQ=34,20;MFRL=261,224;MMQ=60,60;MPOS=35;NALOD=1.66;NLOD=13.20;POPAF=6.00;TLOD=5.17;ANN=A|intron_variant|MODIFIER|Tceb1|Tceb1|transcript|NM_001310470.1|protein_coding|1/4|c.-49-17G>T||||||,A|intron_variant|MODIFIER|Tceb1|Tceb1|transcript|NM_026456.4|protein_coding|1/3|c.-49-17G>T||||||	GT:AD:AF:DP:F1R2:F2R1:SB	0/0:50,0:0.022:50:21,0:5,0:11,39,0,0	0/1:50,4:0.063:54:16,2:7,0:11,39,2,2	Tceb1	intron_variant	MODIFIER
6535	chr1	33662421	.	A	T	.	PASS	AS_FilterStatus=SITE;AS_SB_TABLE=80,143|5,3;DP=239;ECNT=1;GERMQ=93;MBQ=28,25;MFRL=267,276;MMQ=60,60;MPOS=40;NALOD=1.71;NLOD=29.34;POPAF=6.00;TLOD=7.59;ANN=T|intron_variant|MODIFIER|Prim2|Prim2|transcript|NM_008922.2|protein_coding|4/13|c.339-55T>A||||||	GT:AD:AF:DP:F1R2:F2R1:SB	0/0:114,0:9.747e-03:114:33,0:24,0:43,71,0,0	0/1:109,8:0.063:117:31,4:19,0:37,72,5,3	Prim2	intron_variant	MODIFIER
6547	chr1	36428251	.	C	A	.	PASS	AS_FilterStatus=SITE;AS_SB_TABLE=67,67|2,2;DP=139;ECNT=1;GERMQ=93;MBQ=32,20;MFRL=260,252;MMQ=60,60;MPOS=26;NALOD=1.76;NLOD=16.85;POPAF=6.00;TLOD=4.76;ANN=A|intron_variant|MODIFIER|Lman2l|Lman2l|transcript|NM_001310517.1|protein_coding|6/8|c.700-35G>T||||||,A|intron_variant|MODIFIER|Lman2l|Lman2l|transcript|NM_001013374.2|protein_coding|5/7|c.667-35G>T||||||	GT:AD:AF:DP:F1R2:F2R1:SB	0/0:68,0:0.017:68:38,0:18,0:38,30,0,0	0/1:66,4:0.049:70:35,2:19,0:29,37,2,2	Lman2l	intron_variant	MODIFIER
6564	chr1	37801854	.	C	A	.	PASS	AS_FilterStatus=SITE;AS_SB_TABLE=60,104|3,1;DP=174;ECNT=1;GERMQ=93;MBQ=31,24;MFRL=259,254;MMQ=60,60;MPOS=35;NALOD=1.91;NLOD=23.72;POPAF=6.00;TLOD=5.39;ANN=A|missense_variant|MODERATE|Tsga10|Tsga10|transcript|NM_207228.3|protein_coding|15/20|c.1270G>T|p.Ala424Ser|1858/3607|1270/2094|424/697||,A|missense_variant|MODERATE|Tsga10|Tsga10|transcript|NM_001290721.1|protein_coding|14/18|c.1270G>T|p.Ala42…	GT:AD:AF:DP:F1R2:F2R1:SB	0/0:93,0:0.012:93:50,0:24,0:28,65,0,0	0/1:71,4:0.065:75:33,1:19,2:32,39,3,1	Tsga10	non_coding_transcript_exon_variant	MODIFIER
6578	chr1	39391086	.	C	A	.	PASS	AS_FilterStatus=SITE;AS_SB_TABLE=21,5|2,1;DP=31;ECNT=1;GERMQ=47;MBQ=35,20;MFRL=264,198;MMQ=60,60;MPOS=27;NALOD=1.20;NLOD=4.51;POPAF=6.00;TLOD=5.88;ANN=A|intron_variant|MODIFIER|Tbc1d8|Tbc1d8|transcript|NM_018775.4|protein_coding|8/19|c.1404+31G>T||||||	GT:AD:AF:DP:F1R2:F2R1:SB	0/0:17,0:0.059:17:13,0:2,0:14,3,0,0	0/1:9,3:0.269:12:4,2:3,0:7,2,2,1	Tbc1d8	intron_variant	MODIFIER
6585	chr1	40293441	.	C	A	.	PASS	AS_FilterStatus=SITE;AS_SB_TABLE=132,130|3,2;DP=275;ECNT=1;GERMQ=93;MBQ=33,28;MFRL=279,276;MMQ=60,60;MPOS=23;NALOD=2.05;NLOD=33.31;POPAF=6.00;TLOD=5.11;ANN=A|intron_variant|MODIFIER|Il1r1|Il1r1|transcript|NM_008362.2|protein_coding|3/10|c.306-17C>A||||||,A|intron_variant|MODIFIER|Il1r1|Il1r1|transcript|NM_001123382.1|protein_coding|3/10|c.297-17C>A||||||	GT:AD:AF:DP:F1R2:F2R1:SB	0/0:120,0:8.798e-03:120:77,0:29,0:63,57,0,0	0/1:142,5:0.037:147:88,3:39,1:69,73,3,2	Il1r1	intron_variant	MODIFIER
6589	chr1	42903184	.	C	A	.	PASS	AS_FilterStatus=SITE;AS_SB_TABLE=65,11|2,1;DP=80;ECNT=1;GERMQ=93;MBQ=34,20;MFRL=266,197;MMQ=60,60;MPOS=13;NALOD=1.52;NLOD=9.58;POPAF=6.00;TLOD=4.95;ANN=A|intron_variant|MODIFIER|Mrps9|Mrps9|transcript|NM_023514.4|protein_coding|9/10|c.912-111C>A||||||	GT:AD:AF:DP:F1R2:F2R1:SB	0/0:35,0:0.029:35:18,0:12,0:31,4,0,0	0/1:41,3:0.073:44:17,0:19,2:34,7,2,1	Mrps9	intron_variant	MODIFIER
6591	chr1	43753629	.	C	A	.	PASS	AS_FilterStatus=SITE;AS_SB_TABLE=94,15|3,0;DP=114;ECNT=1;GERMQ=93;MBQ=31,32;MFRL=270,322;MMQ=60,60;MPOS=36;NALOD=1.66;NLOD=13.19;POPAF=6.00;TLOD=4.80;ANN=A|intron_variant|MODIFIER|Uxs1|Uxs1|transcript|NM_026430.3|protein_coding|14/14|c.1131+88G>T||||||	GT:AD:AF:DP:F1R2:F2R1:SB	0/0:50,0:0.022:50:25,0:18,0:44,6,0,0	0/1:59,3:0.071:62:33,2:18,1:50,9,3,0	Uxs1	intron_variant	MODIFIER
6609	chr1	45411253	.	C	A	.	PASS	AS_FilterStatus=SITE;AS_SB_TABLE=11,0|5,0;DP=16;ECNT=1;GERMQ=11;MBQ=31,31;MFRL=289,334;MMQ=60,60;MPOS=24;NALOD=0.714;NLOD=2.41;POPAF=6.00;TLOD=15.19;ANN=A|intron_variant|MODIFIER|Col5a2|Col5a2|transcript|NM_007737.2|protein_coding|18/53|c.1152+181G>T||||||	GT:AD:AF:DP:F1R2:F2R1:SB	0/0:8,0:0.097:8:3,0:5,0:8,0,0,0	0/1:3,5:0.601:8:1,4:2,1:3,0,5,0	Col5a2	intron_variant	MODIFIER
6668	chr1	54736189	.	C	A	.	PASS	AS_FilterStatus=SITE;AS_SB_TABLE=81,37|2,2;DP=125;ECNT=1;GERMQ=93;MBQ=28,20;MFRL=256,232;MMQ=60,60;MPOS=32;NALOD=1.69;NLOD=14.44;POPAF=6.00;TLOD=5.11;ANN=A|intron_variant|MODIFIER|Ankrd44|Ankrd44|transcript|NM_001081433.3|protein_coding|11/27|c.1183+41G>T||||||	GT:AD:AF:DP:F1R2:F2R1:SB	0/0:64,0:0.020:64:23,0:25,0:44,20,0,0	0/1:54,4:0.062:58:30,2:11,0:37,17,2,2	Ankrd44	intron_variant	MODIFIER
6696	chr1	59120216	.	T	C	.	PASS	AS_FilterStatus=SITE;AS_SB_TABLE=15,19|1,2;DP=37;ECNT=1;GERMQ=70;MBQ=30,20;MFRL=287,234;MMQ=60,60;MPOS=15;NALOD=1.15;NLOD=3.91;POPAF=6.00;TLOD=5.22;ANN=C|upstream_gene_variant|MODIFIER|Tmem237|Tmem237|transcript|NM_001033449.1|protein_coding||c.-202A>G|||||120|,C|upstream_gene_variant|MODIFIER|Tmem237|Tmem237|transcript|NM_001037812.2|protein_coding||c.-481A>G|||||410|,C|downstream_gene_variant|M…	GT:AD:AF:DP:F1R2:F2R1:SB	0/0:13,0:0.067:13:7,0:6,0:8,5,0,0	0/1:21,3:0.137:24:5,0:12,2:7,14,1,2	Tmem237	upstream_gene_variant	MODIFIER
6700	chr1	59656939	.	C	A	.	PASS	AS_FilterStatus=SITE;AS_SB_TABLE=39,52|1,2;DP=103;ECNT=1;GERMQ=93;MBQ=28,30;MFRL=297,375;MMQ=60,60;MPOS=32;NALOD=1.69;NLOD=13.79;POPAF=6.00;TLOD=5.76;ANN=A|intron_variant|MODIFIER|Sumo1|Sumo1|transcript|NM_009460.2|protein_coding|1/4|c.13-1407G>T||||||	GT:AD:AF:DP:F1R2:F2R1:SB	0/0:47,0:0.020:47:31,0:14,0:22,25,0,0	0/1:44,3:0.083:47:26,2:14,1:17,27,1,2	Sumo1	intron_variant	MODIFIER
6717	chr1	60913167	.	C	A	.	PASS	AS_FilterStatus=SITE;AS_SB_TABLE=64,27|3,1;DP=100;ECNT=1;GERMQ=93;MBQ=30,25;MFRL=266,199;MMQ=60,60;MPOS=20;NALOD=1.63;NLOD=12.29;POPAF=6.00;TLOD=6.02;ANN=A|intron_variant|MODIFIER|Ctla4|Ctla4|transcript|NM_009843.4|protein_coding|2/3|c.458-52C>A||||||,A|intron_variant|MODIFIER|Ctla4|Ctla4|transcript|NM_001281976.1|protein_coding|2/2|c.457+397C>A||||||	GT:AD:AF:DP:F1R2:F2R1:SB	0/0:45,0:0.023:45:23,0:14,0:34,11,0,0	0/1:46,4:0.089:50:28,1:9,2:30,16,3,1	Ctla4	intron_variant	MODIFIER
6776	chr1	72394766	.	C	A	.	PASS	AS_FilterStatus=SITE;AS_SB_TABLE=45,136|2,2;DP=192;ECNT=1;GERMQ=93;MBQ=34,25;MFRL=266,258;MMQ=60,60;MPOS=60;NALOD=1.93;NLOD=25.14;POPAF=6.00;TLOD=5.09;ANN=A|3_prime_UTR_variant|MODIFIER|Xrcc5|Xrcc5|transcript|NM_009533.2|protein_coding|21/21|c.*44C>A|||||44|	GT:AD:AF:DP:F1R2:F2R1:SB	0/0:98,0:0.012:98:49,0:26,0:23,75,0,0	0/1:83,4:0.053:87:45,1:20,2:22,61,2,2	Xrcc5	3_prime_UTR_variant	MODIFIER
6778	chr1	72620167	.	C	A	.	PASS	AS_FilterStatus=SITE;AS_SB_TABLE=21,115|1,3;DP=146;ECNT=1;GERMQ=93;MBQ=35,25;MFRL=264,262;MMQ=60,60;MPOS=35;NALOD=1.89;NLOD=22.27;POPAF=6.00;TLOD=5.81;ANN=A|intron_variant|MODIFIER|Smarcal1|Smarcal1|transcript|NM_018817.2|protein_coding|13/16|c.2118+33C>A||||||	GT:AD:AF:DP:F1R2:F2R1:SB	0/0:85,0:0.013:85:44,0:22,0:13,72,0,0	0/1:51,4:0.074:55:31,2:15,1:8,43,1,3	Smarcal1	intron_variant	MODIFIER
6779	chr1	72687819	.	C	A	.	PASS	AS_FilterStatus=SITE;AS_SB_TABLE=42,58|3,1;DP=106;ECNT=1;GERMQ=93;MBQ=32,24;MFRL=262,312;MMQ=60,60;MPOS=22;NALOD=1.64;NLOD=12.93;POPAF=6.00;TLOD=5.54;ANN=A|stop_gained|HIGH|Ankar|Ankar|transcript|NM_176980.4|protein_coding|5/24|c.1213G>T|p.Glu405*|1361/4573|1213/4398|405/1465||;LOF=(Ankar|Ankar|1|1.00);NMD=(Ankar|Ankar|1|1.00)	GT:AD:AF:DP:F1R2:F2R1:SB	0/0:49,0:0.022:49:32,0:9,0:23,26,0,0	0/1:51,4:0.083:55:30,1:8,2:19,32,3,1	Ankar	stop_gained	HIGH
6794	chr1	74570975	.	A	G	.	PASS	AS_FilterStatus=SITE;AS_SB_TABLE=63,39|14,7;DP=130;ECNT=1;GERMQ=93;MBQ=27,28;MFRL=279,281;MMQ=60,60;MPOS=39;NALOD=1.71;NLOD=14.68;POPAF=6.00;TLOD=48.93;ANN=G|synonymous_variant|LOW|Zfp142|Zfp142|transcript|NM_001310668.1|protein_coding|7/9|c.3660T>C|p.Arg1220Arg|4159/6483|3660/5532|1220/1843||,G|synonymous_variant|LOW|Zfp142|Zfp142|transcript|NM_029888.3|protein_coding|7/9|c.3351T>C|p.Arg1117Arg|…	GT:AD:AF:DP:F1R2:F2R1:SB	0/0:59,0:0.019:59:31,0:11,0:38,21,0,0	0/1:43,21:0.322:64:24,15:8,3:25,18,14,7	Plcd4	downstream_gene_variant	MODIFIER
6827	chr1	84494668	.	C	A	.	PASS	AS_FilterStatus=SITE;AS_SB_TABLE=19,9|1,1;DP=31;ECNT=2;GERMQ=56;MBQ=31,20;MFRL=234,216;MMQ=60,60;MPOS=42;NALOD=1.24;NLOD=4.82;POPAF=6.00;TLOD=7.25;ANN=A|intron_variant|MODIFIER|Dner|Dner|transcript|NM_152915.1|protein_coding|6/12|c.1147+63G>T||||||	GT:AD:AF:DP:F1R2:F2R1:PGT:PID:PS:SB	0|0:19,0:0.054:19:9,0:6,0:0|1:84494668_C_A:84494668:14,5,0,0	0|1:9,2:0.222:11:4,0:2,1:0|1:84494668_C_A:84494668:5,4,1,1	Dner	intron_variant	MODIFIER
6828	chr1	84494673	.	C	T	.	PASS	AS_FilterStatus=SITE;AS_SB_TABLE=20,9|1,1;DP=33;ECNT=2;GERMQ=59;MBQ=28,20;MFRL=234,216;MMQ=60,60;MPOS=42;NALOD=1.29;NLOD=5.12;POPAF=6.00;TLOD=7.25;ANN=T|intron_variant|MODIFIER|Dner|Dner|transcript|NM_152915.1|protein_coding|6/12|c.1147+58G>A||||||	GT:AD:AF:DP:F1R2:F2R1:PGT:PID:PS:SB	0|0:20,0:0.050:20:10,0:7,0:0|1:84494668_C_A:84494668:15,5,0,0	0|1:9,2:0.222:11:4,0:2,1:0|1:84494668_C_A:84494668:5,4,1,1	Dner	intron_variant	MODIFIER
6941	chr1	85084782	.	A	G	.	PASS	AS_FilterStatus=SITE;AS_SB_TABLE=59,4|5,0;DP=72;ECNT=1;GERMQ=93;MBQ=31,28;MFRL=359,359;MMQ=49,40;MPOS=13;NALOD=1.38;NLOD=7.13;POPAF=6.00;TLOD=6.40;ANN=G|downstream_gene_variant|MODIFIER|A530032D15Rik|A530032D15Rik|transcript|NM_213615.2|protein_coding||c.*3996T>C|||||3357|,G|intergenic_region|MODIFIER|Slc16a14-A530032D15Rik|Slc16a14-A530032D15Rik|intergenic_region|Slc16a14-A530032D15Rik|||n.85084…	GT:AD:AF:DP:F1R2:F2R1:SB	0/0:27,1:0.040:28:14,0:12,0:26,1,1,0	0/1:36,4:0.127:40:12,3:21,1:33,3,4,0	A530032D15Rik	downstream_gene_variant	MODIFIER
7055	chr1	85109671	.	A	T	.	PASS	AS_FilterStatus=SITE;AS_SB_TABLE=11,66|0,4;DP=82;ECNT=1;GERMQ=93;MBQ=31,31;MFRL=284,270;MMQ=48,35;MPOS=26;NALOD=1.52;NLOD=9.63;POPAF=6.00;TLOD=5.73;ANN=T|5_prime_UTR_variant|MODIFIER|A530032D15Rik|A530032D15Rik|transcript|NM_213615.2|protein_coding|1/7|c.-303T>A|||||303|	GT:AD:AF:DP:F1R2:F2R1:SB	0/0:34,0:0.029:34:16,0:10,0:6,28,0,0	0/1:43,4:0.103:47:12,2:18,0:5,38,0,4	A530032D15Rik	5_prime_UTR_variant	MODIFIER
7139	chr1	85182247	.	G	T	.	PASS	AS_FilterStatus=SITE;AS_SB_TABLE=22,2|3,1;DP=28;ECNT=2;GERMQ=37;MBQ=35,25;MFRL=307,284;MMQ=40,55;MPOS=17;NALOD=1.04;NLOD=3.01;POPAF=6.00;TLOD=7.77;ANN=T|intergenic_region|MODIFIER|A530032D15Rik-Gm7609|A530032D15Rik-Gm7609|intergenic_region|A530032D15Rik-Gm7609|||n.85182247G>T||||||	GT:AD:AF:DP:F1R2:F2R1:SB	0/0:10,0:0.083:10:5,0:5,0:10,0,0,0	0/1:14,4:0.210:18:10,0:2,3:12,2,3,1	A530032D15Rik-Gm7609	intergenic_region	MODIFIER
7143	chr1	85182757	.	A	T	.	PASS	AS_FilterStatus=SITE;AS_SB_TABLE=11,43|0,3;DP=58;ECNT=1;GERMQ=93;MBQ=31,30;MFRL=348,293;MMQ=25,40;MPOS=31;NALOD=1.51;NLOD=9.32;POPAF=6.00;TLOD=5.49;ANN=T|intergenic_region|MODIFIER|A530032D15Rik-Gm7609|A530032D15Rik-Gm7609|intergenic_region|A530032D15Rik-Gm7609|||n.85182757A>T||||||	GT:AD:AF:DP:F1R2:F2R1:SB	0/0:31,0:0.030:31:18,0:12,0:9,22,0,0	0/1:23,3:0.143:26:18,1:5,2:2,21,0,3	A530032D15Rik-Gm7609	intergenic_region	MODIFIER
7221	chr1	85247586	.	T	C	.	PASS	AS_FilterStatus=SITE;AS_SB_TABLE=9,5|3,0;DP=17;ECNT=2;GERMQ=20;MBQ=28,34;MFRL=280,208;MMQ=40,39;MPOS=37;NALOD=0.974;NLOD=2.41;POPAF=6.00;TLOD=9.03;ANN=C|intron_variant|MODIFIER|C130026I21Rik|C130026I21Rik|transcript|NM_175219.3|protein_coding|7/7|c.677-450A>G||||||,C|intron_variant|MODIFIER|C130026I21Rik|C130026I21Rik|transcript|NM_001037909.3|protein_coding|6/6|c.593-450A>G||||||	GT:AD:AF:DP:F1R2:F2R1:SB	0/0:8,0:0.097:8:3,0:3,0:6,2,0,0	0/1:6,3:0.400:9:2,1:1,2:3,3,3,0	C130026I21Rik	intron_variant	MODIFIER
7400	chr1	85276437	.	G	A	.	PASS	AS_FilterStatus=SITE;AS_SB_TABLE=21,8|4,0;DP=37;ECNT=1;GERMQ=47;MBQ=35,28;MFRL=264,347;MMQ=50,43;MPOS=29;NALOD=1.09;NLOD=3.31;POPAF=6.00;TLOD=10.44;ANN=A|intergenic_region|MODIFIER|C130026I21Rik-Sp110|C130026I21Rik-Sp110|intergenic_region|C130026I21Rik-Sp110|||n.85276437G>A||||||	GT:AD:AF:DP:F1R2:F2R1:SB	0/0:12,0:0.075:12:3,0:7,0:10,2,0,0	0/1:17,4:0.227:21:8,0:5,4:11,6,4,0	C130026I21Rik-Sp110	intergenic_region	MODIFIER
7448	chr1	85280585	.	C	G	.	PASS	AS_FilterStatus=SITE;AS_SB_TABLE=15,10|2,0;DP=28;ECNT=1;GERMQ=43;MBQ=34,34;MFRL=264,300;MMQ=60,60;MPOS=8;NALOD=0.778;NLOD=3.01;POPAF=6.00;TLOD=5.07;ANN=G|intergenic_region|MODIFIER|C130026I21Rik-Sp110|C130026I21Rik-Sp110|intergenic_region|C130026I21Rik-Sp110|||n.85280585C>G||||||	GT:AD:AF:DP:F1R2:F2R1:SB	0/0:14,0:0.083:14:6,0:3,0:7,7,0,0	0/1:11,2:0.214:13:7,1:3,1:8,3,2,0	C130026I21Rik-Sp110	intergenic_region	MODIFIER
7450	chr1	85281131	.	G	A	.	PASS	AS_FilterStatus=SITE;AS_SB_TABLE=37,1|3,0;DP=41;ECNT=2;GERMQ=82;MBQ=33,27;MFRL=381,504;MMQ=57,40;MPOS=26;NALOD=1.27;NLOD=5.11;POPAF=6.00;TLOD=7.47;ANN=A|intergenic_region|MODIFIER|C130026I21Rik-Sp110|C130026I21Rik-Sp110|intergenic_region|C130026I21Rik-Sp110|||n.85281131G>A||||||	GT:AD:AF:DP:F1R2:F2R1:PGT:PID:PS:SB	0|0:17,0:0.052:17:10,0:7,0:0|1:85281131_G_A:85281131:17,0,0,0	0|1:21,3:0.154:24:8,1:12,1:0|1:85281131_G_A:85281131:20,1,3,0	C130026I21Rik-Sp110	intergenic_region	MODIFIER
7519	chr1	85315777	.	C	A	.	PASS	AS_FilterStatus=SITE;AS_SB_TABLE=9,23|1,3;DP=36;ECNT=1;GERMQ=53;MBQ=33,25;MFRL=278,215;MMQ=60,53;MPOS=39;NALOD=1.11;NLOD=3.61;POPAF=6.00;TLOD=7.69;ANN=A|intergenic_region|MODIFIER|C130026I21Rik-Sp110|C130026I21Rik-Sp110|intergenic_region|C130026I21Rik-Sp110|||n.85315777C>A||||||	GT:AD:AF:DP:F1R2:F2R1:SB	0/0:14,0:0.071:14:5,0:7,0:3,11,0,0	0/1:18,4:0.210:22:8,1:5,2:6,12,1,3	C130026I21Rik-Sp110	intergenic_region	MODIFIER
7548	chr1	85340015	.	G	A	.	PASS	AS_FilterStatus=SITE;AS_SB_TABLE=18,13|2,3;DP=37;ECNT=1;GERMQ=51;MBQ=31,20;MFRL=288,230;MMQ=56,60;MPOS=19;NALOD=1.28;NLOD=5.27;POPAF=6.00;TLOD=9.38;ANN=A|intergenic_region|MODIFIER|C130026I21Rik-Sp110|C130026I21Rik-Sp110|intergenic_region|C130026I21Rik-Sp110|||n.85340015G>A||||||	GT:AD:AF:DP:F1R2:F2R1:SB	0/0:19,0:0.050:19:11,0:4,0:13,6,0,0	0/1:12,5:0.267:17:5,3:2,0:5,7,2,3	C130026I21Rik-Sp110	intergenic_region	MODIFIER
7702	chr1	85571360	.	G	A	.	PASS	AS_FilterStatus=SITE;AS_SB_TABLE=44,44|2,2;DP=95;ECNT=1;GERMQ=93;MBQ=32,20;MFRL=259,219;MMQ=40,50;MPOS=31;NALOD=1.61;NLOD=11.99;POPAF=6.00;TLOD=5.63;ANN=A|intergenic_region|MODIFIER|C130026I21Rik-Sp110|C130026I21Rik-Sp110|intergenic_region|C130026I21Rik-Sp110|||n.85571360G>A||||||	GT:AD:AF:DP:F1R2:F2R1:SB	0/0:51,0:0.024:51:14,0:24,0:26,25,0,0	0/1:37,4:0.088:41:10,1:19,1:18,19,2,2	C130026I21Rik-Sp110	intergenic_region	MODIFIER
7821	chr1	85593910	.	T	C	.	PASS	AS_FilterStatus=SITE;AS_SB_TABLE=25,16|2,3;DP=49;ECNT=1;GERMQ=81;MBQ=29,26;MFRL=307,217;MMQ=54,60;MPOS=44;NALOD=1.39;NLOD=6.82;POPAF=6.00;TLOD=9.71;ANN=C|intron_variant|MODIFIER|Sp110|Sp110|transcript|NM_030194.1|protein_coding|3/11|c.316+355A>G||||||,C|intron_variant|MODIFIER|Sp110|Sp110|transcript|NM_175397.4|protein_coding|4/12|c.316+355A>G||||||	GT:AD:AF:DP:F1R2:F2R1:SB	0/0:22,0:0.040:22:5,0:12,0:14,8,0,0	0/1:19,5:0.215:24:5,1:8,2:11,8,2,3	Sp110	intron_variant	MODIFIER
7988	chr1	85619712	.	A	G	.	PASS	AS_FilterStatus=SITE;AS_SB_TABLE=10,9|1,2;DP=22;ECNT=1;GERMQ=29;MBQ=28,34;MFRL=277,279;MMQ=25,45;MPOS=12;NALOD=1.000;NLOD=2.71;POPAF=6.00;TLOD=7.38;ANN=G|intron_variant|MODIFIER|Sp140|Sp140|transcript|NM_001013817.2|protein_coding|5/16|c.503-344A>G||||||	GT:AD:AF:DP:F1R2:F2R1:SB	0/0:10,0:0.091:10:6,0:3,0:6,4,0,0	0/1:9,3:0.286:12:7,2:2,1:4,5,1,2	Sp140	intron_variant	MODIFIER
7991	chr1	85620336	.	G	C	.	PASS	AS_FilterStatus=SITE;AS_SB_TABLE=10,65|0,3;DP=80;ECNT=1;GERMQ=93;MBQ=32,35;MFRL=310,384;MMQ=60,33;MPOS=13;NALOD=1.61;NLOD=11.69;POPAF=6.00;TLOD=5.56;ANN=C|intron_variant|MODIFIER|Sp140|Sp140|transcript|NM_001013817.2|protein_coding|6/16|c.604+179G>C||||||	GT:AD:AF:DP:F1R2:F2R1:SB	0/0:41,0:0.024:41:21,0:13,0:5,36,0,0	0/1:34,3:0.108:37:22,0:7,3:5,29,0,3	Sp140	intron_variant	MODIFIER
8075	chr1	88228616	.	G	T	.	PASS	AS_FilterStatus=SITE;AS_SB_TABLE=2,39|0,3;DP=44;ECNT=1;GERMQ=91;MBQ=35,31;MFRL=314,300;MMQ=60,60;MPOS=41;NALOD=1.32;NLOD=6.02;POPAF=6.00;TLOD=5.95;ANN=T|intron_variant|MODIFIER|Mroh2a|Mroh2a|transcript|NM_001281466.1|protein_coding|3/41|c.261+208G>T||||||	GT:AD:AF:DP:F1R2:F2R1:SB	0/0:20,0:0.045:20:6,0:2,0:1,19,0,0	0/1:21,3:0.160:24:6,0:3,0:1,20,0,3	Mroh2a	intron_variant	MODIFIER
8101	chr1	88260256	.	T	G	.	PASS	AS_FilterStatus=SITE;AS_SB_TABLE=3,14|1,3;DP=22;ECNT=1;GERMQ=19;MBQ=29,28;MFRL=317,348;MMQ=60,60;MPOS=17;NALOD=0.974;NLOD=2.41;POPAF=6.00;TLOD=6.58;ANN=G|3_prime_UTR_variant|MODIFIER|Mroh2a|Mroh2a|transcript|NM_001281466.1|protein_coding|42/42|c.*230T>G|||||230|,G|3_prime_UTR_variant|MODIFIER|Hjurp|Hjurp|transcript|NM_198652.2|protein_coding|8/8|c.*4925A>C|||||4925|,G|downstream_gene_variant|MODI…	GT:AD:AF:DP:F1R2:F2R1:SB	0/0:9,0:0.097:9:6,0:2,0:1,8,0,0	0/1:8,4:0.286:12:6,3:2,0:2,6,1,3	Mroh2a	3_prime_UTR_variant	MODIFIER
8139	chr1	93567552	.	C	A	.	PASS	AS_FilterStatus=SITE;AS_SB_TABLE=27,83|2,2;DP=119;ECNT=1;GERMQ=93;MBQ=27,20;MFRL=283,244;MMQ=60,60;MPOS=13;NALOD=1.70;NLOD=14.05;POPAF=6.00;TLOD=5.03;ANN=A|intron_variant|MODIFIER|Farp2|Farp2|transcript|NM_145519.2|protein_coding|6/26|c.508+38C>A||||||	GT:AD:AF:DP:F1R2:F2R1:SB	0/0:57,0:0.020:57:29,0:14,0:14,43,0,0	0/1:53,4:0.059:57:24,2:19,0:13,40,2,2	Farp2	intron_variant	MODIFIER
8251	chr1	132462832	.	C	A	.	PASS	AS_FilterStatus=SITE;AS_SB_TABLE=90,23|2,2;DP=125;ECNT=1;GERMQ=93;MBQ=32,20;MFRL=278,206;MMQ=60,60;MPOS=52;NALOD=1.77;NLOD=16.55;POPAF=6.00;TLOD=5.11;ANN=A|intron_variant|MODIFIER|Dstyk|Dstyk|transcript|NM_172516.4|protein_coding|11/12|c.2462-81C>A||||||	GT:AD:AF:DP:F1R2:F2R1:SB	0/0:63,0:0.017:63:36,0:19,0:51,12,0,0	0/1:50,4:0.062:54:35,1:8,1:39,11,2,2	Dstyk	intron_variant	MODIFIER
8301	chr1	138841798	.	T	A	.	PASS	AS_FilterStatus=SITE;AS_SB_TABLE=46,6|6,1;DP=61;ECNT=1;GERMQ=86;MBQ=31,32;MFRL=272,276;MMQ=60,60;MPOS=59;NALOD=1.36;NLOD=6.62;POPAF=6.00;TLOD=16.82;ANN=A|intron_variant|MODIFIER|Lhx9|Lhx9|transcript|NM_001042577.1|protein_coding|1/4|c.174+10A>T||||||,A|intron_variant|MODIFIER|Lhx9|Lhx9|transcript|NM_001025565.2|protein_coding|1/4|c.174+10A>T||||||,A|intron_variant|MODIFIER|Lhx9|Lhx9|transcript|NM…	GT:AD:AF:DP:F1R2:F2R1:SB	0/0:25,0:0.042:25:13,0:9,0:22,3,0,0	0/1:27,7:0.243:34:18,6:4,1:24,3,6,1	Lhx9	intron_variant	MODIFIER
8379	chr1	155900914	.	A	T	.	PASS	AS_FilterStatus=SITE;AS_SB_TABLE=22,78|2,9;DP=115;ECNT=1;GERMQ=93;MBQ=28,30;MFRL=264,277;MMQ=60,60;MPOS=26;NALOD=1.74;NLOD=15.85;POPAF=6.00;TLOD=25.06;ANN=T|intron_variant|MODIFIER|Cep350|Cep350|transcript|NM_001039184.1|protein_coding|24/37|c.5154-41T>A||||||	GT:AD:AF:DP:F1R2:F2R1:SB	0/0:59,0:0.018:59:37,0:12,0:11,48,0,0	0/1:41,11:0.244:52:26,5:7,6:11,30,2,9	Cep350	intron_variant	MODIFIER
8390	chr1	157535485	.	G	T	.	PASS	AS_FilterStatus=SITE;AS_SB_TABLE=52,75|2,2;DP=138;ECNT=1;GERMQ=93;MBQ=28,20;MFRL=264,222;MMQ=60,60;MPOS=39;NALOD=1.82;NLOD=19.21;POPAF=6.00;TLOD=5.21;ANN=T|synonymous_variant|LOW|Sec16b|Sec16b|transcript|NM_001159986.1|protein_coding|7/26|c.885G>T|p.Thr295Thr|1000/4348|885/3156|295/1051||,T|synonymous_variant|LOW|Sec16b|Sec16b|transcript|NM_033354.3|protein_coding|9/28|c.885G>T|p.Thr295Thr|1247/4…	GT:AD:AF:DP:F1R2:F2R1:SB	0/0:78,0:0.015:78:33,0:24,0:31,47,0,0	0/1:49,4:0.065:53:26,2:11,0:21,28,2,2	Sec16b	non_coding_transcript_exon_variant	MODIFIER
8405	chr1	160974886	.	C	A	.	PASS	AS_FilterStatus=SITE;AS_SB_TABLE=120,180|13,20;DP=343;ECNT=1;GERMQ=93;MBQ=33,29;MFRL=271,269;MMQ=60,60;MPOS=40;NALOD=2.14;NLOD=41.23;POPAF=6.00;TLOD=69.26;ANN=A|3_prime_UTR_variant|MODIFIER|Rc3h1|Rc3h1|transcript|NM_001024952.2|protein_coding|20/20|c.*7089C>A|||||7089|,A|upstream_gene_variant|MODIFIER|Serpinc1|Serpinc1|transcript|NM_080844.4|protein_coding||c.-12657C>A|||||3720|	GT:AD:AF:DP:F1R2:F2R1:SB	0/0:166,0:7.173e-03:166:77,0:53,0:66,100,0,0	0/1:134,33:0.200:167:64,12:42,13:54,80,13,20	Rc3h1	3_prime_UTR_variant	MODIFIER
8409	chr1	161049868	.	CTA	C	.	PASS	AS_FilterStatus=SITE;AS_SB_TABLE=178,59|1,2;DP=244;ECNT=2;GERMQ=93;MBQ=30,20;MFRL=266,184;MMQ=60,60;MPOS=65;NALOD=2.03;NLOD=31.60;POPAF=6.00;TLOD=7.83;ANN=C|intron_variant|MODIFIER|Dars2|Dars2|transcript|NM_172644.4|protein_coding|12/16|c.1188+68_1188+69delTA||||||	GT:AD:AF:DP:F1R2:F2R1:PGT:PID:PS:SB	0|0:127,0:9.275e-03:127:47,0:41,0:0|1:161049861_CAAA_C:161049861:95,32,0,0	0|1:110,3:0.030:113:57,2:26,0:0|1:161049861_CAAA_C:161049861:83,27,1,2	Dars2	intron_variant	MODIFIER
8420	chr1	161971403	.	C	A	.	PASS	AS_FilterStatus=SITE;AS_SB_TABLE=165,103|3,2;DP=279;ECNT=1;GERMQ=93;MBQ=33,28;MFRL=277,310;MMQ=60,60;MPOS=59;NALOD=2.12;NLOD=39.28;POPAF=6.00;TLOD=10.52;ANN=A|3_prime_UTR_variant|MODIFIER|Pigc|Pigc|transcript|NM_001039045.1|protein_coding|2/2|c.*59C>A|||||59|,A|3_prime_UTR_variant|MODIFIER|Pigc|Pigc|transcript|NM_026078.2|protein_coding|2/2|c.*59C>A|||||59|,A|upstream_gene_variant|MODIFIER|493055…	GT:AD:AF:DP:F1R2:F2R1:SB	0/0:154,0:7.531e-03:154:64,0:50,0:90,64,0,0	0/1:114,5:0.045:119:59,4:37,0:75,39,3,2	Pigc	3_prime_UTR_variant	MODIFIER
8431	chr1	163862505	.	A	T	.	PASS	AS_FilterStatus=SITE;AS_SB_TABLE=34,0|5,0;DP=40;ECNT=1;GERMQ=60;MBQ=28,29;MFRL=321,315;MMQ=60,60;MPOS=34;NALOD=1.27;NLOD=5.11;POPAF=6.00;TLOD=10.60;ANN=T|intron_variant|MODIFIER|Kifap3|Kifap3|transcript|NM_001305643.1|protein_coding|14/19|c.1673-206A>T||||||,T|intron_variant|MODIFIER|Kifap3|Kifap3|transcript|NM_010629.3|protein_coding|14/20|c.1673-206A>T||||||	GT:AD:AF:DP:F1R2:F2R1:SB	0/0:17,0:0.052:17:8,0:9,0:17,0,0,0	0/1:17,5:0.249:22:10,4:7,1:17,0,5,0	Kifap3	intron_variant	MODIFIER
8462	chr1	170148150	.	C	A	.	PASS	AS_FilterStatus=SITE;AS_SB_TABLE=8,62|0,3;DP=74;ECNT=1;GERMQ=93;MBQ=36,29;MFRL=268,258;MMQ=60,60;MPOS=50;NALOD=1.60;NLOD=11.44;POPAF=6.00;TLOD=5.08;ANN=A|intron_variant|MODIFIER|Uap1|Uap1|transcript|NM_001305045.1|protein_coding|8/10|c.1359-104G>T||||||,A|intron_variant|MODIFIER|Uap1|Uap1|transcript|NM_001305046.1|protein_coding|8/9|c.1358+1121G>T||||||,A|intron_variant|MODIFIER|Uap1|Uap1|transcr…	GT:AD:AF:DP:F1R2:F2R1:SB	0/0:40,0:0.025:40:26,0:12,0:4,36,0,0	0/1:30,3:0.121:33:15,3:12,0:4,26,0,3	Uap1	intron_variant	MODIFIER
8470	chr1	171071005	.	G	T	.	PASS	AS_FilterStatus=SITE;AS_SB_TABLE=5,10|2,3;DP=20;ECNT=1;GERMQ=13;MBQ=24,20;MFRL=186,248;MMQ=40,60;MPOS=15;NALOD=0.954;NLOD=2.41;POPAF=6.00;TLOD=9.15;ANN=T|intergenic_region|MODIFIER|Mir6546-Cfap126|Mir6546-Cfap126|intergenic_region|Mir6546-Cfap126|||n.171071005G>T||||||	GT:AD:AF:DP:F1R2:F2R1:SB	0/0:10,0:0.100:10:2,0:0,0:2,8,0,0	0/1:5,5:0.443:10:3,1:1,1:3,2,2,3	Mir6546-Cfap126	intergenic_region	MODIFIER
8483	chr1	172198683	.	G	A	.	PASS	AS_FilterStatus=SITE;AS_SB_TABLE=46,71|2,2;DP=123;ECNT=1;GERMQ=93;MBQ=28,25;MFRL=254,290;MMQ=60,60;MPOS=16;NALOD=1.77;NLOD=17.10;POPAF=6.00;TLOD=5.99;ANN=A|synonymous_variant|LOW|Pea15a|Pea15a|transcript|NM_001329869.1|protein_coding|4/4|c.336C>T|p.Ile112Ile|584/2539|336/393|112/130||,A|synonymous_variant|LOW|Pea15a|Pea15a|transcript|NM_001329871.1|protein_coding|4/4|c.270C>T|p.Ile90Ile|480/2435|…	GT:AD:AF:DP:F1R2:F2R1:SB	0/0:71,0:0.017:71:29,0:15,0:32,39,0,0	0/1:46,4:0.089:50:17,2:7,1:14,32,2,2	Dcaf8	downstream_gene_variant	MODIFIER
8511	chr1	174698896	.	C	T	.	PASS	AS_FilterStatus=SITE;AS_SB_TABLE=31,153|2,2;DP=193;ECNT=1;GERMQ=93;MBQ=32,24;MFRL=275,310;MMQ=60,60;MPOS=8;NALOD=1.98;NLOD=27.04;POPAF=6.00;TLOD=4.62;ANN=T|intron_variant|MODIFIER|Fmn2|Fmn2|transcript|NM_019445.2|protein_coding|12/17|c.4212+68C>T||||||	GT:AD:AF:DP:F1R2:F2R1:SB	0/0:102,0:0.011:102:17,0:14,0:19,83,0,0	0/1:82,4:0.051:86:11,0:7,2:12,70,2,2	Fmn2	intron_variant	MODIFIER
8537	chr1	178103981	.	G	A	.	PASS	AS_FilterStatus=SITE;AS_SB_TABLE=111,101|14,12;DP=247;ECNT=1;GERMQ=93;MBQ=28,30;MFRL=274,294;MMQ=60,60;MPOS=40;NALOD=2.02;NLOD=30.94;POPAF=6.00;TLOD=56.06;ANN=A|intergenic_region|MODIFIER|Gm16432-Desi2|Gm16432-Desi2|intergenic_region|Gm16432-Desi2|||n.178103981G>A||||||	GT:AD:AF:DP:F1R2:F2R1:SB	0/0:114,0:9.459e-03:114:65,0:33,0:61,53,0,0	0/1:98,26:0.225:124:59,13:24,8:50,48,14,12	Gm16432-Desi2	intergenic_region	MODIFIER
8541	chr1	178332985	.	C	A	.	PASS	AS_FilterStatus=SITE;AS_SB_TABLE=221,70|6,1;DP=314;ECNT=1;GERMQ=93;MBQ=31,20;MFRL=257,232;MMQ=60,60;MPOS=33;NALOD=2.11;NLOD=38.28;POPAF=6.00;TLOD=6.21;ANN=A|intron_variant|MODIFIER|Hnrnpu|Hnrnpu|transcript|NM_016805.2|protein_coding|6/13|c.1158+12G>T||||||	GT:AD:AF:DP:F1R2:F2R1:SB	0/0:150,1:7.744e-03:151:88,0:37,0:114,36,1,0	0/1:141,6:0.040:147:77,4:40,0:107,34,5,1	Hnrnpu	intron_variant	MODIFIER
8547	chr1	178928760	.	C	T	.	PASS	AS_FilterStatus=SITE;AS_SB_TABLE=34,8|7,3;DP=54;ECNT=2;GERMQ=62;MBQ=33,20;MFRL=300,195;MMQ=60,60;MPOS=21;NALOD=1.41;NLOD=7.22;POPAF=6.00;TLOD=21.20;ANN=T|intron_variant|MODIFIER|Kif26b|Kif26b|transcript|NM_001161665.1|protein_coding|13/14|c.6040-84C>T||||||	GT:AD:AF:DP:F1R2:F2R1:SB	0/0:28,0:0.037:28:17,0:6,0:20,8,0,0	0/1:14,10:0.348:24:9,6:5,1:14,0,7,3	Kif26b	intron_variant	MODIFIER
8584	chr1	184730064	.	G	C	.	PASS	AS_FilterStatus=SITE;AS_SB_TABLE=29,45|2,5;DP=83;ECNT=1;GERMQ=93;MBQ=33,34;MFRL=269,275;MMQ=60,60;MPOS=42;NALOD=1.60;NLOD=11.39;POPAF=6.00;TLOD=17.05;ANN=C|intron_variant|MODIFIER|Hlx|Hlx|transcript|NM_008250.2|protein_coding|2/3|c.764-20C>G||||||	GT:AD:AF:DP:F1R2:F2R1:SB	0/0:44,0:0.025:44:16,0:18,0:16,28,0,0	0/1:30,7:0.212:37:13,6:11,0:13,17,2,5	Hlx	intron_variant	MODIFIER
8602	chr1	188997198	.	C	A	.	PASS	AS_FilterStatus=SITE;AS_SB_TABLE=75,33|3,0;DP=112;ECNT=1;GERMQ=93;MBQ=35,32;MFRL=284,283;MMQ=60,60;MPOS=46;NALOD=1.79;NLOD=18.06;POPAF=6.00;TLOD=5.24;ANN=A|intron_variant|MODIFIER|Kctd3|Kctd3|transcript|NM_172650.2|protein_coding|5/17|c.316+79G>T||||||	GT:AD:AF:DP:F1R2:F2R1:SB	0/0:64,0:0.016:64:44,0:16,0:47,17,0,0	0/1:44,3:0.091:47:26,2:12,1:28,16,3,0	Kctd3	intron_variant	MODIFIER
8614	chr1	191556344	.	C	A	.	PASS	AS_FilterStatus=SITE;AS_SB_TABLE=140,14|3,1;DP=162;ECNT=1;GERMQ=93;MBQ=32,26;MFRL=286,268;MMQ=60,60;MPOS=22;NALOD=1.87;NLOD=21.62;POPAF=6.00;TLOD=5.30;ANN=A|intron_variant|MODIFIER|Dtl|Dtl|transcript|NM_029766.3|protein_coding|10/14|c.922+97G>T||||||,A|intron_variant|MODIFIER|Dtl|Dtl|transcript|NM_001305233.1|protein_coding|11/15|c.550+97G>T||||||	GT:AD:AF:DP:F1R2:F2R1:SB	0/0:79,0:0.013:79:44,0:27,0:72,7,0,0	0/1:75,4:0.051:79:45,2:27,1:68,7,3,1	Dtl	intron_variant	MODIFIER
8617	chr1	192054482	.	C	A	.	PASS	AS_FilterStatus=SITE;AS_SB_TABLE=22,77|2,2;DP=107;ECNT=1;GERMQ=93;MBQ=34,20;MFRL=259,211;MMQ=60,60;MPOS=36;NALOD=1.60;NLOD=11.44;POPAF=6.00;TLOD=5.15;ANN=A|intron_variant|MODIFIER|Traf5|Traf5|transcript|NM_011633.2|protein_coding|7/9|c.697-40G>T||||||	GT:AD:AF:DP:F1R2:F2R1:SB	0/0:47,0:0.025:47:24,0:10,0:10,37,0,0	0/1:52,4:0.062:56:29,0:13,2:12,40,2,2	Traf5	intron_variant	MODIFIER
8660	chr2	4930607	.	C	A	.	PASS	AS_FilterStatus=SITE;AS_SB_TABLE=131,21|2,2;DP=164;ECNT=1;GERMQ=93;MBQ=32,20;MFRL=283,221;MMQ=60,60;MPOS=43;NALOD=1.94;NLOD=24.97;POPAF=6.00;TLOD=8.89;ANN=A|intron_variant|MODIFIER|Phyh|Phyh|transcript|NM_010726.2|protein_coding|5/8|c.497-106C>A||||||	GT:AD:AF:DP:F1R2:F2R1:SB	0/0:94,0:0.011:94:54,0:26,0:81,13,0,0	0/1:58,4:0.049:62:38,2:14,0:50,8,2,2	Phyh	intron_variant	MODIFIER
8670	chr2	9883076	.	C	A	.	PASS	AS_FilterStatus=SITE;AS_SB_TABLE=176,126|2,3;DP=317;ECNT=1;GERMQ=93;MBQ=33,20;MFRL=265,265;MMQ=60,60;MPOS=24;NALOD=2.14;NLOD=40.84;POPAF=6.00;TLOD=5.73;ANN=A|upstream_gene_variant|MODIFIER|Gata3|Gata3|transcript|NM_008091.3|protein_coding||c.-5487G>T|||||4476|,A|non_coding_transcript_exon_variant|MODIFIER|4930412O13Rik|4930412O13Rik|transcript|NR_024257.1|pseudogene|4/5|n.1002C>A||||||,A|non_codi…	GT:AD:AF:DP:F1R2:F2R1:SB	0/0:172,0:7.144e-03:172:92,0:35,0:99,73,0,0	0/1:130,5:0.033:135:71,1:39,1:77,53,2,3	Gata3	upstream_gene_variant	MODIFIER
8723	chr2	19540216	.	C	A	.	PASS	AS_FilterStatus=SITE;AS_SB_TABLE=73,31|3,0;DP=110;ECNT=1;GERMQ=93;MBQ=31,31;MFRL=268,207;MMQ=60,60;MPOS=32;NALOD=1.66;NLOD=13.20;POPAF=6.00;TLOD=4.78;ANN=A|intron_variant|MODIFIER|4921504E06Rik|4921504E06Rik|transcript|NM_027600.4|protein_coding|3/16|c.372+53G>T||||||	GT:AD:AF:DP:F1R2:F2R1:SB	0/0:54,0:0.021:54:26,0:17,0:38,16,0,0	0/1:50,3:0.083:53:31,3:10,0:35,15,3,0	4921504E06Rik	intron_variant	MODIFIER
8780	chr2	26289613	.	A	T	.	PASS	AS_FilterStatus=SITE;AS_SB_TABLE=46,7|1,1;DP=55;ECNT=1;GERMQ=93;MBQ=29,29;MFRL=279,298;MMQ=60,60;MPOS=71;NALOD=1.45;NLOD=8.13;POPAF=6.00;TLOD=4.88;ANN=T|intron_variant|MODIFIER|Ccdc187|Ccdc187|transcript|NM_177841.3|protein_coding|3/9|c.748+85T>A||||||	GT:AD:AF:DP:F1R2:F2R1:SB	0/0:28,0:0.034:28:15,0:9,0:25,3,0,0	0/1:25,2:0.107:27:12,1:7,1:21,4,1,1	Ccdc187	intron_variant	MODIFIER
8783	chr2	26433538	.	C	A	.	PASS	AS_FilterStatus=SITE;AS_SB_TABLE=2,88|0,4;DP=98;ECNT=1;GERMQ=93;MBQ=35,29;MFRL=303,254;MMQ=60,60;MPOS=28;NALOD=1.61;NLOD=11.74;POPAF=6.00;TLOD=5.93;ANN=A|intron_variant|MODIFIER|Sec16a|Sec16a|transcript|NM_153125.2|protein_coding|3/29|c.3753-110G>T||||||	GT:AD:AF:DP:F1R2:F2R1:SB	0/0:39,0:0.024:39:25,0:14,0:2,37,0,0	0/1:51,4:0.087:55:32,4:17,0:0,51,0,4	Sec16a	intron_variant	MODIFIER
8797	chr2	28844861	.	G	A	.	PASS	AS_FilterStatus=SITE;AS_SB_TABLE=85,53|3,2;DP=146;ECNT=1;GERMQ=93;MBQ=31,20;MFRL=272,216;MMQ=60,60;MPOS=52;NALOD=1.73;NLOD=15.60;POPAF=6.00;TLOD=6.15;ANN=A|synonymous_variant|LOW|Ddx31|Ddx31|transcript|NM_001033294.3|protein_coding|2/20|c.33G>A|p.Lys11Lys|479/3328|33/2064|11/687||,A|upstream_gene_variant|MODIFIER|Gtf3c4|Gtf3c4|transcript|NM_172977.3|protein_coding||c.-4634C>T|||||4501|,A|upstream…	GT:AD:AF:DP:F1R2:F2R1:SB	0/0:64,0:0.018:64:31,0:18,0:40,24,0,0	0/1:74,5:0.058:79:39,2:18,1:45,29,3,2	Gtf3c4	upstream_gene_variant	MODIFIER
8811	chr2	29968672	.	C	A	.	PASS	AS_FilterStatus=SITE;AS_SB_TABLE=78,12|3,0;DP=95;ECNT=1;GERMQ=93;MBQ=32,31;MFRL=266,333;MMQ=60,60;MPOS=25;NALOD=1.66;NLOD=13.54;POPAF=6.00;TLOD=5.13;ANN=A|intron_variant|MODIFIER|Sptan1|Sptan1|transcript|NM_001309460.1|protein_coding|1/57|c.-4+2887C>A||||||,A|intron_variant|MODIFIER|Sptan1|Sptan1|transcript|NM_001177667.1|protein_coding|1/56|c.-4+2887C>A||||||,A|intron_variant|MODIFIER|Sptan1|Spt…	GT:AD:AF:DP:F1R2:F2R1:SB	0/0:48,0:0.021:48:28,0:14,0:41,7,0,0	0/1:42,3:0.090:45:26,2:13,1:37,5,3,0	Sptan1	intron_variant	MODIFIER
8868	chr2	34906607	.	G	A	.	PASS	AS_FilterStatus=SITE;AS_SB_TABLE=6,22|2,2;DP=34;ECNT=1;GERMQ=42;MBQ=35,20;MFRL=265,222;MMQ=60,60;MPOS=38;NALOD=1.16;NLOD=3.91;POPAF=6.00;TLOD=6.83;ANN=A|intron_variant|MODIFIER|Phf19|Phf19|transcript|NM_028716.4|protein_coding|4/14|c.359-49C>T||||||	GT:AD:AF:DP:F1R2:F2R1:SB	0/0:16,0:0.065:16:11,0:1,0:3,13,0,0	0/1:12,4:0.213:16:5,2:3,0:3,9,2,2	Phf19	intron_variant	MODIFIER
8944	chr2	59307963	.	C	A	.	PASS	AS_FilterStatus=SITE;AS_SB_TABLE=73,30|3,1;DP=112;ECNT=1;GERMQ=93;MBQ=33,25;MFRL=246,251;MMQ=60,60;MPOS=46;NALOD=1.72;NLOD=15.30;POPAF=6.00;TLOD=6.31;ANN=A|intron_variant|MODIFIER|Pkp4|Pkp4|transcript|NM_026361.2|protein_coding|6/21|c.601-45C>A||||||,A|intron_variant|MODIFIER|Pkp4|Pkp4|transcript|NM_175464.2|protein_coding|6/20|c.601-45C>A||||||	GT:AD:AF:DP:F1R2:F2R1:SB	0/0:62,0:0.019:62:31,0:19,0:45,17,0,0	0/1:41,4:0.100:45:21,2:14,1:28,13,3,1	Pkp4	intron_variant	MODIFIER
8955	chr2	60578424	.	G	T	.	PASS	AS_FilterStatus=SITE;AS_SB_TABLE=12,14|1,2;DP=30;ECNT=1;GERMQ=45;MBQ=32,20;MFRL=278,275;MMQ=60,60;MPOS=14;NALOD=1.20;NLOD=4.51;POPAF=6.00;TLOD=5.82;ANN=T|intergenic_region|MODIFIER|Pla2r1-Itgb6|Pla2r1-Itgb6|intergenic_region|Pla2r1-Itgb6|||n.60578424G>T||||||	GT:AD:AF:DP:F1R2:F2R1:SB	0/0:18,0:0.059:18:7,0:8,0:7,11,0,0	0/1:8,3:0.271:11:0,1:7,1:5,3,1,2	Pla2r1-Itgb6	intergenic_region	MODIFIER
8961	chr2	62243482	.	G	T	.	PASS	AS_FilterStatus=SITE;AS_SB_TABLE=40,93|3,3;DP=147;ECNT=1;GERMQ=93;MBQ=34,20;MFRL=268,115;MMQ=60,60;MPOS=20;NALOD=1.78;NLOD=17.41;POPAF=6.00;TLOD=8.56;ANN=T|intron_variant|MODIFIER|Slc4a10|Slc4a10|transcript|NM_001242378.1|protein_coding|7/25|c.858+29G>T||||||,T|intron_variant|MODIFIER|Slc4a10|Slc4a10|transcript|NM_001242379.1|protein_coding|7/24|c.858+29G>T||||||,T|intron_variant|MODIFIER|Slc4a10…	GT:AD:AF:DP:F1R2:F2R1:SB	0/0:73,0:0.016:73:39,0:14,0:25,48,0,0	0/1:60,6:0.069:66:29,3:19,0:15,45,3,3	Slc4a10	intron_variant	MODIFIER
9007	chr2	69442486	.	G	C	.	PASS	AS_FilterStatus=SITE;AS_SB_TABLE=30,5|1,1;DP=37;ECNT=2;GERMQ=80;MBQ=35,30;MFRL=331,72;MMQ=60,60;MPOS=42;NALOD=1.28;NLOD=5.42;POPAF=6.00;TLOD=5.20;ANN=C|intron_variant|MODIFIER|Lrp2|Lrp2|transcript|NM_001081088.1|protein_coding|65/78|c.12157+260C>G||||||	GT:AD:AF:DP:F1R2:F2R1:PGT:PID:PS:SB	0|0:19,0:0.050:19:12,0:4,0:0|1:69442486_G_C:69442486:17,2,0,0	0|1:16,2:0.105:18:12,0:3,1:0|1:69442486_G_C:69442486:13,3,1,1	Lrp2	intron_variant	MODIFIER
9015	chr2	69766488	.	C	A	.	PASS	AS_FilterStatus=SITE;AS_SB_TABLE=145,61|2,2;DP=221;ECNT=1;GERMQ=93;MBQ=29,25;MFRL=277,246;MMQ=60,54;MPOS=48;NALOD=1.98;NLOD=27.59;POPAF=6.00;TLOD=8.84;ANN=A|intron_variant|MODIFIER|Ccdc173|Ccdc173|transcript|NM_001077684.1|protein_coding|7/8|c.1135-4602G>T||||||	GT:AD:AF:DP:F1R2:F2R1:SB	0/0:98,0:0.010:98:52,0:35,0:68,30,0,0	0/1:108,4:0.037:112:66,2:33,0:77,31,2,2	Ccdc173	intron_variant	MODIFIER
9043	chr2	71843039	.	C	A	.	PASS	AS_FilterStatus=SITE;AS_SB_TABLE=109,30|2,2;DP=145;ECNT=1;GERMQ=93;MBQ=31,25;MFRL=263,268;MMQ=60,60;MPOS=17;NALOD=1.76;NLOD=17.15;POPAF=6.00;TLOD=5.48;ANN=A|intron_variant|MODIFIER|Mir5098|Mir5098.3|transcript|NR_039557.1.3|pseudogene|3/3|n.48-50834C>A||||||,A|intron_variant|MODIFIER|Itga6|Itga6|transcript|NM_001277970.1|protein_coding|19/24|c.2506-90C>A||||||,A|intron_variant|MODIFIER|Itga6|Itga…	GT:AD:AF:DP:F1R2:F2R1:SB	0/0:68,0:0.017:68:33,0:23,0:56,12,0,0	0/1:71,4:0.061:75:35,3:20,0:53,18,2,2	Mir5098	intron_variant	MODIFIER
9093	chr2	76880986	.	C	A	.	PASS	AS_FilterStatus=SITE;AS_SB_TABLE=89,23|2,2;DP=119;ECNT=1;GERMQ=93;MBQ=31,20;MFRL=273,262;MMQ=60,60;MPOS=17;NALOD=1.73;NLOD=15.60;POPAF=6.00;TLOD=4.90;ANN=A|intron_variant|MODIFIER|Ttn|Ttn|transcript|NM_011652.3|protein_coding|87/312|c.22450+78G>T||||||,A|intron_variant|MODIFIER|Ttn|Ttn|transcript|NM_028004.2|protein_coding|46/191|c.13165+25268G>T||||||	GT:AD:AF:DP:F1R2:F2R1:SB	0/0:57,0:0.018:57:36,0:13,0:45,12,0,0	0/1:55,4:0.058:59:33,1:13,1:44,11,2,2	Ttn	intron_variant	MODIFIER
9104	chr2	79229098	.	C	A	.	PASS	AS_FilterStatus=SITE;AS_SB_TABLE=37,10|3,0;DP=50;ECNT=1;GERMQ=93;MBQ=30,32;MFRL=259,359;MMQ=60,60;MPOS=49;NALOD=1.26;NLOD=5.12;POPAF=6.00;TLOD=6.19;ANN=A|intergenic_region|MODIFIER|Ube2e3-Itga4|Ube2e3-Itga4|intergenic_region|Ube2e3-Itga4|||n.79229098C>A||||||	GT:AD:AF:DP:F1R2:F2R1:SB	0/0:18,0:0.053:18:15,0:2,0:16,2,0,0	0/1:29,3:0.143:32:17,2:4,1:21,8,3,0	Ube2e3-Itga4	intergenic_region	MODIFIER
9117	chr2	80499478	.	G	T	.	PASS	AS_FilterStatus=SITE;AS_SB_TABLE=62,31|2,2;DP=102;ECNT=1;GERMQ=93;MBQ=35,20;MFRL=262,231;MMQ=60,60;MPOS=27;NALOD=1.64;NLOD=12.59;POPAF=6.00;TLOD=5.24;ANN=T|downstream_gene_variant|MODIFIER|Nckap1|Nckap1|transcript|NM_001290745.1|protein_coding||c.*1817C>A|||||1034|,T|downstream_gene_variant|MODIFIER|Nckap1|Nckap1|transcript|NM_016965.3|protein_coding||c.*1817C>A|||||1034|,T|intergenic_region|MODI…	GT:AD:AF:DP:F1R2:F2R1:SB	0/0:44,0:0.022:44:12,0:26,0:34,10,0,0	0/1:49,4:0.066:53:14,1:25,1:28,21,2,2	Nckap1	downstream_gene_variant	MODIFIER
9125	chr2	82984541	.	C	T	.	PASS	AS_FilterStatus=SITE;AS_SB_TABLE=168,180|2,4;DP=362;ECNT=1;GERMQ=93;MBQ=32,26;MFRL=275,229;MMQ=60,60;MPOS=38;NALOD=1.45;NLOD=43.28;POPAF=6.00;TLOD=5.57;ANN=T|intergenic_region|MODIFIER|Zfp804a-Zc3h15|Zfp804a-Zc3h15|intergenic_region|Zfp804a-Zc3h15|||n.82984541C>T||||||	GT:AD:AF:DP:F1R2:F2R1:SB	0/0:184,1:0.012:185:89,1:56,0:93,91,0,1	0/1:164,5:0.032:169:104,3:35,1:75,89,2,3	Zfp804a-Zc3h15	intergenic_region	MODIFIER
9351	chr2	120312975	.	CAGAGAG	C	.	PASS	AS_FilterStatus=SITE;AS_SB_TABLE=12,3|3,0;DP=27;ECNT=1;GERMQ=4;MBQ=31,32;MFRL=290,260;MMQ=60,60;MPOS=22;NALOD=0.507;NLOD=2.36;POPAF=6.00;RPA=26,23;RU=AG;STR;STRQ=93;TLOD=10.55;ANN=C|downstream_gene_variant|MODIFIER|Vps39|Vps39|transcript|NM_147153.3|protein_coding||c.*5053_*5058delCTCTCT|||||3485|,C|downstream_gene_variant|MODIFIER|Vps39|Vps39|transcript|NM_178851.3|protein_coding||c.*5053_*5058d…	GT:AD:AF:DP:F1R2:F2R1:SB	0/0:8,0:0.092:8:3,0:3,0:5,3,0,0	0/1:7,3:0.332:10:2,2:4,1:7,0,3,0	Vps39	downstream_gene_variant	MODIFIER
9400	chr2	125477421	.	C	A	.	PASS	AS_FilterStatus=SITE;AS_SB_TABLE=56,10|2,2;DP=71;ECNT=1;GERMQ=93;MBQ=30,20;MFRL=277,200;MMQ=60,60;MPOS=28;NALOD=1.54;NLOD=9.88;POPAF=6.00;TLOD=5.24;ANN=A|intron_variant|MODIFIER|Fbn1|Fbn1|transcript|NM_007993.2|protein_coding|4/65|c.346+76G>T||||||	GT:AD:AF:DP:F1R2:F2R1:SB	0/0:36,0:0.028:36:21,0:9,0:30,6,0,0	0/1:30,4:0.097:34:21,1:4,1:26,4,2,2	Fbn1	intron_variant	MODIFIER
9451	chr2	130241724	.	C	A	.	PASS	AS_FilterStatus=SITE;AS_SB_TABLE=17,67|2,2;DP=90;ECNT=1;GERMQ=93;MBQ=33,20;MFRL=265,216;MMQ=60,60;MPOS=42;NALOD=1.60;NLOD=11.73;POPAF=6.00;TLOD=5.34;ANN=A|intron_variant|MODIFIER|Tmc2|Tmc2|transcript|NM_138655.1|protein_coding|12/19|c.1539+61C>A||||||	GT:AD:AF:DP:F1R2:F2R1:SB	0/0:43,0:0.024:43:29,0:8,0:8,35,0,0	0/1:41,4:0.075:45:23,1:12,1:9,32,2,2	Tmc2	intron_variant	MODIFIER
9470	chr2	132374223	.	C	T	.	PASS	AS_FilterStatus=SITE;AS_SB_TABLE=0,14|0,5;DP=19;ECNT=1;GERMQ=16;MBQ=35,31;MFRL=330,436;MMQ=60,60;MPOS=52;NALOD=1.000;NLOD=2.71;POPAF=6.00;TLOD=14.89;ANN=T|intron_variant|MODIFIER|Prokr2|Prokr2|transcript|NM_144944.3|protein_coding|2/2|c.450-133G>A||||||	GT:AD:AF:DP:F1R2:F2R1:SB	0/0:9,0:0.091:9:9,0:0,0:0,9,0,0	0/1:5,5:0.500:10:5,4:0,1:0,5,0,5	Prokr2	intron_variant	MODIFIER
9539	chr2	151389106	.	C	A	.	PASS	AS_FilterStatus=SITE;AS_SB_TABLE=3,56|0,3;DP=64;ECNT=1;GERMQ=93;MBQ=36,29;MFRL=282,248;MMQ=40,45;MPOS=21;NALOD=1.52;NLOD=9.63;POPAF=6.00;TLOD=4.79;ANN=A|intron_variant|MODIFIER|LOC100125594|LOC100125594|transcript|NR_131976.1|pseudogene|5/6|n.793-6946G>T||||||	GT:AD:AF:DP:F1R2:F2R1:SB	0/0:33,0:0.029:33:18,0:14,0:3,30,0,0	0/1:26,3:0.128:29:20,3:6,0:0,26,0,3	LOC100125594	intron_variant	MODIFIER
9544	chr2	152326466	.	C	A	.	PASS	AS_FilterStatus=SITE;AS_SB_TABLE=11,50|2,2;DP=69;ECNT=1;GERMQ=93;MBQ=34,25;MFRL=245,292;MMQ=60,60;MPOS=24;NALOD=1.48;NLOD=8.64;POPAF=6.00;TLOD=6.50;ANN=A|intron_variant|MODIFIER|Rbck1|Rbck1|transcript|NM_001083921.1|protein_coding|3/11|c.262-52G>T||||||,A|intron_variant|MODIFIER|Rbck1|Rbck1|transcript|NM_019705.3|protein_coding|4/12|c.262-52G>T||||||	GT:AD:AF:DP:F1R2:F2R1:SB	0/0:36,0:0.032:36:17,0:6,0:7,29,0,0	0/1:25,4:0.137:29:14,3:6,0:4,21,2,2	Rbck1	intron_variant	MODIFIER
9557	chr2	153787851	.	C	A	.	PASS	AS_FilterStatus=SITE;AS_SB_TABLE=7,71|0,3;DP=93;ECNT=1;GERMQ=93;MBQ=36,30;MFRL=265,320;MMQ=60,60;MPOS=31;NALOD=1.62;NLOD=11.73;POPAF=6.00;TLOD=4.86;ANN=A|intron_variant|MODIFIER|Efcab8|Efcab8|transcript|NR_036629.1|pseudogene|4/7|n.538+99C>A||||||	GT:AD:AF:DP:F1R2:F2R1:SB	0/0:40,0:0.023:40:26,0:8,0:4,36,0,0	0/1:38,3:0.097:41:27,2:5,1:3,35,0,3	Efcab8	intron_variant	MODIFIER
9585	chr2	155995454	.	C	A	.	PASS	AS_FilterStatus=SITE;AS_SB_TABLE=12,46|2,2;DP=65;ECNT=1;GERMQ=93;MBQ=34,20;MFRL=270,253;MMQ=60,60;MPOS=23;NALOD=1.23;NLOD=4.51;POPAF=6.00;TLOD=5.41;ANN=A|downstream_gene_variant|MODIFIER|6430550D23Rik|6430550D23Rik|transcript|NM_001145351.1|protein_coding||c.*7014G>T|||||4989|,A|downstream_gene_variant|MODIFIER|6430550D23Rik|6430550D23Rik|transcript|NM_001145352.1|protein_coding||c.*7014G>T|||||4…	GT:AD:AF:DP:F1R2:F2R1:SB	0/0:19,0:0.056:19:9,0:6,0:7,12,0,0	0/1:39,4:0.075:43:13,2:19,0:5,34,2,2	6430550D23Rik	downstream_gene_variant	MODIFIER
9660	chr2	165281415	.	C	A	.	PASS	AS_FilterStatus=SITE;AS_SB_TABLE=31,51|2,1;DP=86;ECNT=1;GERMQ=93;MBQ=20,20;MFRL=237,199;MMQ=60,60;MPOS=32;NALOD=1.50;NLOD=9.29;POPAF=6.00;TLOD=5.17;ANN=A|intron_variant|MODIFIER|Slc35c2|Slc35c2|transcript|NM_001252573.1|protein_coding|4/9|c.336-35G>T||||||,A|intron_variant|MODIFIER|Slc35c2|Slc35c2|transcript|NM_001252574.1|protein_coding|4/9|c.336-35G>T||||||,A|intron_variant|MODIFIER|Slc35c2|Slc…	GT:AD:AF:DP:F1R2:F2R1:SB	0/0:43,0:0.030:43:17,0:9,0:15,28,0,0	0/1:39,3:0.086:42:16,1:11,1:16,23,2,1	Slc35c2	intron_variant	MODIFIER
9673	chr2	166919571	.	C	A	.	PASS	AS_FilterStatus=SITE;AS_SB_TABLE=129,23|3,0;DP=157;ECNT=1;GERMQ=93;MBQ=32,32;MFRL=268,272;MMQ=60,60;MPOS=55;NALOD=1.78;NLOD=17.70;POPAF=6.00;TLOD=4.97;ANN=A|intron_variant|MODIFIER|Cse1l|Cse1l|transcript|NM_023565.3|protein_coding|2/24|c.86-42C>A||||||	GT:AD:AF:DP:F1R2:F2R1:SB	0/0:66,0:0.016:66:42,0:15,0:55,11,0,0	0/1:86,3:0.047:89:63,2:15,1:74,12,3,0	Cse1l	intron_variant	MODIFIER
9683	chr2	168230867	.	TGCGCCTGGCGGCGGCGGCGGTGCTCGTGGTGGGCTGCGGCGGGCTGGGCTGCCCG	T	.	PASS	AS_FilterStatus=SITE;AS_SB_TABLE=20,24|1,1;DP=46;ECNT=1;GERMQ=78;MBQ=29,30;MFRL=287,257;MMQ=60,60;MPOS=42;NALOD=1.23;NLOD=4.66;POPAF=6.00;TLOD=6.30;ANN=T|frameshift_variant|HIGH|Mocs3|Mocs3|transcript|NM_001160330.1|protein_coding|1/1|c.234_288delGCGCCTGGCGGCGGCGGCGGTGCTCGTGGTGGGCTGCGGCGGGCTGGGCTGCCCG|p.Arg79fs|247/1682|234/1383|78/460||,T|upstream_gene_variant|MODIFIER|Dpm1-adnp|Dpm1-adnp|transc…	GT:AD:AF:DP:F1R2:F2R1:SB	0/0:21,0:0.056:21:10,0:1,0:9,12,0,0	0/1:23,2:0.084:25:12,1:3,0:11,12,1,1	Mocs3	frameshift_variant	HIGH
9694	chr2	172416082	.	C	A	.	PASS	AS_FilterStatus=SITE;AS_SB_TABLE=51,24|2,2;DP=81;ECNT=1;GERMQ=93;MBQ=30,20;MFRL=261,254;MMQ=60,60;MPOS=23;NALOD=1.51;NLOD=9.33;POPAF=6.00;TLOD=5.71;ANN=A|intron_variant|MODIFIER|Cass4|Cass4|transcript|NM_001080820.2|protein_coding|1/6|c.37-38C>A||||||,A|intron_variant|MODIFIER|Cass4|Cass4|transcript|NM_001276422.1|protein_coding|1/5|c.37-38C>A||||||,A|intron_variant|MODIFIER|Cass4|Cass4|transcrip…	GT:AD:AF:DP:F1R2:F2R1:SB	0/0:39,0:0.030:39:15,0:16,0:27,12,0,0	0/1:36,4:0.093:40:17,2:10,0:24,12,2,2	Cass4	intron_variant	MODIFIER
9719	chr2	175093674	.	A	T	.	PASS	AS_FilterStatus=SITE;AS_SB_TABLE=8,48|0,2;DP=59;ECNT=2;GERMQ=93;MBQ=30,29;MFRL=289,346;MMQ=40,30;MPOS=38;NALOD=1.35;NLOD=6.32;POPAF=6.00;TLOD=4.75;ANN=T|intergenic_region|MODIFIER|Gm14393-Gm14391|Gm14393-Gm14391|intergenic_region|Gm14393-Gm14391|||n.175093674A>T||||||	GT:AD:AF:DP:F1R2:F2R1:PGT:PID:PS:SB	0|0:22,0:0.043:22:8,0:12,0:0|1:175093674_A_T:175093674:1,21,0,0	0|1:34,2:0.086:36:11,2:18,0:0|1:175093674_A_T:175093674:7,27,0,2	Gm14393-Gm14391	intergenic_region	MODIFIER
9730	chr2	177189067	.	C	A	.	PASS	AS_FilterStatus=SITE;AS_SB_TABLE=145,18|4,0;DP=170;ECNT=1;GERMQ=93;MBQ=33,28;MFRL=283,313;MMQ=42,42;MPOS=47;NALOD=1.90;NLOD=23.67;POPAF=6.00;TLOD=5.07;ANN=A|intergenic_region|MODIFIER|2210418O10Rik-Zfp970|2210418O10Rik.2-Zfp970|intergenic_region|2210418O10Rik.2-Zfp970|||n.177189067C>A||||||	GT:AD:AF:DP:F1R2:F2R1:SB	0/0:82,0:0.012:82:44,0:33,0:78,4,0,0	0/1:81,4:0.062:85:41,2:31,2:67,14,4,0	2210418O10Rik-Zfp970	intergenic_region	MODIFIER
9764	chr2	181825802	.	C	A	.	PASS	AS_FilterStatus=SITE;AS_SB_TABLE=52,14|3,0;DP=70;ECNT=1;GERMQ=93;MBQ=30,31;MFRL=293,317;MMQ=60,60;MPOS=35;NALOD=1.49;NLOD=9.03;POPAF=6.00;TLOD=5.31;ANN=A|intron_variant|MODIFIER|Myt1|Myt1|transcript|NM_001171615.1|protein_coding|22/22|c.3370-102C>A||||||,A|intron_variant|MODIFIER|Myt1|Myt1|transcript|NM_001171616.1|protein_coding|21/21|c.3130-102C>A||||||,A|intron_variant|MODIFIER|Myt1|Myt1|trans…	GT:AD:AF:DP:F1R2:F2R1:SB	0/0:32,0:0.031:32:20,0:10,0:26,6,0,0	0/1:34,3:0.111:37:18,0:11,3:26,8,3,0	Myt1	intron_variant	MODIFIER
9771	chr2	181947459	.	C	T	.	PASS	AS_FilterStatus=SITE;AS_SB_TABLE=18,4|0,1;DP=23;ECNT=1;GERMQ=50;MBQ=31,30;MFRL=326,190;MMQ=60,60;MPOS=32;NALOD=0.954;NLOD=2.41;POPAF=6.00;TLOD=6.74;ANN=T|intergenic_region|MODIFIER|Polr3k-Gm14496|Polr3k-Gm14496|intergenic_region|Polr3k-Gm14496|||n.181947459C>T||||||	GT:AD:AF:DP:F1R2:F2R1:SB	0/0:9,0:0.100:9:5,0:1,0:8,1,0,0	0/1:13,1:0.133:14:7,0:2,0:10,3,0,1	Polr3k-Gm14496	intergenic_region	MODIFIER
9779	chr3	3791993	.	G	A	.	PASS	AS_FilterStatus=SITE;AS_SB_TABLE=172,203|16,29;DP=429;ECNT=1;GERMQ=93;MBQ=32,29;MFRL=276,299;MMQ=60,60;MPOS=40;NALOD=2.28;NLOD=55.78;POPAF=6.00;TLOD=102.20;ANN=A|intergenic_region|MODIFIER|Hnf4g-1110015O18Rik|Hnf4g-1110015O18Rik|intergenic_region|Hnf4g-1110015O18Rik|||n.3791993G>A||||||	GT:AD:AF:DP:F1R2:F2R1:SB	0/0:216,0:5.278e-03:216:114,0:55,0:102,114,0,0	0/1:159,45:0.234:204:97,32:30,8:70,89,16,29	Hnf4g-1110015O18Rik	intergenic_region	MODIFIER
9783	chr3	6611683	.	T	A	.	PASS	AS_FilterStatus=SITE;AS_SB_TABLE=3,17|1,1;DP=22;ECNT=2;GERMQ=37;MBQ=29,20;MFRL=281,194;MMQ=60,60;MPOS=23;NALOD=0.954;NLOD=2.41;POPAF=6.00;TLOD=6.88;ANN=A|downstream_gene_variant|MODIFIER|1700008P02Rik|1700008P02Rik|transcript|NM_027048.1|protein_coding||c.*5616A>T|||||3730|,A|intergenic_region|MODIFIER|Pex2-1700008P02Rik|Pex2-1700008P02Rik|intergenic_region|Pex2-1700008P02Rik|||n.6611683T>A||||||	GT:AD:AF:DP:F1R2:F2R1:PGT:PID:PS:SB	0|0:9,0:0.100:9:5,0:3,0:0|1:6611683_T_A:6611683:2,7,0,0	0|1:11,2:0.154:13:6,1:3,0:0|1:6611683_T_A:6611683:1,10,1,1	1700008P02Rik	downstream_gene_variant	MODIFIER
9784	chr3	6611690	.	T	G	.	PASS	AS_FilterStatus=SITE;AS_SB_TABLE=2,17|0,1;DP=20;ECNT=2;GERMQ=44;MBQ=28,35;MFRL=280,194;MMQ=60,60;MPOS=38;NALOD=0.954;NLOD=2.41;POPAF=6.00;TLOD=6.88;ANN=G|downstream_gene_variant|MODIFIER|1700008P02Rik|1700008P02Rik|transcript|NM_027048.1|protein_coding||c.*5609A>C|||||3723|,G|intergenic_region|MODIFIER|Pex2-1700008P02Rik|Pex2-1700008P02Rik|intergenic_region|Pex2-1700008P02Rik|||n.6611690T>G||||||	GT:AD:AF:DP:F1R2:F2R1:PGT:PID:PS:SB	0|0:8,0:0.100:8:3,0:2,0:0|1:6611683_T_A:6611683:1,7,0,0	0|1:11,1:0.154:12:6,0:3,0:0|1:6611683_T_A:6611683:1,10,0,1	1700008P02Rik	downstream_gene_variant	MODIFIER
9829	chr3	14565916	.	C	T	.	PASS	AS_FilterStatus=SITE;AS_SB_TABLE=12,183|0,22;DP=223;ECNT=1;GERMQ=93;MBQ=35,29;MFRL=289,287;MMQ=60,60;MPOS=49;NALOD=2.08;NLOD=35.41;POPAF=6.00;TLOD=48.49;ANN=T|3_prime_UTR_variant|MODIFIER|Lrrcc1|Lrrcc1|transcript|NM_001163579.1|protein_coding|19/19|c.*61C>T|||||61|,T|3_prime_UTR_variant|MODIFIER|Lrrcc1|Lrrcc1|transcript|NM_001163580.1|protein_coding|19/19|c.*61C>T|||||61|,T|intron_variant|MODIFIE…	GT:AD:AF:DP:F1R2:F2R1:SB	0/0:119,0:8.287e-03:119:77,0:34,0:6,113,0,0	0/1:76,22:0.235:98:49,14:21,7:6,70,0,22	Lrrcc1	3_prime_UTR_variant	MODIFIER
9872	chr3	20113122	.	G	T	.	PASS	AS_FilterStatus=SITE;AS_SB_TABLE=26,0|2,2;DP=30;ECNT=1;GERMQ=43;MBQ=35,30;MFRL=356,154;MMQ=60,60;MPOS=60;NALOD=1.08;NLOD=3.31;POPAF=6.00;TLOD=10.32;ANN=T|intron_variant|MODIFIER|Hltf|Hltf|transcript|NM_009210.3|protein_coding|23/24|c.2779-234G>T||||||,T|intron_variant|MODIFIER|Hltf|Hltf|transcript|NR_105046.1|pseudogene|21/22|n.2640-234G>T||||||,T|intron_variant|MODIFIER|Hltf|Hltf|transcript|NR_1…	GT:AD:AF:DP:F1R2:F2R1:SB	0/0:11,0:0.077:11:9,0:2,0:11,0,0,0	0/1:15,4:0.158:19:8,0:7,2:15,0,2,2	Hltf	intron_variant	MODIFIER
9879	chr3	27121830	.	C	A	.	PASS	AS_FilterStatus=SITE;AS_SB_TABLE=85,19|3,1;DP=113;ECNT=1;GERMQ=93;MBQ=30,27;MFRL=268,196;MMQ=60,60;MPOS=6;NALOD=1.72;NLOD=14.74;POPAF=6.00;TLOD=5.41;ANN=A|intron_variant|MODIFIER|Ect2|Ect2|transcript|NM_007900.3|protein_coding|20/24|c.2106+131G>T||||||,A|intron_variant|MODIFIER|Ect2|Ect2|transcript|NM_001177625.1|protein_coding|19/23|c.2013+131G>T||||||,A|intron_variant|MODIFIER|Ect2|Ect2|transcr…	GT:AD:AF:DP:F1R2:F2R1:SB	0/0:57,0:0.019:57:33,0:12,0:47,10,0,0	0/1:47,4:0.074:51:30,2:7,0:38,9,3,1	Ect2	intron_variant	MODIFIER
9953	chr3	37039266	.	T	C	.	PASS	AS_FilterStatus=SITE;AS_SB_TABLE=41,18|2,2;DP=64;ECNT=1;GERMQ=93;MBQ=29,20;MFRL=281,195;MMQ=60,60;MPOS=47;NALOD=1.49;NLOD=8.98;POPAF=6.00;TLOD=6.00;ANN=C|intron_variant|MODIFIER|4932438A13Rik|4932438A13Rik|transcript|NM_172679.2|protein_coding|75/85|c.12872-14T>C||||||	GT:AD:AF:DP:F1R2:F2R1:SB	0/0:34,0:0.031:34:19,0:9,0:26,8,0,0	0/1:25,4:0.115:29:19,2:3,0:15,10,2,2	4932438A13Rik	intron_variant	MODIFIER
9955	chr3	37125389	.	C	A	.	PASS	AS_FilterStatus=SITE;AS_SB_TABLE=42,0|3,0;DP=48;ECNT=1;GERMQ=93;MBQ=32,32;MFRL=307,302;MMQ=60,60;MPOS=57;NALOD=1.41;NLOD=7.22;POPAF=6.00;TLOD=5.88;ANN=A|intron_variant|MODIFIER|Il2|Il2|transcript|NM_008366.3|protein_coding|2/3|c.249+170G>T||||||	GT:AD:AF:DP:F1R2:F2R1:SB	0/0:24,0:0.037:24:17,0:7,0:24,0,0,0	0/1:18,3:0.175:21:11,2:4,1:18,0,3,0	Il2	intron_variant	MODIFIER
9973	chr3	41631624	.	C	A	.	PASS	AS_FilterStatus=SITE;AS_SB_TABLE=197,68|2,3;DP=277;ECNT=1;GERMQ=93;MBQ=30,20;MFRL=272,149;MMQ=60,60;MPOS=55;NALOD=2.07;NLOD=34.70;POPAF=6.00;TLOD=5.50;ANN=A|intron_variant|MODIFIER|Sclt1|Sclt1|transcript|NM_001081411.1|protein_coding|19/20|c.1908+29G>T||||||	GT:AD:AF:DP:F1R2:F2R1:SB	0/0:126,0:8.440e-03:126:66,0:36,0:92,34,0,0	0/1:139,5:0.031:144:79,2:36,0:105,34,2,3	Sclt1	intron_variant	MODIFIER
10001	chr3	53000300	.	C	A	.	PASS	AS_FilterStatus=SITE;AS_SB_TABLE=25,2|3,0;DP=32;ECNT=1;GERMQ=51;MBQ=35,31;MFRL=313,270;MMQ=60,60;MPOS=16;NALOD=1.22;NLOD=4.51;POPAF=6.00;TLOD=6.98;ANN=A|intron_variant|MODIFIER|Cog6|Cog6|transcript|NM_026225.3|protein_coding|11/18|c.1074+181G>T||||||	GT:AD:AF:DP:F1R2:F2R1:SB	0/0:16,0:0.058:16:9,0:6,0:15,1,0,0	0/1:11,3:0.249:14:6,2:5,1:10,1,3,0	Cog6	intron_variant	MODIFIER
10014	chr3	53853450	.	C	A	.	PASS	AS_FilterStatus=SITE;AS_SB_TABLE=76,1|3,0;DP=80;ECNT=1;GERMQ=93;MBQ=34,29;MFRL=299,319;MMQ=60,60;MPOS=11;NALOD=1.58;NLOD=11.09;POPAF=6.00;TLOD=4.61;ANN=A|3_prime_UTR_variant|MODIFIER|Ufm1|Ufm1|transcript|NM_026435.5|protein_coding|6/6|c.*4478G>T|||||4478|	GT:AD:AF:DP:F1R2:F2R1:SB	0/0:37,0:0.026:37:30,0:5,0:37,0,0,0	0/1:40,3:0.089:43:26,3:12,0:39,1,3,0	Ufm1	3_prime_UTR_variant	MODIFIER
10037	chr3	57690254	.	C	A	.	PASS	AS_FilterStatus=SITE;AS_SB_TABLE=93,30|2,2;DP=132;ECNT=1;GERMQ=93;MBQ=30,20;MFRL=266,166;MMQ=60,60;MPOS=50;NALOD=1.71;NLOD=15.00;POPAF=6.00;TLOD=4.67;ANN=A|intron_variant|MODIFIER|Ankub1|Ankub1|transcript|NM_001033349.2|protein_coding|2/3|c.234+60G>T||||||	GT:AD:AF:DP:F1R2:F2R1:SB	0/0:59,0:0.019:59:35,0:14,0:44,15,0,0	0/1:64,4:0.050:68:45,2:10,0:49,15,2,2	Ankub1	intron_variant	MODIFIER
10078	chr3	64415108	.	C	A	.	PASS	AS_FilterStatus=SITE;AS_SB_TABLE=156,87|3,3;DP=256;ECNT=1;GERMQ=93;MBQ=29,20;MFRL=269,234;MMQ=60,60;MPOS=41;NALOD=1.99;NLOD=28.84;POPAF=6.00;TLOD=7.37;ANN=A|intergenic_region|MODIFIER|Vmn2r4-Vmn2r5|Vmn2r4-Vmn2r5|intergenic_region|Vmn2r4-Vmn2r5|||n.64415108C>A||||||	GT:AD:AF:DP:F1R2:F2R1:SB	0/0:116,0:0.010:116:48,0:41,0:79,37,0,0	0/1:127,6:0.035:133:57,2:38,1:77,50,3,3	Vmn2r4-Vmn2r5	intergenic_region	MODIFIER
10113	chr3	73147078	.	C	A	.	PASS	AS_FilterStatus=SITE;AS_SB_TABLE=28,148|1,3;DP=189;ECNT=1;GERMQ=93;MBQ=35,23;MFRL=285,272;MMQ=60,60;MPOS=64;NALOD=1.99;NLOD=28.20;POPAF=6.00;TLOD=6.67;ANN=A|intron_variant|MODIFIER|Gm20754|Gm20754|transcript|NR_040557.1|pseudogene|1/4|n.232+80496C>A||||||	GT:AD:AF:DP:F1R2:F2R1:SB	0/0:101,0:0.010:101:47,0:34,0:17,84,0,0	0/1:75,4:0.054:79:28,3:27,0:11,64,1,3	Gm20754	intron_variant	MODIFIER
10139	chr3	83837757	.	G	A	.	PASS	AS_FilterStatus=SITE;AS_SB_TABLE=65,59|2,2;DP=135;ECNT=1;GERMQ=93;MBQ=29,22;MFRL=283,243;MMQ=60,60;MPOS=63;NALOD=1.77;NLOD=16.50;POPAF=6.00;TLOD=5.06;ANN=A|stop_gained|HIGH|Tlr2|Tlr2|transcript|NM_011905.3|protein_coding|3/3|c.1018C>T|p.Arg340*|1370/2855|1018/2355|340/784||	GT:AD:AF:DP:F1R2:F2R1:SB	0/0:60,0:0.017:60:40,0:14,0:27,33,0,0	0/1:64,4:0.063:68:45,1:12,2:38,26,2,2	Tlr2	stop_gained	HIGH
10178	chr3	89179336	.	C	A	.	PASS	AS_FilterStatus=SITE;AS_SB_TABLE=47,27|2,2;DP=78;ECNT=1;GERMQ=93;MBQ=32,20;MFRL=274,205;MMQ=60,60;MPOS=58;NALOD=1.51;NLOD=9.33;POPAF=6.00;TLOD=5.48;ANN=A|missense_variant|MODERATE|Clk2-scamp3|Clk2-scamp3|transcript|NM_001310016.1|protein_coding|15/20|c.1544C>A|p.Thr515Asn|1856/2938|1544/2301|515/766||,A|missense_variant|MODERATE|Scamp3|Scamp3|transcript|NM_001309909.1|protein_coding|4/9|c.296C>A|…	GT:AD:AF:DP:F1R2:F2R1:SB	0/0:37,0:0.030:37:21,0:10,0:25,12,0,0	0/1:37,4:0.079:41:22,2:12,0:22,15,2,2	Fam189b	upstream_gene_variant	MODIFIER
10184	chr3	89460079	.	CTGTG	C	.	PASS	AS_FilterStatus=SITE;AS_SB_TABLE=0,15|0,3;DP=33;ECNT=2;GERMQ=10;MBQ=35,35;MFRL=347,314;MMQ=60,60;MPOS=58;NALOD=0.900;NLOD=2.69;POPAF=6.00;RPA=13,11;RU=TG;STR;STRQ=93;TLOD=8.64;ANN=C|intron_variant|MODIFIER|Pmvk|Pmvk|transcript|NM_026784.3|protein_coding|1/4|c.95+616_95+619delTGTG||||||,C|intron_variant|MODIFIER|Pmvk|Pmvk|transcript|NM_001310640.1|protein_coding|1/3|c.-66-4216_-66-4213delTGTG|||||…	GT:AD:AF:DP:F1R2:F2R1:SB	0/0:9,0:0.076:9:0,0:1,0:0,9,0,0	0/1:6,3:0.361:9:0,1:1,0:0,6,0,3	Pmvk	intron_variant	MODIFIER
10194	chr3	90199662	.	T	A	.	PASS	AS_FilterStatus=SITE;AS_SB_TABLE=45,1|3,2;DP=52;ECNT=1;GERMQ=90;MBQ=29,25;MFRL=292,251;MMQ=60,60;MPOS=12;NALOD=1.10;NLOD=6.75;POPAF=6.00;TLOD=6.22;ANN=A|intron_variant|MODIFIER|Nup210l|Nup210l|transcript|NM_029937.1|protein_coding|33/39|c.4642-137T>A||||||	GT:AD:AF:DP:F1R2:F2R1:SB	0/0:23,0:0.040:23:18,0:5,0:23,0,0,0	0/1:23,5:0.143:28:13,3:9,0:22,1,3,2	Nup210l	intron_variant	MODIFIER
10198	chr3	90275402	.	C	A	.	PASS	AS_FilterStatus=SITE;AS_SB_TABLE=42,24|2,2;DP=73;ECNT=1;GERMQ=93;MBQ=30,20;MFRL=280,234;MMQ=60,60;MPOS=22;NALOD=1.48;NLOD=8.43;POPAF=6.00;TLOD=5.65;ANN=A|intron_variant|MODIFIER|Dennd4b|Dennd4b|transcript|NM_201407.4|protein_coding|17/27|c.2602-44C>A||||||	GT:AD:AF:DP:F1R2:F2R1:SB	0/0:33,0:0.032:33:21,0:7,0:20,13,0,0	0/1:33,4:0.097:37:21,1:4,1:22,11,2,2	Dennd4b	intron_variant	MODIFIER
10228	chr3	95036425	.	G	C	.	PASS	AS_FilterStatus=SITE;AS_SB_TABLE=12,0|5,0;DP=17;ECNT=1;GERMQ=12;MBQ=35,35;MFRL=312,339;MMQ=60,60;MPOS=57;NALOD=0.954;NLOD=2.41;POPAF=6.00;TLOD=16.71;ANN=C|intron_variant|MODIFIER|Psmd4|Psmd4|transcript|NM_001282017.1|protein_coding|2/9|c.167+180C>G||||||,C|intron_variant|MODIFIER|Psmd4|Psmd4|transcript|NM_008951.2|protein_coding|2/9|c.167+180C>G||||||	GT:AD:AF:DP:F1R2:F2R1:SB	0/0:8,0:0.100:8:6,0:2,0:8,0,0,0	0/1:4,5:0.545:9:3,5:1,0:4,0,5,0	Psmd4	intron_variant	MODIFIER
10230	chr3	95254976	.	C	A	.	PASS	AS_FilterStatus=SITE;AS_SB_TABLE=72,34|2,1;DP=113;ECNT=1;GERMQ=93;MBQ=30,20;MFRL=259,173;MMQ=60,60;MPOS=30;NALOD=1.71;NLOD=15.04;POPAF=6.00;TLOD=5.61;ANN=A|3_prime_UTR_variant|MODIFIER|Prune|Prune|transcript|NM_173347.2|protein_coding|8/8|c.*20G>T|||||20|,A|upstream_gene_variant|MODIFIER|Bnipl|Bnipl|transcript|NM_134253.2|protein_coding||c.-3968G>T|||||3783|,A|upstream_gene_variant|MODIFIER|Bnipl…	GT:AD:AF:DP:F1R2:F2R1:SB	0/0:65,0:0.019:65:28,0:21,0:45,20,0,0	0/1:41,3:0.071:44:18,1:16,1:27,14,2,1	Prune	3_prime_UTR_variant	MODIFIER
10260	chr3	97694206	.	C	A	.	PASS	AS_FilterStatus=SITE;AS_SB_TABLE=4,39|0,3;DP=48;ECNT=1;GERMQ=93;MBQ=34,28;MFRL=291,375;MMQ=60,60;MPOS=66;NALOD=1.41;NLOD=7.22;POPAF=6.00;TLOD=5.56;ANN=A|upstream_gene_variant|MODIFIER|Mir7225|Mir7225|transcript|NR_106084.1|pseudogene||n.-3644G>T|||||3644|,A|intron_variant|MODIFIER|Pde4dip|Pde4dip|transcript|NM_001289701.1|protein_coding|43/46|c.7021-127G>T||||||,A|intron_variant|MODIFIER|Pde4dip|…	GT:AD:AF:DP:F1R2:F2R1:SB	0/0:25,0:0.038:25:17,0:7,0:2,23,0,0	0/1:18,3:0.183:21:13,3:2,0:2,16,0,3	Mir7225	upstream_gene_variant	MODIFIER
10261	chr3	97767394	.	C	A	.	PASS	AS_FilterStatus=SITE;AS_SB_TABLE=83,82|2,2;DP=172;ECNT=1;GERMQ=93;MBQ=33,20;MFRL=278,189;MMQ=60,60;MPOS=27;NALOD=1.97;NLOD=27.34;POPAF=6.00;TLOD=4.75;ANN=A|missense_variant|MODERATE|Pde4dip|Pde4dip|transcript|NM_178080.4|protein_coding|1/17|c.205G>T|p.Ala69Ser|621/6200|205/3357|69/1118||,A|intron_variant|MODIFIER|Pde4dip|Pde4dip|transcript|NM_001289701.1|protein_coding|8/46|c.997-8464G>T||||||,A|…	GT:AD:AF:DP:F1R2:F2R1:SB	0/0:100,0:0.011:100:58,0:31,0:49,51,0,0	0/1:65,4:0.048:69:39,2:19,0:34,31,2,2	Pde4dip	intron_variant	MODIFIER
10302	chr3	103833318	.	G	A	.	PASS	AS_FilterStatus=SITE;AS_SB_TABLE=98,43|2,2;DP=145;ECNT=1;GERMQ=93;MBQ=28,24;MFRL=259,285;MMQ=60,60;MPOS=18;NALOD=1.78;NLOD=18.00;POPAF=6.00;TLOD=5.45;ANN=A|intron_variant|MODIFIER|Bcl2l15|Bcl2l15|transcript|NM_001142959.1|protein_coding|1/3|c.137-38G>A||||||,A|intron_variant|MODIFIER|Bcl2l15|Bcl2l15|transcript|NM_001142960.1|protein_coding|1/3|c.137-38G>A||||||	GT:AD:AF:DP:F1R2:F2R1:SB	0/0:71,0:0.016:71:45,0:12,0:50,21,0,0	0/1:70,4:0.063:74:43,3:13,0:48,22,2,2	Bcl2l15	intron_variant	MODIFIER
10322	chr3	107304239	.	A	T	.	PASS	AS_FilterStatus=SITE;AS_SB_TABLE=68,1|5,0;DP=78;ECNT=2;GERMQ=93;MBQ=30,27;MFRL=311,325;MMQ=60,60;MPOS=15;NALOD=1.69;NLOD=13.86;POPAF=6.00;TLOD=9.73;ANN=T|intron_variant|MODIFIER|Slc16a4|Slc16a4|transcript|NM_146136.1|protein_coding|7/8|c.1258-172A>T||||||,T|intron_variant|MODIFIER|Slc16a4|Slc16a4|transcript|NM_001310705.1|protein_coding|7/9|c.1258-172A>T||||||	GT:AD:AF:DP:F1R2:F2R1:PGT:PID:PS:SB	0|0:46,0:0.020:46:36,0:10,0:1|0:107304230_TA_T:107304230:46,0,0,0	1|0:23,5:0.198:28:16,2:7,3:1|0:107304230_TA_T:107304230:22,1,5,0	Slc16a4	intron_variant	MODIFIER
10380	chr3	121461097	.	C	A	.	PASS	AS_FilterStatus=SITE;AS_SB_TABLE=32,21|3,1;DP=57;ECNT=1;GERMQ=93;MBQ=30,25;MFRL=265,212;MMQ=60,60;MPOS=57;NALOD=1.32;NLOD=6.02;POPAF=6.00;TLOD=8.02;ANN=A|splice_region_variant&intron_variant|LOW|Slc44a3|Slc44a3|transcript|NM_145394.3|protein_coding|14/14|c.1866+5G>T||||||,A|downstream_gene_variant|MODIFIER|Cnn3|Cnn3|transcript|NM_028044.2|protein_coding||c.*3671C>A|||||2892|	GT:AD:AF:DP:F1R2:F2R1:SB	0/0:25,0:0.045:25:11,0:9,0:15,10,0,0	0/1:28,4:0.138:32:15,3:7,0:17,11,3,1	Cnn3	downstream_gene_variant	MODIFIER
10382	chr3	121510098	.	C	A	.	PASS	AS_FilterStatus=SITE;AS_SB_TABLE=27,14|2,1;DP=44;ECNT=1;GERMQ=83;MBQ=27,20;MFRL=257,240;MMQ=60,60;MPOS=15;NALOD=1.32;NLOD=5.97;POPAF=6.00;TLOD=8.96;ANN=A|intron_variant|MODIFIER|Slc44a3|Slc44a3|transcript|NM_145394.3|protein_coding|8/14|c.894+94G>T||||||	GT:AD:AF:DP:F1R2:F2R1:SB	0/0:23,0:0.046:23:15,0:3,0:15,8,0,0	0/1:18,3:0.158:21:12,1:2,1:12,6,2,1	Slc44a3	intron_variant	MODIFIER
10400	chr3	124322313	.	C	A	.	PASS	AS_FilterStatus=SITE;AS_SB_TABLE=103,84|3,3;DP=194;ECNT=1;GERMQ=93;MBQ=30,29;MFRL=267,130;MMQ=60,60;MPOS=17;NALOD=1.90;NLOD=23.42;POPAF=6.00;TLOD=12.87;ANN=A|3_prime_UTR_variant|MODIFIER|Tram1l1|Tram1l1|transcript|NM_146140.3|protein_coding|1/1|c.*29C>A|||||29|	GT:AD:AF:DP:F1R2:F2R1:SB	0/0:95,0:0.013:95:52,0:23,0:53,42,0,0	0/1:92,6:0.047:98:62,3:12,0:50,42,3,3	Tram1l1	3_prime_UTR_variant	MODIFIER
10409	chr3	127339077	.	C	A	.	PASS	AS_FilterStatus=SITE;AS_SB_TABLE=116,60|3,2;DP=184;ECNT=1;GERMQ=93;MBQ=29,20;MFRL=255,215;MMQ=60,60;MPOS=45;NALOD=1.83;NLOD=19.81;POPAF=6.00;TLOD=7.32;ANN=A|intron_variant|MODIFIER|Ank2|Ank2|transcript|NM_001327938.1|protein_coding|1/47|c.72+159591G>T||||||,A|intron_variant|MODIFIER|Ank2|Ank2|transcript|NM_001327939.1|protein_coding|2/45|c.21+55G>T||||||	GT:AD:AF:DP:F1R2:F2R1:SB	0/0:81,0:0.015:81:30,0:25,0:52,29,0,0	0/1:95,5:0.048:100:42,2:25,1:64,31,3,2	Ank2	intron_variant	MODIFIER
10421	chr3	131583382	.	CA	TG	.	PASS	AS_FilterStatus=SITE;AS_SB_TABLE=0,39|0,2;DP=42;ECNT=1;GERMQ=93;MBQ=36,32;MFRL=308,323;MMQ=60,60;MPOS=20;NALOD=1.33;NLOD=6.03;POPAF=6.00;TLOD=5.17;ANN=TG|intron_variant|MODIFIER|Papss1|Papss1|transcript|NM_011863.2|protein_coding|4/11|c.550+157_550+158delCAinsTG||||||,TG|intron_variant|MODIFIER|Papss1|Papss1|transcript|NM_001289478.1|protein_coding|5/12|c.487+157_487+158delCAinsTG||||||,TG|intron…	GT:AD:AF:DP:F1R2:F2R1:SB	0/0:20,0:0.045:20:1,0:0,0:0,20,0,0	0/1:19,2:0.130:21:2,0:0,0:0,19,0,2	Papss1	intron_variant	MODIFIER
10442	chr3	137981199	.	C	A	.	PASS	AS_FilterStatus=SITE;AS_SB_TABLE=35,0|3,0;DP=39;ECNT=1;GERMQ=74;MBQ=32,31;MFRL=287,303;MMQ=60,60;MPOS=52;NALOD=1.26;NLOD=5.07;POPAF=6.00;TLOD=5.58;ANN=A|intron_variant|MODIFIER|Dapp1|Dapp1|transcript|NM_011932.3|protein_coding|1/8|c.101+120G>T||||||,A|intron_variant|MODIFIER|Dapp1|Dapp1|transcript|NM_001310753.1|protein_coding|1/7|c.101+120G>T||||||	GT:AD:AF:DP:F1R2:F2R1:SB	0/0:17,0:0.052:17:11,0:5,0:17,0,0,0	0/1:18,3:0.174:21:11,2:6,1:18,0,3,0	Dapp1	intron_variant	MODIFIER
10523	chr3	158051912	.	C	A	.	PASS	AS_FilterStatus=SITE;AS_SB_TABLE=19,145|2,3;DP=179;ECNT=1;GERMQ=93;MBQ=34,20;MFRL=278,263;MMQ=60,60;MPOS=26;NALOD=1.91;NLOD=24.08;POPAF=6.00;TLOD=6.38;ANN=A|intron_variant|MODIFIER|Lrrc40|Lrrc40|transcript|NM_024194.6|protein_coding|6/14|c.804+73C>A||||||,A|intron_variant|MODIFIER|Lrrc40|Lrrc40|transcript|NM_001289524.1|protein_coding|6/14|c.150+73C>A||||||,A|intron_variant|MODIFIER|Lrrc40|Lrrc40…	GT:AD:AF:DP:F1R2:F2R1:SB	0/0:87,0:0.012:87:43,0:34,0:9,78,0,0	0/1:77,5:0.053:82:43,1:23,2:10,67,2,3	Lrrc40	intron_variant	MODIFIER
10529	chr4	3091359	.	G	C	.	PASS	AS_FilterStatus=SITE;AS_SB_TABLE=13,11|3,0;DP=27;ECNT=1;GERMQ=36;MBQ=34,34;MFRL=220,271;MMQ=60,40;MPOS=53;NALOD=1.04;NLOD=3.01;POPAF=6.00;TLOD=7.43;ANN=C|intergenic_region|MODIFIER|CHR_START-Vmn1r2|CHR_START-Vmn1r2|intergenic_region|CHR_START-Vmn1r2|||n.3091359G>C||||||	GT:AD:AF:DP:F1R2:F2R1:SB	0/0:13,0:0.083:13:4,0:5,0:6,7,0,0	0/1:11,3:0.267:14:8,3:1,0:7,4,3,0	CHR_START-Vmn1r2	intergenic_region	MODIFIER
10579	chr4	15983934	.	C	A	.	PASS	AS_FilterStatus=SITE;AS_SB_TABLE=126,61|3,1;DP=200;ECNT=1;GERMQ=93;MBQ=29,25;MFRL=264,237;MMQ=60,60;MPOS=35;NALOD=1.96;NLOD=26.69;POPAF=6.00;TLOD=6.52;ANN=A|intron_variant|MODIFIER|Nbn|Nbn|transcript|NM_013752.3|protein_coding|11/15|c.1840-20C>A||||||	GT:AD:AF:DP:F1R2:F2R1:SB	0/0:112,0:0.011:112:60,0:16,0:74,38,0,0	0/1:75,4:0.057:79:46,2:10,1:52,23,3,1	Nbn	intron_variant	MODIFIER
10622	chr4	34040768	.	C	A	.	PASS	AS_FilterStatus=SITE;AS_SB_TABLE=143,41|2,2;DP=191;ECNT=1;GERMQ=93;MBQ=28,24;MFRL=263,272;MMQ=60,60;MPOS=57;NALOD=1.89;NLOD=23.03;POPAF=6.00;TLOD=4.67;ANN=A|intron_variant|MODIFIER|Spaca1|Spaca1|transcript|NM_026293.3|protein_coding|4/6|c.504+40G>T||||||,A|intron_variant|MODIFIER|Spaca1|Spaca1|transcript|NM_001290443.1|protein_coding|4/7|c.504+40G>T||||||	GT:AD:AF:DP:F1R2:F2R1:SB	0/0:95,0:0.013:95:50,0:21,0:71,24,0,0	0/1:89,4:0.048:93:50,2:24,1:72,17,2,2	Spaca1	intron_variant	MODIFIER
10645	chr4	40984733	.	C	A	.	PASS	AS_FilterStatus=SITE;AS_SB_TABLE=42,2|3,0;DP=49;ECNT=1;GERMQ=93;MBQ=35,31;MFRL=276,306;MMQ=60,60;MPOS=25;NALOD=1.32;NLOD=6.02;POPAF=6.00;TLOD=5.94;ANN=A|intron_variant|MODIFIER|Nfx1|Nfx1|transcript|NM_023739.3|protein_coding|2/23|c.1016-160C>A||||||,A|intron_variant|MODIFIER|Nfx1|Nfx1|transcript|NM_001290448.1|protein_coding|2/15|c.1016-160C>A||||||,A|intron_variant|MODIFIER|Nfx1|Nfx1|transcript|…	GT:AD:AF:DP:F1R2:F2R1:SB	0/0:21,0:0.045:21:12,0:8,0:20,1,0,0	0/1:23,3:0.147:26:11,2:11,1:22,1,3,0	Nfx1	intron_variant	MODIFIER
10649	chr4	41068198	.	G	T	.	PASS	AS_FilterStatus=SITE;AS_SB_TABLE=9,3|1,1;DP=14;ECNT=2;GERMQ=19;MBQ=27,30;MFRL=273,163;MMQ=60,60;MPOS=7;NALOD=0.954;NLOD=2.41;POPAF=6.00;TLOD=7.70;ANN=T|intergenic_region|MODIFIER|Aqp7-Aqp3|Aqp7-Aqp3|intergenic_region|Aqp7-Aqp3|||n.41068198G>T||||||	GT:AD:AF:DP:F1R2:F2R1:PGT:PID:PS:SB	0|0:9,0:0.100:9:4,0:2,0:0|1:41068198_G_T:41068198:6,3,0,0	0|1:3,2:0.333:5:1,1:1,0:0|1:41068198_G_T:41068198:3,0,1,1	Aqp7-Aqp3	intergenic_region	MODIFIER
10650	chr4	41068204	.	G	A	.	PASS	AS_FilterStatus=SITE;AS_SB_TABLE=9,3|0,1;DP=13;ECNT=2;GERMQ=24;MBQ=32,30;MFRL=273,163;MMQ=60,60;MPOS=7;NALOD=0.954;NLOD=2.41;POPAF=6.00;TLOD=7.70;ANN=A|intergenic_region|MODIFIER|Aqp7-Aqp3|Aqp7-Aqp3|intergenic_region|Aqp7-Aqp3|||n.41068204G>A||||||	GT:AD:AF:DP:F1R2:F2R1:PGT:PID:PS:SB	0|0:9,0:0.100:9:5,0:2,0:0|1:41068198_G_T:41068198:6,3,0,0	0|1:3,1:0.333:4:1,0:2,0:0|1:41068198_G_T:41068198:3,0,0,1	Aqp7-Aqp3	intergenic_region	MODIFIER
10665	chr4	43250354	.	C	A	.	PASS	AS_FilterStatus=SITE;AS_SB_TABLE=17,41|1,3;DP=66;ECNT=1;GERMQ=93;MBQ=34,20;MFRL=270,220;MMQ=60,60;MPOS=36;NALOD=1.44;NLOD=7.77;POPAF=6.00;TLOD=5.97;ANN=A|intron_variant|MODIFIER|Unc13b|Unc13b|transcript|NM_021468.3|protein_coding|26/39|c.3094+52C>A||||||,A|intron_variant|MODIFIER|Unc13b|Unc13b|transcript|NM_001081413.2|protein_coding|26/39|c.3091+52C>A||||||,A|intron_variant|MODIFIER|Unc13b|Unc13…	GT:AD:AF:DP:F1R2:F2R1:SB	0/0:32,0:0.035:32:20,0:3,0:10,22,0,0	0/1:26,4:0.141:30:10,3:11,0:7,19,1,3	Unc13b	intron_variant	MODIFIER
10678	chr4	43983919	.	C	A	.	PASS	AS_FilterStatus=SITE;AS_SB_TABLE=48,49|2,2;DP=102;ECNT=1;GERMQ=93;MBQ=30,20;MFRL=263,236;MMQ=60,60;MPOS=26;NALOD=1.66;NLOD=13.54;POPAF=6.00;TLOD=5.27;ANN=A|missense_variant|MODERATE|Ccin|Ccin|transcript|NM_001002787.2|protein_coding|1/1|c.325C>A|p.Gln109Lys|416/2030|325/1767|109/588||,A|downstream_gene_variant|MODIFIER|Glipr2|Glipr2|transcript|NM_027450.3|protein_coding||c.*6296C>A|||||4801|	GT:AD:AF:DP:F1R2:F2R1:SB	0/0:55,0:0.021:55:26,0:17,0:26,29,0,0	0/1:42,4:0.070:46:24,1:13,1:22,20,2,2	Glipr2	downstream_gene_variant	MODIFIER
10730	chr4	57088141	.	G	A	.	PASS	AS_FilterStatus=SITE;AS_SB_TABLE=2,16|1,1;DP=20;ECNT=2;GERMQ=33;MBQ=33,20;MFRL=267,186;MMQ=60,60;MPOS=48;NALOD=1.02;NLOD=2.71;POPAF=6.00;TLOD=7.05;ANN=A|intron_variant|MODIFIER|Epb41l4b|Epb41l4b|transcript|NM_019427.2|protein_coding|3/15|c.455-77C>T||||||	GT:AD:AF:DP:F1R2:F2R1:PGT:PID:PS:SB	0|0:10,0:0.088:10:3,0:5,0:0|1:57088141_G_A:57088141:1,9,0,0	0|1:8,2:0.182:10:7,1:1,0:0|1:57088141_G_A:57088141:1,7,1,1	Epb41l4b	intron_variant	MODIFIER
10731	chr4	57088146	.	C	A	.	PASS	AS_FilterStatus=SITE;AS_SB_TABLE=2,16|1,1;DP=20;ECNT=2;GERMQ=33;MBQ=35,20;MFRL=267,186;MMQ=60,60;MPOS=43;NALOD=1.02;NLOD=2.71;POPAF=6.00;TLOD=7.05;ANN=A|intron_variant|MODIFIER|Epb41l4b|Epb41l4b|transcript|NM_019427.2|protein_coding|3/15|c.455-82G>T||||||	GT:AD:AF:DP:F1R2:F2R1:PGT:PID:PS:SB	0|0:10,0:0.088:10:3,0:3,0:0|1:57088141_G_A:57088141:1,9,0,0	0|1:8,2:0.182:10:7,1:1,0:0|1:57088141_G_A:57088141:1,7,1,1	Epb41l4b	intron_variant	MODIFIER
10745	chr4	59208054	.	C	A	.	PASS	AS_FilterStatus=SITE;AS_SB_TABLE=4,57|0,3;DP=67;ECNT=1;GERMQ=93;MBQ=35,29;MFRL=278,260;MMQ=60,60;MPOS=57;NALOD=1.51;NLOD=9.33;POPAF=6.00;TLOD=5.93;ANN=A|intron_variant|MODIFIER|Ugcg|Ugcg|transcript|NM_011673.3|protein_coding|2/8|c.240+152C>A||||||	GT:AD:AF:DP:F1R2:F2R1:SB	0/0:32,0:0.030:32:12,0:9,0:4,28,0,0	0/1:29,3:0.117:32:22,1:3,1:0,29,0,3	Ugcg	intron_variant	MODIFIER
10765	chr4	60138861	.	G	T	.	PASS	AS_FilterStatus=SITE;AS_SB_TABLE=44,68|2,2;DP=117;ECNT=1;GERMQ=93;MBQ=33,20;MFRL=276,213;MMQ=60,35;MPOS=46;NALOD=1.71;NLOD=15.04;POPAF=6.00;TLOD=4.89;ANN=T|intron_variant|MODIFIER|Mup15|Mup15|transcript|NM_001200004.1|protein_coding|2/6|c.230+358C>A||||||,T|intron_variant|MODIFIER|Mup2|Mup2.3|transcript|NM_001045550.2.2|protein_coding|2/5|c.230+358C>A||||||,T|intron_variant|MODIFIER|Mup2|Mup2.3|t…	GT:AD:AF:DP:F1R2:F2R1:SB	0/0:56,0:0.019:56:15,0:34,0:24,32,0,0	0/1:56,4:0.055:60:19,1:27,1:20,36,2,2	Mup15	intron_variant	MODIFIER
10837	chr4	62149299	.	A	G	.	PASS	AS_FilterStatus=SITE;AS_SB_TABLE=171,50|4,0;DP=230;ECNT=1;GERMQ=93;MBQ=29,33;MFRL=264,316;MMQ=60,60;MPOS=62;NALOD=2.01;NLOD=30.70;POPAF=6.00;TLOD=5.40;ANN=G|intron_variant|MODIFIER|Mup21|Mup21|transcript|NM_001009550.2|protein_coding|3/5|c.307+55T>C||||||	GT:AD:AF:DP:F1R2:F2R1:SB	0/0:123,0:9.571e-03:123:75,0:21,0:96,27,0,0	0/1:98,4:0.054:102:57,2:23,2:75,23,4,0	Mup21	intron_variant	MODIFIER
10843	chr4	63256724	.	G	T	.	PASS	AS_FilterStatus=SITE;AS_SB_TABLE=12,0|4,0;DP=16;ECNT=1;GERMQ=17;MBQ=33,29;MFRL=321,296;MMQ=60,60;MPOS=20;NALOD=1.04;NLOD=2.92;POPAF=6.00;TLOD=11.39;ANN=T|upstream_gene_variant|MODIFIER|Mir455|Mir455|transcript|NR_030477.1|pseudogene||n.-127G>T|||||127|,T|intron_variant|MODIFIER|Col27a1|Col27a1|transcript|NM_025685.3|protein_coding|10/60|c.2224-336G>T||||||	GT:AD:AF:DP:F1R2:F2R1:SB	0/0:10,0:0.084:10:5,0:3,0:10,0,0,0	0/1:2,4:0.625:6:1,2:1,2:2,0,4,0	Mir455	upstream_gene_variant	MODIFIER
10862	chr4	70352604	.	C	A	.	PASS	AS_FilterStatus=SITE;AS_SB_TABLE=49,14|3,1;DP=71;ECNT=1;GERMQ=93;MBQ=33,25;MFRL=265,231;MMQ=60,60;MPOS=34;NALOD=1.45;NLOD=8.12;POPAF=6.00;TLOD=6.45;ANN=A|intron_variant|MODIFIER|Cdk5rap2|Cdk5rap2|transcript|NM_145990.4|protein_coding|10/36|c.984+65G>T||||||,A|intron_variant|MODIFIER|Cdk5rap2|Cdk5rap2|transcript|NM_001313762.1|protein_coding|8/33|c.384+65G>T||||||	GT:AD:AF:DP:F1R2:F2R1:SB	0/0:32,0:0.034:32:19,0:7,0:25,7,0,0	0/1:31,4:0.117:35:20,2:7,1:24,7,3,1	Cdk5rap2	intron_variant	MODIFIER
10883	chr4	83259527	.	C	A	.	PASS	AS_FilterStatus=SITE;AS_SB_TABLE=15,51|2,2;DP=71;ECNT=1;GERMQ=93;MBQ=35,20;MFRL=268,206;MMQ=60,60;MPOS=44;NALOD=1.52;NLOD=9.63;POPAF=6.00;TLOD=5.89;ANN=A|intron_variant|MODIFIER|Ttc39b|Ttc39b|transcript|NM_027238.2|protein_coding|6/19|c.496+1355G>T||||||	GT:AD:AF:DP:F1R2:F2R1:SB	0/0:39,0:0.029:39:16,0:14,0:9,30,0,0	0/1:27,4:0.103:31:15,2:9,0:6,21,2,2	Ttc39b	intron_variant	MODIFIER
10911	chr4	94948281	.	C	A	.	PASS	AS_FilterStatus=SITE;AS_SB_TABLE=144,91|3,2;DP=247;ECNT=1;GERMQ=93;MBQ=33,20;MFRL=273,213;MMQ=60,60;MPOS=45;NALOD=2.06;NLOD=33.66;POPAF=6.00;TLOD=5.28;ANN=A|intron_variant|MODIFIER|Mysm1|Mysm1|transcript|NM_177239.2|protein_coding|18/19|c.2243+48G>T||||||	GT:AD:AF:DP:F1R2:F2R1:SB	0/0:125,0:8.715e-03:125:74,0:36,0:76,49,0,0	0/1:110,5:0.039:115:74,3:23,0:68,42,3,2	Mysm1	intron_variant	MODIFIER
10958	chr4	106136752	.	C	A	.	PASS	AS_FilterStatus=SITE;AS_SB_TABLE=25,24|2,2;DP=55;ECNT=1;GERMQ=93;MBQ=31,20;MFRL=269,256;MMQ=60,60;MPOS=22;NALOD=1.40;NLOD=7.18;POPAF=6.00;TLOD=6.08;ANN=A|intergenic_region|MODIFIER|Plpp3-Usp24|Plpp3-Usp24|intergenic_region|Plpp3-Usp24|||n.106136752C>A||||||	GT:AD:AF:DP:F1R2:F2R1:SB	0/0:28,0:0.039:28:17,0:4,0:14,14,0,0	0/1:21,4:0.126:25:16,2:2,0:11,10,2,2	Plpp3-Usp24	intergenic_region	MODIFIER
10965	chr4	107263519	.	G	A	.	PASS	AS_FilterStatus=SITE;AS_SB_TABLE=64,96|2,2;DP=167;ECNT=1;GERMQ=93;MBQ=28,25;MFRL=258,279;MMQ=60,60;MPOS=28;NALOD=1.82;NLOD=19.56;POPAF=6.00;TLOD=5.71;ANN=A|intron_variant|MODIFIER|Hspb11|Hspb11|transcript|NM_028394.2|protein_coding|2/5|c.98+940G>A||||||	GT:AD:AF:DP:F1R2:F2R1:SB	0/0:79,0:0.015:79:43,0:21,0:31,48,0,0	0/1:81,4:0.059:85:35,3:25,0:33,48,2,2	Hspb11	intron_variant	MODIFIER
10967	chr4	107854444	.	C	A	.	PASS	AS_FilterStatus=SITE;AS_SB_TABLE=8,19|1,2;DP=30;ECNT=1;GERMQ=46;MBQ=21,20;MFRL=249,275;MMQ=60,60;MPOS=14;NALOD=1.20;NLOD=4.42;POPAF=6.00;TLOD=6.07;ANN=A|intron_variant|MODIFIER|Lrp8|Lrp8|transcript|NM_001080926.1|protein_coding|9/18|c.1148+21C>A||||||,A|intron_variant|MODIFIER|Lrp8|Lrp8|transcript|NR_033496.1|pseudogene|10/20|n.1680+21C>A||||||	GT:AD:AF:DP:F1R2:F2R1:SB	0/0:18,0:0.059:18:7,0:6,0:4,14,0,0	0/1:9,3:0.273:12:4,0:3,1:4,5,1,2	Lrp8	intron_variant	MODIFIER
11001	chr4	115093571	.	C	A	.	PASS	AS_FilterStatus=SITE;AS_SB_TABLE=15,33|2,5;DP=56;ECNT=1;GERMQ=80;MBQ=32,28;MFRL=266,294;MMQ=60,60;MPOS=25;NALOD=1.47;NLOD=8.43;POPAF=6.00;TLOD=14.41;ANN=A|3_prime_UTR_variant|MODIFIER|Pdzk1ip1|Pdzk1ip1|transcript|NM_001164557.1|protein_coding|4/4|c.*23C>A|||||23|,A|3_prime_UTR_variant|MODIFIER|Pdzk1ip1|Pdzk1ip1|transcript|NM_001164558.1|protein_coding|5/5|c.*23C>A|||||23|,A|3_prime_UTR_variant|MO…	GT:AD:AF:DP:F1R2:F2R1:SB	0/0:34,0:0.033:34:20,0:8,0:10,24,0,0	0/1:14,7:0.350:21:11,4:1,2:5,9,2,5	Pdzk1ip1	3_prime_UTR_variant	MODIFIER
11011	chr4	116285990	.	C	A	.	PASS	AS_FilterStatus=SITE;AS_SB_TABLE=49,20|3,0;DP=76;ECNT=1;GERMQ=93;MBQ=29,29;MFRL=258,307;MMQ=60,60;MPOS=32;NALOD=1.40;NLOD=6.92;POPAF=6.00;TLOD=4.65;ANN=A|intron_variant|MODIFIER|Pik3r3|Pik3r3|transcript|NM_181585.5|protein_coding|5/9|c.622-66C>A||||||	GT:AD:AF:DP:F1R2:F2R1:SB	0/0:27,0:0.039:27:12,0:9,0:21,6,0,0	0/1:42,3:0.102:45:22,2:11,1:28,14,3,0	Pik3r3	intron_variant	MODIFIER
11014	chr4	116820940	.	C	A	.	PASS	AS_FilterStatus=SITE;AS_SB_TABLE=17,26|1,1;DP=46;ECNT=2;GERMQ=93;MBQ=35,20;MFRL=264,247;MMQ=60,60;MPOS=26;NALOD=1.43;NLOD=7.83;POPAF=6.00;TLOD=6.51;ANN=A|missense_variant|MODERATE|Hpdl|Hpdl|transcript|NM_146256.3|protein_coding|1/1|c.323G>T|p.Arg108Met|569/1602|323/1116|108/371||,A|downstream_gene_variant|MODIFIER|Mutyh|Mutyh|transcript|NM_001159581.1|protein_coding||c.*1560C>A|||||1509|,A|downst…	GT:AD:AF:DP:F1R2:F2R1:PGT:PID:PS:SB	0|0:28,0:0.036:28:12,0:7,0:0|1:116820940_C_A:116820940:10,18,0,0	0|1:15,2:0.105:17:9,1:5,0:0|1:116820940_C_A:116820940:7,8,1,1	Mutyh	downstream_gene_variant	MODIFIER
11015	chr4	116820956	.	G	A	.	PASS	AS_FilterStatus=SITE;AS_SB_TABLE=20,21|1,1;DP=43;ECNT=2;GERMQ=92;MBQ=33,20;MFRL=273,247;MMQ=60,60;MPOS=26;NALOD=1.36;NLOD=6.62;POPAF=6.00;TLOD=6.51;ANN=A|missense_variant|MODERATE|Hpdl|Hpdl|transcript|NM_146256.3|protein_coding|1/1|c.307C>T|p.Pro103Ser|553/1602|307/1116|103/371||,A|downstream_gene_variant|MODIFIER|Mutyh|Mutyh|transcript|NM_001159581.1|protein_coding||c.*1576G>A|||||1525|,A|downst…	GT:AD:AF:DP:F1R2:F2R1:PGT:PID:PS:SB	0|0:25,0:0.042:25:9,0:7,0:0|1:116820940_C_A:116820940:12,13,0,0	0|1:16,2:0.105:18:9,1:3,0:0|1:116820940_C_A:116820940:8,8,1,1	Mutyh	downstream_gene_variant	MODIFIER
11032	chr4	118431546	.	G	A	.	PASS	AS_FilterStatus=SITE;AS_SB_TABLE=39,59|2,2;DP=105;ECNT=1;GERMQ=93;MBQ=33,20;MFRL=275,240;MMQ=60,60;MPOS=29;NALOD=1.70;NLOD=14.70;POPAF=6.00;TLOD=5.35;ANN=A|downstream_gene_variant|MODIFIER|Cdc20|Cdc20|transcript|NM_023223.2|protein_coding||c.*1417C>T|||||1355|,A|intron_variant|MODIFIER|Elovl1|Elovl1|transcript|NM_001039176.2|protein_coding|6/7|c.481+32G>A||||||,A|intron_variant|MODIFIER|Elovl1|El…	GT:AD:AF:DP:F1R2:F2R1:SB	0/0:55,0:0.020:55:34,0:14,0:23,32,0,0	0/1:43,4:0.072:47:24,1:10,1:16,27,2,2	Cdc20	downstream_gene_variant	MODIFIER
11074	chr4	126084519	.	C	T	.	PASS	AS_FilterStatus=SITE;AS_SB_TABLE=13,29|1,3;DP=48;ECNT=1;GERMQ=78;MBQ=26,26;MFRL=249,258;MMQ=60,60;MPOS=58;NALOD=1.30;NLOD=5.67;POPAF=6.00;TLOD=6.47;ANN=T|intron_variant|MODIFIER|Oscp1|Oscp1|transcript|NM_172701.2|protein_coding|7/9|c.819+57C>T||||||	GT:AD:AF:DP:F1R2:F2R1:SB	0/0:22,0:0.048:22:12,0:5,0:6,16,0,0	0/1:20,4:0.189:24:7,1:9,1:7,13,1,3	Oscp1	intron_variant	MODIFIER
11100	chr4	129223403	.	A	G	.	PASS	AS_FilterStatus=SITE;AS_SB_TABLE=30,43|1,2;DP=80;ECNT=1;GERMQ=93;MBQ=31,20;MFRL=282,170;MMQ=60,60;MPOS=25;NALOD=1.58;NLOD=10.79;POPAF=6.00;TLOD=4.74;ANN=G|synonymous_variant|LOW|C77080|C77080|transcript|NM_001033189.3|protein_coding|6/7|c.1602T>C|p.Thr534Thr|1699/5187|1602/3213|534/1070||,G|synonymous_variant|LOW|C77080|C77080|transcript|NM_001285866.1|protein_coding|6/7|c.1431T>C|p.Thr477Thr|156…	GT:AD:AF:DP:F1R2:F2R1:SB	0/0:38,0:0.026:38:25,0:10,0:19,19,0,0	0/1:35,3:0.085:38:21,1:8,1:11,24,1,2	Yars	downstream_gene_variant	MODIFIER
11108	chr4	129551688	.	C	A	.	PASS	AS_FilterStatus=SITE;AS_SB_TABLE=47,85|2,3;DP=142;ECNT=1;GERMQ=93;MBQ=35,20;MFRL=270,180;MMQ=60,60;MPOS=9;NALOD=1.80;NLOD=18.31;POPAF=6.00;TLOD=6.97;ANN=A|intron_variant|MODIFIER|Lck|Lck|transcript|NM_001162432.1|protein_coding|11/12|c.1228+29G>T||||||,A|intron_variant|MODIFIER|Lck|Lck|transcript|NM_010693.3|protein_coding|10/11|c.1195+29G>T||||||,A|intron_variant|MODIFIER|Lck|Lck|transcript|NM_0…	GT:AD:AF:DP:F1R2:F2R1:SB	0/0:75,0:0.016:75:34,0:23,0:31,44,0,0	0/1:57,5:0.070:62:34,3:13,0:16,41,2,3	Lck	intron_variant	MODIFIER
11145	chr4	133297318	.	G	T	.	PASS	AS_FilterStatus=SITE;AS_SB_TABLE=14,2|4,0;DP=20;ECNT=1;GERMQ=21;MBQ=36,29;MFRL=295,304;MMQ=60,60;MPOS=9;NALOD=1.04;NLOD=3.01;POPAF=6.00;TLOD=10.11;ANN=T|intron_variant|MODIFIER|Wdtc1|Wdtc1|transcript|NM_199306.4|protein_coding|13/15|c.1465+102C>A||||||	GT:AD:AF:DP:F1R2:F2R1:SB	0/0:11,0:0.083:11:4,0:6,0:10,1,0,0	0/1:5,4:0.454:9:3,2:2,2:4,1,4,0	Wdtc1	intron_variant	MODIFIER
11185	chr4	137787376	.	G	A	.	PASS	AS_FilterStatus=SITE;AS_SB_TABLE=12,6|1,1;DP=20;ECNT=2;GERMQ=25;MBQ=20,20;MFRL=241,60;MMQ=60,56;MPOS=58;NALOD=0.954;NLOD=2.41;POPAF=6.00;TLOD=7.38;ANN=A|intron_variant|MODIFIER|Alpl|Alpl|transcript|NM_007431.3|protein_coding|1/11|c.-101+8866C>T||||||	GT:AD:AF:DP:F1R2:F2R1:PGT:PID:PS:SB	0|0:12,0:0.100:12:3,0:5,0:0|1:137787376_G_A:137787376:8,4,0,0	0|1:6,2:0.250:8:3,0:2,1:0|1:137787376_G_A:137787376:4,2,1,1	Alpl	intron_variant	MODIFIER
11186	chr4	137787381	.	A	G	.	PASS	AS_FilterStatus=SITE;AS_SB_TABLE=12,6|1,1;DP=20;ECNT=2;GERMQ=25;MBQ=20,20;MFRL=241,60;MMQ=60,56;MPOS=58;NALOD=0.954;NLOD=2.41;POPAF=6.00;TLOD=7.38;ANN=G|intron_variant|MODIFIER|Alpl|Alpl|transcript|NM_007431.3|protein_coding|1/11|c.-101+8861T>C||||||	GT:AD:AF:DP:F1R2:F2R1:PGT:PID:PS:SB	0|0:12,0:0.100:12:3,0:5,0:0|1:137787376_G_A:137787376:8,4,0,0	0|1:6,2:0.250:8:3,0:1,1:0|1:137787376_G_A:137787376:4,2,1,1	Alpl	intron_variant	MODIFIER
11187	chr4	138228669	.	C	A	.	PASS	AS_FilterStatus=SITE;AS_SB_TABLE=100,47|2,2;DP=153;ECNT=1;GERMQ=93;MBQ=29,20;MFRL=255,177;MMQ=60,60;MPOS=59;NALOD=1.85;NLOD=21.06;POPAF=6.00;TLOD=4.68;ANN=A|stop_gained|HIGH|Hp1bp3|Hp1bp3|transcript|NM_001122897.2|protein_coding|6/13|c.542C>A|p.Ser181*|812/4877|542/1665|181/554||,A|stop_gained|HIGH|Hp1bp3|Hp1bp3|transcript|NM_001122896.2|protein_coding|5/12|c.428C>A|p.Ser143*|575/4640|428/1551|14…	GT:AD:AF:DP:F1R2:F2R1:SB	0/0:88,0:0.014:88:46,0:21,0:56,32,0,0	0/1:59,4:0.054:63:33,0:17,2:44,15,2,2	Hp1bp3	stop_gained	HIGH
11214	chr4	143458797	.	T	C	.	PASS	AS_FilterStatus=SITE;AS_SB_TABLE=13,3|2,0;DP=19;ECNT=1;GERMQ=28;MBQ=26,33;MFRL=236,255;MMQ=60,60;MPOS=18;NALOD=1.000;NLOD=2.71;POPAF=6.00;TLOD=5.46;ANN=C|intergenic_region|MODIFIER|Oog4-Gm13040|Oog4-Gm13040|intergenic_region|Oog4-Gm13040|||n.143458797T>C||||||	GT:AD:AF:DP:F1R2:F2R1:SB	0/0:10,0:0.091:10:4,0:5,0:9,1,0,0	0/1:6,2:0.373:8:1,2:2,0:4,2,2,0	Oog4-Gm13040	intergenic_region	MODIFIER
11229	chr4	145440247	.	C	A	.	PASS	AS_FilterStatus=SITE;AS_SB_TABLE=18,7|3,0;DP=28;ECNT=1;GERMQ=46;MBQ=29,28;MFRL=283,327;MMQ=54,60;MPOS=37;NALOD=1.23;NLOD=4.82;POPAF=6.00;TLOD=6.81;ANN=A|intergenic_region|MODIFIER|Tnfrsf8-Smarca5-ps|Tnfrsf8-Smarca5-ps|intergenic_region|Tnfrsf8-Smarca5-ps|||n.145440247C>A||||||	GT:AD:AF:DP:F1R2:F2R1:SB	0/0:18,0:0.056:18:11,0:2,0:13,5,0,0	0/1:7,3:0.333:10:2,2:3,1:5,2,3,0	Tnfrsf8-Smarca5-ps	intergenic_region	MODIFIER
11230	chr4	145448335	.	G	T	.	PASS	AS_FilterStatus=SITE;AS_SB_TABLE=0,21|0,6;DP=28;ECNT=1;GERMQ=29;MBQ=30,31;MFRL=367,390;MMQ=60,60;MPOS=10;NALOD=1.16;NLOD=3.91;POPAF=6.00;TLOD=16.29;ANN=T|intergenic_region|MODIFIER|Tnfrsf8-Smarca5-ps|Tnfrsf8-Smarca5-ps|intergenic_region|Tnfrsf8-Smarca5-ps|||n.145448335G>T||||||	GT:AD:AF:DP:F1R2:F2R1:SB	0/0:13,0:0.065:13:1,0:12,0:0,13,0,0	0/1:8,6:0.438:14:4,2:3,4:0,8,0,6	Tnfrsf8-Smarca5-ps	intergenic_region	MODIFIER
11253	chr4	145575514	.	A	G	.	PASS	AS_FilterStatus=SITE;AS_SB_TABLE=13,7|2,0;DP=22;ECNT=2;GERMQ=37;MBQ=29,34;MFRL=286,193;MMQ=60,31;MPOS=42;NALOD=0.954;NLOD=2.41;POPAF=6.00;TLOD=10.46;ANN=G|intergenic_region|MODIFIER|LOC101056073-Gm13212|LOC101056073-Gm13212|intergenic_region|LOC101056073-Gm13212|||n.145575514A>G||||||	GT:AD:AF:DP:F1R2:F2R1:PGT:PID:PS:SB	0|0:9,0:0.100:9:1,0:3,0:0|1:145575514_A_G:145575514:5,4,0,0	0|1:11,2:0.200:13:4,1:2,1:0|1:145575514_A_G:145575514:8,3,2,0	LOC101056073-Gm13212	intergenic_region	MODIFIER
11254	chr4	145575522	.	TG	CA	.	PASS	AS_FilterStatus=SITE;AS_SB_TABLE=15,7|2,1;DP=25;ECNT=2;GERMQ=36;MBQ=29,34;MFRL=284,190;MMQ=60,40;MPOS=43;NALOD=1.04;NLOD=3.01;POPAF=6.00;TLOD=10.46;ANN=CA|intergenic_region|MODIFIER|LOC101056073-Gm13212|LOC101056073-Gm13212|intergenic_region|LOC101056073-Gm13212|||n.145575522_145575523delTGinsCA||||||	GT:AD:AF:DP:F1R2:F2R1:PGT:PID:PS:SB	0|0:11,0:0.083:11:1,0:6,0:0|1:145575514_A_G:145575514:7,4,0,0	0|1:11,3:0.200:14:4,1:4,1:0|1:145575514_A_G:145575514:8,3,2,1	LOC101056073-Gm13212	intergenic_region	MODIFIER
11356	chr4	146465719	.	C	T	.	PASS	AS_FilterStatus=SITE;AS_SB_TABLE=181,1|16,0;DP=205;ECNT=1;GERMQ=93;MBQ=32,29;MFRL=348,334;MMQ=45,44;MPOS=20;NALOD=1.31;NLOD=20.96;POPAF=6.00;TLOD=25.32;ANN=T|intron_variant|MODIFIER|Zfp991|Zfp991.2|transcript|NM_001083918.1.2|protein_coding|6/6|c.158-262C>T||||||,T|intron_variant|MODIFIER|Zfp992|Zfp992|transcript|NM_001085522.2|protein_coding|3/3|c.158-262C>T||||||	GT:AD:AF:DP:F1R2:F2R1:SB	0/0:79,2:0.023:81:49,0:29,0:79,0,2,0	0/1:103,14:0.127:117:65,11:34,3:102,1,14,0	Zfp991	intron_variant	MODIFIER
11465	chr4	147401868	.	G	A	.	PASS	AS_FilterStatus=SITE;AS_SB_TABLE=6,8|3,1;DP=19;ECNT=1;GERMQ=14;MBQ=27,26;MFRL=277,251;MMQ=60,60;MPOS=57;NALOD=0.974;NLOD=2.41;POPAF=6.00;TLOD=6.51;ANN=A|intron_variant|MODIFIER|Zfp982|Zfp982|transcript|NM_001039209.2|protein_coding|1/2|c.31-108885G>A||||||	GT:AD:AF:DP:F1R2:F2R1:SB	0/0:10,0:0.097:10:2,0:6,0:4,6,0,0	0/1:4,4:0.383:8:1,1:3,1:2,2,3,1	Zfp982	intron_variant	MODIFIER
11536	chr4	148489673	.	C	G	.	PASS	AS_FilterStatus=SITE;AS_SB_TABLE=14,50|0,3;DP=70;ECNT=1;GERMQ=93;MBQ=34,33;MFRL=270,285;MMQ=60,60;MPOS=53;NALOD=1.43;NLOD=7.82;POPAF=6.00;TLOD=5.86;ANN=G|intron_variant|MODIFIER|Mtor|Mtor|transcript|NM_020009.2|protein_coding|26/57|c.3944+55C>G||||||	GT:AD:AF:DP:F1R2:F2R1:SB	0/0:31,0:0.036:31:16,0:9,0:9,22,0,0	0/1:33,3:0.114:36:16,1:9,2:5,28,0,3	Mtor	intron_variant	MODIFIER
11562	chr4	153965683	.	C	A	.	PASS	AS_FilterStatus=SITE;AS_SB_TABLE=23,68|1,3;DP=97;ECNT=1;GERMQ=93;MBQ=26,20;MFRL=272,203;MMQ=60,60;MPOS=39;NALOD=1.68;NLOD=14.13;POPAF=6.00;TLOD=5.35;ANN=A|downstream_gene_variant|MODIFIER|A430005L14Rik|A430005L14Rik|transcript|NM_175287.4|protein_coding||c.*4092C>A|||||3759|,A|downstream_gene_variant|MODIFIER|A430005L14Rik|A430005L14Rik|transcript|NM_001163019.1|protein_coding||c.*4092C>A|||||375…	GT:AD:AF:DP:F1R2:F2R1:SB	0/0:54,0:0.020:54:28,0:19,0:15,39,0,0	0/1:37,4:0.105:41:18,2:10,1:8,29,1,3	A430005L14Rik	downstream_gene_variant	MODIFIER
11821	chr5	14979477	.	T	G	.	PASS	AS_FilterStatus=SITE;AS_SB_TABLE=10,54|2,3;DP=69;ECNT=1;GERMQ=93;MBQ=31,20;MFRL=303,170;MMQ=36,43;MPOS=45;NALOD=1.40;NLOD=7.17;POPAF=6.00;TLOD=6.88;ANN=G|upstream_gene_variant|MODIFIER|Gm10354|Gm10354|transcript|NM_001281514.1|protein_coding||c.-602A>C|||||578|,G|downstream_gene_variant|MODIFIER|Speer8-ps1|Speer8-ps1|transcript|NR_001584.3|pseudogene||n.*936T>G|||||936|,G|intergenic_region|MODIFI…	GT:AD:AF:DP:F1R2:F2R1:SB	0/0:25,0:0.039:25:15,0:8,0:5,20,0,0	0/1:39,5:0.093:44:24,1:12,2:5,34,2,3	Gm10354	upstream_gene_variant	MODIFIER
11947	chr5	16359158	.	C	A	.	PASS	AS_FilterStatus=SITE;AS_SB_TABLE=77,64|2,2;DP=152;ECNT=1;GERMQ=93;MBQ=31,20;MFRL=263,166;MMQ=60,60;MPOS=25;NALOD=1.84;NLOD=20.67;POPAF=6.00;TLOD=5.02;ANN=A|intron_variant|MODIFIER|Cacna2d1|Cacna2d1|transcript|NM_001110843.1|protein_coding|33/38|c.2764-26C>A||||||,A|intron_variant|MODIFIER|Cacna2d1|Cacna2d1|transcript|NM_001110844.1|protein_coding|33/38|c.2728-26C>A||||||,A|intron_variant|MODIFIER…	GT:AD:AF:DP:F1R2:F2R1:SB	0/0:84,0:0.014:84:40,0:22,0:42,42,0,0	0/1:57,4:0.055:61:34,0:15,2:35,22,2,2	Cacna2d1	intron_variant	MODIFIER
11957	chr5	20813139	.	C	A	.	PASS	AS_FilterStatus=SITE;AS_SB_TABLE=129,33|5,0;DP=174;ECNT=1;GERMQ=93;MBQ=31,29;MFRL=277,293;MMQ=60,60;MPOS=37;NALOD=1.86;NLOD=21.18;POPAF=6.00;TLOD=5.31;ANN=A|intron_variant|MODIFIER|Phtf2|Phtf2|transcript|NM_172992.3|protein_coding|3/17|c.102+101G>T||||||	GT:AD:AF:DP:F1R2:F2R1:SB	0/0:79,1:0.014:80:49,0:21,0:64,15,1,0	0/1:83,4:0.061:87:54,2:20,2:65,18,4,0	Phtf2	intron_variant	MODIFIER
11989	chr5	24401698	.	C	A	.	PASS	AS_FilterStatus=SITE;AS_SB_TABLE=50,17|2,2;DP=72;ECNT=1;GERMQ=93;MBQ=32,20;MFRL=274,233;MMQ=60,60;MPOS=32;NALOD=1.45;NLOD=8.08;POPAF=6.00;TLOD=5.48;ANN=A|intron_variant|MODIFIER|Abcb8|Abcb8|transcript|NM_029020.2|protein_coding|5/15|c.763-65C>A||||||	GT:AD:AF:DP:F1R2:F2R1:SB	0/0:31,0:0.035:31:15,0:10,0:22,9,0,0	0/1:36,4:0.082:40:16,1:14,1:28,8,2,2	Abcb8	intron_variant	MODIFIER
11995	chr5	24648142	.	C	A	.	PASS	AS_FilterStatus=SITE;AS_SB_TABLE=82,96|1,3;DP=185;ECNT=1;GERMQ=93;MBQ=33,21;MFRL=269,284;MMQ=60,60;MPOS=48;NALOD=1.92;NLOD=24.68;POPAF=6.00;TLOD=5.38;ANN=A|non_coding_transcript_exon_variant|MODIFIER|1700022A21Rik|1700022A21Rik|transcript|NR_003953.1|pseudogene|2/2|n.730C>A||||||	GT:AD:AF:DP:F1R2:F2R1:SB	0/0:97,0:0.012:97:49,0:32,0:44,53,0,0	0/1:81,4:0.051:85:43,2:28,1:38,43,1,3	1700022A21Rik	non_coding_transcript_exon_variant	MODIFIER
12144	chr5	26088463	.	T	A	.	PASS	AS_FilterStatus=SITE;AS_SB_TABLE=3,15|1,2;DP=21;ECNT=1;GERMQ=29;MBQ=28,20;MFRL=321,265;MMQ=60,40;MPOS=26;NALOD=1.000;NLOD=2.71;POPAF=6.00;TLOD=5.60;ANN=A|intron_variant|MODIFIER|Gm10471|Gm10471|transcript|NM_001177579.1|protein_coding|1/4|c.95-363A>T||||||	GT:AD:AF:DP:F1R2:F2R1:SB	0/0:9,0:0.091:9:5,0:4,0:1,8,0,0	0/1:9,3:0.250:12:5,0:3,1:2,7,1,2	Gm10471	intron_variant	MODIFIER
12189	chr5	29719867	.	C	G	.	PASS	AS_FilterStatus=SITE;AS_SB_TABLE=0,40|0,3;DP=43;ECNT=1;GERMQ=88;MBQ=35,33;MFRL=315,264;MMQ=60,60;MPOS=60;NALOD=1.30;NLOD=5.72;POPAF=6.00;TLOD=5.01;ANN=G|intergenic_region|MODIFIER|Ube3c-Gm5129|Ube3c-Gm5129|intergenic_region|Ube3c-Gm5129|||n.29719867C>G||||||	GT:AD:AF:DP:F1R2:F2R1:SB	0/0:19,0:0.048:19:2,0:4,0:0,19,0,0	0/1:21,3:0.152:24:4,1:5,0:0,21,0,3	Ube3c-Gm5129	intergenic_region	MODIFIER
12213	chr5	31192134	.	G	A	.	PASS	AS_FilterStatus=SITE;AS_SB_TABLE=58,51|2,2;DP=116;ECNT=1;GERMQ=93;MBQ=28,20;MFRL=255,162;MMQ=60,60;MPOS=68;NALOD=1.70;NLOD=14.74;POPAF=6.00;TLOD=5.10;ANN=A|upstream_gene_variant|MODIFIER|Snx17|Snx17|transcript|NM_153680.2|protein_coding||c.-1269G>A|||||1170|,A|intron_variant|MODIFIER|Eif2b4|Eif2b4|transcript|NM_001127355.1|protein_coding|3/12|c.271+19C>T||||||,A|intron_variant|MODIFIER|Eif2b4|Eif…	GT:AD:AF:DP:F1R2:F2R1:SB	0/0:53,0:0.019:53:25,0:16,0:26,27,0,0	0/1:56,4:0.058:60:33,2:11,0:32,24,2,2	Snx17	upstream_gene_variant	MODIFIER
12269	chr5	34638464	.	C	A	.	PASS	AS_FilterStatus=SITE;AS_SB_TABLE=76,14|2,2;DP=98;ECNT=1;GERMQ=93;MBQ=33,20;MFRL=271,211;MMQ=60,60;MPOS=30;NALOD=1.61;NLOD=11.68;POPAF=6.00;TLOD=5.23;ANN=A|upstream_gene_variant|MODIFIER|Mfsd10|Mfsd10|transcript|NM_026660.2|protein_coding||c.-1697G>T|||||1350|,A|downstream_gene_variant|MODIFIER|Nop14|Nop14|transcript|NM_029278.2|protein_coding||c.*88G>T|||||72|,A|intergenic_region|MODIFIER|Mfsd10-…	GT:AD:AF:DP:F1R2:F2R1:SB	0/0:42,0:0.024:42:26,0:11,0:39,3,0,0	0/1:48,4:0.067:52:28,1:8,1:37,11,2,2	Mfsd10	upstream_gene_variant	MODIFIER
12338	chr5	57720226	.	C	A	.	PASS	AS_FilterStatus=SITE;AS_SB_TABLE=38,62|1,2;DP=104;ECNT=1;GERMQ=93;MBQ=32,28;MFRL=266,294;MMQ=60,60;MPOS=46;NALOD=1.71;NLOD=14.91;POPAF=6.00;TLOD=4.63;ANN=A|missense_variant|MODERATE|Pcdh7|Pcdh7|transcript|NM_001122758.2|protein_coding|1/3|c.1122C>A|p.Asp374Glu|2146/8676|1122/3768|374/1255||,A|missense_variant|MODERATE|Pcdh7|Pcdh7|transcript|NM_018764.3|protein_coding|1/2|c.1122C>A|p.Asp374Glu|214…	GT:AD:AF:DP:F1R2:F2R1:SB	0/0:59,0:0.019:59:29,0:12,0:22,37,0,0	0/1:41,3:0.095:44:23,3:6,0:16,25,1,2	4932441J04Rik	upstream_gene_variant	MODIFIER
12343	chr5	64127912	.	C	A	.	PASS	AS_FilterStatus=SITE;AS_SB_TABLE=24,98|1,3;DP=128;ECNT=1;GERMQ=93;MBQ=34,25;MFRL=273,314;MMQ=60,60;MPOS=49;NALOD=1.77;NLOD=17.02;POPAF=6.00;TLOD=5.55;ANN=A|3_prime_UTR_variant|MODIFIER|Pgm1|Pgm1|transcript|NM_025700.2|protein_coding|14/14|c.*33C>A|||||33|	GT:AD:AF:DP:F1R2:F2R1:SB	0/0:63,0:0.017:63:33,0:18,0:11,52,0,0	0/1:59,4:0.071:63:26,3:23,0:13,46,1,3	Pgm1	3_prime_UTR_variant	MODIFIER
12347	chr5	64995921	.	C	A	.	PASS	AS_FilterStatus=SITE;AS_SB_TABLE=48,92|2,2;DP=144;ECNT=1;GERMQ=93;MBQ=30,25;MFRL=247,214;MMQ=60,60;MPOS=28;NALOD=1.70;NLOD=14.75;POPAF=6.00;TLOD=5.41;ANN=A|intron_variant|MODIFIER|Fam114a1|Fam114a1|transcript|NM_026667.3|protein_coding|3/13|c.436+19C>A||||||	GT:AD:AF:DP:F1R2:F2R1:SB	0/0:63,0:0.020:63:33,0:14,0:21,42,0,0	0/1:77,4:0.061:81:42,2:14,1:27,50,2,2	Fam114a1	intron_variant	MODIFIER
12354	chr5	65310991	.	C	A	.	PASS	AS_FilterStatus=SITE;AS_SB_TABLE=73,30|2,1;DP=109;ECNT=1;GERMQ=93;MBQ=27,20;MFRL=256,242;MMQ=60,60;MPOS=5;NALOD=1.68;NLOD=13.70;POPAF=6.00;TLOD=5.00;ANN=A|intron_variant|MODIFIER|Rfc1|Rfc1|transcript|NM_011258.2|protein_coding|4/24|c.328+50G>T||||||	GT:AD:AF:DP:F1R2:F2R1:SB	0/0:61,0:0.021:61:26,0:15,0:39,22,0,0	0/1:42,3:0.075:45:27,1:9,1:34,8,2,1	Rfc1	intron_variant	MODIFIER
12361	chr5	65622886	.	C	A	.	PASS	AS_FilterStatus=SITE;AS_SB_TABLE=98,19|2,1;DP=122;ECNT=1;GERMQ=93;MBQ=30,20;MFRL=279,245;MMQ=60,60;MPOS=39;NALOD=1.75;NLOD=16.22;POPAF=6.00;TLOD=4.69;ANN=A|intron_variant|MODIFIER|Pds5a|Pds5a|transcript|NM_001081321.1|protein_coding|28/31|c.3336+94G>T||||||	GT:AD:AF:DP:F1R2:F2R1:SB	0/0:61,0:0.017:61:27,0:16,0:49,12,0,0	0/1:56,3:0.053:59:29,2:15,0:49,7,2,1	Pds5a	intron_variant	MODIFIER
12374	chr5	66312247	.	C	A	.	PASS	AS_FilterStatus=SITE;AS_SB_TABLE=20,32|2,2;DP=57;ECNT=1;GERMQ=93;MBQ=20,20;MFRL=240,192;MMQ=60,60;MPOS=53;NALOD=1.34;NLOD=6.32;POPAF=6.00;TLOD=6.35;ANN=A|splice_acceptor_variant&intron_variant|HIGH|Apbb2|Apbb2|transcript|NM_009686.2|protein_coding|13/17|c.1648-1G>T||||||,A|splice_acceptor_variant&intron_variant|HIGH|Apbb2|Apbb2|transcript|NM_001201416.1|protein_coding|2/6|c.-3-1G>T||||||,A|splice…	GT:AD:AF:DP:F1R2:F2R1:SB	0/0:28,0:0.043:28:15,0:5,0:10,18,0,0	0/1:24,4:0.143:28:12,2:4,0:10,14,2,2	Apbb2	splice_acceptor_variant&intron_variant	HIGH
12383	chr5	67611522	.	C	A	.	PASS	AS_FilterStatus=SITE;AS_SB_TABLE=8,26|3,3;DP=40;ECNT=1;GERMQ=39;MBQ=33,20;MFRL=264,180;MMQ=60,60;MPOS=40;NALOD=1.000;NLOD=2.71;POPAF=6.00;TLOD=9.96;ANN=A|3_prime_UTR_variant|MODIFIER|Shisa3|Shisa3|transcript|NM_001033415.3|protein_coding|2/2|c.*47C>A|||||47|	GT:AD:AF:DP:F1R2:F2R1:SB	0/0:13,0:0.091:13:6,0:3,0:5,8,0,0	0/1:21,6:0.167:27:12,3:6,0:3,18,3,3	Shisa3	3_prime_UTR_variant	MODIFIER
12395	chr5	73408056	.	C	A	.	PASS	AS_FilterStatus=SITE;AS_SB_TABLE=43,4|2,1;DP=51;ECNT=1;GERMQ=93;MBQ=30,30;MFRL=288,295;MMQ=60,60;MPOS=28;NALOD=1.40;NLOD=7.17;POPAF=6.00;TLOD=5.68;ANN=A|intron_variant|MODIFIER|Cwh43|Cwh43|transcript|NM_181323.2|protein_coding|1/15|c.44-81C>A||||||	GT:AD:AF:DP:F1R2:F2R1:SB	0/0:27,0:0.038:27:12,0:10,0:24,3,0,0	0/1:20,3:0.166:23:12,3:7,0:19,1,2,1	Cwh43	intron_variant	MODIFIER
12470	chr5	92170653	.	C	T	.	PASS	AS_FilterStatus=SITE;AS_SB_TABLE=46,38|2,2;DP=89;ECNT=1;GERMQ=93;MBQ=33,20;MFRL=257,211;MMQ=60,60;MPOS=36;NALOD=1.71;NLOD=15.00;POPAF=6.00;TLOD=5.90;ANN=T|intron_variant|MODIFIER|Uso1|Uso1|transcript|NM_019490.1|protein_coding|7/23|c.556-20C>T||||||	GT:AD:AF:DP:F1R2:F2R1:SB	0/0:58,0:0.019:58:35,0:11,0:30,28,0,0	0/1:26,4:0.107:30:15,2:9,0:16,10,2,2	Uso1	intron_variant	MODIFIER
12471	chr5	92250676	.	TTGTGTG	T	.	PASS	AS_FilterStatus=SITE;AS_SB_TABLE=7,17|1,1;DP=32;ECNT=2;GERMQ=26;MBQ=20,20;MFRL=249,224;MMQ=60,60;MPOS=41;NALOD=0.924;NLOD=4.21;POPAF=6.00;RPA=20,17;RU=TG;STR;STRQ=93;TLOD=7.35;ANN=T|intron_variant|MODIFIER|Ppef2|Ppef2|transcript|NM_011148.3|protein_coding|1/15|c.56-80_56-75delCACACA||||||	GT:AD:AF:DP:F1R2:F2R1:PGT:PID:PS:SB	0|0:17,0:0.060:17:5,0:4,0:0|1:92250676_TTGTGTG_T:92250676:5,12,0,0	0|1:7,2:0.198:9:3,1:0,0:0|1:92250676_TTGTGTG_T:92250676:2,5,1,1	Ppef2	intron_variant	MODIFIER
12472	chr5	92250704	.	G	A	.	PASS	AS_FilterStatus=SITE;AS_SB_TABLE=5,18|1,1;DP=25;ECNT=2;GERMQ=45;MBQ=32,20;MFRL=245,224;MMQ=60,60;MPOS=41;NALOD=1.19;NLOD=4.21;POPAF=6.00;TLOD=7.14;ANN=A|intron_variant|MODIFIER|Ppef2|Ppef2|transcript|NM_011148.3|protein_coding|1/15|c.56-102C>T||||||	GT:AD:AF:DP:F1R2:F2R1:PGT:PID:PS:SB	0|0:16,0:0.061:16:2,0:2,0:0|1:92250676_TTGTGTG_T:92250676:3,13,0,0	0|1:7,2:0.200:9:3,1:0,0:0|1:92250676_TTGTGTG_T:92250676:2,5,1,1	Ppef2	intron_variant	MODIFIER
12548	chr5	105220775	.	T	C	.	PASS	AS_FilterStatus=SITE;AS_SB_TABLE=18,0|2,0;DP=20;ECNT=1;GERMQ=36;MBQ=31,33;MFRL=371,421;MMQ=33,40;MPOS=25;NALOD=1.08;NLOD=3.31;POPAF=6.00;TLOD=5.64;ANN=C|intron_variant|MODIFIER|Gbp10|Gbp10|transcript|NM_001039646.2|protein_coding|7/10|c.1146+51A>G||||||	GT:AD:AF:DP:F1R2:F2R1:SB	0/0:11,0:0.077:11:6,0:5,0:11,0,0,0	0/1:7,2:0.276:9:4,2:2,0:7,0,2,0	Gbp10	intron_variant	MODIFIER
12549	chr5	105274821	.	C	A	.	PASS	AS_FilterStatus=SITE;AS_SB_TABLE=67,196|1,3;DP=272;ECNT=1;GERMQ=93;MBQ=35,25;MFRL=265,202;MMQ=60,60;MPOS=30;NALOD=2.18;NLOD=45.35;POPAF=6.00;TLOD=4.90;ANN=A|intron_variant|MODIFIER|Gbp6|Gbp6|transcript|NM_194336.2|protein_coding|8/10|c.1354-10G>T||||||	GT:AD:AF:DP:F1R2:F2R1:SB	0/0:178,0:6.507e-03:178:98,0:43,0:47,131,0,0	0/1:85,4:0.049:89:47,3:21,0:20,65,1,3	Gbp6	intron_variant	MODIFIER
12555	chr5	107137710	.	C	A	.	PASS	AS_FilterStatus=SITE;AS_SB_TABLE=28,43|2,2;DP=75;ECNT=1;GERMQ=93;MBQ=29,20;MFRL=258,259;MMQ=60,60;MPOS=20;NALOD=1.58;NLOD=11.04;POPAF=6.00;TLOD=5.95;ANN=A|intron_variant|MODIFIER|Tgfbr3|Tgfbr3|transcript|NM_011578.3|protein_coding|10/16|c.1564-40G>T||||||	GT:AD:AF:DP:F1R2:F2R1:SB	0/0:45,0:0.026:45:22,0:13,0:20,25,0,0	0/1:26,4:0.116:30:11,2:9,0:8,18,2,2	Tgfbr3	intron_variant	MODIFIER
12587	chr5	110602641	.	C	A	.	PASS	AS_FilterStatus=SITE;AS_SB_TABLE=45,43|2,2;DP=94;ECNT=1;GERMQ=93;MBQ=32,20;MFRL=261,265;MMQ=60,60;MPOS=14;NALOD=1.44;NLOD=7.82;POPAF=6.00;TLOD=5.16;ANN=A|synonymous_variant|LOW|Galnt9|Galnt9|transcript|NM_198306.3|protein_coding|6/11|c.1023C>A|p.Gly341Gly|1370/2891|1023/1815|341/604||,A|upstream_gene_variant|MODIFIER|Galnt9|Galnt9|transcript|NM_001122639.2|protein_coding||c.-11458C>A|||||864|,A|u…	GT:AD:AF:DP:F1R2:F2R1:SB	0/0:35,0:0.035:35:13,0:12,0:17,18,0,0	0/1:53,4:0.062:57:29,1:15,1:28,25,2,2	Galnt9	upstream_gene_variant	MODIFIER
12596	chr5	111084946	.	C	A	.	PASS	AS_FilterStatus=SITE;AS_SB_TABLE=31,13|2,1;DP=48;ECNT=1;GERMQ=83;MBQ=27,20;MFRL=263,196;MMQ=60,60;MPOS=32;NALOD=1.39;NLOD=6.92;POPAF=6.00;TLOD=5.15;ANN=A|intron_variant|MODIFIER|Ttc28|Ttc28|transcript|NM_001267622.1|protein_coding|2/22|c.364-76C>A||||||	GT:AD:AF:DP:F1R2:F2R1:SB	0/0:30,0:0.039:30:11,0:10,0:21,9,0,0	0/1:14,3:0.199:17:7,2:3,0:10,4,2,1	Ttc28	intron_variant	MODIFIER
12612	chr5	114024841	.	G	C	.	PASS	AS_FilterStatus=SITE;AS_SB_TABLE=28,32|1,2;DP=64;ECNT=1;GERMQ=93;MBQ=20,20;MFRL=246,179;MMQ=60,60;MPOS=46;NALOD=1.41;NLOD=7.13;POPAF=6.00;TLOD=5.35;ANN=C|missense_variant|MODERATE|Dao|Dao|transcript|NM_001286396.1|protein_coding|11/11|c.973G>C|p.Ala325Pro|1025/1859|973/1038|325/345||,C|missense_variant|MODERATE|Dao|Dao|transcript|NM_010018.3|protein_coding|11/11|c.973G>C|p.Ala325Pro|1184/2019|973…	GT:AD:AF:DP:F1R2:F2R1:SB	0/0:33,0:0.038:33:11,0:8,0:14,19,0,0	0/1:27,3:0.126:30:10,1:7,1:14,13,1,2	Dao	3_prime_UTR_variant	MODIFIER
12760	chr5	128741944	.	C	A	.	PASS	AS_FilterStatus=SITE;AS_SB_TABLE=66,27|2,2;DP=103;ECNT=1;GERMQ=93;MBQ=32,20;MFRL=270,227;MMQ=60,60;MPOS=12;NALOD=1.70;NLOD=14.39;POPAF=6.00;TLOD=5.65;ANN=A|intron_variant|MODIFIER|Piwil1|Piwil1|transcript|NM_021311.3|protein_coding|6/21|c.535-49C>A||||||	GT:AD:AF:DP:F1R2:F2R1:SB	0/0:56,0:0.020:56:29,0:17,0:38,18,0,0	0/1:37,4:0.080:41:18,0:14,1:28,9,2,2	Piwil1	intron_variant	MODIFIER
12766	chr5	129704122	.	C	A	.	PASS	AS_FilterStatus=SITE;AS_SB_TABLE=77,34|2,2;DP=117;ECNT=1;GERMQ=93;MBQ=30,20;MFRL=267,248;MMQ=60,60;MPOS=26;NALOD=1.63;NLOD=12.59;POPAF=6.00;TLOD=4.59;ANN=A|intron_variant|MODIFIER|Sept14|Sept14|transcript|NM_028826.1|protein_coding|3/10|c.54+84G>T||||||	GT:AD:AF:DP:F1R2:F2R1:SB	0/0:52,0:0.023:52:20,0:20,0:35,17,0,0	0/1:59,4:0.055:63:33,1:15,1:42,17,2,2	Sept14	intron_variant	MODIFIER
12777	chr5	131466141	.	C	A	.	PASS	AS_FilterStatus=SITE;AS_SB_TABLE=32,48|2,2;DP=88;ECNT=1;GERMQ=93;MBQ=24,20;MFRL=270,155;MMQ=60,60;MPOS=28;NALOD=1.59;NLOD=11.10;POPAF=6.00;TLOD=5.54;ANN=A|intron_variant|MODIFIER|Auts2|Auts2|transcript|NM_177047.3|protein_coding|10/18|c.1729-14G>T||||||WARNING_TRANSCRIPT_MULTIPLE_STOP_CODONS	GT:AD:AF:DP:F1R2:F2R1:SB	0/0:43,0:0.025:43:21,0:7,0:20,23,0,0	0/1:37,4:0.083:41:17,0:5,2:12,25,2,2	Auts2	intron_variant	MODIFIER
12786	chr5	134716393	.	C	T	.	PASS	AS_FilterStatus=SITE;AS_SB_TABLE=45,16|6,2;DP=73;ECNT=1;GERMQ=93;MBQ=33,28;MFRL=263,267;MMQ=60,60;MPOS=34;NALOD=1.40;NLOD=7.18;POPAF=6.00;TLOD=17.60;ANN=T|intron_variant|MODIFIER|Eln|Eln|transcript|NM_007925.4|protein_coding|21/36|c.1408+35G>A||||||	GT:AD:AF:DP:F1R2:F2R1:SB	0/0:26,0:0.039:26:14,0:6,0:18,8,0,0	0/1:35,8:0.195:43:21,3:8,4:27,8,6,2	Eln	intron_variant	MODIFIER
12802	chr5	136010432	.	C	A	.	PASS	AS_FilterStatus=SITE;AS_SB_TABLE=24,26|1,2;DP=55;ECNT=1;GERMQ=93;MBQ=22,20;MFRL=269,254;MMQ=60,60;MPOS=41;NALOD=1.29;NLOD=5.32;POPAF=6.00;TLOD=4.90;ANN=A|intron_variant|MODIFIER|Dtx2|Dtx2|transcript|NM_001256096.1|protein_coding|3/10|c.268+76C>A||||||,A|intron_variant|MODIFIER|Dtx2|Dtx2|transcript|NM_001256097.1|protein_coding|4/10|c.268+76C>A||||||,A|intron_variant|MODIFIER|Dtx2|Dtx2|transcript|…	GT:AD:AF:DP:F1R2:F2R1:SB	0/0:21,0:0.049:21:8,0:5,0:9,12,0,0	0/1:29,3:0.119:32:12,1:8,1:15,14,1,2	Dtx2	intron_variant	MODIFIER
12832	chr5	137605345	.	A	G	.	PASS	AS_FilterStatus=SITE;AS_SB_TABLE=39,40|2,1;DP=86;ECNT=1;GERMQ=93;MBQ=30,36;MFRL=285,299;MMQ=60,60;MPOS=58;NALOD=1.55;NLOD=9.94;POPAF=6.00;TLOD=5.43;ANN=G|upstream_gene_variant|MODIFIER|Mospd3|Mospd3|transcript|NM_001254762.1|protein_coding||c.-4870T>C|||||4637|,G|upstream_gene_variant|MODIFIER|Mospd3|Mospd3|transcript|NM_030037.2|protein_coding||c.-4870T>C|||||4286|,G|intron_variant|MODIFIER|Pcol…	GT:AD:AF:DP:F1R2:F2R1:SB	0/0:33,0:0.028:33:11,0:12,0:18,15,0,0	0/1:46,3:0.081:49:15,2:10,0:21,25,2,1	Mospd3	upstream_gene_variant	MODIFIER
12875	chr5	142212300	.	C	A	.	PASS	AS_FilterStatus=SITE;AS_SB_TABLE=11,81|0,3;DP=96;ECNT=1;GERMQ=93;MBQ=28,31;MFRL=280,249;MMQ=60,60;MPOS=54;NALOD=1.66;NLOD=13.09;POPAF=6.00;TLOD=4.99;ANN=A|3_prime_UTR_variant|MODIFIER|Sdk1|Sdk1|transcript|NM_177879.5|protein_coding|45/45|c.*125C>A|||||125|	GT:AD:AF:DP:F1R2:F2R1:SB	0/0:45,0:0.022:45:24,0:17,0:3,42,0,0	0/1:47,3:0.084:50:16,2:21,1:8,39,0,3	Sdk1	3_prime_UTR_variant	MODIFIER
12882	chr5	142764940	.	C	A	.	PASS	AS_FilterStatus=SITE;AS_SB_TABLE=60,40|3,1;DP=106;ECNT=1;GERMQ=93;MBQ=28,25;MFRL=284,239;MMQ=60,60;MPOS=47;NALOD=1.67;NLOD=13.75;POPAF=6.00;TLOD=5.92;ANN=A|intron_variant|MODIFIER|Tnrc18|Tnrc18|transcript|NM_001122730.2|protein_coding|12/27|c.4319+111G>T||||||,A|intron_variant|MODIFIER|Tnrc18|Tnrc18|transcript|NM_178242.2|protein_coding|12/15|c.4320-43G>T||||||	GT:AD:AF:DP:F1R2:F2R1:SB	0/0:48,0:0.021:48:29,0:15,0:33,15,0,0	0/1:52,4:0.078:56:23,3:16,0:27,25,3,1	Tnrc18	intron_variant	MODIFIER
12892	chr5	143702975	.	C	A	.	PASS	AS_FilterStatus=SITE;AS_SB_TABLE=25,111|1,3;DP=146;ECNT=1;GERMQ=93;MBQ=35,25;MFRL=258,226;MMQ=60,60;MPOS=33;NALOD=1.86;NLOD=21.32;POPAF=6.00;TLOD=5.54;ANN=A|intron_variant|MODIFIER|Cyth3|Cyth3|transcript|NM_011182.4|protein_coding|9/12|c.823+50C>A||||||,A|intron_variant|MODIFIER|Cyth3|Cyth3|transcript|NM_001163548.1|protein_coding|9/12|c.679+50C>A||||||	GT:AD:AF:DP:F1R2:F2R1:SB	0/0:81,0:0.014:81:41,0:23,0:17,64,0,0	0/1:55,4:0.071:59:25,2:22,0:8,47,1,3	Cyth3	intron_variant	MODIFIER
12945	chr5	145641049	.	C	T	.	PASS	AS_FilterStatus=SITE;AS_SB_TABLE=65,0|10,0;DP=77;ECNT=1;GERMQ=93;MBQ=32,28;MFRL=369,347;MMQ=60,40;MPOS=5;NALOD=1.54;NLOD=10.60;POPAF=6.00;TLOD=19.27;ANN=T|intergenic_region|MODIFIER|Cyp3a41a-Cyp3a41a|Cyp3a41a-Cyp3a41a.2|intergenic_region|Cyp3a41a-Cyp3a41a.2|||n.145641049C>T||||||	GT:AD:AF:DP:F1R2:F2R1:SB	0/0:38,1:0.028:39:27,0:8,0:38,0,1,0	0/1:27,9:0.264:36:21,8:4,1:27,0,9,0	Cyp3a41a-Cyp3a41a	intergenic_region	MODIFIER
12984	chr5	146261024	.	T	TG	.	PASS	AS_FilterStatus=SITE;AS_SB_TABLE=40,65|3,2;DP=113;ECNT=1;GERMQ=93;MBQ=29,30;MFRL=118,248;MMQ=60,60;MPOS=48;NALOD=1.70;NLOD=14.33;POPAF=6.00;RPA=6,7;RU=G;STR;STRQ=93;TLOD=7.00;ANN=TG|intron_variant|MODIFIER|Cdk8|Cdk8|transcript|NM_153599.3|protein_coding|2/12|c.204+1444_204+1445insG||||||	GT:AD:AF:DP:F1R2:F2R1:SB	0/0:48,0:0.020:48:21,0:24,0:19,29,0,0	0/1:57,5:0.097:62:23,2:28,3:21,36,3,2	Cdk8	intron_variant	MODIFIER
13046	chr6	5134196	.	C	T	.	PASS	AS_FilterStatus=SITE;AS_SB_TABLE=40,79|2,2;DP=123;ECNT=1;GERMQ=93;MBQ=33,20;MFRL=263,223;MMQ=60,60;MPOS=23;NALOD=1.78;NLOD=17.66;POPAF=6.00;TLOD=5.36;ANN=T|intron_variant|MODIFIER|Ppp1r9a|Ppp1r9a|transcript|NM_181595.3|protein_coding|12/15|c.2760+22C>T||||||	GT:AD:AF:DP:F1R2:F2R1:SB	0/0:74,0:0.016:74:38,0:17,0:26,48,0,0	0/1:45,4:0.070:49:25,1:10,1:14,31,2,2	Ppp1r9a	intron_variant	MODIFIER
13052	chr6	6094962	.	G	A	.	PASS	AS_FilterStatus=SITE;AS_SB_TABLE=67,0|2,1;DP=74;ECNT=1;GERMQ=93;MBQ=35,30;MFRL=314,349;MMQ=60,60;MPOS=27;NALOD=1.62;NLOD=12.04;POPAF=6.00;TLOD=6.37;ANN=A|intron_variant|MODIFIER|Slc25a13|Slc25a13|transcript|NM_015829.3|protein_coding|13/17|c.1314+185C>T||||||,A|intron_variant|MODIFIER|Slc25a13|Slc25a13|transcript|NM_001177572.1|protein_coding|13/17|c.1311+185C>T||||||	GT:AD:AF:DP:F1R2:F2R1:SB	0/0:40,0:0.023:40:28,0:12,0:40,0,0,0	0/1:27,3:0.124:30:20,2:7,1:27,0,2,1	Slc25a13	intron_variant	MODIFIER
13061	chr6	8426882	.	G	A	.	PASS	AS_FilterStatus=SITE;AS_SB_TABLE=19,0|6,0;DP=26;ECNT=1;GERMQ=28;MBQ=35,31;MFRL=308,307;MMQ=60,60;MPOS=40;NALOD=1.19;NLOD=4.16;POPAF=6.00;TLOD=17.97;ANN=A|intron_variant|MODIFIER|Umad1|Umad1|transcript|NM_001302353.1|protein_coding|4/4|c.223-89G>A||||||,A|intron_variant|MODIFIER|Umad1|Umad1|transcript|NM_001302354.1|protein_coding|3/3|c.145-89G>A||||||	GT:AD:AF:DP:F1R2:F2R1:SB	0/0:14,0:0.061:14:8,0:3,0:14,0,0,0	0/1:5,6:0.538:11:4,4:1,2:5,0,6,0	Umad1	intron_variant	MODIFIER
13133	chr6	29203023	.	C	A	.	PASS	AS_FilterStatus=SITE;AS_SB_TABLE=64,28|3,0;DP=99;ECNT=1;GERMQ=93;MBQ=33,28;MFRL=275,323;MMQ=60,60;MPOS=30;NALOD=1.69;NLOD=14.10;POPAF=6.00;TLOD=5.44;ANN=A|intron_variant|MODIFIER|Impdh1|Impdh1|transcript|NM_001302933.1|protein_coding|12/14|c.1469+79G>T||||||,A|intron_variant|MODIFIER|Impdh1|Impdh1|transcript|NM_011829.3|protein_coding|11/13|c.1295+79G>T||||||,A|intron_variant|MODIFIER|Impdh1|Impd…	GT:AD:AF:DP:F1R2:F2R1:SB	0/0:50,0:0.020:50:21,0:25,0:34,16,0,0	0/1:42,3:0.099:45:13,0:19,3:30,12,3,0	Impdh1	intron_variant	MODIFIER
13179	chr6	35177692	.	G	C	.	PASS	AS_FilterStatus=SITE;AS_SB_TABLE=2,16|0,7;DP=25;ECNT=1;GERMQ=23;MBQ=35,27;MFRL=314,340;MMQ=60,60;MPOS=10;NALOD=1.11;NLOD=3.61;POPAF=6.00;TLOD=17.46;ANN=C|intron_variant|MODIFIER|Nup205|Nup205|transcript|NM_027513.1|protein_coding|1/42|c.28+33G>C||||||	GT:AD:AF:DP:F1R2:F2R1:SB	0/0:12,0:0.071:12:6,0:6,0:1,11,0,0	0/1:6,7:0.533:13:4,5:2,2:1,5,0,7	Nup205	intron_variant	MODIFIER
13195	chr6	38490433	.	C	A	.	PASS	AS_FilterStatus=SITE;AS_SB_TABLE=157,94|2,3;DP=264;ECNT=1;GERMQ=93;MBQ=31,20;MFRL=272,191;MMQ=60,60;MPOS=32;NALOD=2.04;NLOD=32.40;POPAF=6.00;TLOD=5.79;ANN=A|stop_gained|HIGH|Ubn2|Ubn2|transcript|NM_177185.4|protein_coding|14/17|c.2075C>A|p.Ser692*|2323/14669|2075/3945|692/1314||;LOF=(Ubn2|Ubn2|1|1.00);NMD=(Ubn2|Ubn2|1|1.00)	GT:AD:AF:DP:F1R2:F2R1:SB	0/0:124,0:8.966e-03:124:48,0:24,0:75,49,0,0	0/1:127,5:0.034:132:56,1:30,1:82,45,2,3	Ubn2	stop_gained	HIGH
13211	chr6	39805341	.	C	A	.	PASS	AS_FilterStatus=SITE;AS_SB_TABLE=39,4|2,1;DP=47;ECNT=1;GERMQ=93;MBQ=32,20;MFRL=286,160;MMQ=60,60;MPOS=51;NALOD=1.29;NLOD=5.42;POPAF=6.00;TLOD=5.40;ANN=A|intron_variant|MODIFIER|Mrps33|Mrps33|transcript|NM_010270.2|protein_coding|2/2|c.215+30G>T||||||,A|intron_variant|MODIFIER|Mrps33|Mrps33|transcript|NM_001010930.1|protein_coding|2/2|c.99+146G>T||||||	GT:AD:AF:DP:F1R2:F2R1:SB	0/0:19,0:0.049:19:10,0:8,0:18,1,0,0	0/1:24,3:0.107:27:15,2:8,0:21,3,2,1	Mrps33	intron_variant	MODIFIER
13248	chr6	42294002	.	A	G	.	PASS	AS_FilterStatus=SITE;AS_SB_TABLE=55,17|2,3;DP=84;ECNT=2;GERMQ=93;MBQ=28,27;MFRL=248,244;MMQ=60,60;MPOS=35;NALOD=1.58;NLOD=10.74;POPAF=6.00;TLOD=9.59;ANN=G|intron_variant|MODIFIER|Clcn1|Clcn1|transcript|NM_013491.2|protein_coding|6/22|c.775-76A>G||||||	GT:AD:AF:DP:F1R2:F2R1:SB	0/0:41,0:0.026:41:21,0:12,0:33,8,0,0	0/1:31,5:0.154:36:13,0:11,2:22,9,2,3	Clcn1	intron_variant	MODIFIER
13259	chr6	43174762	.	G	T	.	PASS	AS_FilterStatus=SITE;AS_SB_TABLE=93,69|8,7;DP=180;ECNT=1;GERMQ=93;MBQ=28,20;MFRL=276,247;MMQ=60,60;MPOS=42;NALOD=1.87;NLOD=21.92;POPAF=6.00;TLOD=25.82;ANN=T|missense_variant|MODERATE|Olfr13|Olfr13|transcript|NM_146652.1|protein_coding|1/1|c.775G>T|p.Val259Phe|775/933|775/933|259/310||,T|upstream_gene_variant|MODIFIER|1700024N05Rik|1700024N05Rik|transcript|NR_126472.1|pseudogene||n.-2446C>A|||||24…	GT:AD:AF:DP:F1R2:F2R1:SB	0/0:84,0:0.013:84:40,0:30,0:50,34,0,0	0/1:78,15:0.152:93:38,8:27,3:43,35,8,7	1700024N05Rik	upstream_gene_variant	MODIFIER
13301	chr6	52170063	.	C	T	.	PASS	AS_FilterStatus=SITE;AS_SB_TABLE=49,33|2,1;DP=86;ECNT=1;GERMQ=93;MBQ=29,20;MFRL=269,241;MMQ=60,60;MPOS=50;NALOD=1.60;NLOD=11.74;POPAF=6.00;TLOD=4.94;ANN=T|synonymous_variant|LOW|Hoxa3|Hoxa3|transcript|NM_010452.3|protein_coding|5/5|c.1209G>A|p.Pro403Pro|1542/2543|1209/1332|403/443||,T|downstream_gene_variant|MODIFIER|Hoxaas2|Hoxaas2|transcript|NR_131182.1|pseudogene||n.*612C>T|||||612|	GT:AD:AF:DP:F1R2:F2R1:SB	0/0:46,0:0.024:46:32,0:7,0:28,18,0,0	0/1:36,3:0.081:39:24,1:5,1:21,15,2,1	Hoxaas2	downstream_gene_variant	MODIFIER
13323	chr6	55211423	.	C	A	.	PASS	AS_FilterStatus=SITE;AS_SB_TABLE=26,64|0,3;DP=96;ECNT=1;GERMQ=93;MBQ=31,29;MFRL=263,310;MMQ=60,60;MPOS=37;NALOD=1.61;NLOD=12.04;POPAF=6.00;TLOD=4.82;ANN=A|intron_variant|MODIFIER|Fam188b|Fam188b|transcript|NM_001142781.1|protein_coding|2/17|c.183+54C>A||||||,A|intron_variant|MODIFIER|Fam188b|Fam188b|transcript|NM_177883.4|protein_coding|2/10|c.183+54C>A||||||	GT:AD:AF:DP:F1R2:F2R1:SB	0/0:47,0:0.024:47:21,0:16,0:10,37,0,0	0/1:43,3:0.105:46:20,3:11,0:16,27,0,3	Fam188b	intron_variant	MODIFIER
13379	chr6	68312380	.	C	A	.	PASS	AS_FilterStatus=SITE;AS_SB_TABLE=37,113|2,2;DP=157;ECNT=1;GERMQ=93;MBQ=33,25;MFRL=274,230;MMQ=60,60;MPOS=41;NALOD=1.80;NLOD=18.61;POPAF=6.00;TLOD=5.34;ANN=A|intergenic_region|MODIFIER|4930515G16Rik-Rprl1|4930515G16Rik-Rprl1|intergenic_region|4930515G16Rik-Rprl1|||n.68312380C>A||||||	GT:AD:AF:DP:F1R2:F2R1:SB	0/0:74,0:0.015:74:31,0:24,0:21,53,0,0	0/1:76,4:0.055:80:39,2:23,1:16,60,2,2	4930515G16Rik-Rprl1	intergenic_region	MODIFIER
13470	chr6	82952660	.	C	A	.	PASS	AS_FilterStatus=SITE;AS_SB_TABLE=69,7|1,1;DP=80;ECNT=2;GERMQ=93;MBQ=33,20;MFRL=306,221;MMQ=60,60;MPOS=40;NALOD=1.36;NLOD=12.08;POPAF=6.00;TLOD=6.16;ANN=A|intron_variant|MODIFIER|M1ap|M1ap|transcript|NM_033079.2|protein_coding|1/9|c.-58-3749C>A||||||	GT:AD:AF:DP:F1R2:F2R1:PGT:PID:PS:SB	0|0:42,0:0.023:42:27,0:10,0:0|1:82952660_C_A:82952660:38,4,0,0	0|1:34,2:0.053:36:16,1:12,0:0|1:82952660_C_A:82952660:31,3,1,1	M1ap	intron_variant	MODIFIER
13471	chr6	82952676	.	C	T	.	PASS	AS_FilterStatus=SITE;AS_SB_TABLE=77,10|1,1;DP=94;ECNT=2;GERMQ=93;MBQ=32,20;MFRL=297,221;MMQ=60,60;MPOS=40;NALOD=1.41;NLOD=14.12;POPAF=6.00;TLOD=6.07;ANN=T|intron_variant|MODIFIER|M1ap|M1ap|transcript|NM_033079.2|protein_coding|1/9|c.-58-3733C>T||||||	GT:AD:AF:DP:F1R2:F2R1:PGT:PID:PS:SB	0|0:49,0:0.019:49:28,0:15,0:0|1:82952660_C_A:82952660:43,6,0,0	0|1:38,2:0.048:40:20,1:13,0:0|1:82952660_C_A:82952660:34,4,1,1	M1ap	intron_variant	MODIFIER
13571	chr6	98860919	.	A	C	.	PASS	AS_FilterStatus=SITE;AS_SB_TABLE=4,107|1,13;DP=126;ECNT=1;GERMQ=93;MBQ=29,34;MFRL=300,276;MMQ=60,60;MPOS=36;NALOD=1.84;NLOD=20.16;POPAF=6.00;TLOD=36.73;ANN=C|intergenic_region|MODIFIER|Gm765-Foxp1|Gm765-Foxp1|intergenic_region|Gm765-Foxp1|||n.98860919A>C||||||	GT:AD:AF:DP:F1R2:F2R1:SB	0/0:67,0:0.014:67:25,0:40,0:2,65,0,0	0/1:44,14:0.243:58:16,4:20,7:2,42,1,13	Gm765-Foxp1	intergenic_region	MODIFIER
13599	chr6	108510960	.	C	A	.	PASS	AS_FilterStatus=SITE;AS_SB_TABLE=2,35|0,3;DP=43;ECNT=1;GERMQ=78;MBQ=35,29;MFRL=316,302;MMQ=60,60;MPOS=12;NALOD=1.21;NLOD=4.21;POPAF=6.00;TLOD=5.19;ANN=A|intron_variant|MODIFIER|Itpr1|Itpr1|transcript|NM_010585.5|protein_coding|55/61|c.7245+101C>A||||||	GT:AD:AF:DP:F1R2:F2R1:SB	0/0:14,0:0.059:14:11,0:2,0:0,14,0,0	0/1:23,3:0.143:26:14,2:8,1:2,21,0,3	Itpr1	intron_variant	MODIFIER
13644	chr6	118593845	.	C	A	.	PASS	AS_FilterStatus=SITE;AS_SB_TABLE=38,73|3,1;DP=117;ECNT=1;GERMQ=93;MBQ=33,26;MFRL=251,232;MMQ=60,60;MPOS=28;NALOD=1.74;NLOD=15.95;POPAF=6.00;TLOD=6.22;ANN=A|3_prime_UTR_variant|MODIFIER|Cacna1c|Cacna1c|transcript|NM_001256002.2|protein_coding|48/48|c.*47G>T|||||47|,A|3_prime_UTR_variant|MODIFIER|Cacna1c|Cacna1c|transcript|NM_001290335.1|protein_coding|42/42|c.*47G>T|||||47|,A|3_prime_UTR_variant|M…	GT:AD:AF:DP:F1R2:F2R1:SB	0/0:60,0:0.018:60:33,0:17,0:19,41,0,0	0/1:51,4:0.087:55:24,3:15,0:19,32,3,1	Cacna1c	3_prime_UTR_variant	MODIFIER
13659	chr6	120210047	.	C	A	.	PASS	AS_FilterStatus=SITE;AS_SB_TABLE=49,7|2,2;DP=61;ECNT=1;GERMQ=93;MBQ=34,25;MFRL=262,194;MMQ=60,60;MPOS=16;NALOD=1.45;NLOD=8.13;POPAF=6.00;TLOD=7.21;ANN=A|intron_variant|MODIFIER|B4galnt3|B4galnt3|transcript|NM_198884.1|protein_coding|15/19|c.2344+45G>T||||||	GT:AD:AF:DP:F1R2:F2R1:SB	0/0:34,0:0.034:34:21,0:6,0:27,7,0,0	0/1:22,4:0.148:26:14,1:8,2:22,0,2,2	B4galnt3	intron_variant	MODIFIER
13693	chr6	122220639	.	A	T	.	PASS	AS_FilterStatus=SITE;AS_SB_TABLE=42,0|8,0;DP=53;ECNT=1;GERMQ=68;MBQ=31,29;MFRL=322,329;MMQ=60,60;MPOS=27;NALOD=1.36;NLOD=6.31;POPAF=6.00;TLOD=17.71;ANN=T|intron_variant|MODIFIER|Mug-ps1|Mug-ps1|transcript|NR_027619.1|pseudogene|12/35|n.1492-222A>T||||||	GT:AD:AF:DP:F1R2:F2R1:SB	0/0:21,0:0.042:21:13,0:7,0:21,0,0,0	0/1:21,8:0.290:29:13,6:8,2:21,0,8,0	Mug-ps1	intron_variant	MODIFIER
13721	chr6	124745088	.	C	A	.	PASS	AS_FilterStatus=SITE;AS_SB_TABLE=56,83|3,1;DP=145;ECNT=1;GERMQ=93;MBQ=32,25;MFRL=293,231;MMQ=60,60;MPOS=47;NALOD=1.76;NLOD=16.81;POPAF=6.00;TLOD=5.17;ANN=A|missense_variant|MODERATE|Atn1|Atn1|transcript|NM_007881.4|protein_coding|7/10|c.2801G>T|p.Gly934Val|3141/4396|2801/3528|934/1175||,A|upstream_gene_variant|MODIFIER|Grcc10|Grcc10|transcript|NM_013535.1|protein_coding||c.-4117G>T|||||4009|	GT:AD:AF:DP:F1R2:F2R1:SB	0/0:64,0:0.017:64:36,0:18,0:25,39,0,0	0/1:75,4:0.052:79:47,2:23,1:31,44,3,1	Grcc10	upstream_gene_variant	MODIFIER
13726	chr6	124908567	.	CCCCA	C	.	PASS	AS_FilterStatus=SITE;AS_SB_TABLE=47,43|2,2;DP=100;ECNT=1;GERMQ=93;MBQ=30,27;MFRL=279,269;MMQ=60,60;MPOS=48;NALOD=1.69;NLOD=13.51;POPAF=6.00;TLOD=8.77;ANN=C|frameshift_variant|HIGH|Lag3|Lag3|transcript|NM_008479.2|protein_coding|5/8|c.845_848delTGGG|p.Val282fs|1202/2003|845/1566|282/521||;LOF=(Lag3|Lag3|1|1.00)	GT:AD:AF:DP:F1R2:F2R1:SB	0/0:53,0:0.020:53:20,0:14,0:27,26,0,0	0/1:37,4:0.114:41:15,3:9,0:20,17,2,2	Lag3	frameshift_variant	HIGH
13727	chr6	124935218	.	C	A	.	PASS	AS_FilterStatus=SITE;AS_SB_TABLE=54,22|2,2;DP=85;ECNT=1;GERMQ=93;MBQ=30,20;MFRL=236,225;MMQ=60,60;MPOS=38;NALOD=1.54;NLOD=9.93;POPAF=6.00;TLOD=5.76;ANN=A|intron_variant|MODIFIER|Mlf2|Mlf2|transcript|NM_001170341.1|protein_coding|7/8|c.557-15C>A||||||,A|intron_variant|MODIFIER|Mlf2|Mlf2|transcript|NM_145385.2|protein_coding|7/8|c.557-15C>A||||||	GT:AD:AF:DP:F1R2:F2R1:SB	0/0:39,0:0.028:39:20,0:12,0:32,7,0,0	0/1:37,4:0.094:41:17,1:9,1:22,15,2,2	Mlf2	intron_variant	MODIFIER
13813	chr6	131050777	.	C	CA	.	PASS	AS_FilterStatus=SITE;AS_SB_TABLE=48,99|8,14;DP=188;ECNT=1;GERMQ=93;MBQ=32,20;MFRL=271,264;MMQ=60,60;MPOS=41;NALOD=1.87;NLOD=21.02;POPAF=6.00;RPA=5,6;RU=A;STR;STRQ=93;TLOD=29.28;ANN=CA|intergenic_region|MODIFIER|Klra1-Klra2|Klra1-Klra2|intergenic_region|Klra1-Klra2|||n.131050777_131050778insA||||||	GT:AD:AF:DP:F1R2:F2R1:SB	0/0:82,0:0.013:82:19,0:26,0:26,56,0,0	0/1:65,22:0.226:87:23,4:19,9:22,43,8,14	Klra1-Klra2	intergenic_region	MODIFIER
13822	chr6	134036012	.	G	A	.	PASS	AS_FilterStatus=SITE;AS_SB_TABLE=64,18|2,1;DP=87;ECNT=1;GERMQ=93;MBQ=27,20;MFRL=273,173;MMQ=60,60;MPOS=31;NALOD=1.54;NLOD=9.83;POPAF=6.00;TLOD=8.05;ANN=A|5_prime_UTR_variant|MODIFIER|Etv6|Etv6|transcript|NM_007961.4|protein_coding|1/8|c.-94G>A|||||94|,A|5_prime_UTR_variant|MODIFIER|Etv6|Etv6|transcript|NM_001303102.1|protein_coding|1/9|c.-382G>A|||||101369|	GT:AD:AF:DP:F1R2:F2R1:SB	0/0:37,0:0.028:37:19,0:10,0:27,10,0,0	0/1:45,3:0.070:48:27,2:7,0:37,8,2,1	Etv6	5_prime_UTR_variant	MODIFIER
13831	chr6	136241891	.	A	G	.	PASS	AS_FilterStatus=SITE;AS_SB_TABLE=128,15|11,2;DP=160;ECNT=1;GERMQ=93;MBQ=29,35;MFRL=287,238;MMQ=60,60;MPOS=34;NALOD=1.88;NLOD=21.87;POPAF=6.00;TLOD=32.97;ANN=G|intergenic_region|MODIFIER|Grin2b-Gm8994|Grin2b-Gm8994|intergenic_region|Grin2b-Gm8994|||n.136241891A>G||||||	GT:AD:AF:DP:F1R2:F2R1:SB	0/0:80,0:0.013:80:49,0:22,0:68,12,0,0	0/1:63,13:0.171:76:44,6:17,6:60,3,11,2	Grin2b-Gm8994	intergenic_region	MODIFIER
13847	chr6	139768924	.	C	A	.	PASS	AS_FilterStatus=SITE;AS_SB_TABLE=1,64|0,3;DP=69;ECNT=1;GERMQ=93;MBQ=28,31;MFRL=304,262;MMQ=60,60;MPOS=43;NALOD=1.59;NLOD=11.38;POPAF=6.00;TLOD=5.90;ANN=A|intron_variant|MODIFIER|Pik3c2g|Pik3c2g|transcript|NM_207683.2|protein_coding|8/23|c.1014+141C>A||||||WARNING_TRANSCRIPT_NO_START_CODON	GT:AD:AF:DP:F1R2:F2R1:SB	0/0:39,0:0.025:39:21,0:16,0:1,38,0,0	0/1:26,3:0.130:29:19,2:5,1:0,26,0,3	Pik3c2g	intron_variant	MODIFIER
13860	chr6	141993386	.	G	T	.	PASS	AS_FilterStatus=SITE;AS_SB_TABLE=11,0|3,0;DP=17;ECNT=1;GERMQ=15;MBQ=33,26;MFRL=354,393;MMQ=60,60;MPOS=43;NALOD=0.954;NLOD=2.41;POPAF=6.00;TLOD=7.31;ANN=T|intron_variant|MODIFIER|Gm6614|Gm6614|transcript|NM_001081318.1|protein_coding|5/13|c.628+252C>A||||||	GT:AD:AF:DP:F1R2:F2R1:SB	0/0:8,0:0.100:8:4,0:4,0:8,0,0,0	0/1:3,3:0.500:6:3,1:0,2:3,0,3,0	Gm6614	intron_variant	MODIFIER
13873	chr6	143804437	.	T	C	.	PASS	AS_FilterStatus=SITE;AS_SB_TABLE=13,17|1,1;DP=32;ECNT=2;GERMQ=60;MBQ=29,20;MFRL=286,0;MMQ=60,60;MPOS=70;NALOD=1.000;NLOD=2.71;POPAF=6.00;TLOD=6.47;ANN=C|intergenic_region|MODIFIER|1700060C16Rik-Sox5|1700060C16Rik-Sox5|intergenic_region|1700060C16Rik-Sox5|||n.143804437T>C||||||	GT:AD:AF:DP:F1R2:F2R1:PGT:PID:PS:SB	0|0:11,0:0.091:11:2,0:5,0:0|1:143804431_T_TCTC:143804431:6,5,0,0	0|1:19,2:0.100:21:5,0:9,1:0|1:143804431_T_TCTC:143804431:7,12,1,1	1700060C16Rik-Sox5	intergenic_region	MODIFIER
13909	chr6	149019160	.	C	A	.	PASS	AS_FilterStatus=SITE;AS_SB_TABLE=76,1|3,0;DP=86;ECNT=1;GERMQ=93;MBQ=32,32;MFRL=313,267;MMQ=60,60;MPOS=9;NALOD=1.58;NLOD=10.74;POPAF=6.00;TLOD=5.19;ANN=A|intron_variant|MODIFIER|Dennd5b|Dennd5b|transcript|NM_177192.3|protein_coding|12/20|c.2552+181G>T||||||	GT:AD:AF:DP:F1R2:F2R1:SB	0/0:36,0:0.026:36:27,0:6,0:36,0,0,0	0/1:41,3:0.088:44:31,3:7,0:40,1,3,0	Dennd5b	intron_variant	MODIFIER
13920	chr7	3692165	.	C	A	.	PASS	AS_FilterStatus=SITE;AS_SB_TABLE=5,44|2,2;DP=55;ECNT=1;GERMQ=93;MBQ=33,20;MFRL=272,240;MMQ=60,60;MPOS=20;NALOD=1.39;NLOD=6.88;POPAF=6.00;TLOD=5.95;ANN=A|upstream_gene_variant|MODIFIER|Tsen34|Tsen34|transcript|NM_001164204.1|protein_coding||c.-2437C>A|||||1445|,A|upstream_gene_variant|MODIFIER|Tsen34|Tsen34|transcript|NM_001164205.1|protein_coding||c.-2437C>A|||||1445|,A|upstream_gene_variant|MODI…	GT:AD:AF:DP:F1R2:F2R1:SB	0/0:24,0:0.039:24:14,0:8,0:1,23,0,0	0/1:25,4:0.111:29:15,1:6,1:4,21,2,2	Tsen34	upstream_gene_variant	MODIFIER
13997	chr7	12668353	.	C	A	.	PASS	AS_FilterStatus=SITE;AS_SB_TABLE=44,126|1,3;DP=177;ECNT=1;GERMQ=93;MBQ=35,24;MFRL=280,245;MMQ=60,35;MPOS=38;NALOD=1.89;NLOD=22.52;POPAF=6.00;TLOD=5.42;ANN=A|intron_variant|MODIFIER|Vmn2r55|Vmn2r55|transcript|NM_001104645.1|protein_coding|2/4|c.1084-77G>T||||||	GT:AD:AF:DP:F1R2:F2R1:SB	0/0:91,0:0.013:91:46,0:23,0:23,68,0,0	0/1:79,4:0.052:83:41,0:26,2:21,58,1,3	Vmn2r55	intron_variant	MODIFIER
14025	chr7	18345864	.	GGCTGA	G	.	PASS	AS_FilterStatus=SITE;AS_SB_TABLE=409,188|3,2;DP=619;ECNT=1;GERMQ=93;MBQ=35,20;MFRL=276,272;MMQ=60,60;MPOS=23;NALOD=2.45;NLOD=81.94;POPAF=6.00;TLOD=13.58;ANN=G|frameshift_variant|HIGH|Psg18|Psg18|transcript|NM_011963.2|protein_coding|5/5|c.1406_1410delTCAGC|p.Val469fs|1600/1657|1406/1431|469/476||,G|downstream_gene_variant|MODIFIER|Psg18|Psg18|transcript|NM_001163685.1|protein_coding||c.*3205_*320…	GT:AD:AF:DP:F1R2:F2R1:SB	0/0:306,0:3.570e-03:306:131,0:104,0:205,101,0,0	0/1:291,5:0.015:296:144,3:74,0:204,87,3,2	Psg18	frameshift_variant	HIGH
14028	chr7	19037758	.	C	A	.	PASS	AS_FilterStatus=SITE;AS_SB_TABLE=14,6|2,2;DP=25;ECNT=1;GERMQ=25;MBQ=31,20;MFRL=262,155;MMQ=60,60;MPOS=44;NALOD=1.04;NLOD=3.01;POPAF=6.00;TLOD=5.78;ANN=A|intron_variant|MODIFIER|Sympk|Sympk|transcript|NM_026605.2|protein_coding|8/26|c.848-102C>A||||||	GT:AD:AF:DP:F1R2:F2R1:SB	0/0:12,0:0.083:12:5,0:4,0:7,5,0,0	0/1:8,4:0.274:12:5,0:1,1:7,1,2,2	Sympk	intron_variant	MODIFIER
14030	chr7	19535187	.	C	A	.	PASS	AS_FilterStatus=SITE;AS_SB_TABLE=11,28|1,2;DP=44;ECNT=1;GERMQ=72;MBQ=24,20;MFRL=262,212;MMQ=60,60;MPOS=52;NALOD=1.27;NLOD=5.11;POPAF=6.00;TLOD=6.89;ANN=A|intron_variant|MODIFIER|Ppp1r37|Ppp1r37|transcript|NM_199149.3|protein_coding|4/12|c.466-79G>T||||||	GT:AD:AF:DP:F1R2:F2R1:SB	0/0:22,0:0.052:22:10,0:5,0:7,15,0,0	0/1:17,3:0.167:20:9,1:4,1:4,13,1,2	Ppp1r37	intron_variant	MODIFIER
14048	chr7	24077163	.	C	A	.	PASS	AS_FilterStatus=SITE;AS_SB_TABLE=10,27|1,2;DP=41;ECNT=1;GERMQ=74;MBQ=34,20;MFRL=269,193;MMQ=60,60;MPOS=61;NALOD=1.26;NLOD=5.12;POPAF=6.00;TLOD=5.01;ANN=A|upstream_gene_variant|MODIFIER|Zfp180|Zfp180|transcript|NM_001045486.2|protein_coding||c.-8293C>A|||||4734|,A|upstream_gene_variant|MODIFIER|Zfp180|Zfp180|transcript|NM_001289634.1|protein_coding||c.-20679C>A|||||4734|,A|upstream_gene_variant|MO…	GT:AD:AF:DP:F1R2:F2R1:SB	0/0:19,0:0.053:19:7,0:8,0:5,14,0,0	0/1:18,3:0.158:21:8,0:6,2:5,13,1,2	Zfp180	upstream_gene_variant	MODIFIER
14052	chr7	24381828	.	C	A	.	PASS	AS_FilterStatus=SITE;AS_SB_TABLE=6,54|0,3;DP=65;ECNT=1;GERMQ=93;MBQ=33,28;MFRL=290,296;MMQ=60,60;MPOS=49;NALOD=1.49;NLOD=8.89;POPAF=6.00;TLOD=4.79;ANN=A|intron_variant|MODIFIER|Kcnn4|Kcnn4|transcript|NM_001163510.1|protein_coding|5/8|c.924+66C>A||||||,A|intron_variant|MODIFIER|Kcnn4|Kcnn4|transcript|NM_008433.4|protein_coding|5/8|c.924+66C>A||||||	GT:AD:AF:DP:F1R2:F2R1:SB	0/0:32,0:0.031:32:16,0:11,0:4,28,0,0	0/1:28,3:0.122:31:13,2:10,1:2,26,0,3	Kcnn4	intron_variant	MODIFIER
14057	chr7	24867286	.	C	A	.	PASS	AS_FilterStatus=SITE;AS_SB_TABLE=33,44|2,1;DP=83;ECNT=1;GERMQ=93;MBQ=31,20;MFRL=242,287;MMQ=60,60;MPOS=10;NALOD=1.53;NLOD=9.93;POPAF=6.00;TLOD=5.32;ANN=A|synonymous_variant|LOW|Lypd4|Lypd4|transcript|NM_182785.3|protein_coding|2/5|c.9G>T|p.Leu3Leu|292/1095|9/741|3/246||,A|upstream_gene_variant|MODIFIER|Dmrtc2|Dmrtc2|transcript|NM_027732.2|protein_coding||c.-5196C>A|||||2771|	GT:AD:AF:DP:F1R2:F2R1:SB	0/0:40,0:0.029:40:19,0:13,0:16,24,0,0	0/1:37,3:0.096:40:17,2:7,0:17,20,2,1	Dmrtc2	upstream_gene_variant	MODIFIER
14067	chr7	25315661	.	C	A	.	PASS	AS_FilterStatus=SITE;AS_SB_TABLE=6,6|1,1;DP=15;ECNT=2;GERMQ=21;MBQ=35,20;MFRL=277,172;MMQ=60,60;MPOS=37;NALOD=0.954;NLOD=2.41;POPAF=6.00;TLOD=7.52;ANN=A|3_prime_UTR_variant|MODIFIER|Tmem145|Tmem145|transcript|NM_183311.2|protein_coding|15/15|c.*16C>A|||||16|,A|upstream_gene_variant|MODIFIER|Megf8|Megf8|transcript|NM_001160400.1|protein_coding||c.-1846C>A|||||1503|	GT:AD:AF:DP:F1R2:F2R1:PGT:PID:PS:SB	0|0:8,0:0.100:8:3,0:4,0:0|1:25315661_C_A:25315661:4,4,0,0	0|1:4,2:0.286:6:1,0:2,1:0|1:25315661_C_A:25315661:2,2,1,1	Tmem145	3_prime_UTR_variant	MODIFIER
14068	chr7	25315668	.	C	A	.	PASS	AS_FilterStatus=SITE;AS_SB_TABLE=6,7|1,1;DP=15;ECNT=2;GERMQ=21;MBQ=35,20;MFRL=267,172;MMQ=60,60;MPOS=30;NALOD=0.954;NLOD=2.41;POPAF=6.00;TLOD=7.52;ANN=A|3_prime_UTR_variant|MODIFIER|Tmem145|Tmem145|transcript|NM_183311.2|protein_coding|15/15|c.*23C>A|||||23|,A|upstream_gene_variant|MODIFIER|Megf8|Megf8|transcript|NM_001160400.1|protein_coding||c.-1839C>A|||||1496|	GT:AD:AF:DP:F1R2:F2R1:PGT:PID:PS:SB	0|0:9,0:0.100:9:3,0:4,0:0|1:25315661_C_A:25315661:4,5,0,0	0|1:4,2:0.286:6:1,0:2,1:0|1:25315661_C_A:25315661:2,2,1,1	Tmem145	3_prime_UTR_variant	MODIFIER
14094	chr7	28278590	.	C	A	.	PASS	AS_FilterStatus=SITE;AS_SB_TABLE=82,68|3,1;DP=158;ECNT=1;GERMQ=93;MBQ=34,25;MFRL=264,255;MMQ=60,60;MPOS=35;NALOD=1.79;NLOD=18.06;POPAF=6.00;TLOD=5.42;ANN=A|3_prime_UTR_variant|MODIFIER|Eid2b|Eid2b|transcript|NM_001177427.1|protein_coding|1/1|c.*354C>A|||||354|	GT:AD:AF:DP:F1R2:F2R1:SB	0/0:71,0:0.016:71:47,0:12,0:39,32,0,0	0/1:79,4:0.055:83:45,2:19,1:43,36,3,1	Eid2b	3_prime_UTR_variant	MODIFIER
14098	chr7	28747346	.	T	C	.	PASS	AS_FilterStatus=SITE;AS_SB_TABLE=26,5|1,1;DP=33;ECNT=1;GERMQ=67;MBQ=29,36;MFRL=261,60;MMQ=60,60;MPOS=43;NALOD=1.11;NLOD=3.61;POPAF=6.00;TLOD=5.62;ANN=C|intron_variant|MODIFIER|Sars2|Sars2|transcript|NM_023637.3|protein_coding|5/15|c.590-141T>C||||||	GT:AD:AF:DP:F1R2:F2R1:SB	0/0:13,0:0.071:13:6,0:6,0:12,1,0,0	0/1:18,2:0.111:20:8,0:7,1:14,4,1,1	Sars2	intron_variant	MODIFIER
14128	chr7	30582893	.	C	A	.	PASS	AS_FilterStatus=SITE;AS_SB_TABLE=11,31|1,2;DP=48;ECNT=1;GERMQ=85;MBQ=33,20;MFRL=279,163;MMQ=60,60;MPOS=25;NALOD=1.29;NLOD=5.42;POPAF=6.00;TLOD=4.99;ANN=A|intron_variant|MODIFIER|Kmt2b|Kmt2b|transcript|NM_001290573.1|protein_coding|8/36|c.3353-11G>T||||||,A|intron_variant|MODIFIER|Kmt2b|Kmt2b|transcript|NM_029274.2|protein_coding|8/36|c.3353-11G>T||||||	GT:AD:AF:DP:F1R2:F2R1:SB	0/0:21,0:0.049:21:8,0:9,0:3,18,0,0	0/1:21,3:0.158:24:9,1:4,1:8,13,1,2	Kmt2b	intron_variant	MODIFIER
14129	chr7	30860690	.	C	A	.	PASS	AS_FilterStatus=SITE;AS_SB_TABLE=32,41|3,2;DP=83;ECNT=1;GERMQ=93;MBQ=34,20;MFRL=271,272;MMQ=60,60;MPOS=4;NALOD=1.46;NLOD=8.63;POPAF=6.00;TLOD=5.54;ANN=A|stop_gained|HIGH|Ffar1|Ffar1|transcript|NM_194057.2|protein_coding|1/1|c.781G>T|p.Gly261*|781/903|781/903|261/300||,A|upstream_gene_variant|MODIFIER|Ffar3|Ffar3|transcript|NM_001033316.2|protein_coding||c.-4797G>T|||||4512|,A|downstream_gene_vari…	GT:AD:AF:DP:F1R2:F2R1:SB	0/0:36,1:0.034:37:20,0:10,0:15,21,1,0	0/1:37,4:0.083:41:19,1:11,1:17,20,2,2	Ffar1	stop_gained	HIGH
14134	chr7	33173368	.	C	A	.	PASS	AS_FilterStatus=SITE;AS_SB_TABLE=19,66|0,3;DP=92;ECNT=1;GERMQ=93;MBQ=32,30;MFRL=277,324;MMQ=48,48;MPOS=46;NALOD=1.56;NLOD=10.49;POPAF=6.00;TLOD=4.56;ANN=A|intron_variant|MODIFIER|Scgb2b18|Scgb2b18|transcript|NM_001310621.1|protein_coding|1/2|c.62-51G>T||||||	GT:AD:AF:DP:F1R2:F2R1:SB	0/0:42,0:0.027:42:17,0:15,0:8,34,0,0	0/1:43,3:0.097:46:21,2:12,1:11,32,0,3	Scgb2b18	intron_variant	MODIFIER
14147	chr7	35397101	.	C	T	.	PASS	AS_FilterStatus=SITE;AS_SB_TABLE=10,3|1,2;DP=16;ECNT=1;GERMQ=19;MBQ=31,20;MFRL=297,271;MMQ=60,60;MPOS=14;NALOD=1.04;NLOD=3.01;POPAF=6.00;TLOD=6.94;ANN=T|5_prime_UTR_variant|MODIFIER|Cep89|Cep89|transcript|NM_028120.2|protein_coding|1/19|c.-67C>T|||||67|,T|upstream_gene_variant|MODIFIER|Faap24|Faap24|transcript|NM_178643.5|protein_coding||c.-783G>A|||||334|,T|downstream_gene_variant|MODIFIER|Rhpn2…	GT:AD:AF:DP:F1R2:F2R1:SB	0/0:11,0:0.083:11:7,0:3,0:8,3,0,0	0/1:2,3:0.500:5:2,1:0,0:2,0,1,2	Cep89	5_prime_UTR_variant	MODIFIER
14174	chr7	41467820	.	G	A	.	PASS	AS_FilterStatus=SITE;AS_SB_TABLE=33,39|2,2;DP=79;ECNT=1;GERMQ=93;MBQ=31,20;MFRL=250,217;MMQ=60,60;MPOS=34;NALOD=1.34;NLOD=6.32;POPAF=6.00;TLOD=5.44;ANN=A|intergenic_region|MODIFIER|Vmn2r57-AW146154|Vmn2r57-AW146154|intergenic_region|Vmn2r57-AW146154|||n.41467820G>A||||||	GT:AD:AF:DP:F1R2:F2R1:SB	0/0:30,0:0.043:30:17,0:4,0:14,16,0,0	0/1:42,4:0.074:46:26,1:8,1:19,23,2,2	Vmn2r57-AW146154	intergenic_region	MODIFIER
14190	chr7	43296472	.	C	A	.	PASS	AS_FilterStatus=SITE;AS_SB_TABLE=33,85|2,3;DP=126;ECNT=1;GERMQ=93;MBQ=32,20;MFRL=274,265;MMQ=60,60;MPOS=33;NALOD=1.71;NLOD=15.16;POPAF=6.00;TLOD=5.00;ANN=A|downstream_gene_variant|MODIFIER|Zfp715|Zfp715|transcript|NM_027264.3|protein_coding||c.*1402G>T|||||51|,A|intergenic_region|MODIFIER|EU599041-Zfp715|EU599041-Zfp715|intergenic_region|EU599041-Zfp715|||n.43296472C>A||||||	GT:AD:AF:DP:F1R2:F2R1:SB	0/0:61,1:0.019:62:43,0:1,0:18,43,0,1	0/1:57,4:0.059:61:39,2:1,0:15,42,2,2	Zfp715	downstream_gene_variant	MODIFIER
14205	chr7	43979226	.	C	A	.	PASS	AS_FilterStatus=SITE;AS_SB_TABLE=21,4|2,2;DP=30;ECNT=1;GERMQ=40;MBQ=35,20;MFRL=291,224;MMQ=60,60;MPOS=39;NALOD=1.04;NLOD=3.01;POPAF=6.00;TLOD=6.44;ANN=A|intron_variant|MODIFIER|Klk1b9|Klk1b9|transcript|NM_010116.1|protein_coding|2/4|c.207-54C>A||||||	GT:AD:AF:DP:F1R2:F2R1:SB	0/0:10,0:0.083:10:8,0:2,0:9,1,0,0	0/1:15,4:0.166:19:11,2:3,0:12,3,2,2	Klk1b9	intron_variant	MODIFIER
14222	chr7	44864499	.	C	A	.	PASS	AS_FilterStatus=SITE;AS_SB_TABLE=40,51|2,3;DP=100;ECNT=1;GERMQ=93;MBQ=32,20;MFRL=271,247;MMQ=60,60;MPOS=27;NALOD=1.61;NLOD=11.39;POPAF=6.00;TLOD=7.24;ANN=A|downstream_gene_variant|MODIFIER|Pnkp|Pnkp|transcript|NM_001290764.1|protein_coding||c.*1877C>A|||||1570|,A|downstream_gene_variant|MODIFIER|Pnkp|Pnkp|transcript|NM_001290766.1|protein_coding||c.*1877C>A|||||1570|,A|downstream_gene_variant|MOD…	GT:AD:AF:DP:F1R2:F2R1:SB	0/0:43,0:0.024:43:16,0:18,0:22,21,0,0	0/1:48,5:0.082:53:25,2:14,1:18,30,2,3	Pnkp	downstream_gene_variant	MODIFIER
14230	chr7	45309283	.	G	A	.	PASS	AS_FilterStatus=SITE;AS_SB_TABLE=12,17|1,2;DP=35;ECNT=1;GERMQ=49;MBQ=26,20;MFRL=259,284;MMQ=60,60;MPOS=12;NALOD=1.31;NLOD=5.72;POPAF=6.00;TLOD=6.45;ANN=A|intron_variant|MODIFIER|Trpm4|Trpm4|transcript|NM_175130.4|protein_coding|17/24|c.2634-53C>T||||||	GT:AD:AF:DP:F1R2:F2R1:SB	0/0:25,0:0.047:25:12,0:5,0:10,15,0,0	0/1:4,3:0.427:7:3,1:0,0:2,2,1,2	Trpm4	intron_variant	MODIFIER
14246	chr7	45702575	.	G	A	.	PASS	AS_FilterStatus=SITE;AS_SB_TABLE=25,36|2,2;DP=65;ECNT=1;GERMQ=93;MBQ=32,20;MFRL=260,243;MMQ=60,60;MPOS=27;NALOD=1.34;NLOD=6.32;POPAF=6.00;TLOD=5.64;ANN=A|missense_variant|MODERATE|Car11|Car11|transcript|NM_009800.4|protein_coding|4/9|c.427G>A|p.Ala143Thr|733/1440|427/987|143/328||,A|upstream_gene_variant|MODIFIER|Dbp|Dbp|transcript|NM_016974.3|protein_coding||c.-3049G>A|||||2672|	GT:AD:AF:DP:F1R2:F2R1:SB	0/0:25,0:0.043:25:6,0:14,0:8,17,0,0	0/1:36,4:0.086:40:18,1:12,1:17,19,2,2	Dbp	upstream_gene_variant	MODIFIER
14270	chr7	48866970	.	G	A	.	PASS	AS_FilterStatus=SITE;AS_SB_TABLE=44,8|2,2;DP=56;ECNT=1;GERMQ=93;MBQ=34,20;MFRL=288,224;MMQ=60,60;MPOS=38;NALOD=1.45;NLOD=8.13;POPAF=6.00;TLOD=6.16;ANN=A|3_prime_UTR_variant|MODIFIER|E2f8|E2f8|transcript|NM_001013368.5|protein_coding|13/13|c.*77C>T|||||77|	GT:AD:AF:DP:F1R2:F2R1:SB	0/0:32,0:0.034:32:21,0:6,0:26,6,0,0	0/1:20,4:0.125:24:14,2:5,0:18,2,2,2	E2f8	3_prime_UTR_variant	MODIFIER
14362	chr7	59767619	.	A	G	.	PASS	AS_FilterStatus=SITE;AS_SB_TABLE=32,17|1,3;DP=54;ECNT=1;GERMQ=89;MBQ=28,25;MFRL=261,264;MMQ=28,34;MPOS=20;NALOD=1.35;NLOD=6.31;POPAF=6.00;TLOD=6.44;ANN=G|intergenic_region|MODIFIER|Snord116-Snhg14|Snord116.10-Snhg14|intergenic_region|Snord116.10-Snhg14|||n.59767619A>G||||||	GT:AD:AF:DP:F1R2:F2R1:SB	0/0:27,0:0.043:27:12,0:6,0:17,10,0,0	0/1:22,4:0.167:26:8,0:6,1:15,7,1,3	Snord116-Snhg14	intergenic_region	MODIFIER
14525	chr7	81465851	.	C	A	.	PASS	AS_FilterStatus=SITE;AS_SB_TABLE=6,40|1,3;DP=52;ECNT=1;GERMQ=87;MBQ=35,25;MFRL=289,179;MMQ=60,60;MPOS=6;NALOD=1.26;NLOD=5.11;POPAF=6.00;TLOD=6.58;ANN=A|intron_variant|MODIFIER|Ap3b2|Ap3b2|transcript|NM_021492.3|protein_coding|16/25|c.1972-86G>T||||||	GT:AD:AF:DP:F1R2:F2R1:SB	0/0:20,0:0.053:20:7,0:7,0:3,17,0,0	0/1:26,4:0.133:30:16,2:9,1:3,23,1,3	Ap3b2	intron_variant	MODIFIER
14594	chr7	98467787	.	G	T	.	PASS	AS_FilterStatus=SITE;AS_SB_TABLE=9,31|3,5;DP=49;ECNT=1;GERMQ=52;MBQ=33,24;MFRL=259,227;MMQ=60,60;MPOS=31;NALOD=1.28;NLOD=5.42;POPAF=6.00;TLOD=15.77;ANN=T|intron_variant|MODIFIER|Gucy2d|Gucy2d|transcript|NM_001130693.3|protein_coding|14/18|c.2790+16G>T||||||	GT:AD:AF:DP:F1R2:F2R1:SB	0/0:23,0:0.050:23:12,0:5,0:5,18,0,0	0/1:17,8:0.304:25:8,3:6,2:4,13,3,5	Gucy2d	intron_variant	MODIFIER
14598	chr7	99482289	.	C	A	.	PASS	AS_FilterStatus=SITE;AS_SB_TABLE=38,41|2,2;DP=84;ECNT=1;GERMQ=93;MBQ=28,20;MFRL=266,192;MMQ=60,60;MPOS=52;NALOD=1.55;NLOD=10.14;POPAF=6.00;TLOD=5.52;ANN=A|missense_variant|MODERATE|Rps3|Rps3|transcript|NM_012052.2|protein_coding|3/7|c.227G>T|p.Arg76Leu|315/1878|227/732|76/243||,A|upstream_gene_variant|MODIFIER|Snord15b|Snord15b|transcript|NR_002173.1|pseudogene||n.-2582G>T|||||2582|,A|downstream_…	GT:AD:AF:DP:F1R2:F2R1:SB	0/0:39,0:0.028:39:15,0:16,0:19,20,0,0	0/1:40,4:0.079:44:20,1:11,1:19,21,2,2	Snord15b	upstream_gene_variant	MODIFIER
14614	chr7	101901198	.	C	A	.	PASS	AS_FilterStatus=SITE;AS_SB_TABLE=25,51|1,2;DP=83;ECNT=1;GERMQ=93;MBQ=35,20;MFRL=289,221;MMQ=60,60;MPOS=18;NALOD=1.58;NLOD=11.09;POPAF=6.00;TLOD=4.96;ANN=A|missense_variant|MODERATE|Tomt|Tomt|transcript|NM_001081679.1|protein_coding|3/4|c.360G>T|p.Leu120Phe|437/1349|360/777|120/258||,A|missense_variant|MODERATE|Tomt|Tomt|transcript|NM_001282088.1|protein_coding|3/4|c.360G>T|p.Leu120Phe|446/1358|36…	GT:AD:AF:DP:F1R2:F2R1:SB	0/0:38,0:0.026:38:24,0:11,0:13,25,0,0	0/1:38,3:0.075:41:25,2:9,0:12,26,1,2	Lamtor1	upstream_gene_variant	MODIFIER
14620	chr7	102089246	.	C	A	.	PASS	AS_FilterStatus=SITE;AS_SB_TABLE=44,34|2,2;DP=84;ECNT=1;GERMQ=93;MBQ=32,20;MFRL=266,254;MMQ=60,60;MPOS=19;NALOD=1.50;NLOD=9.03;POPAF=6.00;TLOD=5.40;ANN=A|stop_gained|HIGH|Xntrpc|Xntrpc|transcript|NM_011644.3|protein_coding|15/22|c.2556C>A|p.Tyr852*|2654/4506|2556/3795|852/1264||,A|stop_gained|HIGH|Trpc2|Trpc2|transcript|NM_001109897.2|protein_coding|6/13|c.1434C>A|p.Tyr478*|1490/3342|1434/2673|47…	GT:AD:AF:DP:F1R2:F2R1:SB	0/0:34,0:0.031:34:23,0:3,0:20,14,0,0	0/1:44,4:0.077:48:20,2:13,0:24,20,2,2	Xntrpc	stop_gained	HIGH
14643	chr7	103564444	.	C	A	.	PASS	AS_FilterStatus=SITE;AS_SB_TABLE=46,56|2,2;DP=111;ECNT=1;GERMQ=93;MBQ=35,25;MFRL=266,280;MMQ=60,60;MPOS=15;NALOD=1.65;NLOD=12.64;POPAF=6.00;TLOD=5.90;ANN=A|missense_variant|MODERATE|Olfr616|Olfr616|transcript|NM_147099.2|protein_coding|1/1|c.834G>T|p.Met278Ile|834/954|834/954|278/317||,A|downstream_gene_variant|MODIFIER|Olfr615|Olfr615|transcript|NM_147080.2|protein_coding||c.*3024C>A|||||3024|	GT:AD:AF:DP:F1R2:F2R1:SB	0/0:49,0:0.022:49:32,0:8,0:20,29,0,0	0/1:53,4:0.075:57:30,2:16,1:26,27,2,2	Olfr615	downstream_gene_variant	MODIFIER
14657	chr7	104534774	.	C	A	.	PASS	AS_FilterStatus=SITE;AS_SB_TABLE=28,30|2,2;DP=63;ECNT=1;GERMQ=93;MBQ=20,20;MFRL=241,152;MMQ=60,60;MPOS=51;NALOD=1.34;NLOD=6.32;POPAF=6.00;TLOD=6.01;ANN=A|non_coding_transcript_exon_variant|MODIFIER|Trim30e-ps1|Trim30e-ps1|transcript|NR_033673.1|pseudogene|1/3|n.588G>T||||||	GT:AD:AF:DP:F1R2:F2R1:SB	0/0:27,0:0.043:27:14,0:5,0:13,14,0,0	0/1:31,4:0.116:35:14,2:6,0:15,16,2,2	Trim30e-ps1	non_coding_transcript_exon_variant	MODIFIER
14671	chr7	105715194	.	C	A	.	PASS	AS_FilterStatus=SITE;AS_SB_TABLE=69,55|2,2;DP=129;ECNT=1;GERMQ=93;MBQ=31,20;MFRL=253,234;MMQ=60,60;MPOS=29;NALOD=1.74;NLOD=16.25;POPAF=6.00;TLOD=5.00;ANN=A|intergenic_region|MODIFIER|Timm10b-Rrp8|Timm10b-Rrp8|intergenic_region|Timm10b-Rrp8|||n.105715194C>A||||||	GT:AD:AF:DP:F1R2:F2R1:SB	0/0:65,0:0.018:65:34,0:20,0:38,27,0,0	0/1:59,4:0.058:63:30,2:15,0:31,28,2,2	Timm10b-Rrp8	intergenic_region	MODIFIER
14678	chr7	107951267	.	A	C	.	PASS	AS_FilterStatus=SITE;AS_SB_TABLE=36,5|9,0;DP=52;ECNT=1;GERMQ=52;MBQ=30,32;MFRL=275,245;MMQ=60,60;MPOS=36;NALOD=1.28;NLOD=5.12;POPAF=6.00;TLOD=24.39;ANN=C|upstream_gene_variant|MODIFIER|Olfr474|Olfr474|transcript|NM_146495.1|protein_coding||c.-3376A>C|||||3376|,C|intergenic_region|MODIFIER|Olfr473-Olfr474|Olfr473-Olfr474|intergenic_region|Olfr473-Olfr474|||n.107951267A>C||||||	GT:AD:AF:DP:F1R2:F2R1:SB	0/0:20,0:0.051:20:13,0:4,0:17,3,0,0	0/1:21,9:0.333:30:13,8:6,1:19,2,9,0	Olfr474	upstream_gene_variant	MODIFIER
14684	chr7	108713253	.	C	A	.	PASS	AS_FilterStatus=SITE;AS_SB_TABLE=27,3|9,0;DP=39;ECNT=1;GERMQ=43;MBQ=33,29;MFRL=314,353;MMQ=60,60;MPOS=24;NALOD=1.26;NLOD=5.58;POPAF=6.00;TLOD=21.37;ANN=A|upstream_gene_variant|MODIFIER|Olfr512|Olfr512|transcript|NM_146724.1|protein_coding||c.-102C>A|||||102|,A|intergenic_region|MODIFIER|Olfr510-Olfr512|Olfr510-Olfr512|intergenic_region|Olfr510-Olfr512|||n.108713253C>A||||||	GT:AD:AF:DP:F1R2:F2R1:SB	0/0:21,1:0.052:22:6,0:14,0:19,2,1,0	0/1:9,8:0.474:17:7,4:2,4:8,1,8,0	Olfr512	upstream_gene_variant	MODIFIER
14695	chr7	110048045	.	C	A	.	PASS	AS_FilterStatus=SITE;AS_SB_TABLE=42,9|2,2;DP=56;ECNT=1;GERMQ=93;MBQ=33,25;MFRL=271,287;MMQ=60,60;MPOS=24;NALOD=1.43;NLOD=7.82;POPAF=6.00;TLOD=7.24;ANN=A|downstream_gene_variant|MODIFIER|Snora23|Snora23|transcript|NR_033336.2|pseudogene||n.*1498C>A|||||1498|,A|intron_variant|MODIFIER|Ipo7|Ipo7|transcript|NM_181517.3|protein_coding|15/24|c.1753-84C>A||||||	GT:AD:AF:DP:F1R2:F2R1:SB	0/0:29,0:0.036:29:14,0:11,0:24,5,0,0	0/1:22,4:0.159:26:14,3:6,0:18,4,2,2	Snora23	downstream_gene_variant	MODIFIER
14714	chr7	112894289	.	C	A	.	PASS	AS_FilterStatus=SITE;AS_SB_TABLE=57,17|2,1;DP=79;ECNT=1;GERMQ=93;MBQ=32,30;MFRL=265,305;MMQ=60,60;MPOS=26;NALOD=1.57;NLOD=10.83;POPAF=6.00;TLOD=5.17;ANN=A|intron_variant|MODIFIER|Tead1|Tead1|transcript|NM_001166584.1|protein_coding|12/13|c.1045-23C>A||||||,A|intron_variant|MODIFIER|Tead1|Tead1|transcript|NM_009346.3|protein_coding|11/12|c.982-23C>A||||||,A|intron_variant|MODIFIER|Tead1|Tead1|tran…	GT:AD:AF:DP:F1R2:F2R1:SB	0/0:42,0:0.026:42:28,0:8,0:35,7,0,0	0/1:32,3:0.121:35:19,1:8,2:22,10,2,1	Tead1	intron_variant	MODIFIER
14725	chr7	114236702	.	C	A	.	PASS	AS_FilterStatus=SITE;AS_SB_TABLE=96,19|3,1;DP=122;ECNT=1;GERMQ=93;MBQ=33,24;MFRL=289,236;MMQ=60,60;MPOS=30;NALOD=1.74;NLOD=15.65;POPAF=6.00;TLOD=5.20;ANN=A|intron_variant|MODIFIER|Copb1|Copb1|transcript|NM_033370.3|protein_coding|11/21|c.1358+85G>T||||||	GT:AD:AF:DP:F1R2:F2R1:SB	0/0:54,0:0.018:54:39,0:12,0:49,5,0,0	0/1:61,4:0.069:65:38,3:12,0:47,14,3,1	Copb1	intron_variant	MODIFIER
14771	chr7	121091660	.	GGAGA	G	.	PASS	AS_FilterStatus=SITE;AS_SB_TABLE=3,17|0,4;DP=44;ECNT=1;GERMQ=14;MBQ=26,32;MFRL=281,299;MMQ=60,60;MPOS=34;NALOD=0.836;NLOD=2.66;POPAF=6.00;RPA=20,18;RU=GA;STR;STRQ=93;TLOD=9.34;ANN=G|intron_variant|MODIFIER|Otoa|Otoa|transcript|NM_139310.1|protein_coding|2/28|c.91+27_91+30delGAGA||||||	GT:AD:AF:DP:F1R2:F2R1:SB	0/0:9,0:0.079:9:3,0:2,0:2,7,0,0	0/1:11,4:0.293:15:2,1:2,1:1,10,0,4	Otoa	intron_variant	MODIFIER
14813	chr7	127941288	.	C	A	.	PASS	AS_FilterStatus=SITE;AS_SB_TABLE=5,29|1,3;DP=39;ECNT=1;GERMQ=56;MBQ=36,22;MFRL=268,224;MMQ=60,60;MPOS=19;NALOD=1.18;NLOD=4.21;POPAF=6.00;TLOD=7.03;ANN=A|intron_variant|MODIFIER|Prss36|Prss36|transcript|NM_001319147.1|protein_coding|5/14|c.557-85G>T||||||	GT:AD:AF:DP:F1R2:F2R1:SB	0/0:17,0:0.063:17:4,0:9,0:3,14,0,0	0/1:17,4:0.199:21:11,1:4,2:2,15,1,3	Prss36	intron_variant	MODIFIER
14845	chr7	131373461	.	C	A	.	PASS	AS_FilterStatus=SITE;AS_SB_TABLE=42,10|2,1;DP=59;ECNT=1;GERMQ=93;MBQ=29,20;MFRL=287,261;MMQ=60,60;MPOS=23;NALOD=1.41;NLOD=6.99;POPAF=6.00;TLOD=5.70;ANN=A|intron_variant|MODIFIER|Pstk|Pstk|transcript|NM_001039534.1|protein_coding|1/5|c.217-75C>A||||||	GT:AD:AF:DP:F1R2:F2R1:SB	0/0:28,0:0.038:28:11,0:7,0:23,5,0,0	0/1:24,3:0.124:27:8,1:12,1:19,5,2,1	Pstk	intron_variant	MODIFIER
14919	chr7	143053000	.	C	A	.	PASS	AS_FilterStatus=SITE;AS_SB_TABLE=35,19|2,2;DP=58;ECNT=1;GERMQ=93;MBQ=35,20;MFRL=274,219;MMQ=60,60;MPOS=33;NALOD=1.36;NLOD=6.62;POPAF=6.00;TLOD=5.68;ANN=A|5_prime_UTR_variant|MODIFIER|Cd81|Cd81|transcript|NM_133655.2|protein_coding|1/8|c.-1C>A|||||1|,A|intron_variant|MODIFIER|R74862|R74862|transcript|NR_110354.1|pseudogene|1/4|n.650+37G>T||||||,A|intron_variant|MODIFIER|R74862|R74862|transcript|NR…	GT:AD:AF:DP:F1R2:F2R1:SB	0/0:25,0:0.042:25:7,0:15,0:17,8,0,0	0/1:29,4:0.097:33:16,2:10,0:18,11,2,2	Cd81	5_prime_UTR_variant	MODIFIER
14925	chr7	145267265	.	C	A	.	PASS	AS_FilterStatus=SITE;AS_SB_TABLE=24,17|2,2;DP=48;ECNT=1;GERMQ=63;MBQ=20,20;MFRL=235,224;MMQ=60,60;MPOS=37;NALOD=1.02;NLOD=2.71;POPAF=6.00;TLOD=6.09;ANN=A|intron_variant|MODIFIER|Tpcn2|Tpcn2|transcript|NM_146206.5|protein_coding|11/24|c.1013+38G>T||||||,A|intron_variant|MODIFIER|Tpcn2|Tpcn2|transcript|NR_132643.1|pseudogene|11/22|n.1113+38G>T||||||,A|intron_variant|MODIFIER|Tpcn2|Tpcn2|transcript|…	GT:AD:AF:DP:F1R2:F2R1:SB	0/0:15,0:0.088:15:8,0:1,0:9,6,0,0	0/1:26,4:0.130:30:12,1:3,1:15,11,2,2	Tpcn2	intron_variant	MODIFIER
14936	chr8	3688852	.	C	A	.	PASS	AS_FilterStatus=SITE;AS_SB_TABLE=70,141|2,3;DP=220;ECNT=1;GERMQ=93;MBQ=30,20;MFRL=235,243;MMQ=60,60;MPOS=24;NALOD=1.90;NLOD=23.17;POPAF=6.00;TLOD=6.18;ANN=A|missense_variant|MODERATE|Fcer2a|Fcer2a|transcript|NM_013517.4|protein_coding|5/12|c.205G>T|p.Val69Phe|377/2241|205/996|69/331||,A|missense_variant|MODERATE|Fcer2a|Fcer2a|transcript|NM_001253739.1|protein_coding|4/11|c.202G>T|p.Val68Phe|247/2…	GT:AD:AF:DP:F1R2:F2R1:SB	0/0:100,0:0.013:100:45,0:30,0:32,68,0,0	0/1:111,5:0.043:116:62,1:19,2:38,73,2,3	Fcer2a	intron_variant	MODIFIER
14950	chr8	4778196	.	A	T	.	PASS	AS_FilterStatus=SITE;AS_SB_TABLE=34,40|2,2;DP=78;ECNT=1;GERMQ=93;MBQ=29,20;MFRL=241,186;MMQ=60,60;MPOS=26;NALOD=1.49;NLOD=8.98;POPAF=6.00;TLOD=7.74;ANN=T|intron_variant|MODIFIER|Shcbp1|Shcbp1|transcript|NM_011369.2|protein_coding|1/12|c.103+1225T>A||||||	GT:AD:AF:DP:F1R2:F2R1:SB	0/0:40,0:0.031:40:12,0:14,0:20,20,0,0	0/1:34,4:0.091:38:13,2:14,0:14,20,2,2	Shcbp1	intron_variant	MODIFIER
14955	chr8	7132714	.	C	T	.	PASS	AS_FilterStatus=SITE;AS_SB_TABLE=13,4|5,0;DP=22;ECNT=1;GERMQ=18;MBQ=33,29;MFRL=277,290;MMQ=60,60;MPOS=48;NALOD=1.000;NLOD=2.71;POPAF=6.00;TLOD=12.84;ANN=T|intergenic_region|MODIFIER|Slc10a2-Efnb2|Slc10a2-Efnb2|intergenic_region|Slc10a2-Efnb2|||n.7132714C>T||||||	GT:AD:AF:DP:F1R2:F2R1:SB	0/0:10,0:0.091:10:5,0:3,0:9,1,0,0	0/1:7,5:0.461:12:2,1:3,4:4,3,5,0	Slc10a2-Efnb2	intergenic_region	MODIFIER
14975	chr8	13085173	.	GCTCT	G	.	PASS	AS_FilterStatus=SITE;AS_SB_TABLE=56,7|3,0;DP=71;ECNT=1;GERMQ=93;MBQ=28,28;MFRL=293,293;MMQ=60,60;MPOS=17;NALOD=1.15;NLOD=11.60;POPAF=6.00;RPA=9,7;RU=CT;STR;STRQ=93;TLOD=9.17;ANN=G|intron_variant|MODIFIER|Pcid2|Pcid2|transcript|NM_178708.3|protein_coding|9/13|c.685+146_685+149delAGAG||||||	GT:AD:AF:DP:F1R2:F2R1:SB	0/0:41,0:0.025:41:24,0:8,0:37,4,0,0	0/1:22,3:0.152:25:12,0:8,3:19,3,3,0	Pcid2	intron_variant	MODIFIER
14986	chr8	13590363	.	C	A	.	PASS	AS_FilterStatus=SITE;AS_SB_TABLE=16,72|2,2;DP=93;ECNT=1;GERMQ=93;MBQ=35,20;MFRL=269,225;MMQ=60,60;MPOS=30;NALOD=1.61;NLOD=11.74;POPAF=6.00;TLOD=5.28;ANN=A|intron_variant|MODIFIER|Rasa3|Rasa3|transcript|NM_009025.2|protein_coding|8/23|c.681-57G>T||||||	GT:AD:AF:DP:F1R2:F2R1:SB	0/0:45,0:0.024:45:24,0:14,0:6,39,0,0	0/1:43,4:0.075:47:17,1:13,1:10,33,2,2	Rasa3	intron_variant	MODIFIER
14993	chr8	15065938	.	C	T	.	PASS	AS_FilterStatus=SITE;AS_SB_TABLE=6,69|1,2;DP=82;ECNT=2;GERMQ=93;MBQ=28,20;MFRL=306,248;MMQ=60,60;MPOS=33;NALOD=1.63;NLOD=11.48;POPAF=6.00;TLOD=5.76;ANN=T|intron_variant|MODIFIER|Myom2|Myom2|transcript|NM_008664.2|protein_coding|3/36|c.263+89C>T||||||	GT:AD:AF:DP:F1R2:F2R1:PGT:PID:PS:SB	0|0:39,0:0.023:39:7,0:4,0:0|1:15065938_C_T:15065938:3,36,0,0	0|1:36,3:0.055:39:6,0:0,1:0|1:15065938_C_T:15065938:3,33,1,2	Myom2	intron_variant	MODIFIER
14994	chr8	15065940	.	C	T	.	PASS	AS_FilterStatus=SITE;AS_SB_TABLE=6,69|1,2;DP=78;ECNT=2;GERMQ=93;MBQ=28,28;MFRL=306,248;MMQ=60,60;MPOS=35;NALOD=1.63;NLOD=11.48;POPAF=6.00;TLOD=5.77;ANN=T|intron_variant|MODIFIER|Myom2|Myom2|transcript|NM_008664.2|protein_coding|3/36|c.263+91C>T||||||	GT:AD:AF:DP:F1R2:F2R1:PGT:PID:PS:SB	0|0:39,0:0.023:39:7,0:4,0:0|1:15065938_C_T:15065938:3,36,0,0	0|1:36,3:0.055:39:5,0:0,1:0|1:15065938_C_T:15065938:3,33,1,2	Myom2	intron_variant	MODIFIER
14998	chr8	16201772	.	C	A	.	PASS	AS_FilterStatus=SITE;AS_SB_TABLE=49,1|3,0;DP=57;ECNT=1;GERMQ=93;MBQ=34,30;MFRL=297,292;MMQ=60,60;MPOS=41;NALOD=1.43;NLOD=7.47;POPAF=6.00;TLOD=5.52;ANN=A|intron_variant|MODIFIER|Csmd1|Csmd1|transcript|NM_053171.2|protein_coding|19/69|c.2899+170G>T||||||	GT:AD:AF:DP:F1R2:F2R1:SB	0/0:25,0:0.036:25:19,0:4,0:25,0,0,0	0/1:25,3:0.138:28:13,2:9,1:24,1,3,0	Csmd1	intron_variant	MODIFIER
15040	chr8	19698900	.	G	T	.	PASS	AS_FilterStatus=SITE;AS_SB_TABLE=11,10|2,4;DP=27;ECNT=2;GERMQ=18;MBQ=25,20;MFRL=328,246;MMQ=47,55;MPOS=32;NALOD=0.954;NLOD=2.41;POPAF=6.00;TLOD=10.05;ANN=T|intergenic_region|MODIFIER|Defb7-4930467E23Rik|Defb7-4930467E23Rik|intergenic_region|Defb7-4930467E23Rik|||n.19698900G>T||||||	GT:AD:AF:DP:F1R2:F2R1:SB	0/0:10,0:0.100:10:3,0:3,0:4,6,0,0	0/1:11,6:0.285:17:0,1:8,1:7,4,2,4	Defb7-4930467E23Rik	intergenic_region	MODIFIER
15153	chr8	20395125	.	A	G	.	PASS	AS_FilterStatus=SITE;AS_SB_TABLE=19,3|2,0;DP=24;ECNT=2;GERMQ=46;MBQ=30,33;MFRL=272,315;MMQ=38,40;MPOS=36;NALOD=1.11;NLOD=3.61;POPAF=6.00;TLOD=6.07;ANN=G|intron_variant|MODIFIER|2610005L07Rik|2610005L07Rik|transcript|NR_028428.1|pseudogene|5/5|n.1388+3971T>C||||||	GT:AD:AF:DP:F1R2:F2R1:PGT:PID:PS:SB	0|0:12,0:0.071:12:5,0:6,0:0|1:20395125_A_G:20395125:12,0,0,0	0|1:10,2:0.214:12:4,0:3,2:0|1:20395125_A_G:20395125:7,3,2,0	2610005L07Rik	intron_variant	MODIFIER
15154	chr8	20395143	.	G	T	.	PASS	AS_FilterStatus=SITE;AS_SB_TABLE=21,5|2,0;DP=28;ECNT=2;GERMQ=55;MBQ=28,31;MFRL=260,315;MMQ=40,40;MPOS=46;NALOD=1.20;NLOD=4.51;POPAF=6.00;TLOD=5.14;ANN=T|intron_variant|MODIFIER|2610005L07Rik|2610005L07Rik|transcript|NR_028428.1|pseudogene|5/5|n.1388+3953C>A||||||	GT:AD:AF:DP:F1R2:F2R1:PGT:PID:PS:SB	0|0:16,0:0.059:16:9,0:4,0:0|1:20395125_A_G:20395125:15,1,0,0	0|1:10,2:0.214:12:3,0:2,2:0|1:20395125_A_G:20395125:6,4,2,0	2610005L07Rik	intron_variant	MODIFIER
15207	chr8	20622022	.	A	T	.	PASS	AS_FilterStatus=SITE;AS_SB_TABLE=60,89|3,3;DP=163;ECNT=1;GERMQ=93;MBQ=27,28;MFRL=265,294;MMQ=60,60;MPOS=41;NALOD=1.55;NLOD=20.38;POPAF=6.00;TLOD=5.99;ANN=T|intron_variant|MODIFIER|Gm21119|Gm21119.2|transcript|NM_001270553.1.2|protein_coding|6/9|c.841+41A>T||||||	GT:AD:AF:DP:F1R2:F2R1:SB	0/0:81,2:0.014:83:12,0:24,0:32,49,2,0	0/1:68,4:0.074:72:6,1:17,2:28,40,1,3	Gm21119	intron_variant	MODIFIER
15247	chr8	23114831	.	G	A	.	PASS	AS_FilterStatus=SITE;AS_SB_TABLE=136,92|3,1;DP=241;ECNT=1;GERMQ=93;MBQ=27,26;MFRL=264,224;MMQ=60,60;MPOS=56;NALOD=2.04;NLOD=32.49;POPAF=6.00;TLOD=5.27;ANN=A|missense_variant|MODERATE|Ank1|Ank1|transcript|NM_001110783.3|protein_coding|28/44|c.3134G>A|p.Arg1045His|3434/8267|3134/5724|1045/1907||,A|missense_variant|MODERATE|Ank1|Ank1|transcript|NM_001277280.2|protein_coding|27/43|c.3110G>A|p.Arg1037…	GT:AD:AF:DP:F1R2:F2R1:SB	0/0:130,0:8.998e-03:130:65,0:37,0:76,54,0,0	0/1:98,4:0.043:102:56,2:28,1:60,38,3,1	Ank1	non_coding_transcript_exon_variant	MODIFIER
15312	chr8	34090880	.	G	C	.	PASS	AS_FilterStatus=SITE;AS_SB_TABLE=29,102|2,1;DP=136;ECNT=2;GERMQ=93;MBQ=29,20;MFRL=274,120;MMQ=60,60;MPOS=70;NALOD=1.50;NLOD=17.77;POPAF=6.00;TLOD=8.60;ANN=C|intron_variant|MODIFIER|Dctn6|Dctn6|transcript|NM_001293757.1|protein_coding|7/7|c.490-38C>G||||||,C|intron_variant|MODIFIER|Dctn6|Dctn6|transcript|NM_001293758.1|protein_coding|6/6|c.460-38C>G||||||,C|intron_variant|MODIFIER|Dctn6|Dctn6|tran…	GT:AD:AF:DP:F1R2:F2R1:PGT:PID:PS:SB	0|0:64,0:0.016:64:15,0:9,0:0|1:34090880_G_C:34090880:15,49,0,0	0|1:67,3:0.045:70:17,0:11,2:0|1:34090880_G_C:34090880:14,53,2,1	Dctn6	intron_variant	MODIFIER
15313	chr8	34090884	.	C	CAT	.	PASS	AS_FilterStatus=SITE;AS_SB_TABLE=28,103|2,1;DP=134;ECNT=2;GERMQ=93;MBQ=34,20;MFRL=275,120;MMQ=60,60;MPOS=66;NALOD=1.79;NLOD=17.52;POPAF=6.00;TLOD=8.31;ANN=CAT|intron_variant|MODIFIER|Dctn6|Dctn6|transcript|NM_001293757.1|protein_coding|7/7|c.490-43_490-42insAT||||||,CAT|intron_variant|MODIFIER|Dctn6|Dctn6|transcript|NM_001293758.1|protein_coding|6/6|c.460-43_460-42insAT||||||,CAT|intron_variant|M…	GT:AD:AF:DP:F1R2:F2R1:PGT:PID:PS:SB	0|0:64,0:0.016:64:14,0:8,0:0|1:34090880_G_C:34090880:14,50,0,0	0|1:67,3:0.045:70:18,0:10,2:0|1:34090880_G_C:34090880:14,53,2,1	Dctn6	intron_variant	MODIFIER
15362	chr8	45805624	.	C	A	.	PASS	AS_FilterStatus=SITE;AS_SB_TABLE=85,24|3,0;DP=118;ECNT=1;GERMQ=93;MBQ=32,31;MFRL=267,257;MMQ=60,60;MPOS=18;NALOD=1.70;NLOD=14.44;POPAF=6.00;TLOD=4.71;ANN=A|intron_variant|MODIFIER|Sorbs2|Sorbs2|transcript|NM_001205219.1|protein_coding|20/23|c.3226-29C>A||||||,A|intron_variant|MODIFIER|Sorbs2os|Sorbs2os|transcript|NR_045739.1|pseudogene|1/5|n.193+13481G>T||||||,A|intron_variant|MODIFIER|Sorbs2|Sor…	GT:AD:AF:DP:F1R2:F2R1:SB	0/0:55,0:0.020:55:34,0:14,0:44,11,0,0	0/1:54,3:0.076:57:36,1:8,2:41,13,3,0	Sorbs2	intron_variant	MODIFIER
15462	chr8	61049652	.	C	A	.	PASS	AS_FilterStatus=SITE;AS_SB_TABLE=66,1|3,0;DP=76;ECNT=1;GERMQ=93;MBQ=35,31;MFRL=301,281;MMQ=60,60;MPOS=40;NALOD=1.52;NLOD=9.28;POPAF=6.00;TLOD=5.25;ANN=A|intron_variant|MODIFIER|Nek1|Nek1|transcript|NM_001293637.1|protein_coding|15/34|c.1264-132C>A||||||,A|intron_variant|MODIFIER|Nek1|Nek1|transcript|NM_001293638.1|protein_coding|15/33|c.1264-132C>A||||||,A|intron_variant|MODIFIER|Nek1|Nek1|transc…	GT:AD:AF:DP:F1R2:F2R1:SB	0/0:31,0:0.030:31:14,0:16,0:31,0,0,0	0/1:36,3:0.097:39:20,2:15,1:35,1,3,0	Nek1	intron_variant	MODIFIER
15467	chr8	61161426	.	G	T	.	PASS	AS_FilterStatus=SITE;AS_SB_TABLE=29,96|2,2;DP=132;ECNT=1;GERMQ=93;MBQ=32,20;MFRL=279,228;MMQ=60,60;MPOS=31;NALOD=1.80;NLOD=18.26;POPAF=6.00;TLOD=4.83;ANN=T|intergenic_region|MODIFIER|Nek1-Sh3rf1|Nek1-Sh3rf1|intergenic_region|Nek1-Sh3rf1|||n.61161426G>T||||||	GT:AD:AF:DP:F1R2:F2R1:SB	0/0:66,0:0.016:66:28,0:27,0:14,52,0,0	0/1:59,4:0.052:63:20,0:31,2:15,44,2,2	Nek1-Sh3rf1	intergenic_region	MODIFIER
15549	chr8	72036001	.	C	A	.	PASS	AS_FilterStatus=SITE;AS_SB_TABLE=3,32|0,3;DP=39;ECNT=1;GERMQ=71;MBQ=33,29;MFRL=288,231;MMQ=60,60;MPOS=14;NALOD=1.24;NLOD=4.81;POPAF=6.00;TLOD=5.36;ANN=A|intergenic_region|MODIFIER|Cyp4f18-Olfr372|Cyp4f18-Olfr372|intergenic_region|Cyp4f18-Olfr372|||n.72036001C>A||||||	GT:AD:AF:DP:F1R2:F2R1:SB	0/0:17,0:0.054:17:2,0:4,0:1,16,0,0	0/1:18,3:0.173:21:7,0:3,0:2,16,0,3	Cyp4f18-Olfr372	intergenic_region	MODIFIER
15554	chr8	72771709	.	G	A	.	PASS	AS_FilterStatus=SITE;AS_SB_TABLE=62,58|1,2;DP=123;ECNT=1;GERMQ=93;MBQ=32,30;MFRL=276,352;MMQ=60,60;MPOS=38;NALOD=1.81;NLOD=18.96;POPAF=6.00;TLOD=4.62;ANN=A|intergenic_region|MODIFIER|F2rl3-Large|F2rl3-Large|intergenic_region|F2rl3-Large|||n.72771709G>A||||||	GT:AD:AF:DP:F1R2:F2R1:SB	0/0:73,0:0.015:73:19,0:42,0:34,39,0,0	0/1:47,3:0.085:50:13,1:27,2:28,19,1,2	F2rl3-Large	intergenic_region	MODIFIER
15556	chr8	72815815	.	C	A	.	PASS	AS_FilterStatus=SITE;AS_SB_TABLE=89,20|3,1;DP=118;ECNT=1;GERMQ=93;MBQ=35,26;MFRL=268,220;MMQ=60,60;MPOS=42;NALOD=1.74;NLOD=15.95;POPAF=6.00;TLOD=6.98;ANN=A|3_prime_UTR_variant|MODIFIER|Large|Large|transcript|NM_001317391.1|protein_coding|16/16|c.*9G>T|||||9|,A|3_prime_UTR_variant|MODIFIER|Large|Large|transcript|NM_010687.2|protein_coding|15/15|c.*9G>T|||||9|	GT:AD:AF:DP:F1R2:F2R1:SB	0/0:58,0:0.018:58:31,0:22,0:46,12,0,0	0/1:51,4:0.077:55:31,2:15,1:43,8,3,1	Large	3_prime_UTR_variant	MODIFIER
15583	chr8	79708582	.	C	A	.	PASS	AS_FilterStatus=SITE;AS_SB_TABLE=16,145|1,3;DP=170;ECNT=1;GERMQ=93;MBQ=35,30;MFRL=272,303;MMQ=60,60;MPOS=27;NALOD=1.89;NLOD=22.87;POPAF=6.00;TLOD=5.14;ANN=A|upstream_gene_variant|MODIFIER|Anapc10|Anapc10|transcript|NM_026904.2|protein_coding||c.-4583C>A|||||3238|,A|intron_variant|MODIFIER|Abce1|Abce1|transcript|NM_015751.2|protein_coding|1/17|c.-27-30G>T||||||	GT:AD:AF:DP:F1R2:F2R1:SB	0/0:81,0:0.013:81:46,0:23,0:7,74,0,0	0/1:80,4:0.061:84:47,4:25,0:9,71,1,3	Anapc10	upstream_gene_variant	MODIFIER
15585	chr8	80710385	.	TCACA	T	.	PASS	AS_FilterStatus=SITE;AS_SB_TABLE=23,0|3,0;DP=29;ECNT=1;GERMQ=29;MBQ=28,30;MFRL=278,269;MMQ=60,60;MPOS=50;NALOD=0.913;NLOD=3.61;POPAF=6.00;RPA=18,16;RU=CA;STR;STRQ=93;TLOD=7.25;ANN=T|intron_variant|MODIFIER|Smarca5|Smarca5|transcript|NM_053124.2|protein_coding|16/23|c.2169+168_2169+171delTGTG||||||	GT:AD:AF:DP:F1R2:F2R1:SB	0/0:12,0:0.066:12:9,0:3,0:12,0,0,0	0/1:11,3:0.250:14:8,2:3,1:11,0,3,0	Smarca5	intron_variant	MODIFIER
15601	chr8	83741155	.	C	A	.	PASS	AS_FilterStatus=SITE;AS_SB_TABLE=15,24|1,2;DP=42;ECNT=1;GERMQ=73;MBQ=23,20;MFRL=261,213;MMQ=60,60;MPOS=33;NALOD=1.18;NLOD=4.21;POPAF=6.00;TLOD=5.05;ANN=A|5_prime_UTR_variant|MODIFIER|Adgre5|Adgre5|transcript|NM_011925.2|protein_coding|1/20|c.-18G>T|||||18|,A|5_prime_UTR_variant|MODIFIER|Adgre5|Adgre5|transcript|NM_001163029.1|protein_coding|1/18|c.-18G>T|||||18|,A|5_prime_UTR_variant|MODIFIER|Adg…	GT:AD:AF:DP:F1R2:F2R1:SB	0/0:18,0:0.063:18:7,0:5,0:6,12,0,0	0/1:21,3:0.144:24:9,0:7,2:9,12,1,2	Adgre5	5_prime_UTR_variant	MODIFIER
15603	chr8	83935143	.	C	A	.	PASS	AS_FilterStatus=SITE;AS_SB_TABLE=35,79|3,2;DP=123;ECNT=1;GERMQ=93;MBQ=29,20;MFRL=242,228;MMQ=60,60;MPOS=52;NALOD=1.55;NLOD=10.44;POPAF=6.00;TLOD=5.36;ANN=A|intron_variant|MODIFIER|Adgrl1|Adgrl1|transcript|NM_181039.2|protein_coding|16/22|c.3030+13C>A||||||	GT:AD:AF:DP:F1R2:F2R1:SB	0/0:48,1:0.028:49:25,0:9,0:15,33,0,1	0/1:66,4:0.068:70:27,1:20,2:20,46,3,1	Adgrl1	intron_variant	MODIFIER
15636	chr8	88589647	.	C	A	.	PASS	AS_FilterStatus=SITE;AS_SB_TABLE=36,9|2,1;DP=49;ECNT=1;GERMQ=91;MBQ=34,20;MFRL=278,171;MMQ=60,60;MPOS=51;NALOD=1.41;NLOD=7.52;POPAF=6.00;TLOD=5.11;ANN=A|intron_variant|MODIFIER|Nkd1|Nkd1|transcript|NM_027280.3|protein_coding|7/9|c.611-81C>A||||||,A|intron_variant|MODIFIER|Nkd1|Nkd1|transcript|NM_001163660.1|protein_coding|5/7|c.299-81C>A||||||	GT:AD:AF:DP:F1R2:F2R1:SB	0/0:30,0:0.037:30:16,0:8,0:23,7,0,0	0/1:15,3:0.167:18:10,1:3,1:13,2,2,1	Nkd1	intron_variant	MODIFIER
15693	chr8	100637768	.	T	C	.	PASS	AS_FilterStatus=SITE;AS_SB_TABLE=207,187|44,41;DP=495;ECNT=1;GERMQ=93;MBQ=29,32;MFRL=282,279;MMQ=60,60;MPOS=37;NALOD=2.36;NLOD=67.15;POPAF=6.00;TLOD=222.70;ANN=C|intergenic_region|MODIFIER|A330008L17Rik-Cdh11|A330008L17Rik-Cdh11|intergenic_region|A330008L17Rik-Cdh11|||n.100637768T>C||||||	GT:AD:AF:DP:F1R2:F2R1:SB	0/0:251,0:4.394e-03:251:100,0:112,0:137,114,0,0	0/1:143,85:0.356:228:56,20:74,49:70,73,44,41	A330008L17Rik-Cdh11	intergenic_region	MODIFIER
15703	chr8	104577482	.	G	T	.	PASS	AS_FilterStatus=SITE;AS_SB_TABLE=56,25|3,2;DP=88;ECNT=1;GERMQ=93;MBQ=25,20;MFRL=253,254;MMQ=60,60;MPOS=43;NALOD=1.50;NLOD=9.02;POPAF=6.00;TLOD=7.44;ANN=T|intergenic_region|MODIFIER|Car7-Pdp2|Car7-Pdp2|intergenic_region|Car7-Pdp2|||n.104577482G>T||||||	GT:AD:AF:DP:F1R2:F2R1:SB	0/0:37,0:0.031:37:5,0:25,0:24,13,0,0	0/1:44,5:0.100:49:12,0:21,3:32,12,3,2	Car7-Pdp2	intergenic_region	MODIFIER
15704	chr8	104619157	.	C	A	.	PASS	AS_FilterStatus=SITE;AS_SB_TABLE=26,29|2,1;DP=64;ECNT=1;GERMQ=93;MBQ=31,20;MFRL=266,246;MMQ=60,60;MPOS=34;NALOD=1.23;NLOD=4.81;POPAF=6.00;TLOD=4.84;ANN=A|intron_variant|MODIFIER|Cdh16|Cdh16|transcript|NM_007663.3|protein_coding|8/17|c.909+72G>T||||||,A|intron_variant|MODIFIER|Cdh16|Cdh16|transcript|NM_001252628.1|protein_coding|8/17|c.909+72G>T||||||,A|intron_variant|MODIFIER|Cdh16|Cdh16|transcri…	GT:AD:AF:DP:F1R2:F2R1:SB	0/0:20,0:0.056:20:14,0:2,0:8,12,0,0	0/1:35,3:0.082:38:14,0:15,2:18,17,2,1	Cdh16	intron_variant	MODIFIER
15706	chr8	104954140	.	C	A	.	PASS	AS_FilterStatus=SITE;AS_SB_TABLE=41,105|3,1;DP=155;ECNT=1;GERMQ=93;MBQ=33,25;MFRL=270,282;MMQ=60,60;MPOS=19;NALOD=1.77;NLOD=17.45;POPAF=6.00;TLOD=5.46;ANN=A|intron_variant|MODIFIER|Ces2f|Ces2f|transcript|NM_001079865.2|protein_coding|11/12|c.1499+34C>A||||||	GT:AD:AF:DP:F1R2:F2R1:SB	0/0:68,0:0.017:68:41,0:13,0:21,47,0,0	0/1:78,4:0.057:82:38,3:22,0:20,58,3,1	Ces2f	intron_variant	MODIFIER
15709	chr8	105147048	.	G	A	.	PASS	AS_FilterStatus=SITE;AS_SB_TABLE=40,20|2,2;DP=65;ECNT=1;GERMQ=93;MBQ=27,20;MFRL=259,212;MMQ=60,60;MPOS=42;NALOD=1.48;NLOD=8.68;POPAF=6.00;TLOD=6.06;ANN=A|intron_variant|MODIFIER|Ces4a|Ces4a|transcript|NM_146213.2|protein_coding|10/13|c.1183-35G>A||||||	GT:AD:AF:DP:F1R2:F2R1:SB	0/0:35,0:0.032:35:18,0:9,0:23,12,0,0	0/1:25,4:0.120:29:12,2:7,0:17,8,2,2	Ces4a	intron_variant	MODIFIER
15742	chr8	107324576	.	C	A	.	PASS	AS_FilterStatus=SITE;AS_SB_TABLE=144,39|3,2;DP=194;ECNT=1;GERMQ=93;MBQ=30,20;MFRL=273,255;MMQ=60,60;MPOS=16;NALOD=1.95;NLOD=26.13;POPAF=6.00;TLOD=5.67;ANN=A|intron_variant|MODIFIER|Mir5098|Mir5098.5|transcript|NR_039557.1.5|pseudogene|2/3|n.27+60613C>A||||||,A|intron_variant|MODIFIER|Nfat5|Nfat5|transcript|NM_018823.2|protein_coding|2/14|c.128-63C>A||||||,A|intron_variant|MODIFIER|Nfat5|Nfat5|tra…	GT:AD:AF:DP:F1R2:F2R1:SB	0/0:99,0:0.011:99:64,0:20,0:80,19,0,0	0/1:84,5:0.052:89:50,1:18,2:64,20,3,2	Mir5098	intron_variant	MODIFIER
15750	chr8	109578900	.	C	A	.	PASS	AS_FilterStatus=SITE;AS_SB_TABLE=90,28|2,2;DP=125;ECNT=1;GERMQ=93;MBQ=32,20;MFRL=254,239;MMQ=60,60;MPOS=30;NALOD=1.78;NLOD=17.75;POPAF=6.00;TLOD=5.11;ANN=A|downstream_gene_variant|MODIFIER|Txnl4b|Txnl4b|transcript|NM_175646.3|protein_coding||c.*6041C>A|||||4849|,A|intron_variant|MODIFIER|Hp|Hp|transcript|NM_017370.2|protein_coding|1/4|c.5+110G>T||||||,A|intron_variant|MODIFIER|Hp|Hp|transcript|NM…	GT:AD:AF:DP:F1R2:F2R1:SB	0/0:68,0:0.016:68:35,0:22,0:51,17,0,0	0/1:50,4:0.062:54:33,0:10,2:39,11,2,2	Txnl4b	downstream_gene_variant	MODIFIER
15758	chr8	109995954	.	G	A	.	PASS	AS_FilterStatus=SITE;AS_SB_TABLE=34,0|4,0;DP=39;ECNT=1;GERMQ=67;MBQ=35,28;MFRL=297,328;MMQ=60,60;MPOS=21;NALOD=1.33;NLOD=5.97;POPAF=6.00;TLOD=8.34;ANN=A|intron_variant|MODIFIER|Tat|Tat|transcript|NM_146214.3|protein_coding|7/11|c.760-113G>A||||||	GT:AD:AF:DP:F1R2:F2R1:SB	0/0:20,0:0.045:20:13,0:6,0:20,0,0,0	0/1:14,4:0.250:18:8,1:6,3:14,0,4,0	Tat	intron_variant	MODIFIER
15759	chr8	110145748	.	C	A	.	PASS	AS_FilterStatus=SITE;AS_SB_TABLE=40,51|2,2;DP=98;ECNT=1;GERMQ=93;MBQ=33,20;MFRL=244,263;MMQ=60,60;MPOS=18;NALOD=1.59;NLOD=10.49;POPAF=6.00;TLOD=5.26;ANN=A|intron_variant|MODIFIER|Calb2|Calb2|transcript|NM_007586.1|protein_coding|9/10|c.628-25G>T||||||	GT:AD:AF:DP:F1R2:F2R1:SB	0/0:42,0:0.025:42:18,0:8,0:21,21,0,0	0/1:49,4:0.068:53:19,2:13,0:19,30,2,2	Calb2	intron_variant	MODIFIER
15784	chr8	111522017	.	C	A	.	PASS	AS_FilterStatus=SITE;AS_SB_TABLE=16,42|1,1;DP=61;ECNT=2;GERMQ=93;MBQ=20,20;MFRL=223,218;MMQ=60,60;MPOS=41;NALOD=1.52;NLOD=9.63;POPAF=6.00;TLOD=6.57;ANN=A|5_prime_UTR_variant|MODIFIER|Wdr59|Wdr59|transcript|NM_001170743.1|protein_coding|1/27|c.-36G>T|||||36|,A|5_prime_UTR_variant|MODIFIER|Wdr59|Wdr59|transcript|NM_001170742.1|protein_coding|1/26|c.-36G>T|||||36|,A|5_prime_UTR_variant|MODIFIER|Wdr5…	GT:AD:AF:DP:F1R2:F2R1:PGT:PID:PS:SB	0|0:40,0:0.029:40:17,0:12,0:0|1:111522017_C_A:111522017:11,29,0,0	0|1:18,2:0.111:20:10,0:0,1:0|1:111522017_C_A:111522017:5,13,1,1	Wdr59	5_prime_UTR_variant	MODIFIER
15785	chr8	111522035	.	C	A	.	PASS	AS_FilterStatus=SITE;AS_SB_TABLE=9,34|1,1;DP=45;ECNT=2;GERMQ=90;MBQ=22,20;MFRL=222,218;MMQ=60,60;MPOS=41;NALOD=1.38;NLOD=6.92;POPAF=6.00;TLOD=6.68;ANN=A|5_prime_UTR_premature_start_codon_gain_variant|LOW|Wdr59|Wdr59|transcript|NM_001170743.1|protein_coding|1/27|c.-54G>T||||||,A|5_prime_UTR_premature_start_codon_gain_variant|LOW|Wdr59|Wdr59|transcript|NM_001170742.1|protein_coding|1/26|c.-54G>T|||…	GT:AD:AF:DP:F1R2:F2R1:PGT:PID:PS:SB	0|0:29,0:0.040:29:11,0:7,0:0|1:111522017_C_A:111522017:7,22,0,0	0|1:14,2:0.125:16:4,0:0,1:0|1:111522017_C_A:111522017:2,12,1,1	Wdr59	5_prime_UTR_variant	MODIFIER
15809	chr8	117614112	.	T	A	.	PASS	AS_FilterStatus=SITE;AS_SB_TABLE=54,10|6,0;DP=70;ECNT=1;GERMQ=93;MBQ=29,28;MFRL=269,275;MMQ=60,60;MPOS=44;NALOD=1.57;NLOD=10.83;POPAF=6.00;TLOD=13.84;ANN=A|intron_variant|MODIFIER|Plcg2|Plcg2|transcript|NM_172285.2|protein_coding|28/32|c.3199-56T>A||||||	GT:AD:AF:DP:F1R2:F2R1:SB	0/0:41,0:0.026:41:23,0:12,0:34,7,0,0	0/1:23,6:0.242:29:10,2:10,4:20,3,6,0	Plcg2	intron_variant	MODIFIER
15849	chr8	123134511	.	C	A	.	PASS	AS_FilterStatus=SITE;AS_SB_TABLE=44,57|2,2;DP=105;ECNT=1;GERMQ=93;MBQ=24,20;MFRL=262,207;MMQ=60,60;MPOS=27;NALOD=1.70;NLOD=14.74;POPAF=6.00;TLOD=5.55;ANN=A|missense_variant|MODERATE|Cpne7|Cpne7|transcript|NM_170684.2|protein_coding|15/15|c.1608C>A|p.His536Gln|1731/2405|1608/1674|536/557||,A|downstream_gene_variant|MODIFIER|Mir7080|Mir7080|transcript|NR_106048.1|pseudogene||n.*4339C>A|||||4339|	GT:AD:AF:DP:F1R2:F2R1:SB	0/0:62,0:0.020:62:28,0:18,0:27,35,0,0	0/1:39,4:0.089:43:14,1:15,1:17,22,2,2	Mir7080	downstream_gene_variant	MODIFIER
15855	chr8	123617561	.	A	G	.	PASS	AS_FilterStatus=SITE;AS_SB_TABLE=5,10|0,2;DP=20;ECNT=2;GERMQ=30;MBQ=30,34;MFRL=303,184;MMQ=60,37;MPOS=7;NALOD=1.08;NLOD=3.31;POPAF=6.00;TLOD=6.95;ANN=G|intergenic_region|MODIFIER|Gm22109-Rhou|Gm22109.9-Rhou|intergenic_region|Gm22109.9-Rhou|||n.123617561A>G||||||	GT:AD:AF:DP:F1R2:F2R1:PGT:PID:PS:SB	0|0:11,0:0.077:11:1,0:6,0:0|1:123617561_A_G:123617561:3,8,0,0	0|1:4,2:0.373:6:0,0:2,0:0|1:123617561_A_G:123617561:2,2,0,2	Gm22109-Rhou	intergenic_region	MODIFIER
15856	chr8	123617564	.	GG	AC	.	PASS	AS_FilterStatus=SITE;AS_SB_TABLE=5,10|0,2;DP=17;ECNT=2;GERMQ=30;MBQ=36,27;MFRL=303,184;MMQ=60,37;MPOS=4;NALOD=1.08;NLOD=3.31;POPAF=6.00;TLOD=6.98;ANN=AC|intergenic_region|MODIFIER|Gm22109-Rhou|Gm22109.9-Rhou|intergenic_region|Gm22109.9-Rhou|||n.123617564_123617565delGGinsAC||||||	GT:AD:AF:DP:F1R2:F2R1:PGT:PID:PS:SB	0|0:11,0:0.077:11:1,0:6,0:0|1:123617561_A_G:123617561:3,8,0,0	0|1:4,2:0.375:6:0,0:2,0:0|1:123617561_A_G:123617561:2,2,0,2	Gm22109-Rhou	intergenic_region	MODIFIER
15965	chr9	3020916	.	AT	TC	.	PASS	AS_FilterStatus=SITE;AS_SB_TABLE=2,18|1,1;DP=22;ECNT=2;GERMQ=40;MBQ=29,31;MFRL=490,230;MMQ=22,40;MPOS=34;NALOD=1.04;NLOD=3.01;POPAF=6.00;TLOD=6.88;ANN=TC|intergenic_region|MODIFIER|CHR_START-Mir101c|CHR_START-Mir101c|intergenic_region|CHR_START-Mir101c|||n.3020916_3020917delATinsTC||||||	GT:AD:AF:DP:F1R2:F2R1:PGT:PID:PS:SB	0|0:10,0:0.083:10:4,0:6,0:0|1:3020916_AT_TC:3020916:1,9,0,0	0|1:10,2:0.154:12:4,0:4,1:0|1:3020916_AT_TC:3020916:1,9,1,1	CHR_START-Mir101c	intergenic_region	MODIFIER
15966	chr9	3020949	.	C	T	.	PASS	AS_FilterStatus=SITE;AS_SB_TABLE=2,17|1,1;DP=21;ECNT=2;GERMQ=37;MBQ=28,20;MFRL=492,230;MMQ=22,40;MPOS=34;NALOD=1.000;NLOD=2.71;POPAF=6.00;TLOD=6.88;ANN=T|intergenic_region|MODIFIER|CHR_START-Mir101c|CHR_START-Mir101c|intergenic_region|CHR_START-Mir101c|||n.3020949C>T||||||	GT:AD:AF:DP:F1R2:F2R1:PGT:PID:PS:SB	0|0:9,0:0.091:9:2,0:5,0:0|1:3020916_AT_TC:3020916:1,8,0,0	0|1:10,2:0.154:12:3,0:4,1:0|1:3020916_AT_TC:3020916:1,9,1,1	CHR_START-Mir101c	intergenic_region	MODIFIER
16039	chr9	15874219	.	C	A	.	PASS	AS_FilterStatus=SITE;AS_SB_TABLE=49,16|2,2;DP=70;ECNT=1;GERMQ=93;MBQ=30,20;MFRL=273,233;MMQ=60,60;MPOS=24;NALOD=1.38;NLOD=6.92;POPAF=6.00;TLOD=4.77;ANN=A|intron_variant|MODIFIER|Mtnr1b|Mtnr1b|transcript|NM_145712.2|protein_coding|1/1|c.223+19G>T||||||	GT:AD:AF:DP:F1R2:F2R1:SB	0/0:27,0:0.040:27:16,0:5,0:20,7,0,0	0/1:38,4:0.088:42:21,0:9,2:29,9,2,2	Mtnr1b	intron_variant	MODIFIER
16056	chr9	20439624	.	C	A	.	PASS	AS_FilterStatus=SITE;AS_SB_TABLE=57,112|2,2;DP=179;ECNT=1;GERMQ=93;MBQ=33,20;MFRL=260,245;MMQ=60,60;MPOS=31;NALOD=1.92;NLOD=24.35;POPAF=6.00;TLOD=4.56;ANN=A|intron_variant|MODIFIER|Zfp26|Zfp26|transcript|NM_011753.3|protein_coding|8/9|c.524-20G>T||||||	GT:AD:AF:DP:F1R2:F2R1:SB	0/0:99,0:0.012:99:37,0:12,0:36,63,0,0	0/1:70,4:0.047:74:26,2:15,0:21,49,2,2	Zfp26	intron_variant	MODIFIER
16073	chr9	21542245	.	C	A	.	PASS	AS_FilterStatus=SITE;AS_SB_TABLE=14,19|1,1;DP=37;ECNT=2;GERMQ=69;MBQ=32,24;MFRL=271,253;MMQ=60,60;MPOS=26;NALOD=0.845;NLOD=3.55;POPAF=6.00;TLOD=6.72;ANN=A|upstream_gene_variant|MODIFIER|Carm1|Carm1|transcript|NM_021531.6|protein_coding||c.-4763C>A|||||4649|,A|upstream_gene_variant|MODIFIER|Carm1|Carm1|transcript|NM_153141.1|protein_coding||c.-4763C>A|||||4649|,A|intron_variant|MODIFIER|AB124611|A…	GT:AD:AF:DP:F1R2:F2R1:PGT:PID:PS:SB	0|0:14,0:0.072:14:4,0:1,0:0|1:21542245_C_A:21542245:4,10,0,0	0|1:19,2:0.099:21:10,1:3,0:0|1:21542245_C_A:21542245:10,9,1,1	Carm1	upstream_gene_variant	MODIFIER
16093	chr9	24414560	.	C	A	.	PASS	AS_FilterStatus=SITE;AS_SB_TABLE=1,20|0,2;DP=23;ECNT=1;GERMQ=42;MBQ=27,32;MFRL=290,266;MMQ=60,60;MPOS=16;NALOD=1.11;NLOD=3.61;POPAF=6.00;TLOD=5.40;ANN=A|intron_variant|MODIFIER|Dpy19l1|Dpy19l1|transcript|NM_172920.4|protein_coding|21/21|c.2085-137G>T||||||	GT:AD:AF:DP:F1R2:F2R1:SB	0/0:13,0:0.071:13:10,0:1,0:1,12,0,0	0/1:8,2:0.253:10:5,0:2,2:0,8,0,2	Dpy19l1	intron_variant	MODIFIER
16100	chr9	26977477	.	G	A	.	PASS	AS_FilterStatus=SITE;AS_SB_TABLE=33,12|2,1;DP=52;ECNT=1;GERMQ=87;MBQ=21,20;MFRL=245,258;MMQ=60,60;MPOS=27;NALOD=1.38;NLOD=6.62;POPAF=6.00;TLOD=5.37;ANN=A|intron_variant|MODIFIER|Acad8|Acad8|transcript|NM_025862.2|protein_coding|10/10|c.1189+79C>T||||||	GT:AD:AF:DP:F1R2:F2R1:SB	0/0:28,0:0.040:28:13,0:9,0:22,6,0,0	0/1:17,3:0.174:20:8,1:5,1:11,6,2,1	Acad8	intron_variant	MODIFIER
16152	chr9	37537320	.	GGAGA	G	.	PASS	AS_FilterStatus=SITE;AS_SB_TABLE=15,4|3,0;DP=31;ECNT=1;GERMQ=21;MBQ=34,32;MFRL=286,272;MMQ=60,60;MPOS=22;NALOD=0.981;NLOD=3.89;POPAF=6.00;RPA=23,21;RU=GA;STR;STRQ=93;TLOD=7.38;ANN=G|upstream_gene_variant|MODIFIER|Vsig2|Vsig2|transcript|NM_020518.2|protein_coding||c.-2054_-2051delGAGA|||||1934|,G|intron_variant|MODIFIER|Esam|Esam|transcript|NM_027102.3|protein_coding|6/6|c.867-143_867-140delGAGA||…	GT:AD:AF:DP:F1R2:F2R1:SB	0/0:13,0:0.059:13:7,0:2,0:9,4,0,0	0/1:6,3:0.363:9:6,1:0,2:6,0,3,0	Vsig2	upstream_gene_variant	MODIFIER
16163	chr9	40781073	.	A	C	.	PASS	AS_FilterStatus=SITE;AS_SB_TABLE=31,10|11,5;DP=59;ECNT=1;GERMQ=43;MBQ=27,34;MFRL=276,265;MMQ=60,60;MPOS=35;NALOD=1.31;NLOD=5.71;POPAF=6.00;TLOD=44.37;ANN=C|intron_variant|MODIFIER|Clmp|Clmp|transcript|NM_133733.4|protein_coding|5/6|c.677-40A>C||||||	GT:AD:AF:DP:F1R2:F2R1:SB	0/0:23,0:0.047:23:11,0:8,0:17,6,0,0	0/1:18,16:0.481:34:12,12:3,0:14,4,11,5	Clmp	intron_variant	MODIFIER
16166	chr9	41017926	.	C	A	.	PASS	AS_FilterStatus=SITE;AS_SB_TABLE=52,8|1,2;DP=66;ECNT=1;GERMQ=93;MBQ=33,20;MFRL=287,270;MMQ=60,60;MPOS=15;NALOD=1.47;NLOD=8.38;POPAF=6.00;TLOD=8.30;ANN=A|intron_variant|MODIFIER|Ubash3b|Ubash3b|transcript|NM_176860.5|protein_coding|12/13|c.1669+91G>T||||||	GT:AD:AF:DP:F1R2:F2R1:SB	0/0:29,0:0.033:29:19,0:8,0:26,3,0,0	0/1:31,3:0.091:34:16,1:11,1:26,5,1,2	Ubash3b	intron_variant	MODIFIER
16188	chr9	45329834	.	C	A	.	PASS	AS_FilterStatus=SITE;AS_SB_TABLE=87,40|2,3;DP=133;ECNT=1;GERMQ=93;MBQ=24,20;MFRL=248,197;MMQ=60,60;MPOS=55;NALOD=1.76;NLOD=17.11;POPAF=6.00;TLOD=7.44;ANN=A|intron_variant|MODIFIER|Tmprss13|Tmprss13|transcript|NM_001013373.2|protein_coding|2/12|c.395-31C>A||||||	GT:AD:AF:DP:F1R2:F2R1:SB	0/0:77,0:0.017:77:33,0:23,0:50,27,0,0	0/1:50,5:0.086:55:27,3:11,0:37,13,2,3	Tmprss13	intron_variant	MODIFIER
16196	chr9	45931660	.	A	T	.	PASS	AS_FilterStatus=SITE;AS_SB_TABLE=32,40|4,7;DP=84;ECNT=1;GERMQ=93;MBQ=27,29;MFRL=252,271;MMQ=60,60;MPOS=42;NALOD=1.67;NLOD=13.84;POPAF=6.00;TLOD=30.44;ANN=T|synonymous_variant|LOW|Tagln|Tagln|transcript|NM_011526.5|protein_coding|2/5|c.102T>A|p.Ile34Ile|339/1586|102/606|34/201||,T|downstream_gene_variant|MODIFIER|Pcsk7|Pcsk7|transcript|NM_001281934.1|protein_coding||c.*2832A>T|||||1938|,T|downstre…	GT:AD:AF:DP:F1R2:F2R1:SB	0/0:60,0:0.021:60:23,0:22,0:26,34,0,0	0/1:12,11:0.500:23:5,7:5,4:6,6,4,7	Pcsk7	downstream_gene_variant	MODIFIER
16265	chr9	57451895	.	C	A	.	PASS	AS_FilterStatus=SITE;AS_SB_TABLE=74,24|2,1;DP=106;ECNT=1;GERMQ=93;MBQ=31,20;MFRL=252,222;MMQ=60,60;MPOS=43;NALOD=1.62;NLOD=11.99;POPAF=6.00;TLOD=4.67;ANN=A|intron_variant|MODIFIER|Scamp5|Scamp5|transcript|NM_001301634.1|protein_coding|2/6|c.7+85G>T||||||,A|intron_variant|MODIFIER|Scamp5|Scamp5|transcript|NM_001301635.1|protein_coding|2/5|c.-50+85G>T||||||,A|intron_variant|MODIFIER|Scamp5|Scamp5|t…	GT:AD:AF:DP:F1R2:F2R1:SB	0/0:48,0:0.023:48:23,0:14,0:34,14,0,0	0/1:50,3:0.061:53:29,2:15,0:40,10,2,1	Scamp5	intron_variant	MODIFIER
16285	chr9	59327070	.	C	A	.	PASS	AS_FilterStatus=SITE;AS_SB_TABLE=27,5|1,1;DP=35;ECNT=2;GERMQ=72;MBQ=34,20;MFRL=305,76;MMQ=60,60;MPOS=27;NALOD=1.08;NLOD=3.31;POPAF=6.00;TLOD=6.33;ANN=A|intron_variant|MODIFIER|Bbs4|Bbs4|transcript|NM_175325.3|protein_coding|12/15|c.1036+117G>T||||||	GT:AD:AF:DP:F1R2:F2R1:PGT:PID:PS:SB	0|0:11,0:0.077:11:6,0:4,0:0|1:59327070_C_A:59327070:10,1,0,0	0|1:21,2:0.086:23:12,1:6,0:0|1:59327070_C_A:59327070:17,4,1,1	Bbs4	intron_variant	MODIFIER
16286	chr9	59327077	.	A	T	.	PASS	AS_FilterStatus=SITE;AS_SB_TABLE=25,6|1,1;DP=34;ECNT=2;GERMQ=69;MBQ=31,20;MFRL=305,76;MMQ=60,60;MPOS=27;NALOD=1.09;NLOD=3.31;POPAF=6.00;TLOD=6.38;ANN=T|intron_variant|MODIFIER|Bbs4|Bbs4|transcript|NM_175325.3|protein_coding|12/15|c.1036+110T>A||||||	GT:AD:AF:DP:F1R2:F2R1:PGT:PID:PS:SB	0|0:11,0:0.075:11:6,0:5,0:0|1:59327070_C_A:59327070:10,1,0,0	0|1:20,2:0.091:22:11,1:6,0:0|1:59327070_C_A:59327070:15,5,1,1	Bbs4	intron_variant	MODIFIER
16299	chr9	62912922	.	C	A	.	PASS	AS_FilterStatus=SITE;AS_SB_TABLE=9,105|1,3;DP=119;ECNT=2;GERMQ=93;MBQ=36,25;MFRL=277,264;MMQ=60,60;MPOS=54;NALOD=1.73;NLOD=15.05;POPAF=6.00;TLOD=5.30;ANN=A|intron_variant|MODIFIER|Pias1|Pias1|transcript|NM_019663.3|protein_coding|6/13|c.829-67G>T||||||	GT:AD:AF:DP:F1R2:F2R1:SB	0/0:54,0:0.018:54:5,0:2,0:5,49,0,0	0/1:60,4:0.063:64:9,0:3,1:4,56,1,3	Pias1	intron_variant	MODIFIER
16348	chr9	70335331	.	C	A	.	PASS	AS_FilterStatus=SITE;AS_SB_TABLE=10,66|2,2;DP=84;ECNT=1;GERMQ=93;MBQ=36,20;MFRL=276,185;MMQ=60,60;MPOS=57;NALOD=1.62;NLOD=12.04;POPAF=6.00;TLOD=5.66;ANN=A|intron_variant|MODIFIER|Myo1e|Myo1e|transcript|NM_181072.3|protein_coding|10/27|c.1107+20C>A||||||	GT:AD:AF:DP:F1R2:F2R1:SB	0/0:46,0:0.023:46:29,0:9,0:8,38,0,0	0/1:30,4:0.093:34:18,2:8,0:2,28,2,2	Myo1e	intron_variant	MODIFIER
16385	chr9	75201464	.	C	A	.	PASS	AS_FilterStatus=SITE;AS_SB_TABLE=32,73|1,2;DP=112;ECNT=1;GERMQ=93;MBQ=34,20;MFRL=269,235;MMQ=60,60;MPOS=46;NALOD=1.67;NLOD=13.45;POPAF=6.00;TLOD=4.70;ANN=A|intron_variant|MODIFIER|Myo5a|Myo5a|transcript|NM_010864.2|protein_coding|34/40|c.4474+46C>A||||||	GT:AD:AF:DP:F1R2:F2R1:SB	0/0:55,0:0.021:55:26,0:14,0:17,38,0,0	0/1:50,3:0.060:53:24,1:15,1:15,35,1,2	Myo5a	intron_variant	MODIFIER
16425	chr9	83783336	.	C	A	.	PASS	AS_FilterStatus=SITE;AS_SB_TABLE=16,62|2,3;DP=84;ECNT=1;GERMQ=93;MBQ=34,20;MFRL=292,187;MMQ=60,60;MPOS=14;NALOD=1.60;NLOD=11.72;POPAF=6.00;TLOD=5.33;ANN=A|intron_variant|MODIFIER|Elovl4|Elovl4|transcript|NM_148941.2|protein_coding|4/5|c.542-73G>T||||||	GT:AD:AF:DP:F1R2:F2R1:SB	0/0:40,0:0.024:40:29,0:8,0:9,31,0,0	0/1:38,5:0.073:43:29,1:7,1:7,31,2,3	Elovl4	intron_variant	MODIFIER
16467	chr9	89974682	.	C	A	.	PASS	AS_FilterStatus=SITE;AS_SB_TABLE=54,19|2,1;DP=79;ECNT=1;GERMQ=93;MBQ=30,20;MFRL=255,215;MMQ=60,60;MPOS=55;NALOD=1.55;NLOD=10.23;POPAF=6.00;TLOD=5.33;ANN=A|intron_variant|MODIFIER|Rasgrf1|Rasgrf1|transcript|NM_011245.2|protein_coding|8/26|c.1275-83C>A||||||	GT:AD:AF:DP:F1R2:F2R1:SB	0/0:43,0:0.027:43:22,0:11,0:29,14,0,0	0/1:30,3:0.100:33:21,0:5,2:25,5,2,1	Rasgrf1	intron_variant	MODIFIER
16486	chr9	95969219	.	C	A	.	PASS	AS_FilterStatus=SITE;AS_SB_TABLE=143,69|3,3;DP=224;ECNT=1;GERMQ=93;MBQ=30,20;MFRL=263,198;MMQ=60,60;MPOS=36;NALOD=1.88;NLOD=22.12;POPAF=6.00;TLOD=6.09;ANN=A|intron_variant|MODIFIER|Xrn1|Xrn1|transcript|NM_011916.3|protein_coding|3/41|c.407-14C>A||||||,A|intron_variant|MODIFIER|Xrn1|Xrn1|transcript|NM_001311130.1|protein_coding|3/41|c.407-14C>A||||||	GT:AD:AF:DP:F1R2:F2R1:SB	0/0:87,0:0.013:87:51,0:18,0:57,30,0,0	0/1:125,6:0.035:131:77,3:33,0:86,39,3,3	Xrn1	intron_variant	MODIFIER
16521	chr9	99640027	.	G	T	.	PASS	AS_FilterStatus=SITE;AS_SB_TABLE=1,47|0,11;DP=60;ECNT=1;GERMQ=87;MBQ=33,28;MFRL=286,282;MMQ=60,60;MPOS=30;NALOD=1.53;NLOD=9.88;POPAF=6.00;TLOD=26.97;ANN=T|intron_variant|MODIFIER|Dzip1l|Dzip1l|transcript|NM_028258.4|protein_coding|3/15|c.586+129G>T||||||,T|intron_variant|MODIFIER|Dzip1l|Dzip1l|transcript|NM_001311142.1|protein_coding|3/15|c.586+129G>T||||||	GT:AD:AF:DP:F1R2:F2R1:SB	0/0:34,0:0.029:34:24,0:7,0:1,33,0,0	0/1:14,11:0.444:25:9,7:5,4:0,14,0,11	Dzip1l	intron_variant	MODIFIER
16531	chr9	102590296	.	A	G	.	PASS	AS_FilterStatus=SITE;AS_SB_TABLE=33,0|2,0;DP=35;ECNT=1;GERMQ=77;MBQ=30,36;MFRL=301,223;MMQ=60,60;MPOS=41;NALOD=1.26;NLOD=5.11;POPAF=6.00;TLOD=5.11;ANN=G|intron_variant|MODIFIER|Cep63|Cep63|transcript|NM_001081122.1|protein_coding|15/16|c.1838+32T>C||||||,G|intron_variant|MODIFIER|Cep63|Cep63|transcript|NM_001301689.1|protein_coding|14/14|c.1633-3284T>C||||||	GT:AD:AF:DP:F1R2:F2R1:SB	0/0:17,0:0.053:17:17,0:0,0:17,0,0,0	0/1:16,2:0.150:18:15,2:1,0:16,0,2,0	Cep63	intron_variant	MODIFIER
16558	chr9	105073869	.	C	A	.	PASS	AS_FilterStatus=SITE;AS_SB_TABLE=69,96|2,2;DP=171;ECNT=2;GERMQ=93;MBQ=31,20;MFRL=263,161;MMQ=60,60;MPOS=67;NALOD=1.88;NLOD=22.26;POPAF=6.00;TLOD=4.79;ANN=A|intron_variant|MODIFIER|Mrpl3|Mrpl3|transcript|NM_053159.3|protein_coding|8/9|c.816+17C>A||||||	GT:AD:AF:DP:F1R2:F2R1:SB	0/0:94,0:0.013:94:30,0:31,0:42,52,0,0	0/1:71,4:0.046:75:26,0:14,2:27,44,2,2	Mrpl3	intron_variant	MODIFIER
16597	chr9	107774680	.	C	A	.	PASS	AS_FilterStatus=SITE;AS_SB_TABLE=48,51|2,2;DP=106;ECNT=2;GERMQ=93;MBQ=33,20;MFRL=267,175;MMQ=60,60;MPOS=54;NALOD=1.63;NLOD=12.64;POPAF=6.00;TLOD=5.23;ANN=A|missense_variant|MODERATE|Rbm6|Rbm6|transcript|NM_011251.3|protein_coding|20/21|c.3143G>T|p.Ser1048Ile|3381/3718|3143/3357|1048/1118||,A|missense_variant|MODERATE|Rbm6|Rbm6|transcript|NM_029169.3|protein_coding|20/21|c.2747G>T|p.Ser916Ile|3652…	GT:AD:AF:DP:F1R2:F2R1:SB	0/0:51,0:0.023:51:21,0:9,0:27,24,0,0	0/1:48,4:0.064:52:12,2:10,0:21,27,2,2	Rbm5	upstream_gene_variant	MODIFIER
16703	chr9	120051225	.	C	A	.	PASS	AS_FilterStatus=SITE;AS_SB_TABLE=18,2|2,1;DP=24;ECNT=1;GERMQ=34;MBQ=35,20;MFRL=282,241;MMQ=60,60;MPOS=33;NALOD=1.04;NLOD=3.01;POPAF=6.00;TLOD=5.43;ANN=A|3_prime_UTR_variant|MODIFIER|Cx3cr1|Cx3cr1|transcript|NM_009987.4|protein_coding|2/2|c.*45G>T|||||45|	GT:AD:AF:DP:F1R2:F2R1:SB	0/0:10,0:0.083:10:7,0:3,0:8,2,0,0	0/1:10,3:0.213:13:9,1:1,1:10,0,2,1	Cx3cr1	3_prime_UTR_variant	MODIFIER
16717	chr9	122378786	.	C	A	.	PASS	AS_FilterStatus=SITE;AS_SB_TABLE=64,13|2,2;DP=81;ECNT=1;GERMQ=93;MBQ=35,20;MFRL=277,195;MMQ=60,60;MPOS=49;NALOD=1.52;NLOD=9.58;POPAF=6.00;TLOD=5.27;ANN=A|downstream_gene_variant|MODIFIER|A730085K08Rik|A730085K08Rik|transcript|NR_045967.1|pseudogene||n.*3236G>T|||||3236|,A|intron_variant|MODIFIER|Abhd5|Abhd5|transcript|NM_026179.2|protein_coding|5/6|c.780-36C>A||||||	GT:AD:AF:DP:F1R2:F2R1:SB	0/0:37,0:0.029:37:19,0:9,0:29,8,0,0	0/1:40,4:0.070:44:22,0:12,2:35,5,2,2	A730085K08Rik	downstream_gene_variant	MODIFIER
16740	chr9	123596055	.	C	A	.	PASS	AS_FilterStatus=SITE;AS_SB_TABLE=53,23|2,1;DP=80;ECNT=1;GERMQ=93;MBQ=31,20;MFRL=257,255;MMQ=48,47;MPOS=25;NALOD=1.56;NLOD=10.53;POPAF=6.00;TLOD=5.35;ANN=A|missense_variant|MODERATE|Slc6a20b|Slc6a20b|transcript|NM_011731.3|protein_coding|10/11|c.1746G>T|p.Trp582Cys|1952/3287|1746/1908|582/635||,A|downstream_gene_variant|MODIFIER|Sacm1l|Sacm1l|transcript|NM_030692.4|protein_coding||c.*5118C>A|||||3…	GT:AD:AF:DP:F1R2:F2R1:SB	0/0:44,0:0.027:44:22,0:13,0:28,16,0,0	0/1:32,3:0.100:35:19,1:7,1:25,7,2,1	Sacm1l	downstream_gene_variant	MODIFIER
16749	chrM	12128	.	T	C	.	PASS	AS_FilterStatus=SITE;AS_SB_TABLE=3134,1920|1349,852;DP=7462;ECNT=1;GERMQ=93;MBQ=29,34;MFRL=280,283;MMQ=60,60;MPOS=36;NALOD=-2.487e+02;NLOD=452.14;POPAF=6.00;TLOD=6610.99;ANN=C|intergenic_region|MODIFIER|||||||||||||	GT:AD:AF:DP:F1R2:F2R1:SB	0/0:3024,129:0.041:3153:1430,60:1492,64:1898,1126,90,39	0/1:2030,2072:0.506:4102:980,992:979,1028:1236,794,1259,813		intergenic_region	MODIFIER
16764	chrX	6623794	.	C	A	.	PASS	AS_FilterStatus=SITE;AS_SB_TABLE=36,82|2,2;DP=125;ECNT=1;GERMQ=93;MBQ=34,20;MFRL=275,225;MMQ=60,60;MPOS=30;NALOD=1.70;NLOD=14.70;POPAF=6.00;TLOD=4.81;ANN=A|stop_gained|HIGH|Shroom4|Shroom4|transcript|NM_001040459.2|protein_coding|6/9|c.3065C>A|p.Ser1022*|3178/8278|3065/4428|1022/1475||,A|stop_gained|HIGH|Shroom4|Shroom4|transcript|NM_001313764.1|protein_coding|6/9|c.2912C>A|p.Ser971*|3067/8167|29…	GT:AD:AF:DP:F1R2:F2R1:SB	0/0:58,0:0.019:58:32,0:12,0:17,41,0,0	0/1:60,4:0.052:64:34,1:19,1:19,41,2,2	Shroom4	stop_gained	HIGH
16778	chrX	8143276	.	T	C	.	PASS	AS_FilterStatus=SITE;AS_SB_TABLE=79,44|23,14;DP=166;ECNT=1;GERMQ=93;MBQ=28,21;MFRL=268,279;MMQ=60,60;MPOS=29;NALOD=1.87;NLOD=21.87;POPAF=6.00;TLOD=95.75;ANN=C|missense_variant|MODERATE|Rbm3|Rbm3|transcript|NM_001166409.2|protein_coding|6/7|c.461A>G|p.Asn154Ser|719/1348|461/465|154/154||,C|missense_variant|MODERATE|Rbm3|Rbm3|transcript|NM_016809.6|protein_coding|6/7|c.461A>G|p.Asn154Ser|719/2978|4…	GT:AD:AF:DP:F1R2:F2R1:SB	0/0:88,0:0.013:88:36,0:33,0:59,29,0,0	0/1:35,37:0.512:72:17,16:8,9:20,15,23,14	Rbm3os	upstream_gene_variant	MODIFIER
16920	chrX	50886858	.	C	A	.	PASS	AS_FilterStatus=SITE;AS_SB_TABLE=35,93|2,2;DP=134;ECNT=1;GERMQ=93;MBQ=35,20;MFRL=270,252;MMQ=60,60;MPOS=26;NALOD=1.77;NLOD=17.46;POPAF=6.00;TLOD=4.86;ANN=A|intron_variant|MODIFIER|Stk26|Stk26|transcript|NM_133729.2|protein_coding|7/11|c.783+22C>A||||||,A|intron_variant|MODIFIER|Stk26|Stk26|transcript|NM_001313744.1|protein_coding|7/11|c.783+22C>A||||||	GT:AD:AF:DP:F1R2:F2R1:SB	0/0:71,0:0.017:71:41,0:17,0:23,48,0,0	0/1:57,4:0.053:61:37,2:15,0:12,45,2,2	Stk26	intron_variant	MODIFIER
16945	chrX	57997036	.	A	T	.	PASS	AS_FilterStatus=SITE;AS_SB_TABLE=5,14|3,3;DP=26;ECNT=1;GERMQ=34;MBQ=29,29;MFRL=287,285;MMQ=60,60;MPOS=38;NALOD=1.23;NLOD=4.81;POPAF=6.00;TLOD=17.32;ANN=T|intergenic_region|MODIFIER|Gpr101-Zic3|Gpr101-Zic3|intergenic_region|Gpr101-Zic3|||n.57997036A>T||||||	GT:AD:AF:DP:F1R2:F2R1:SB	0/0:16,0:0.056:16:6,0:10,0:5,11,0,0	0/1:3,6:0.638:9:0,3:3,3:0,3,3,3	Gpr101-Zic3	intergenic_region	MODIFIER
17039	chrX	101262540	.	C	A	.	PASS	AS_FilterStatus=SITE;AS_SB_TABLE=2,26|0,3;DP=31;ECNT=1;GERMQ=55;MBQ=34,29;MFRL=290,267;MMQ=60,60;MPOS=16;NALOD=1.15;NLOD=3.91;POPAF=6.00;TLOD=6.14;ANN=A|downstream_gene_variant|MODIFIER|Foxo4|Foxo4|transcript|NM_018789.2|protein_coding||c.*3018C>A|||||1667|,A|downstream_gene_variant|MODIFIER|Il2rg|Il2rg|transcript|NM_013563.4|protein_coding||c.*2312G>T|||||1845|,A|downstream_gene_variant|MODIFIER…	GT:AD:AF:DP:F1R2:F2R1:SB	0/0:13,0:0.067:13:9,0:3,0:0,13,0,0	0/1:15,3:0.210:18:7,3:7,0:2,13,0,3	Foxo4	downstream_gene_variant	MODIFIER
17040	chrX	101276013	.	C	A	.	PASS	AS_FilterStatus=SITE;AS_SB_TABLE=58,6|2,1;DP=69;ECNT=1;GERMQ=93;MBQ=31,20;MFRL=297,184;MMQ=60,60;MPOS=36;NALOD=1.43;NLOD=7.82;POPAF=6.00;TLOD=5.06;ANN=A|intron_variant|MODIFIER|Med12|Med12|transcript|NM_021521.2|protein_coding|4/44|c.557-87C>A||||||	GT:AD:AF:DP:F1R2:F2R1:SB	0/0:28,0:0.036:28:20,0:6,0:26,2,0,0	0/1:36,3:0.080:39:16,1:13,1:32,4,2,1	Med12	intron_variant	MODIFIER
17044	chrX	101414350	.	C	A	.	PASS	AS_FilterStatus=SITE;AS_SB_TABLE=59,23|2,2;DP=89;ECNT=1;GERMQ=93;MBQ=31,20;MFRL=270,207;MMQ=60,60;MPOS=47;NALOD=1.57;NLOD=10.79;POPAF=6.00;TLOD=5.47;ANN=A|downstream_gene_variant|MODIFIER|Zmym3|Zmym3|transcript|NM_001177986.1|protein_coding||c.*820G>T|||||580|,A|downstream_gene_variant|MODIFIER|Zmym3|Zmym3|transcript|NM_001177988.1|protein_coding||c.*969G>T|||||580|,A|downstream_gene_variant|MODI…	GT:AD:AF:DP:F1R2:F2R1:SB	0/0:41,0:0.026:41:23,0:9,0:32,9,0,0	0/1:41,4:0.079:45:25,2:7,0:27,14,2,2	Zmym3	downstream_gene_variant	MODIFIER
17083	chrX	112660511	.	C	G	.	PASS	AS_FilterStatus=SITE;AS_SB_TABLE=156,107|37,27;DP=335;ECNT=1;GERMQ=93;MBQ=30,33;MFRL=275,285;MMQ=60,60;MPOS=41;NALOD=2.16;NLOD=42.54;POPAF=6.00;TLOD=179.44;ANN=G|intron_variant|MODIFIER|Pof1b|Pof1b|transcript|NM_181579.1|protein_coding|7/16|c.848+1240G>C||||||	GT:AD:AF:DP:F1R2:F2R1:SB	0/0:164,0:6.891e-03:164:53,0:78,0:99,65,0,0	0/1:99,64:0.402:163:34,28:47,28:57,42,37,27	Pof1b	intron_variant	MODIFIER
17146	chrX	134545748	.	G	A	.	PASS	AS_FilterStatus=SITE;AS_SB_TABLE=4,33|1,2;DP=42;ECNT=1;GERMQ=77;MBQ=32,20;MFRL=283,251;MMQ=60,60;MPOS=28;NALOD=1.32;NLOD=5.67;POPAF=6.00;TLOD=6.03;ANN=A|upstream_gene_variant|MODIFIER|Timm8a1|Timm8a1.2|transcript|NM_013898.3.2|protein_coding||c.-4160C>T|||||4078|,A|intron_variant|MODIFIER|Btk|Btk|transcript|NM_013482.2|protein_coding|17/18|c.1751-109C>T||||||	GT:AD:AF:DP:F1R2:F2R1:SB	0/0:20,0:0.046:20:6,0:6,0:2,18,0,0	0/1:17,3:0.156:20:9,1:5,0:2,15,1,2	Timm8a1	upstream_gene_variant	MODIFIER
17166	chrX	141174765	.	C	A	.	PASS	AS_FilterStatus=SITE;AS_SB_TABLE=25,14|2,1;DP=42;ECNT=1;GERMQ=81;MBQ=33,20;MFRL=289,224;MMQ=60,60;MPOS=30;NALOD=1.34;NLOD=6.32;POPAF=6.00;TLOD=5.19;ANN=A|intron_variant|MODIFIER|Col4a6|Col4a6|transcript|NM_053185.2|protein_coding|39/44|c.3974-48G>T||||||	GT:AD:AF:DP:F1R2:F2R1:SB	0/0:23,0:0.043:23:13,0:8,0:15,8,0,0	0/1:16,3:0.158:19:10,2:5,0:10,6,2,1	Col4a6	intron_variant	MODIFIER
17168	chrX	141183649	.	C	A	.	PASS	AS_FilterStatus=SITE;AS_SB_TABLE=11,31|1,1;DP=44;ECNT=2;GERMQ=78;MBQ=27,30;MFRL=268,261;MMQ=60,60;MPOS=21;NALOD=1.40;NLOD=7.22;POPAF=6.00;TLOD=7.05;ANN=A|intron_variant|MODIFIER|Col4a6|Col4a6|transcript|NM_053185.2|protein_coding|31/44|c.3142-57G>T||||||	GT:AD:AF:DP:F1R2:F2R1:PGT:PID:PS:SB	0|0:34,0:0.038:34:9,0:5,0:0|1:141183644_TTGC_T:141183644:10,24,0,0	0|1:8,2:0.182:10:3,1:2,0:0|1:141183644_TTGC_T:141183644:1,7,1,1	Col4a6	intron_variant	MODIFIER
17179	chrX	144474336	.	C	A	.	PASS	AS_FilterStatus=SITE;AS_SB_TABLE=1,19|1,2;DP=23;ECNT=1;GERMQ=34;MBQ=33,20;MFRL=280,280;MMQ=60,60;MPOS=12;NALOD=1.08;NLOD=3.26;POPAF=6.00;TLOD=5.46;ANN=A|3_prime_UTR_variant|MODIFIER|Trpc5os|Trpc5os|transcript|NM_001195579.1|protein_coding|4/4|c.*119C>A|||||119|,A|intron_variant|MODIFIER|Trpc5|Trpc5|transcript|NM_009428.3|protein_coding|3/10|c.900+6624G>T||||||	GT:AD:AF:DP:F1R2:F2R1:SB	0/0:11,0:0.077:11:7,0:3,0:1,10,0,0	0/1:9,3:0.231:12:5,1:3,1:0,9,1,2	Trpc5os	3_prime_UTR_variant	MODIFIER
17180	chrX	144555354	.	C	A	.	PASS	AS_FilterStatus=SITE;AS_SB_TABLE=107,107|2,3;DP=224;ECNT=1;GERMQ=93;MBQ=33,20;MFRL=266,260;MMQ=60,60;MPOS=18;NALOD=2.00;NLOD=29.49;POPAF=6.00;TLOD=6.21;ANN=A|intron_variant|MODIFIER|Trpc5|Trpc5|transcript|NM_009428.3|protein_coding|1/10|c.-21-31492G>T||||||,A|non_coding_transcript_exon_variant|MODIFIER|Mageb16-ps1|Mageb16-ps1|transcript|NR_033647.1|pseudogene|1/1|n.886G>T||||||	GT:AD:AF:DP:F1R2:F2R1:SB	0/0:114,0:0.010:114:56,0:40,0:60,54,0,0	0/1:100,5:0.044:105:55,2:27,1:47,53,2,3	Trpc5	intron_variant	MODIFIER
17199	chrX	154972333	.	G	T	.	PASS	AS_FilterStatus=SITE;AS_SB_TABLE=57,33|2,2;DP=95;ECNT=1;GERMQ=93;MBQ=33,20;MFRL=280,191;MMQ=60,60;MPOS=33;NALOD=1.65;NLOD=13.10;POPAF=6.00;TLOD=5.41;ANN=T|intergenic_region|MODIFIER|Magea3-Magea8|Magea3-Magea8|intergenic_region|Magea3-Magea8|||n.154972333G>T||||||	GT:AD:AF:DP:F1R2:F2R1:SB	0/0:49,0:0.022:49:26,0:14,0:31,18,0,0	0/1:41,4:0.075:45:26,2:8,0:26,15,2,2	Magea3-Magea8	intergenic_region	MODIFIER
17231	chrX	164515038	.	C	A	.	PASS	AS_FilterStatus=SITE;AS_SB_TABLE=34,64|2,2;DP=104;ECNT=1;GERMQ=93;MBQ=33,20;MFRL=267,244;MMQ=60,60;MPOS=26;NALOD=1.65;NLOD=12.94;POPAF=6.00;TLOD=5.23;ANN=A|intron_variant|MODIFIER|Asb9|Asb9|transcript|NM_027027.2|protein_coding|3/7|c.162+30C>A||||||	GT:AD:AF:DP:F1R2:F2R1:SB	0/0:50,0:0.022:50:32,0:9,0:17,33,0,0	0/1:48,4:0.068:52:29,2:9,0:17,31,2,2	Asb9	intron_variant	MODIFIER
17233	chrX	164944177	.	GGAGA	G	.	PASS	AS_FilterStatus=SITE;AS_SB_TABLE=28,14|4,0;DP=56;ECNT=1;GERMQ=58;MBQ=21,32;MFRL=216,278;MMQ=60,60;MPOS=27;NALOD=0.892;NLOD=4.22;POPAF=6.00;RPA=14,12;RU=GA;STR;STRQ=93;TLOD=11.58;ANN=G|intron_variant|MODIFIER|Mospd2|Mospd2|transcript|NM_029730.4|protein_coding|12/14|c.1186+36_1186+39delTCTC||||||,G|intron_variant|MODIFIER|Mospd2|Mospd2|transcript|NM_001290523.1|protein_coding|12/14|c.1186+36_1186+…	GT:AD:AF:DP:F1R2:F2R1:SB	0/0:19,0:0.054:19:11,0:2,0:13,6,0,0	0/1:23,4:0.208:27:11,2:5,2:15,8,4,0	Mospd2	intron_variant	MODIFIER
17234	chrX	164956438	.	G	T	.	PASS	AS_FilterStatus=SITE;AS_SB_TABLE=62,32|2,2;DP=100;ECNT=1;GERMQ=93;MBQ=32,20;MFRL=268,204;MMQ=60,60;MPOS=48;NALOD=1.65;NLOD=12.89;POPAF=6.00;TLOD=5.41;ANN=T|intron_variant|MODIFIER|Mospd2|Mospd2|transcript|NM_029730.4|protein_coding|7/14|c.577+41C>A||||||,T|intron_variant|MODIFIER|Mospd2|Mospd2|transcript|NM_001290523.1|protein_coding|7/14|c.577+41C>A||||||,T|intron_variant|MODIFIER|Mospd2|Mospd2|…	GT:AD:AF:DP:F1R2:F2R1:SB	0/0:49,0:0.022:49:26,0:13,0:33,16,0,0	0/1:45,4:0.075:49:21,0:12,2:29,16,2,2	Mospd2	intron_variant	MODIFIER
