# Supplementary material for: Differential tumor immune microenvironment coupled with tumor progression or tumor eradication in HPV-antigen expressing squamous cell carcinoma (SCC) models
Source: Front Immunol. 2024 Jul 11;15:1405318. doi: 10.3389/fimmu.2024.1405318 (PMC11269233; doi:10.3389/fimmu.2024.1405318)
Supplement: Supplementary file 3 [file DataSheet_3.csv]

	CHROM	POS	ID	REF	ALT	QUAL	FILTER	INFO	FORMAT	NORMAL	TUMOR	anno.gene	anno.type	anno.imapct
88	chr10	24900560	.	C	A	.	PASS	AS_FilterStatus=SITE;AS_SB_TABLE=15,0|2,0;DP=18;ECNT=1;GERMQ=26;MBQ=35,32;MFRL=257,284;MMQ=60,60;MPOS=50;NALOD=1.000;NLOD=2.71;POPAF=6.00;TLOD=5.73;ANN=A|intron_variant|MODIFIER|Med23|Med23|transcript|NM_001166416.1|protein_coding|18/29|c.2123-136C>A||||||,A|intron_variant|MODIFIER|Med23|Med23|transcript|NM_027347.3|protein_coding|17/28|c.2105-136C>A||||||	GT:AD:AF:DP:F1R2:F2R1:SB	0/0:9,0:0.091:9:7,0:2,0:9,0,0,0	0/1:6,2:0.296:8:5,2:1,0:6,0,2,0	Med23	intron_variant	MODIFIER
138	chr10	41454983	.	T	A	.	PASS	AS_FilterStatus=SITE;AS_SB_TABLE=47,13|5,0;DP=67;ECNT=1;GERMQ=93;MBQ=29,31;MFRL=284,311;MMQ=60,60;MPOS=60;NALOD=1.41;NLOD=7.52;POPAF=6.00;TLOD=11.27;ANN=A|downstream_gene_variant|MODIFIER|Zbtb24|Zbtb24|transcript|NM_001277230.1|protein_coding||c.*2799T>A|||||1515|,A|intron_variant|MODIFIER|Zbtb24|Zbtb24|transcript|NM_153398.3|protein_coding|2/6|c.950-45T>A||||||,A|intron_variant|MODIFIER|Zbtb24|Z…	GT:AD:AF:DP:F1R2:F2R1:SB	0/0:29,0:0.037:29:15,0:10,0:23,6,0,0	0/1:31,5:0.171:36:21,2:6,3:24,7,5,0	Zbtb24	downstream_gene_variant	MODIFIER
151	chr10	43413759	.	A	T	.	PASS	AS_FilterStatus=SITE;AS_SB_TABLE=1,60|0,16;DP=78;ECNT=1;GERMQ=93;MBQ=29,30;MFRL=296,299;MMQ=60,60;MPOS=25;NALOD=1.61;NLOD=12.03;POPAF=6.00;TLOD=41.63;ANN=T|intron_variant|MODIFIER|Pdss2|Pdss2|transcript|NM_027772.2|protein_coding|7/7|c.1047+212A>T||||||,T|intron_variant|MODIFIER|Pdss2|Pdss2|transcript|NM_001168289.1|protein_coding|7/7|c.1047+212A>T||||||	GT:AD:AF:DP:F1R2:F2R1:SB	0/0:40,0:0.024:40:23,0:17,0:0,40,0,0	0/1:21,16:0.436:37:12,15:9,1:1,20,0,16	Pdss2	intron_variant	MODIFIER
163	chr10	50730166	.	T	G	.	PASS	AS_FilterStatus=SITE;AS_SB_TABLE=0,56|0,3;DP=63;ECNT=1;GERMQ=93;MBQ=29,33;MFRL=326,407;MMQ=60,60;MPOS=39;NALOD=1.53;NLOD=9.58;POPAF=6.00;TLOD=6.21;ANN=G|intron_variant|MODIFIER|Ascc3|Ascc3|transcript|NM_198007.2|protein_coding|26/41|c.4211+169T>G||||||	GT:AD:AF:DP:F1R2:F2R1:SB	0/0:32,0:0.029:32:20,0:11,0:0,32,0,0	0/1:24,3:0.137:27:19,3:5,0:0,24,0,3	Ascc3	intron_variant	MODIFIER
182	chr10	56214904	.	C	A	.	PASS	AS_FilterStatus=SITE;AS_SB_TABLE=78,4|4,0;DP=86;ECNT=1;GERMQ=93;MBQ=34,29;MFRL=292,329;MMQ=60,60;MPOS=30;NALOD=1.57;NLOD=10.83;POPAF=6.00;TLOD=6.49;ANN=A|intron_variant|MODIFIER|Tbc1d32|Tbc1d32|transcript|NM_001033385.3|protein_coding|3/32|c.486+46G>T||||||	GT:AD:AF:DP:F1R2:F2R1:SB	0/0:39,0:0.026:39:23,0:13,0:35,4,0,0	0/1:43,4:0.102:47:23,2:19,2:43,0,4,0	Tbc1d32	intron_variant	MODIFIER
641	chr10	82670175	.	C	A	.	PASS	AS_FilterStatus=SITE;AS_SB_TABLE=84,11|3,0;DP=106;ECNT=1;GERMQ=93;MBQ=32,30;MFRL=284,280;MMQ=60,60;MPOS=40;NALOD=1.61;NLOD=11.69;POPAF=6.00;TLOD=5.57;ANN=A|intron_variant|MODIFIER|Glt8d2|Glt8d2|transcript|NM_029102.3|protein_coding|3/9|c.118+103G>T||||||	GT:AD:AF:DP:F1R2:F2R1:SB	0/0:43,0:0.024:43:25,0:12,0:39,4,0,0	0/1:52,3:0.074:55:19,2:24,0:45,7,3,0	Glt8d2	intron_variant	MODIFIER
710	chr10	92700675	.	G	A	.	PASS	AS_FilterStatus=SITE;AS_SB_TABLE=71,13|3,0;DP=93;ECNT=2;GERMQ=93;MBQ=28,31;MFRL=285,282;MMQ=60,60;MPOS=31;NALOD=1.59;NLOD=11.29;POPAF=6.00;TLOD=5.68;ANN=A|intron_variant|MODIFIER|Nedd1|Nedd1|transcript|NM_008682.2|protein_coding|6/14|c.719+45C>T||||||	GT:AD:AF:DP:F1R2:F2R1:PGT:PID:PS:SB	0|0:40,0:0.025:40:25,0:8,0:1|0:92700672_C_A:92700672:33,7,0,0	1|0:44,3:0.082:47:33,2:6,1:1|0:92700672_C_A:92700672:38,6,3,0	Nedd1	intron_variant	MODIFIER
813	chr10	116322729	.	C	A	.	PASS	AS_FilterStatus=SITE;AS_SB_TABLE=36,69|2,2;DP=115;ECNT=1;GERMQ=93;MBQ=34,20;MFRL=268,228;MMQ=60,60;MPOS=31;NALOD=1.65;NLOD=12.94;POPAF=6.00;TLOD=5.08;ANN=A|intron_variant|MODIFIER|Ptprb|Ptprb|transcript|NM_029928.2|protein_coding|7/31|c.1660+44C>A||||||	GT:AD:AF:DP:F1R2:F2R1:SB	0/0:53,0:0.022:53:26,0:12,0:23,30,0,0	0/1:52,4:0.061:56:28,1:15,1:13,39,2,2	Ptprb	intron_variant	MODIFIER
878	chr10	128045984	.	A	G	.	PASS	AS_FilterStatus=SITE;AS_SB_TABLE=34,1|7,0;DP=44;ECNT=1;GERMQ=59;MBQ=30,36;MFRL=304,330;MMQ=60,60;MPOS=8;NALOD=1.39;NLOD=6.87;POPAF=6.00;TLOD=22.12;ANN=G|intron_variant|MODIFIER|Naca|Naca|transcript|NM_001113199.1|protein_coding|3/8|c.5987-184A>G||||||,G|intron_variant|MODIFIER|Naca|Naca|transcript|NM_001282976.1|protein_coding|2/7|c.71-184A>G||||||,G|intron_variant|MODIFIER|Naca|Naca|transcript|N…	GT:AD:AF:DP:F1R2:F2R1:SB	0/0:23,0:0.039:23:13,0:9,0:23,0,0,0	0/1:12,7:0.381:19:5,6:7,1:11,1,7,0	Naca	intron_variant	MODIFIER
883	chr10	128205161	.	C	A	.	PASS	AS_FilterStatus=SITE;AS_SB_TABLE=69,52|2,2;DP=127;ECNT=1;GERMQ=93;MBQ=35,20;MFRL=259,199;MMQ=60,60;MPOS=39;NALOD=1.72;NLOD=15.65;POPAF=6.00;TLOD=4.97;ANN=A|missense_variant|MODERATE|Gls2|Gls2|transcript|NM_001033264.3|protein_coding|12/18|c.1121C>A|p.Pro374His|1212/2460|1121/1809|374/602||,A|missense_variant|MODERATE|Gls2|Gls2|transcript|NM_001285777.1|protein_coding|11/17|c.554C>A|p.Pro185His|11…	GT:AD:AF:DP:F1R2:F2R1:SB	0/0:62,0:0.019:62:29,0:20,0:36,26,0,0	0/1:59,4:0.056:63:29,1:19,1:33,26,2,2	Spryd4	downstream_gene_variant	MODIFIER
933	chr11	3127092	.	G	A	.	PASS	AS_FilterStatus=SITE;AS_SB_TABLE=57,18|2,1;DP=78;ECNT=1;GERMQ=93;MBQ=33,32;MFRL=273,231;MMQ=60,60;MPOS=35;NALOD=1.54;NLOD=10.18;POPAF=6.00;TLOD=5.27;ANN=A|downstream_gene_variant|MODIFIER|Sfi1|Sfi1|transcript|NM_030207.2|protein_coding||c.*4935C>T|||||4758|,A|intron_variant|MODIFIER|Pisd-ps1|Pisd-ps1|transcript|NR_003517.1|pseudogene|2/6|n.376-387G>A||||||	GT:AD:AF:DP:F1R2:F2R1:SB	0/0:34,0:0.028:34:18,0:9,0:29,5,0,0	0/1:41,3:0.097:44:20,1:10,1:28,13,2,1	Sfi1	downstream_gene_variant	MODIFIER
1037	chr11	3137474	.	C	T	.	PASS	AS_FilterStatus=SITE;AS_SB_TABLE=22,43|3,2;DP=71;ECNT=1;GERMQ=93;MBQ=28,31;MFRL=286,225;MMQ=60,60;MPOS=31;NALOD=1.51;NLOD=9.24;POPAF=6.00;TLOD=9.53;ANN=T|intron_variant|MODIFIER|Sfi1|Sfi1|transcript|NM_030207.2|protein_coding|22/32|c.2183-368G>A||||||	GT:AD:AF:DP:F1R2:F2R1:SB	0/0:33,0:0.030:33:15,0:14,0:14,19,0,0	0/1:32,5:0.133:37:14,1:14,3:8,24,3,2	Sfi1	intron_variant	MODIFIER
1040	chr11	3138623	.	C	A	.	PASS	AS_FilterStatus=SITE;AS_SB_TABLE=43,31|2,2;DP=80;ECNT=2;GERMQ=93;MBQ=35,20;MFRL=266,196;MMQ=60,60;MPOS=36;NALOD=1.48;NLOD=8.73;POPAF=6.00;TLOD=5.25;ANN=A|intron_variant|MODIFIER|Sfi1|Sfi1|transcript|NM_030207.2|protein_coding|22/32|c.2182+1514G>T||||||	GT:AD:AF:DP:F1R2:F2R1:SB	0/0:31,0:0.032:31:7,0:7,0:11,20,0,0	0/1:43,4:0.069:47:18,1:16,1:32,11,2,2	Sfi1	intron_variant	MODIFIER
1041	chr11	3138878	.	A	T	.	PASS	AS_FilterStatus=SITE;AS_SB_TABLE=38,44|1,1;DP=86;ECNT=2;GERMQ=93;MBQ=30,31;MFRL=263,229;MMQ=60,60;MPOS=35;NALOD=1.50;NLOD=9.03;POPAF=6.00;TLOD=6.79;ANN=T|intron_variant|MODIFIER|Sfi1|Sfi1|transcript|NM_030207.2|protein_coding|22/32|c.2182+1259T>A||||||	GT:AD:AF:DP:F1R2:F2R1:PGT:PID:PS:SB	0|0:34,0:0.031:34:9,0:12,0:0|1:3138878_A_T:3138878:18,16,0,0	0|1:48,2:0.063:50:15,1:15,0:0|1:3138878_A_T:3138878:20,28,1,1	Sfi1	intron_variant	MODIFIER
1042	chr11	3138902	.	G	C	.	PASS	AS_FilterStatus=SITE;AS_SB_TABLE=35,45|1,2;DP=83;ECNT=2;GERMQ=93;MBQ=35,20;MFRL=263,167;MMQ=60,60;MPOS=33;NALOD=1.48;NLOD=8.73;POPAF=6.00;TLOD=6.82;ANN=C|intron_variant|MODIFIER|Sfi1|Sfi1|transcript|NM_030207.2|protein_coding|22/32|c.2182+1235C>G||||||	GT:AD:AF:DP:F1R2:F2R1:PGT:PID:PS:SB	0|0:36,0:0.032:36:9,0:7,0:0|1:3138878_A_T:3138878:18,18,0,0	0|1:44,3:0.065:47:11,1:15,0:0|1:3138878_A_T:3138878:17,27,1,2	Sfi1	intron_variant	MODIFIER
1043	chr11	3139153	.	T	A	.	PASS	AS_FilterStatus=SITE;AS_SB_TABLE=20,4|1,3;DP=31;ECNT=1;GERMQ=34;MBQ=29,27;MFRL=300,323;MMQ=60,60;MPOS=50;NALOD=0.992;NLOD=2.41;POPAF=6.00;TLOD=7.51;ANN=A|intron_variant|MODIFIER|Sfi1|Sfi1|transcript|NM_030207.2|protein_coding|22/32|c.2182+984A>T||||||	GT:AD:AF:DP:F1R2:F2R1:SB	0/0:8,0:0.094:8:3,0:5,0:6,2,0,0	0/1:16,4:0.228:20:6,0:7,1:14,2,1,3	Sfi1	intron_variant	MODIFIER
1148	chr11	3154530	.	C	A	.	PASS	AS_FilterStatus=SITE;AS_SB_TABLE=15,25|2,2;DP=46;ECNT=1;GERMQ=70;MBQ=31,30;MFRL=247,274;MMQ=60,40;MPOS=45;NALOD=1.13;NLOD=3.35;POPAF=6.00;TLOD=6.32;ANN=A|intron_variant|MODIFIER|Sfi1|Sfi1|transcript|NM_030207.2|protein_coding|13/32|c.1274+869G>T||||||	GT:AD:AF:DP:F1R2:F2R1:SB	0/0:13,0:0.071:13:6,0:0,0:4,9,0,0	0/1:27,4:0.164:31:8,3:8,0:11,16,2,2	Sfi1	intron_variant	MODIFIER
1162	chr11	3156046	.	G	A	.	PASS	AS_FilterStatus=SITE;AS_SB_TABLE=25,34|3,4;DP=69;ECNT=1;GERMQ=93;MBQ=33,25;MFRL=277,316;MMQ=60,60;MPOS=45;NALOD=1.44;NLOD=7.78;POPAF=6.00;TLOD=12.08;ANN=A|intron_variant|MODIFIER|Sfi1|Sfi1|transcript|NM_030207.2|protein_coding|12/32|c.1177-550C>T||||||	GT:AD:AF:DP:F1R2:F2R1:SB	0/0:30,0:0.035:30:8,0:16,0:12,18,0,0	0/1:29,7:0.197:36:8,4:16,1:13,16,3,4	Sfi1	intron_variant	MODIFIER
1216	chr11	3166778	.	G	A	.	PASS	AS_FilterStatus=SITE;AS_SB_TABLE=19,29|2,3;DP=54;ECNT=1;GERMQ=76;MBQ=30,31;MFRL=260,248;MMQ=60,60;MPOS=43;NALOD=1.14;NLOD=3.87;POPAF=6.00;TLOD=9.31;ANN=A|intron_variant|MODIFIER|Sfi1|Sfi1|transcript|NM_030207.2|protein_coding|7/32|c.591-1100C>T||||||	GT:AD:AF:DP:F1R2:F2R1:SB	0/0:18,0:0.067:18:9,0:2,0:6,12,0,0	0/1:30,5:0.156:35:16,2:8,1:13,17,2,3	Sfi1	intron_variant	MODIFIER
1219	chr11	3169738	.	G	A	.	PASS	AS_FilterStatus=SITE;AS_SB_TABLE=18,18|1,2;DP=40;ECNT=1;GERMQ=70;MBQ=28,31;MFRL=261,305;MMQ=60,60;MPOS=35;NALOD=1.15;NLOD=3.91;POPAF=6.00;TLOD=6.14;ANN=A|intron_variant|MODIFIER|Sfi1|Sfi1|transcript|NM_030207.2|protein_coding|7/32|c.590+849C>T||||||	GT:AD:AF:DP:F1R2:F2R1:SB	0/0:14,0:0.067:14:10,0:3,0:10,4,0,0	0/1:22,3:0.181:25:10,1:7,2:8,14,1,2	Sfi1	intron_variant	MODIFIER
1232	chr11	3172061	.	C	A	.	PASS	AS_FilterStatus=SITE;AS_SB_TABLE=49,41|2,2;DP=95;ECNT=1;GERMQ=93;MBQ=35,25;MFRL=258,247;MMQ=60,60;MPOS=25;NALOD=1.35;NLOD=6.32;POPAF=6.00;TLOD=5.39;ANN=A|intron_variant|MODIFIER|Sfi1|Sfi1|transcript|NM_030207.2|protein_coding|6/32|c.473-1357G>T||||||	GT:AD:AF:DP:F1R2:F2R1:SB	0/0:23,0:0.043:23:4,0:9,0:12,11,0,0	0/1:67,4:0.061:71:19,2:25,0:37,30,2,2	Sfi1	intron_variant	MODIFIER
1234	chr11	3172742	.	A	G	.	PASS	AS_FilterStatus=SITE;AS_SB_TABLE=35,49|2,4;DP=93;ECNT=1;GERMQ=93;MBQ=28,33;MFRL=266,251;MMQ=60,60;MPOS=38;NALOD=1.45;NLOD=8.08;POPAF=6.00;TLOD=12.25;ANN=G|intron_variant|MODIFIER|Sfi1|Sfi1|transcript|NM_030207.2|protein_coding|6/32|c.473-2038T>C||||||	GT:AD:AF:DP:F1R2:F2R1:SB	0/0:31,0:0.034:31:16,0:10,0:11,20,0,0	0/1:53,6:0.109:59:25,1:22,4:24,29,2,4	Sfi1	intron_variant	MODIFIER
1242	chr11	3176509	.	G	A	.	PASS	AS_FilterStatus=SITE;AS_SB_TABLE=31,46|5,2;DP=84;ECNT=2;GERMQ=93;MBQ=28,28;MFRL=263,271;MMQ=60,60;MPOS=17;NALOD=1.56;NLOD=10.53;POPAF=6.00;TLOD=14.68;ANN=A|intron_variant|MODIFIER|Sfi1|Sfi1|transcript|NM_030207.2|protein_coding|6/32|c.472+918C>T||||||	GT:AD:AF:DP:F1R2:F2R1:SB	0/0:42,0:0.027:42:16,0:18,0:15,27,0,0	0/1:35,7:0.185:42:16,3:12,3:16,19,5,2	Sfi1	intron_variant	MODIFIER
1243	chr11	3176587	.	A	C	.	PASS	AS_FilterStatus=SITE;AS_SB_TABLE=45,37|3,1;DP=86;ECNT=2;GERMQ=93;MBQ=29,28;MFRL=263,230;MMQ=60,60;MPOS=34;NALOD=1.54;NLOD=10.23;POPAF=6.00;TLOD=7.54;ANN=C|intron_variant|MODIFIER|Sfi1|Sfi1|transcript|NM_030207.2|protein_coding|6/32|c.472+840T>G||||||	GT:AD:AF:DP:F1R2:F2R1:SB	0/0:41,0:0.028:41:13,0:12,0:18,23,0,0	0/1:41,4:0.100:45:24,2:9,1:27,14,3,1	Sfi1	intron_variant	MODIFIER
1271	chr11	3180890	.	T	G	.	PASS	AS_FilterStatus=SITE;AS_SB_TABLE=55,67|4,6;DP=138;ECNT=2;GERMQ=93;MBQ=31,34;MFRL=271,270;MMQ=60,60;MPOS=41;NALOD=1.78;NLOD=17.40;POPAF=6.00;TLOD=25.53;ANN=G|intron_variant|MODIFIER|Sfi1|Sfi1|transcript|NM_030207.2|protein_coding|4/32|c.267-1383A>C||||||	GT:AD:AF:DP:F1R2:F2R1:SB	0/0:64,0:0.016:64:26,0:23,0:32,32,0,0	0/1:58,10:0.159:68:18,4:27,4:23,35,4,6	Sfi1	intron_variant	MODIFIER
1275	chr11	3181956	.	G	A	.	PASS	AS_FilterStatus=SITE;AS_SB_TABLE=8,8|1,2;DP=21;ECNT=2;GERMQ=22;MBQ=28,20;MFRL=226,154;MMQ=60,60;MPOS=24;NALOD=0.997;NLOD=2.66;POPAF=6.00;TLOD=5.98;ANN=A|intron_variant|MODIFIER|Sfi1|Sfi1|transcript|NM_030207.2|protein_coding|4/32|c.267-2449C>T||||||	GT:AD:AF:DP:F1R2:F2R1:SB	0/0:9,0:0.092:9:4,0:4,0:6,3,0,0	0/1:7,3:0.270:10:5,1:2,1:2,5,1,2	Sfi1	intron_variant	MODIFIER
1284	chr11	3185722	.	G	A	.	PASS	AS_FilterStatus=SITE;AS_SB_TABLE=130,34|5,1;DP=173;ECNT=2;GERMQ=93;MBQ=28,26;MFRL=344,375;MMQ=60,60;MPOS=47;NALOD=1.81;NLOD=19.41;POPAF=6.00;TLOD=7.39;ANN=A|intron_variant|MODIFIER|Sfi1|Sfi1|transcript|NM_030207.2|protein_coding|4/32|c.266+343C>T||||||	GT:AD:AF:DP:F1R2:F2R1:SB	0/0:70,1:0.015:71:33,0:26,0:56,14,1,0	0/1:94,5:0.052:99:37,2:38,2:74,20,4,1	Sfi1	intron_variant	MODIFIER
1330	chr11	3190394	.	G	A	.	PASS	AS_FilterStatus=SITE;AS_SB_TABLE=60,43|2,1;DP=111;ECNT=2;GERMQ=93;MBQ=33,30;MFRL=268,242;MMQ=60,60;MPOS=35;NALOD=1.69;NLOD=14.40;POPAF=6.00;TLOD=6.70;ANN=A|intron_variant|MODIFIER|Sfi1|Sfi1|transcript|NM_030207.2|protein_coding|1/32|c.-93-1338C>T||||||	GT:AD:AF:DP:F1R2:F2R1:SB	0/0:56,0:0.020:56:19,0:23,0:32,24,0,0	0/1:47,3:0.087:50:16,1:19,1:28,19,2,1	Sfi1	intron_variant	MODIFIER
1331	chr11	3190697	.	C	A	.	PASS	AS_FilterStatus=SITE;AS_SB_TABLE=46,52|2,1;DP=101;ECNT=2;GERMQ=93;MBQ=34,30;MFRL=273,365;MMQ=60,60;MPOS=50;NALOD=1.68;NLOD=14.15;POPAF=6.00;TLOD=5.92;ANN=A|intron_variant|MODIFIER|Sfi1|Sfi1|transcript|NM_030207.2|protein_coding|1/32|c.-93-1641G>T||||||	GT:AD:AF:DP:F1R2:F2R1:SB	0/0:52,0:0.020:52:23,0:19,0:25,27,0,0	0/1:46,3:0.089:49:24,2:15,1:21,25,2,1	Sfi1	intron_variant	MODIFIER
1334	chr11	3192605	.	G	A	.	PASS	AS_FilterStatus=SITE;AS_SB_TABLE=10,17|1,3;DP=35;ECNT=1;GERMQ=43;MBQ=28,30;MFRL=261,244;MMQ=60,60;MPOS=50;NALOD=1.08;NLOD=3.26;POPAF=6.00;TLOD=8.93;ANN=A|intron_variant|MODIFIER|Sfi1|Sfi1|transcript|NM_030207.2|protein_coding|1/32|c.-94+755C>T||||||	GT:AD:AF:DP:F1R2:F2R1:SB	0/0:11,0:0.077:11:5,0:4,0:3,8,0,0	0/1:16,4:0.250:20:4,3:9,1:7,9,1,3	Sfi1	intron_variant	MODIFIER
1339	chr11	3193856	.	C	G	.	PASS	AS_FilterStatus=SITE;AS_SB_TABLE=31,36|2,1;DP=74;ECNT=1;GERMQ=93;MBQ=28,33;MFRL=271,371;MMQ=60,60;MPOS=54;NALOD=1.38;NLOD=6.92;POPAF=6.00;TLOD=6.58;ANN=G|upstream_gene_variant|MODIFIER|Sfi1|Sfi1|transcript|NM_030207.2|protein_coding||c.-4893G>C|||||393|,G|intergenic_region|MODIFIER|Sfi1-Eif4enif1|Sfi1-Eif4enif1|intergenic_region|Sfi1-Eif4enif1|||n.3193856C>G||||||	GT:AD:AF:DP:F1R2:F2R1:SB	0/0:26,0:0.040:26:7,0:11,0:12,14,0,0	0/1:41,3:0.097:44:9,2:21,1:19,22,2,1	Sfi1	upstream_gene_variant	MODIFIER
1341	chr11	3194447	.	A	G	.	PASS	AS_FilterStatus=SITE;AS_SB_TABLE=44,50|2,2;DP=103;ECNT=2;GERMQ=93;MBQ=30,35;MFRL=310,312;MMQ=60,53;MPOS=13;NALOD=1.66;NLOD=13.20;POPAF=6.00;TLOD=4.97;ANN=G|upstream_gene_variant|MODIFIER|Sfi1|Sfi1|transcript|NM_030207.2|protein_coding||c.-5484T>C|||||984|,G|intergenic_region|MODIFIER|Sfi1-Eif4enif1|Sfi1-Eif4enif1|intergenic_region|Sfi1-Eif4enif1|||n.3194447A>G||||||	GT:AD:AF:DP:F1R2:F2R1:SB	0/0:50,0:0.022:50:15,0:19,0:23,27,0,0	0/1:44,4:0.082:48:13,1:14,2:21,23,2,2	Sfi1	upstream_gene_variant	MODIFIER
1344	chr11	3194772	.	C	A	.	PASS	AS_FilterStatus=SITE;AS_SB_TABLE=40,57|1,2;DP=101;ECNT=2;GERMQ=93;MBQ=34,20;MFRL=280,206;MMQ=60,60;MPOS=40;NALOD=1.53;NLOD=9.93;POPAF=6.00;TLOD=6.46;ANN=A|upstream_gene_variant|MODIFIER|Sfi1|Sfi1|transcript|NM_030207.2|protein_coding||c.-5809G>T|||||1309|,A|intergenic_region|MODIFIER|Sfi1-Eif4enif1|Sfi1-Eif4enif1|intergenic_region|Sfi1-Eif4enif1|||n.3194772C>A||||||	GT:AD:AF:DP:F1R2:F2R1:PGT:PID:PS:SB	0|0:39,0:0.029:39:10,0:17,0:0|1:3194767_C_CA:3194767:17,22,0,0	0|1:58,3:0.054:61:16,0:21,2:0|1:3194767_C_CA:3194767:23,35,1,2	Sfi1	upstream_gene_variant	MODIFIER
1352	chr11	3197993	.	T	A	.	PASS	AS_FilterStatus=SITE;AS_SB_TABLE=42,34|3,2;DP=85;ECNT=1;GERMQ=93;MBQ=28,20;MFRL=262,228;MMQ=60,60;MPOS=21;NALOD=1.47;NLOD=8.38;POPAF=6.00;TLOD=7.41;ANN=A|upstream_gene_variant|MODIFIER|Sfi1|Sfi1|transcript|NM_030207.2|protein_coding||c.-9030A>T|||||4530|,A|upstream_gene_variant|MODIFIER|Eif4enif1|Eif4enif1|transcript|NM_001166548.1|protein_coding||c.-5665T>A|||||4360|,A|upstream_gene_variant|MODI…	GT:AD:AF:DP:F1R2:F2R1:SB	0/0:33,0:0.033:33:9,0:17,0:17,16,0,0	0/1:43,5:0.105:48:10,1:20,2:25,18,3,2	Sfi1	upstream_gene_variant	MODIFIER
1361	chr11	3491825	.	G	T	.	PASS	AS_FilterStatus=SITE;AS_SB_TABLE=26,11|2,2;DP=41;ECNT=1;GERMQ=65;MBQ=36,20;MFRL=291,249;MMQ=60,60;MPOS=23;NALOD=1.08;NLOD=3.31;POPAF=6.00;TLOD=5.92;ANN=T|downstream_gene_variant|MODIFIER|Inpp5j|Inpp5j|transcript|NM_172439.3|protein_coding||c.*2835C>A|||||2447|,T|intron_variant|MODIFIER|Pla2g3|Pla2g3|transcript|NM_172791.2|protein_coding|4/6|c.1055-67G>T||||||	GT:AD:AF:DP:F1R2:F2R1:SB	0/0:12,0:0.077:12:7,0:3,0:7,5,0,0	0/1:25,4:0.115:29:17,0:5,2:19,6,2,2	Inpp5j	downstream_gene_variant	MODIFIER
1368	chr11	3969684	.	C	A	.	PASS	AS_FilterStatus=SITE;AS_SB_TABLE=8,32|2,2;DP=46;ECNT=1;GERMQ=71;MBQ=33,20;MFRL=282,237;MMQ=60,60;MPOS=33;NALOD=1.30;NLOD=5.42;POPAF=6.00;TLOD=6.25;ANN=A|intron_variant|MODIFIER|Pes1|Pes1|transcript|NM_022889.3|protein_coding|3/14|c.258+98C>A||||||	GT:AD:AF:DP:F1R2:F2R1:SB	0/0:21,0:0.048:21:8,0:9,0:6,15,0,0	0/1:19,4:0.137:23:7,2:9,0:2,17,2,2	Pes1	intron_variant	MODIFIER
1389	chr11	6213991	.	G	A	.	PASS	AS_FilterStatus=SITE;AS_SB_TABLE=33,15|2,2;DP=52;ECNT=1;GERMQ=84;MBQ=24,20;MFRL=252,215;MMQ=60,60;MPOS=27;NALOD=1.30;NLOD=5.72;POPAF=6.00;TLOD=6.20;ANN=A|intron_variant|MODIFIER|Npc1l1|Npc1l1|transcript|NM_207242.2|protein_coding|18/18|c.3799+20C>T||||||	GT:AD:AF:DP:F1R2:F2R1:SB	0/0:25,0:0.048:25:12,0:7,0:18,7,0,0	0/1:23,4:0.136:27:12,1:6,1:15,8,2,2	Npc1l1	intron_variant	MODIFIER
1391	chr11	6658512	.	CCCCAAGCCTCTTACCTCCGAATGTCGCTGTTGCTGCAAGCCGGCTGCATCTTAGTTGGCCATGAAGA	C	.	PASS	AS_FilterStatus=SITE;AS_SB_TABLE=48,55|2,1;DP=111;ECNT=1;GERMQ=93;MBQ=20,20;MFRL=236,252;MMQ=60,60;MPOS=34;NALOD=1.57;NLOD=10.84;POPAF=6.00;TLOD=6.18;ANN=C|bidirectional_gene_fusion|HIGH|Gm11978&Ramp3|Gm11978&Ramp3|gene_variant|Gm11978|||n.6658579_6658513delTCTTCATGGCCAACTAAGATGCAGCCGGCTTGCAGCAACAGCGACATTCGGAGGTAAGAGGCTTGGG||||||	GT:AD:AF:DP:F1R2:F2R1:SB	0/0:57,1:0.026:58:10,0:15,0:28,29,1,0	0/1:46,2:0.061:48:15,1:4,0:20,26,1,1	Gm11978&Ramp3	bidirectional_gene_fusion	HIGH
1392	chr11	6782774	.	G	T	.	PASS	AS_FilterStatus=SITE;AS_SB_TABLE=87,90|3,1;DP=188;ECNT=1;GERMQ=93;MBQ=32,31;MFRL=260,289;MMQ=60,60;MPOS=60;NALOD=1.86;NLOD=20.88;POPAF=6.00;TLOD=5.63;ANN=T|intergenic_region|MODIFIER|Gm11981-Adcy1|Gm11981-Adcy1|intergenic_region|Gm11981-Adcy1|||n.6782774G>T||||||	GT:AD:AF:DP:F1R2:F2R1:SB	0/0:85,0:0.014:85:22,0:42,0:42,43,0,0	0/1:92,4:0.059:96:19,2:56,2:45,47,3,1	Gm11981-Adcy1	intergenic_region	MODIFIER
1433	chr11	21712134	.	C	A	.	PASS	AS_FilterStatus=SITE;AS_SB_TABLE=25,70|2,2;DP=102;ECNT=1;GERMQ=93;MBQ=34,20;MFRL=278,206;MMQ=60,60;MPOS=43;NALOD=1.65;NLOD=13.24;POPAF=6.00;TLOD=5.23;ANN=A|intron_variant|MODIFIER|Wdpcp|Wdpcp|transcript|NM_145425.3|protein_coding|10/17|c.1342+63C>A||||||	GT:AD:AF:DP:F1R2:F2R1:SB	0/0:49,0:0.022:49:33,0:11,0:11,38,0,0	0/1:46,4:0.066:50:34,2:6,0:14,32,2,2	Wdpcp	intron_variant	MODIFIER
1499	chr11	35809009	.	C	A	.	PASS	AS_FilterStatus=SITE;AS_SB_TABLE=25,3|2,1;DP=33;ECNT=1;GERMQ=53;MBQ=32,20;MFRL=273,262;MMQ=60,60;MPOS=20;NALOD=1.24;NLOD=4.82;POPAF=6.00;TLOD=5.60;ANN=A|intron_variant|MODIFIER|Rars|Rars|transcript|NM_025936.3|protein_coding|14/14|c.1873+86G>T||||||	GT:AD:AF:DP:F1R2:F2R1:SB	0/0:17,0:0.054:17:8,0:8,0:16,1,0,0	0/1:11,3:0.231:14:5,1:4,1:9,2,2,1	Rars	intron_variant	MODIFIER
1523	chr11	46648551	.	T	C	.	PASS	AS_FilterStatus=SITE;AS_SB_TABLE=88,44|3,1;DP=138;ECNT=1;GERMQ=93;MBQ=29,36;MFRL=256,318;MMQ=60,60;MPOS=61;NALOD=1.80;NLOD=18.31;POPAF=6.00;TLOD=9.33;ANN=C|upstream_gene_variant|MODIFIER|Gm4926|Gm4926|transcript|NR_028066.1|pseudogene||n.-3545A>G|||||3545|,C|intergenic_region|MODIFIER|Gm4926-Timd2|Gm4926-Timd2|intergenic_region|Gm4926-Timd2|||n.46648551T>C||||||	GT:AD:AF:DP:F1R2:F2R1:SB	0/0:75,0:0.016:75:19,0:39,0:49,26,0,0	0/1:57,4:0.100:61:21,2:23,2:39,18,3,1	Gm4926	upstream_gene_variant	MODIFIER
1526	chr11	47542348	.	TAA	T	.	PASS	AS_FilterStatus=SITE;AS_SB_TABLE=6,47|1,5;DP=97;ECNT=1;GERMQ=78;MBQ=27,30;MFRL=267,246;MMQ=60,60;MPOS=40;NALOD=1.57;NLOD=7.99;POPAF=6.00;RPA=14,12;RU=A;STR;STRQ=93;TLOD=10.60;ANN=T|intergenic_region|MODIFIER|Sgcd-Mir6380|Sgcd-Mir6380|intergenic_region|Sgcd-Mir6380|||n.47542349_47542350delAA||||||	GT:AD:AF:DP:F1R2:F2R1:SB	0/0:31,1:0.029:32:10,1:8,0:5,26,1,0	0/1:22,5:0.204:27:4,1:9,1:1,21,0,5	Sgcd-Mir6380	intergenic_region	MODIFIER
1540	chr11	50407718	.	AG	A	.	PASS	AS_FilterStatus=SITE;AS_SB_TABLE=26,4|2,1;DP=33;ECNT=2;GERMQ=38;MBQ=30,31;MFRL=271,283;MMQ=60,60;MPOS=36;NALOD=1.15;NLOD=3.91;POPAF=6.00;TLOD=8.20;ANN=A|intron_variant|MODIFIER|Rufy1|Rufy1|transcript|NM_172557.2|protein_coding|9/17|c.1140+104delC||||||	GT:AD:AF:DP:F1R2:F2R1:PGT:PID:PS:SB	0|0:14,0:0.067:14:10,0:2,0:0|1:50407718_AG_A:50407718:13,1,0,0	0|1:16,3:0.158:19:13,1:0,1:0|1:50407718_AG_A:50407718:13,3,2,1	Rufy1	intron_variant	MODIFIER
1541	chr11	50407720	.	AGAGAGAGAGAGAGAGAGAGAGAGAGAGAGAGAGAGAAAGAG	A	.	PASS	AS_FilterStatus=SITE;AS_SB_TABLE=43,11|2,1;DP=58;ECNT=2;GERMQ=93;MBQ=30,31;MFRL=274,283;MMQ=60,60;MPOS=37;NALOD=1.35;NLOD=6.29;POPAF=6.00;TLOD=7.54;ANN=A|intron_variant|MODIFIER|Rufy1|Rufy1|transcript|NM_172557.2|protein_coding|9/17|c.1140+62_1140+102delCTCTTTCTCTCTCTCTCTCTCTCTCTCTCTCTCTCTCTCTC||||||	GT:AD:AF:DP:F1R2:F2R1:PGT:PID:PS:SB	0|0:25,0:0.043:25:11,0:2,0:0|1:50407718_AG_A:50407718:20,5,0,0	0|1:29,3:0.100:32:13,1:0,1:0|1:50407718_AG_A:50407718:23,6,2,1	Rufy1	intron_variant	MODIFIER
1565	chr11	53953274	.	G	A	.	PASS	AS_FilterStatus=SITE;AS_SB_TABLE=7,64|1,13;DP=88;ECNT=1;GERMQ=93;MBQ=35,32;MFRL=290,258;MMQ=60,60;MPOS=43;NALOD=1.61;NLOD=12.04;POPAF=6.00;TLOD=38.35;ANN=A|intron_variant|MODIFIER|Slc22a21|Slc22a21|transcript|NM_019723.2|protein_coding|7/9|c.1277-91C>T||||||	GT:AD:AF:DP:F1R2:F2R1:SB	0/0:44,0:0.024:44:19,0:7,0:4,40,0,0	0/1:27,14:0.343:41:15,7:3,1:3,24,1,13	Slc22a21	intron_variant	MODIFIER
1572	chr11	54676454	.	C	A	.	PASS	AS_FilterStatus=SITE;AS_SB_TABLE=8,31|2,2;DP=46;ECNT=1;GERMQ=70;MBQ=36,20;MFRL=283,181;MMQ=60,60;MPOS=33;NALOD=1.25;NLOD=4.82;POPAF=6.00;TLOD=5.98;ANN=A|intron_variant|MODIFIER|Rapgef6|Rapgef6|transcript|NM_001252494.1|protein_coding|23/28|c.3436+39C>A||||||,A|intron_variant|MODIFIER|Rapgef6|Rapgef6|transcript|NM_001252496.1|protein_coding|24/28|c.3460+39C>A||||||,A|intron_variant|MODIFIER|Rapgef…	GT:AD:AF:DP:F1R2:F2R1:SB	0/0:18,0:0.053:18:10,0:5,0:4,14,0,0	0/1:21,4:0.124:25:14,2:6,0:4,17,2,2	Rapgef6	intron_variant	MODIFIER
1575	chr11	55103812	.	C	A	.	PASS	AS_FilterStatus=SITE;AS_SB_TABLE=16,47|1,3;DP=71;ECNT=1;GERMQ=93;MBQ=33,25;MFRL=270,266;MMQ=60,60;MPOS=27;NALOD=1.45;NLOD=8.08;POPAF=6.00;TLOD=6.78;ANN=A|intron_variant|MODIFIER|Gm2a|Gm2a|transcript|NM_010299.3|protein_coding|2/3|c.243+64C>A||||||	GT:AD:AF:DP:F1R2:F2R1:SB	0/0:33,0:0.034:33:16,0:8,0:7,26,0,0	0/1:30,4:0.125:34:19,1:5,2:9,21,1,3	Gm2a	intron_variant	MODIFIER
1591	chr11	59008464	.	C	A	.	PASS	AS_FilterStatus=SITE;AS_SB_TABLE=73,31|3,2;DP=110;ECNT=1;GERMQ=93;MBQ=31,20;MFRL=282,258;MMQ=60,60;MPOS=29;NALOD=1.57;NLOD=10.83;POPAF=6.00;TLOD=5.46;ANN=A|downstream_gene_variant|MODIFIER|Obscn|Obscn|transcript|NM_199152.3|protein_coding||c.*4192G>T|||||3677|,A|intron_variant|MODIFIER|Obscn|Obscn|transcript|NM_001171512.2|protein_coding|82/103|c.19461+45G>T||||||	GT:AD:AF:DP:F1R2:F2R1:SB	0/0:41,0:0.026:41:26,0:10,0:28,13,0,0	0/1:63,5:0.064:68:32,3:24,0:45,18,3,2	Obscn	downstream_gene_variant	MODIFIER
1626	chr11	63993817	.	G	A	.	PASS	AS_FilterStatus=SITE;AS_SB_TABLE=61,23|2,2;DP=90;ECNT=1;GERMQ=93;MBQ=34,20;MFRL=249,277;MMQ=60,60;MPOS=11;NALOD=1.55;NLOD=10.19;POPAF=6.00;TLOD=5.38;ANN=A|intron_variant|MODIFIER|Cox10|Cox10|transcript|NM_178379.3|protein_coding|5/6|c.692+69C>T||||||	GT:AD:AF:DP:F1R2:F2R1:SB	0/0:41,0:0.028:41:24,0:8,0:30,11,0,0	0/1:43,4:0.074:47:26,2:6,0:31,12,2,2	Cox10	intron_variant	MODIFIER
1627	chr11	64979201	.	CTGCGACACCTGCGTACG	C	.	PASS	AS_FilterStatus=SITE;AS_SB_TABLE=17,13|1,1;DP=33;ECNT=1;GERMQ=48;MBQ=31,34;MFRL=266,210;MMQ=60,60;MPOS=24;NALOD=1.06;NLOD=3.03;POPAF=6.00;TLOD=6.74;ANN=C|frameshift_variant|HIGH|Elac2|Elac2|transcript|NM_023479.2|protein_coding|1/25|c.92_108delTGCGACACCTGCGTACG|p.Leu31fs|168/2781|92/2496|31/831||	GT:AD:AF:DP:F1R2:F2R1:SB	0/0:12,0:0.081:12:4,0:4,0:7,5,0,0	0/1:18,2:0.133:20:2,0:8,1:10,8,1,1	Elac2	frameshift_variant	HIGH
1656	chr11	69227981	.	C	A	.	PASS	AS_FilterStatus=SITE;AS_SB_TABLE=24,6|2,2;DP=37;ECNT=1;GERMQ=45;MBQ=30,20;MFRL=262,226;MMQ=60,60;MPOS=37;NALOD=1.04;NLOD=3.01;POPAF=6.00;TLOD=6.34;ANN=A|intron_variant|MODIFIER|Gucy2e|Gucy2e|transcript|NM_008192.3|protein_coding|10/18|c.2122+62G>T||||||	GT:AD:AF:DP:F1R2:F2R1:SB	0/0:12,0:0.083:12:3,0:7,0:9,3,0,0	0/1:18,4:0.151:22:8,2:6,0:15,3,2,2	Gucy2e	intron_variant	MODIFIER
1700	chr11	72865763	.	C	A	.	PASS	AS_FilterStatus=SITE;AS_SB_TABLE=37,4|1,2;DP=44;ECNT=1;GERMQ=86;MBQ=33,30;MFRL=313,286;MMQ=60,60;MPOS=32;NALOD=1.34;NLOD=6.27;POPAF=6.00;TLOD=5.89;ANN=A|intron_variant|MODIFIER|Zzef1|Zzef1|transcript|NM_001045536.2|protein_coding|21/54|c.3235-62C>A||||||	GT:AD:AF:DP:F1R2:F2R1:SB	0/0:22,0:0.044:22:11,0:9,0:21,1,0,0	0/1:19,3:0.167:22:15,2:3,1:16,3,1,2	Zzef1	intron_variant	MODIFIER
1716	chr11	74148971	.	C	T	.	PASS	AS_FilterStatus=SITE;AS_SB_TABLE=3,23|1,2;DP=31;ECNT=1;GERMQ=47;MBQ=33,20;MFRL=281,200;MMQ=60,60;MPOS=52;NALOD=1.20;NLOD=4.47;POPAF=6.00;TLOD=5.65;ANN=T|intergenic_region|MODIFIER|Olfr401-Olfr402|Olfr401-Olfr402|intergenic_region|Olfr401-Olfr402|||n.74148971C>T||||||	GT:AD:AF:DP:F1R2:F2R1:SB	0/0:16,0:0.059:16:5,0:7,0:3,13,0,0	0/1:10,3:0.217:13:4,1:4,0:0,10,1,2	Olfr401-Olfr402	intergenic_region	MODIFIER
1788	chr11	82741175	.	T	C	.	PASS	AS_FilterStatus=SITE;AS_SB_TABLE=38,1|3,0;DP=43;ECNT=1;GERMQ=83;MBQ=32,35;MFRL=277,311;MMQ=60,60;MPOS=59;NALOD=1.28;NLOD=5.42;POPAF=6.00;TLOD=7.20;ANN=C|intron_variant|MODIFIER|Cct6b|Cct6b|transcript|NM_009839.3|protein_coding|7/13|c.885+101A>G||||||,C|intron_variant|MODIFIER|Cct6b|Cct6b|transcript|NM_001291242.1|protein_coding|7/13|c.768+101A>G||||||	GT:AD:AF:DP:F1R2:F2R1:SB	0/0:18,0:0.050:18:15,0:3,0:18,0,0,0	0/1:21,3:0.160:24:16,1:4,2:20,1,3,0	Cct6b	intron_variant	MODIFIER
1792	chr11	82901422	.	C	A	.	PASS	AS_FilterStatus=SITE;AS_SB_TABLE=17,0|2,1;DP=20;ECNT=1;GERMQ=24;MBQ=35,20;MFRL=277,244;MMQ=60,60;MPOS=28;NALOD=0.954;NLOD=2.41;POPAF=6.00;TLOD=5.68;ANN=A|downstream_gene_variant|MODIFIER|Fndc8|Fndc8|transcript|NM_030224.1|protein_coding||c.*1750C>A|||||685|,A|intron_variant|MODIFIER|Nle1|Nle1|transcript|NM_145431.2|protein_coding|12/12|c.1445+135G>T||||||	GT:AD:AF:DP:F1R2:F2R1:SB	0/0:8,0:0.100:8:4,0:4,0:8,0,0,0	0/1:9,3:0.231:12:8,0:1,2:9,0,2,1	Fndc8	downstream_gene_variant	MODIFIER
1800	chr11	83516767	.	C	A	.	PASS	AS_FilterStatus=SITE;AS_SB_TABLE=35,69|2,2;DP=111;ECNT=1;GERMQ=93;MBQ=33,25;MFRL=268,281;MMQ=60,60;MPOS=8;NALOD=1.61;NLOD=12.04;POPAF=6.00;TLOD=5.64;ANN=A|intron_variant|MODIFIER|Heatr9|Heatr9|transcript|NM_001045543.2|protein_coding|7/14|c.608-19G>T||||||	GT:AD:AF:DP:F1R2:F2R1:SB	0/0:49,0:0.024:49:23,0:13,0:19,30,0,0	0/1:55,4:0.074:59:29,1:17,2:16,39,2,2	Heatr9	intron_variant	MODIFIER
1839	chr11	87774444	.	CTTTT	C	.	PASS	AS_FilterStatus=SITE;AS_SB_TABLE=10,3|2,1;DP=20;ECNT=1;GERMQ=4;MBQ=29,34;MFRL=286,289;MMQ=60,60;MPOS=47;NALOD=0.588;NLOD=2.35;POPAF=6.00;RPA=26,22;RU=T;STR;STRQ=93;TLOD=9.12;ANN=C|intron_variant|MODIFIER|Bzrap1|Bzrap1|transcript|NM_172449.2|protein_coding|16/31|c.2087-79_2087-76delTTTT||||||	GT:AD:AF:DP:F1R2:F2R1:SB	0/0:9,0:0.095:9:6,0:1,0:7,2,0,0	0/1:4,3:0.444:7:1,0:1,3:3,1,2,1	Bzrap1	intron_variant	MODIFIER
1879	chr11	96147385	.	C	A	.	PASS	AS_FilterStatus=SITE;AS_SB_TABLE=54,27|3,1;DP=90;ECNT=1;GERMQ=93;MBQ=30,20;MFRL=254,289;MMQ=60,60;MPOS=38;NALOD=1.57;NLOD=10.53;POPAF=6.00;TLOD=5.33;ANN=A|intron_variant|MODIFIER|Ttll6|Ttll6|transcript|NM_172799.4|protein_coding|8/14|c.1078-20C>A||||||	GT:AD:AF:DP:F1R2:F2R1:SB	0/0:40,0:0.026:40:25,0:9,0:28,12,0,0	0/1:41,4:0.099:45:18,1:12,1:26,15,3,1	Ttll6	intron_variant	MODIFIER
1890	chr11	97163784	.	C	A	.	PASS	AS_FilterStatus=SITE;AS_SB_TABLE=30,6|3,0;DP=41;ECNT=1;GERMQ=75;MBQ=35,32;MFRL=310,273;MMQ=60,60;MPOS=72;NALOD=1.26;NLOD=5.12;POPAF=6.00;TLOD=6.47;ANN=A|intron_variant|MODIFIER|Kpnb1|Kpnb1|transcript|NM_008379.3|protein_coding|20/21|c.2468+130G>T||||||	GT:AD:AF:DP:F1R2:F2R1:SB	0/0:17,0:0.053:17:9,0:8,0:13,4,0,0	0/1:19,3:0.165:22:13,1:6,2:17,2,3,0	Kpnb1	intron_variant	MODIFIER
1927	chr11	99485698	.	C	A	.	PASS	AS_FilterStatus=SITE;AS_SB_TABLE=74,35|2,2;DP=113;ECNT=1;GERMQ=93;MBQ=34,20;MFRL=274,254;MMQ=60,60;MPOS=23;NALOD=1.65;NLOD=13.19;POPAF=6.00;TLOD=4.92;ANN=A|stop_gained|HIGH|Krt23|Krt23|transcript|NM_033373.1|protein_coding|3/8|c.631G>T|p.Glu211*|677/1539|631/1269|211/422||;LOF=(Krt23|Krt23|1|1.00);NMD=(Krt23|Krt23|1|1.00)	GT:AD:AF:DP:F1R2:F2R1:SB	0/0:50,0:0.022:50:36,0:7,0:38,12,0,0	0/1:59,4:0.053:63:40,0:13,2:36,23,2,2	Krt23	stop_gained	HIGH
1944	chr11	101018509	.	C	A	.	PASS	AS_FilterStatus=SITE;AS_SB_TABLE=167,86|4,2;DP=268;ECNT=1;GERMQ=93;MBQ=30,20;MFRL=258,214;MMQ=60,60;MPOS=35;NALOD=2.04;NLOD=32.50;POPAF=6.00;TLOD=7.78;ANN=A|intron_variant|MODIFIER|Atp6v0a1|Atp6v0a1|transcript|NM_001243051.1|protein_coding|2/20|c.118-55C>A||||||,A|intron_variant|MODIFIER|Atp6v0a1|Atp6v0a1|transcript|NM_001243049.1|protein_coding|1/20|c.-63-55C>A||||||,A|intron_variant|MODIFIER|At…	GT:AD:AF:DP:F1R2:F2R1:SB	0/0:132,0:8.954e-03:132:71,0:33,0:90,42,0,0	0/1:121,6:0.046:127:73,1:23,3:77,44,4,2	Atp6v0a1	intron_variant	MODIFIER
1947	chr11	101287442	.	C	A	.	PASS	AS_FilterStatus=SITE;AS_SB_TABLE=70,53|2,2;DP=132;ECNT=1;GERMQ=93;MBQ=28,25;MFRL=254,208;MMQ=60,60;MPOS=53;NALOD=1.69;NLOD=14.13;POPAF=6.00;TLOD=5.48;ANN=A|stop_gained|HIGH|Cntd1|Cntd1|transcript|NM_026562.2|protein_coding|7/7|c.866C>A|p.Ser289*|969/2228|866/1005|289/334||,A|downstream_gene_variant|MODIFIER|Becn1|Becn1|transcript|NM_019584.3|protein_coding||c.*1371G>T|||||825|	GT:AD:AF:DP:F1R2:F2R1:SB	0/0:54,0:0.020:54:29,0:17,0:33,21,0,0	0/1:69,4:0.064:73:37,2:16,1:37,32,2,2	Cntd1	stop_gained	HIGH
1951	chr11	101429692	.	C	G	.	PASS	AS_FilterStatus=SITE;AS_SB_TABLE=5,17|0,4;DP=26;ECNT=1;GERMQ=33;MBQ=35,34;MFRL=274,312;MMQ=60,60;MPOS=59;NALOD=1.08;NLOD=3.31;POPAF=6.00;TLOD=11.31;ANN=G|upstream_gene_variant|MODIFIER|Ptges3l|Ptges3l|transcript|NM_026865.2|protein_coding||c.-5069G>C|||||4359|,G|intron_variant|MODIFIER|Rundc1|Rundc1|transcript|NM_172566.4|protein_coding|2/4|c.666+82C>G||||||	GT:AD:AF:DP:F1R2:F2R1:SB	0/0:11,0:0.077:11:4,0:5,0:2,9,0,0	0/1:11,4:0.333:15:6,2:3,2:3,8,0,4	Ptges3l	upstream_gene_variant	MODIFIER
1986	chr11	105210596	.	G	T	.	PASS	AS_FilterStatus=SITE;AS_SB_TABLE=76,90|4,6;DP=182;ECNT=1;GERMQ=93;MBQ=28,21;MFRL=243,260;MMQ=60,60;MPOS=54;NALOD=1.83;NLOD=19.56;POPAF=6.00;TLOD=17.08;ANN=T|missense_variant|MODERATE|Tlk2|Tlk2|transcript|NM_001112705.2|protein_coding|6/22|c.319G>T|p.Val107Phe|846/5481|319/2253|107/750||,T|missense_variant|MODERATE|Tlk2|Tlk2|transcript|NM_001294334.1|protein_coding|6/20|c.319G>T|p.Val107Phe|846/34…	GT:AD:AF:DP:F1R2:F2R1:SB	0/0:92,0:0.015:92:46,0:16,0:43,49,0,0	0/1:74,10:0.123:84:44,6:14,2:33,41,4,6	Tlk2	intron_variant	MODIFIER
2033	chr11	109976789	.	C	A	.	PASS	AS_FilterStatus=SITE;AS_SB_TABLE=0,14|0,4;DP=18;ECNT=1;GERMQ=14;MBQ=36,30;MFRL=316,323;MMQ=60,60;MPOS=38;NALOD=0.954;NLOD=2.41;POPAF=6.00;TLOD=10.54;ANN=A|intron_variant|MODIFIER|Abca8b|Abca8b|transcript|NM_013851.2|protein_coding|5/38|c.568-126G>T||||||	GT:AD:AF:DP:F1R2:F2R1:SB	0/0:8,0:0.100:8:8,0:0,0:0,8,0,0	0/1:6,4:0.417:10:4,3:2,1:0,6,0,4	Abca8b	intron_variant	MODIFIER
2058	chr11	115882088	.	A	C	.	PASS	AS_FilterStatus=SITE;AS_SB_TABLE=14,14|1,4;DP=40;ECNT=1;GERMQ=40;MBQ=30,36;MFRL=300,298;MMQ=60,60;MPOS=43;NALOD=0.967;NLOD=4.11;POPAF=6.00;TLOD=11.55;ANN=C|intergenic_region|MODIFIER|Llgl2-Recql5|Llgl2-Recql5|intergenic_region|Llgl2-Recql5|||n.115882088A>C||||||	GT:AD:AF:DP:F1R2:F2R1:SB	0/0:15,0:0.057:15:8,0:4,0:11,4,0,0	0/1:13,5:0.301:18:6,1:3,2:3,10,1,4	Llgl2-Recql5	intergenic_region	MODIFIER
2090	chr11	119369294	.	C	A	.	PASS	AS_FilterStatus=SITE;AS_SB_TABLE=30,48|2,2;DP=85;ECNT=1;GERMQ=93;MBQ=28,20;MFRL=251,222;MMQ=60,60;MPOS=38;NALOD=1.58;NLOD=10.79;POPAF=6.00;TLOD=5.62;ANN=A|intron_variant|MODIFIER|Slc26a11|Slc26a11|transcript|NM_178743.3|protein_coding|8/16|c.934+29C>A||||||	GT:AD:AF:DP:F1R2:F2R1:SB	0/0:46,0:0.026:46:21,0:11,0:20,26,0,0	0/1:32,4:0.093:36:19,2:7,0:10,22,2,2	Slc26a11	intron_variant	MODIFIER
2179	chr12	22697263	.	A	G	.	PASS	AS_FilterStatus=SITE;AS_SB_TABLE=10,75|0,3;DP=89;ECNT=1;GERMQ=93;MBQ=31,34;MFRL=283,251;MMQ=60,60;MPOS=27;NALOD=1.68;NLOD=13.84;POPAF=6.00;TLOD=6.36;ANN=G|intergenic_region|MODIFIER|Gm4425-2410018L13Rik|Gm4425-2410018L13Rik|intergenic_region|Gm4425-2410018L13Rik|||n.22697263A>G||||||	GT:AD:AF:DP:F1R2:F2R1:SB	0/0:47,0:0.021:47:27,0:19,0:2,45,0,0	0/1:38,3:0.103:41:23,2:11,1:8,30,0,3	Gm4425-2410018L13Rik	intergenic_region	MODIFIER
2259	chr12	54185752	.	C	A	.	PASS	AS_FilterStatus=SITE;AS_SB_TABLE=9,60|2,2;DP=76;ECNT=1;GERMQ=93;MBQ=28,20;MFRL=273,199;MMQ=60,60;MPOS=46;NALOD=1.48;NLOD=8.68;POPAF=6.00;TLOD=5.43;ANN=A|intron_variant|MODIFIER|Egln3|Egln3|transcript|NM_028133.2|protein_coding|1/4|c.358-92G>T||||||	GT:AD:AF:DP:F1R2:F2R1:SB	0/0:32,0:0.032:32:11,0:14,0:5,27,0,0	0/1:37,4:0.076:41:18,2:11,0:4,33,2,2	Egln3	intron_variant	MODIFIER
2286	chr12	62365768	.	G	T	.	PASS	AS_FilterStatus=SITE;AS_SB_TABLE=76,62|3,2;DP=149;ECNT=1;GERMQ=93;MBQ=28,20;MFRL=272,199;MMQ=60,60;MPOS=24;NALOD=1.77;NLOD=17.14;POPAF=6.00;TLOD=7.00;ANN=T|intergenic_region|MODIFIER|Lrfn5-Spanxn4|Lrfn5-Spanxn4|intergenic_region|Lrfn5-Spanxn4|||n.62365768G>T||||||	GT:AD:AF:DP:F1R2:F2R1:SB	0/0:66,0:0.017:66:20,0:32,0:42,24,0,0	0/1:72,5:0.058:77:16,2:47,1:34,38,3,2	Lrfn5-Spanxn4	intergenic_region	MODIFIER
2289	chr12	64877516	.	G	A	.	PASS	AS_FilterStatus=SITE;AS_SB_TABLE=84,152|4,6;DP=254;ECNT=1;GERMQ=93;MBQ=33,29;MFRL=278,269;MMQ=60,60;MPOS=20;NALOD=2.01;NLOD=30.09;POPAF=6.00;TLOD=14.81;ANN=A|intergenic_region|MODIFIER|Fscb-Gm527|Fscb-Gm527|intergenic_region|Fscb-Gm527|||n.64877516G>A||||||	GT:AD:AF:DP:F1R2:F2R1:SB	0/0:113,0:9.765e-03:113:60,0:38,0:36,77,0,0	0/1:123,10:0.072:133:70,3:38,4:48,75,4,6	Fscb-Gm527	intergenic_region	MODIFIER
2336	chr12	72109213	.	G	A	.	PASS	AS_FilterStatus=SITE;AS_SB_TABLE=11,93|2,2;DP=112;ECNT=1;GERMQ=93;MBQ=34,20;MFRL=278,246;MMQ=60,60;MPOS=23;NALOD=1.75;NLOD=16.16;POPAF=6.00;TLOD=5.15;ANN=A|intron_variant|MODIFIER|Ccdc175|Ccdc175|transcript|NM_028687.1|protein_coding|16/20|c.1996-35C>T||||||	GT:AD:AF:DP:F1R2:F2R1:SB	0/0:56,0:0.018:56:33,0:16,0:5,51,0,0	0/1:48,4:0.060:52:35,2:8,0:6,42,2,2	Ccdc175	intron_variant	MODIFIER
2377	chr12	83331865	.	G	A	.	PASS	AS_FilterStatus=SITE;AS_SB_TABLE=32,9|2,2;DP=47;ECNT=1;GERMQ=75;MBQ=35,20;MFRL=252,254;MMQ=60,60;MPOS=15;NALOD=1.23;NLOD=4.81;POPAF=6.00;TLOD=6.10;ANN=A|stop_gained&splice_region_variant|HIGH|Dpf3|Dpf3|transcript|NM_001267625.1|protein_coding|4/11|c.427C>T|p.Gln143*|455/3155|427/1137|143/378||,A|stop_gained&splice_region_variant|HIGH|Dpf3|Dpf3|transcript|NM_001267626.1|protein_coding|4/9|c.427C>T…	GT:AD:AF:DP:F1R2:F2R1:SB	0/0:18,0:0.056:18:10,0:6,0:13,5,0,0	0/1:23,4:0.120:27:16,1:5,1:19,4,2,2	Dpf3	stop_gained&splice_region_variant	HIGH
2412	chr12	87431372	.	C	A	.	PASS	AS_FilterStatus=SITE;AS_SB_TABLE=85,23|3,2;DP=116;ECNT=1;GERMQ=93;MBQ=31,20;MFRL=275,245;MMQ=60,60;MPOS=38;NALOD=1.68;NLOD=14.35;POPAF=6.00;TLOD=4.99;ANN=A|intron_variant|MODIFIER|Alkbh1|Alkbh1|transcript|NM_001102565.1|protein_coding|5/5|c.740+28G>T||||||	GT:AD:AF:DP:F1R2:F2R1:SB	0/0:58,1:0.021:59:23,0:27,0:47,11,1,0	0/1:50,4:0.064:54:26,2:14,0:38,12,2,2	Alkbh1	intron_variant	MODIFIER
2552	chr12	113050653	.	G	T	.	PASS	AS_FilterStatus=SITE;AS_SB_TABLE=26,60|1,3;DP=93;ECNT=1;GERMQ=93;MBQ=36,26;MFRL=285,222;MMQ=60,60;MPOS=54;NALOD=1.48;NLOD=8.73;POPAF=6.00;TLOD=6.09;ANN=T|intron_variant|MODIFIER|Pacs2|Pacs2|transcript|NM_001291444.1|protein_coding|6/23|c.660+63G>T||||||,T|intron_variant|MODIFIER|Pacs2|Pacs2|transcript|NM_001081170.1|protein_coding|6/23|c.660+63G>T||||||,T|intron_variant|MODIFIER|Pacs2|Pacs2|trans…	GT:AD:AF:DP:F1R2:F2R1:SB	0/0:31,0:0.032:31:16,0:12,0:9,22,0,0	0/1:55,4:0.074:59:30,2:18,1:17,38,1,3	Pacs2	intron_variant	MODIFIER
2555	chr12	113466300	.	G	T	.	PASS	AS_FilterStatus=SITE;AS_SB_TABLE=0,12|0,7;DP=20;ECNT=1;GERMQ=13;MBQ=32,30;MFRL=364,354;MMQ=60,60;MPOS=17;NALOD=1.04;NLOD=3.01;POPAF=6.00;TLOD=20.65;ANN=T|intergenic_region|MODIFIER|Tmem121-Adam6b|Tmem121-Adam6b|intergenic_region|Tmem121-Adam6b|||n.113466300G>T||||||	GT:AD:AF:DP:F1R2:F2R1:SB	0/0:10,0:0.083:10:7,0:3,0:0,10,0,0	0/1:2,7:0.729:9:0,6:2,0:0,2,0,7	Tmem121-Adam6b	intergenic_region	MODIFIER
2583	chr13	3182750	.	G	T	.	PASS	AS_FilterStatus=SITE;AS_SB_TABLE=18,17|2,2;DP=39;ECNT=1;GERMQ=50;MBQ=21,20;MFRL=257,243;MMQ=60,60;MPOS=27;NALOD=1.08;NLOD=3.31;POPAF=6.00;TLOD=6.23;ANN=T|intron_variant|MODIFIER|Speer6-ps1|Speer6-ps1|transcript|NR_001581.2|pseudogene|3/4|n.299-3453G>T||||||	GT:AD:AF:DP:F1R2:F2R1:SB	0/0:16,0:0.077:16:4,0:6,0:8,8,0,0	0/1:19,4:0.144:23:3,1:12,1:10,9,2,2	Speer6-ps1	intron_variant	MODIFIER
2736	chr13	34344094	.	C	A	.	PASS	AS_FilterStatus=SITE;AS_SB_TABLE=73,17|2,1;DP=97;ECNT=1;GERMQ=93;MBQ=32,31;MFRL=283,279;MMQ=60,60;MPOS=50;NALOD=1.58;NLOD=11.08;POPAF=6.00;TLOD=5.64;ANN=A|intron_variant|MODIFIER|Slc22a23|Slc22a23|transcript|NM_001033167.3|protein_coding|1/10|c.639+65G>T||||||	GT:AD:AF:DP:F1R2:F2R1:SB	0/0:43,0:0.025:43:21,0:15,0:35,8,0,0	0/1:47,3:0.080:50:31,2:9,0:38,9,2,1	Slc22a23	intron_variant	MODIFIER
2903	chr13	66008350	.	A	G	.	PASS	AS_FilterStatus=SITE;AS_SB_TABLE=3,134|0,3;DP=142;ECNT=1;GERMQ=93;MBQ=28,35;MFRL=312,357;MMQ=40,40;MPOS=43;NALOD=1.85;NLOD=20.61;POPAF=6.00;TLOD=5.12;ANN=G|intergenic_region|MODIFIER|Zfp369-Gm10324|Zfp369-Gm10324|intergenic_region|Zfp369-Gm10324|||n.66008350A>G||||||	GT:AD:AF:DP:F1R2:F2R1:SB	0/0:69,0:0.014:69:28,0:36,0:2,67,0,0	0/1:68,3:0.055:71:40,0:23,3:1,67,0,3	Zfp369-Gm10324	intergenic_region	MODIFIER
2945	chr13	73616084	.	C	A	.	PASS	AS_FilterStatus=SITE;AS_SB_TABLE=27,101|2,2;DP=137;ECNT=1;GERMQ=93;MBQ=33,20;MFRL=252,196;MMQ=60,60;MPOS=35;NALOD=1.81;NLOD=18.91;POPAF=6.00;TLOD=5.11;ANN=A|intron_variant|MODIFIER|Clptm1l|Clptm1l|transcript|NM_146047.2|protein_coding|12/16|c.1283+39C>A||||||	GT:AD:AF:DP:F1R2:F2R1:SB	0/0:73,0:0.015:73:38,0:18,0:13,60,0,0	0/1:55,4:0.058:59:27,1:16,1:14,41,2,2	Clptm1l	intron_variant	MODIFIER
2973	chr13	77327816	.	C	A	.	PASS	AS_FilterStatus=SITE;AS_SB_TABLE=69,17|2,2;DP=92;ECNT=1;GERMQ=93;MBQ=33,20;MFRL=286,161;MMQ=60,60;MPOS=17;NALOD=1.57;NLOD=10.49;POPAF=6.00;TLOD=5.17;ANN=A|intron_variant|MODIFIER|2210408I21Rik|2210408I21Rik|transcript|NM_001145676.1|protein_coding|16/19|c.3294-51C>A||||||	GT:AD:AF:DP:F1R2:F2R1:SB	0/0:38,0:0.026:38:21,0:11,0:30,8,0,0	0/1:48,4:0.064:52:29,1:12,1:39,9,2,2	2210408I21Rik	intron_variant	MODIFIER
2987	chr13	83575493	.	G	A	.	PASS	AS_FilterStatus=SITE;AS_SB_TABLE=56,2|4,0;DP=63;ECNT=1;GERMQ=93;MBQ=33,31;MFRL=310,330;MMQ=60,60;MPOS=43;NALOD=1.40;NLOD=7.22;POPAF=6.00;TLOD=7.87;ANN=A|intron_variant|MODIFIER|Mef2c|Mef2c|transcript|NM_001170537.1|protein_coding|2/10|c.-139-45G>A||||||,A|intron_variant|MODIFIER|Mef2c|Mef2c|transcript|NM_025282.3|protein_coding|2/10|c.-139-45G>A||||||	GT:AD:AF:DP:F1R2:F2R1:SB	0/0:25,0:0.038:25:19,0:5,0:24,1,0,0	0/1:33,4:0.132:37:25,4:6,0:32,1,4,0	Mef2c	intron_variant	MODIFIER
3024	chr13	96081347	.	C	A	.	PASS	AS_FilterStatus=SITE;AS_SB_TABLE=45,178|2,3;DP=230;ECNT=1;GERMQ=93;MBQ=34,20;MFRL=278,246;MMQ=60,60;MPOS=31;NALOD=1.93;NLOD=25.28;POPAF=6.00;TLOD=5.81;ANN=A|intron_variant|MODIFIER|Sv2c|Sv2c|transcript|NM_029210.1|protein_coding|2/12|c.580+6873G>T||||||	GT:AD:AF:DP:F1R2:F2R1:SB	0/0:93,0:0.012:93:50,0:33,0:16,77,0,0	0/1:130,5:0.032:135:58,3:58,0:29,101,2,3	Sv2c	intron_variant	MODIFIER
3081	chr13	100736335	.	C	A	.	PASS	AS_FilterStatus=SITE;AS_SB_TABLE=76,212|2,3;DP=306;ECNT=1;GERMQ=93;MBQ=33,20;MFRL=270,204;MMQ=60,60;MPOS=49;NALOD=2.07;NLOD=34.12;POPAF=6.00;TLOD=6.42;ANN=A|intron_variant|MODIFIER|Mrps36|Mrps36|transcript|NM_025369.3|protein_coding|3/3|c.292-62G>T||||||,A|intron_variant|MODIFIER|Mrps36|Mrps36|transcript|NM_001190264.1|protein_coding|3/3|c.286-62G>T||||||	GT:AD:AF:DP:F1R2:F2R1:SB	0/0:134,0:8.487e-03:134:68,0:29,0:36,98,0,0	0/1:154,5:0.029:159:90,3:26,0:40,114,2,3	Mrps36	intron_variant	MODIFIER
3118	chr13	112523139	.	C	A	.	PASS	AS_FilterStatus=SITE;AS_SB_TABLE=81,28|3,1;DP=117;ECNT=1;GERMQ=93;MBQ=34,23;MFRL=288,222;MMQ=60,60;MPOS=29;NALOD=1.63;NLOD=12.29;POPAF=6.00;TLOD=6.08;ANN=A|3_prime_UTR_variant|MODIFIER|Il31ra|Il31ra|transcript|NM_139299.2|protein_coding|17/17|c.*764G>T|||||764|	GT:AD:AF:DP:F1R2:F2R1:SB	0/0:47,0:0.023:47:28,0:9,0:34,13,0,0	0/1:62,4:0.063:66:34,2:23,1:47,15,3,1	Il31ra	3_prime_UTR_variant	MODIFIER
3139	chr13	117249242	.	C	A	.	PASS	AS_FilterStatus=SITE;AS_SB_TABLE=120,67|4,1;DP=196;ECNT=1;GERMQ=93;MBQ=28,20;MFRL=265,270;MMQ=60,60;MPOS=31;NALOD=1.82;NLOD=19.71;POPAF=6.00;TLOD=5.05;ANN=A|intron_variant|MODIFIER|Emb|Emb|transcript|NM_010330.4|protein_coding|2/8|c.200-30C>A||||||	GT:AD:AF:DP:F1R2:F2R1:SB	0/0:87,1:0.015:88:44,0:21,0:52,35,1,0	0/1:100,4:0.044:104:59,3:18,0:68,32,3,1	Emb	intron_variant	MODIFIER
3204	chr14	7993721	.	C	A	.	PASS	AS_FilterStatus=SITE;AS_SB_TABLE=17,4|2,1;DP=25;ECNT=1;GERMQ=33;MBQ=32,20;MFRL=288,154;MMQ=60,60;MPOS=9;NALOD=1.15;NLOD=3.91;POPAF=6.00;TLOD=6.08;ANN=A|intron_variant|MODIFIER|Dnase1l3|Dnase1l3|transcript|NM_007870.3|protein_coding|1/7|c.156+109G>T||||||	GT:AD:AF:DP:F1R2:F2R1:SB	0/0:15,0:0.067:15:4,0:8,0:12,3,0,0	0/1:6,3:0.298:9:3,0:3,2:5,1,2,1	Dnase1l3	intron_variant	MODIFIER
3276	chr14	24297916	.	T	A	.	PASS	AS_FilterStatus=SITE;AS_SB_TABLE=114,28|15,6;DP=170;ECNT=1;GERMQ=93;MBQ=28,30;MFRL=266,262;MMQ=60,60;MPOS=49;NALOD=-1.637e+00;NLOD=15.56;POPAF=6.00;TLOD=42.69;ANN=A|intron_variant|MODIFIER|E330034G19Rik|E330034G19Rik|transcript|NM_001033214.2|protein_coding|3/6|c.496-66T>A||||||	GT:AD:AF:DP:F1R2:F2R1:SB	0/0:84,2:0.039:86:52,1:20,1:69,15,2,0	0/1:58,19:0.229:77:40,11:10,4:45,13,13,6	E330034G19Rik	intron_variant	MODIFIER
3285	chr14	26655972	.	C	A	.	PASS	AS_FilterStatus=SITE;AS_SB_TABLE=82,94|2,3;DP=188;ECNT=1;GERMQ=93;MBQ=29,20;MFRL=261,235;MMQ=60,60;MPOS=28;NALOD=1.87;NLOD=21.67;POPAF=6.00;TLOD=6.71;ANN=A|stop_gained|HIGH|Arf4|Arf4|transcript|NM_007479.3|protein_coding|6/6|c.533C>A|p.Ser178*|756/2042|533/543|178/180||	GT:AD:AF:DP:F1R2:F2R1:SB	0/0:93,0:0.013:93:46,0:23,0:42,51,0,0	0/1:83,5:0.056:88:47,2:19,0:40,43,2,3	Arf4	stop_gained	HIGH
3328	chr14	33497202	.	C	A	.	PASS	AS_FilterStatus=SITE;AS_SB_TABLE=43,57|2,2;DP=105;ECNT=1;GERMQ=93;MBQ=33,20;MFRL=259,180;MMQ=60,60;MPOS=22;NALOD=1.60;NLOD=11.74;POPAF=6.00;TLOD=5.23;ANN=A|intergenic_region|MODIFIER|Mapk8-Ptpn20|Mapk8-Ptpn20|intergenic_region|Mapk8-Ptpn20|||n.33497202C>A||||||	GT:AD:AF:DP:F1R2:F2R1:SB	0/0:50,0:0.024:50:27,0:11,0:23,27,0,0	0/1:50,4:0.064:54:32,0:5,2:20,30,2,2	Mapk8-Ptpn20	intergenic_region	MODIFIER
3489	chr14	51993894	.	T	A	.	PASS	AS_FilterStatus=SITE;AS_SB_TABLE=26,0|3,0;DP=29;ECNT=1;GERMQ=44;MBQ=30,29;MFRL=313,337;MMQ=60,60;MPOS=14;NALOD=0.564;NLOD=2.30;POPAF=6.00;TLOD=6.07;ANN=A|intron_variant|MODIFIER|Arhgef40|Arhgef40|transcript|NM_198249.4|protein_coding|8/23|c.2029-200T>A||||||,A|intron_variant|MODIFIER|Arhgef40|Arhgef40|transcript|NM_001145921.1|protein_coding|8/23|c.2029-200T>A||||||,A|intron_variant|MODIFIER|Arhg…	GT:AD:AF:DP:F1R2:F2R1:SB	0/0:8,0:0.102:8:6,0:2,0:8,0,0,0	0/1:18,3:0.176:21:9,1:9,2:18,0,3,0	Arhgef40	intron_variant	MODIFIER
3520	chr14	55499210	.	C	A	.	PASS	AS_FilterStatus=SITE;AS_SB_TABLE=5,24|1,2;DP=35;ECNT=1;GERMQ=57;MBQ=28,20;MFRL=289,199;MMQ=60,60;MPOS=40;NALOD=1.31;NLOD=5.71;POPAF=6.00;TLOD=5.87;ANN=A|intron_variant|MODIFIER|Lrrc16b|Lrrc16b|transcript|NM_001024645.1|protein_coding|24/39|c.2061+69C>A||||||	GT:AD:AF:DP:F1R2:F2R1:SB	0/0:20,0:0.047:20:10,0:8,0:4,16,0,0	0/1:9,3:0.228:12:7,1:1,0:1,8,1,2	Lrrc16b	intron_variant	MODIFIER
3554	chr14	56950434	.	A	G	.	PASS	AS_FilterStatus=SITE;AS_SB_TABLE=6,117|1,2;DP=133;ECNT=1;GERMQ=93;MBQ=29,34;MFRL=290,147;MMQ=60,60;MPOS=40;NALOD=1.75;NLOD=16.26;POPAF=6.00;TLOD=6.71;ANN=G|intron_variant|MODIFIER|Zmym2|Zmym2|transcript|NM_029498.3|protein_coding|20/23|c.3450+106A>G||||||	GT:AD:AF:DP:F1R2:F2R1:SB	0/0:56,0:0.017:56:16,0:8,0:4,52,0,0	0/1:67,3:0.042:70:23,0:8,1:2,65,1,2	Zmym2	intron_variant	MODIFIER
3573	chr14	60026088	.	C	A	.	PASS	AS_FilterStatus=SITE;AS_SB_TABLE=36,20|1,1;DP=62;ECNT=1;GERMQ=93;MBQ=27,20;MFRL=246,204;MMQ=60,60;MPOS=41;NALOD=1.27;NLOD=5.11;POPAF=6.00;TLOD=6.05;ANN=A|intron_variant|MODIFIER|Atp8a2|Atp8a2|transcript|NM_015803.2|protein_coding|12/35|c.1143+53G>T||||||	GT:AD:AF:DP:F1R2:F2R1:SB	0/0:22,0:0.052:22:14,0:3,0:13,9,0,0	0/1:34,2:0.064:36:20,1:7,0:23,11,1,1	Atp8a2	intron_variant	MODIFIER
3599	chr14	65396151	.	C	A	.	PASS	AS_FilterStatus=SITE;AS_SB_TABLE=17,12|2,2;DP=34;ECNT=1;GERMQ=44;MBQ=33,20;MFRL=269,188;MMQ=60,60;MPOS=50;NALOD=1.11;NLOD=3.57;POPAF=6.00;TLOD=6.66;ANN=A|downstream_gene_variant|MODIFIER|Pnoc|Pnoc|transcript|NM_001205075.1|protein_coding||c.*5625G>T|||||4522|,A|downstream_gene_variant|MODIFIER|Pnoc|Pnoc|transcript|NM_010932.2|protein_coding||c.*8598G>T|||||4522|,A|intron_variant|MODIFIER|Zfp395|Z…	GT:AD:AF:DP:F1R2:F2R1:SB	0/0:14,0:0.072:14:7,0:4,0:7,7,0,0	0/1:15,4:0.176:19:6,0:6,2:10,5,2,2	Pnoc	downstream_gene_variant	MODIFIER
3611	chr14	66870095	.	C	A	.	PASS	AS_FilterStatus=SITE;AS_SB_TABLE=42,57|2,2;DP=108;ECNT=1;GERMQ=93;MBQ=31,20;MFRL=263,239;MMQ=60,60;MPOS=30;NALOD=1.57;NLOD=10.53;POPAF=6.00;TLOD=5.08;ANN=A|3_prime_UTR_variant|MODIFIER|Gm5464|Gm5464|transcript|NM_001034881.3|protein_coding|1/1|c.*652C>A|||||652|,A|upstream_gene_variant|MODIFIER|Dpysl2|Dpysl2|transcript|NM_009955.3|protein_coding||c.-1727G>T|||||1495|	GT:AD:AF:DP:F1R2:F2R1:SB	0/0:45,0:0.026:45:20,0:13,0:25,20,0,0	0/1:54,4:0.059:58:26,2:17,0:17,37,2,2	Gm5464	3_prime_UTR_variant	MODIFIER
3667	chr14	79098444	.	C	A	.	PASS	AS_FilterStatus=SITE;AS_SB_TABLE=24,67|2,2;DP=96;ECNT=1;GERMQ=93;MBQ=35,20;MFRL=265,189;MMQ=60,60;MPOS=29;NALOD=1.50;NLOD=9.03;POPAF=6.00;TLOD=5.04;ANN=A|intron_variant|MODIFIER|Vwa8|Vwa8|transcript|NM_027906.1|protein_coding|35/44|c.4324+15C>A||||||	GT:AD:AF:DP:F1R2:F2R1:SB	0/0:35,0:0.030:35:17,0:11,0:7,28,0,0	0/1:56,4:0.058:60:35,2:11,0:17,39,2,2	Vwa8	intron_variant	MODIFIER
3675	chr14	79772487	.	C	A	.	PASS	AS_FilterStatus=SITE;AS_SB_TABLE=38,60|2,2;DP=104;ECNT=1;GERMQ=93;MBQ=34,20;MFRL=264,216;MMQ=60,60;MPOS=42;NALOD=1.61;NLOD=12.04;POPAF=6.00;TLOD=5.02;ANN=A|upstream_gene_variant|MODIFIER|Pcdh8|Pcdh8|transcript|NM_021543.4|protein_coding||c.-1366G>T|||||1175|,A|upstream_gene_variant|MODIFIER|Pcdh8|Pcdh8|transcript|NM_001042726.3|protein_coding||c.-1366G>T|||||1175|,A|intergenic_region|MODIFIER|Pcd…	GT:AD:AF:DP:F1R2:F2R1:SB	0/0:45,0:0.024:45:25,0:12,0:17,28,0,0	0/1:53,4:0.060:57:27,2:15,0:21,32,2,2	Pcdh8	upstream_gene_variant	MODIFIER
3702	chr14	105199444	.	G	T	.	PASS	AS_FilterStatus=SITE;AS_SB_TABLE=36,43|2,2;DP=87;ECNT=1;GERMQ=93;MBQ=33,20;MFRL=263,211;MMQ=60,60;MPOS=23;NALOD=1.59;NLOD=11.09;POPAF=6.00;TLOD=5.34;ANN=T|intergenic_region|MODIFIER|Rbm26-Ndfip2|Rbm26-Ndfip2|intergenic_region|Rbm26-Ndfip2|||n.105199444G>T||||||	GT:AD:AF:DP:F1R2:F2R1:SB	0/0:39,0:0.025:39:14,0:21,0:17,22,0,0	0/1:40,4:0.079:44:11,0:21,2:19,21,2,2	Rbm26-Ndfip2	intergenic_region	MODIFIER
3706	chr14	112104056	.	A	C	.	PASS	AS_FilterStatus=SITE;AS_SB_TABLE=43,25|1,2;DP=71;ECNT=1;GERMQ=93;MBQ=29,37;MFRL=279,315;MMQ=60,60;MPOS=47;NALOD=1.50;NLOD=9.03;POPAF=6.00;TLOD=6.61;ANN=C|intergenic_region|MODIFIER|Mir466-4930524C18Rik|Mir466-4930524C18Rik|intergenic_region|Mir466-4930524C18Rik|||n.112104056A>C||||||	GT:AD:AF:DP:F1R2:F2R1:SB	0/0:35,0:0.031:35:10,0:15,0:21,14,0,0	0/1:33,3:0.105:36:14,0:11,1:22,11,1,2	Mir466-4930524C18Rik	intergenic_region	MODIFIER
3707	chr14	112579827	.	A	G	.	PASS	AS_FilterStatus=SITE;AS_SB_TABLE=12,27|4,1;DP=45;ECNT=1;GERMQ=60;MBQ=26,37;MFRL=283,269;MMQ=60,60;MPOS=51;NALOD=1.30;NLOD=5.72;POPAF=6.00;TLOD=12.99;ANN=G|intergenic_region|MODIFIER|Mir466-4930524C18Rik|Mir466-4930524C18Rik|intergenic_region|Mir466-4930524C18Rik|||n.112579827A>G||||||	GT:AD:AF:DP:F1R2:F2R1:SB	0/0:24,0:0.048:24:8,0:11,0:7,17,0,0	0/1:15,5:0.278:20:3,0:8,4:5,10,4,1	Mir466-4930524C18Rik	intergenic_region	MODIFIER
3735	chr15	3756736	.	G	A	.	PASS	AS_FilterStatus=SITE;AS_SB_TABLE=6,11|1,1;DP=19;ECNT=2;GERMQ=28;MBQ=35,32;MFRL=284,76;MMQ=60,60;MPOS=42;NALOD=1.000;NLOD=2.71;POPAF=6.00;TLOD=7.19;ANN=A|intergenic_region|MODIFIER|Ghr-Fbxo4|Ghr-Fbxo4|intergenic_region|Ghr-Fbxo4|||n.3756736G>A||||||	GT:AD:AF:DP:F1R2:F2R1:PGT:PID:PS:SB	0|0:10,0:0.091:10:7,0:2,0:0|1:3756736_G_A:3756736:3,7,0,0	0|1:7,2:0.210:9:5,1:2,0:0|1:3756736_G_A:3756736:3,4,1,1	Ghr-Fbxo4	intergenic_region	MODIFIER
3736	chr15	3756739	.	A	G	.	PASS	AS_FilterStatus=SITE;AS_SB_TABLE=6,11|1,1;DP=19;ECNT=2;GERMQ=28;MBQ=31,35;MFRL=284,76;MMQ=60,60;MPOS=42;NALOD=1.000;NLOD=2.71;POPAF=6.00;TLOD=7.19;ANN=G|intergenic_region|MODIFIER|Ghr-Fbxo4|Ghr-Fbxo4|intergenic_region|Ghr-Fbxo4|||n.3756739A>G||||||	GT:AD:AF:DP:F1R2:F2R1:PGT:PID:PS:SB	0|0:10,0:0.091:10:7,0:2,0:0|1:3756736_G_A:3756736:3,7,0,0	0|1:7,2:0.210:9:5,1:2,0:0|1:3756736_G_A:3756736:3,4,1,1	Ghr-Fbxo4	intergenic_region	MODIFIER
3870	chr15	39123325	.	C	A	.	PASS	AS_FilterStatus=SITE;AS_SB_TABLE=33,89|1,2;DP=130;ECNT=2;GERMQ=93;MBQ=30,20;MFRL=256,170;MMQ=60,60;MPOS=31;NALOD=1.83;NLOD=19.86;POPAF=6.00;TLOD=5.12;ANN=A|intron_variant|MODIFIER|Dcaf13|Dcaf13|transcript|NM_198606.2|protein_coding|4/10|c.468+23C>A||||||	GT:AD:AF:DP:F1R2:F2R1:SB	0/0:84,0:0.015:84:33,0:15,0:24,60,0,0	0/1:38,3:0.082:41:20,1:0,1:9,29,1,2	Dcaf13	intron_variant	MODIFIER
3891	chr15	47711086	.	A	C	.	PASS	AS_FilterStatus=SITE;AS_SB_TABLE=34,201|2,12;DP=255;ECNT=1;GERMQ=93;MBQ=28,36;MFRL=274,290;MMQ=60,60;MPOS=35;NALOD=2.11;NLOD=38.46;POPAF=6.00;TLOD=34.36;ANN=C|intron_variant|MODIFIER|Csmd3|Csmd3|transcript|NM_001081391.2|protein_coding|38/70|c.6137-14T>G||||||	GT:AD:AF:DP:F1R2:F2R1:SB	0/0:143,0:7.673e-03:143:80,0:43,0:21,122,0,0	0/1:92,14:0.139:106:65,11:12,2:13,79,2,12	Csmd3	intron_variant	MODIFIER
4002	chr15	76195382	.	C	A	.	PASS	AS_FilterStatus=SITE;AS_SB_TABLE=43,12|2,1;DP=58;ECNT=1;GERMQ=93;MBQ=33,20;MFRL=275,221;MMQ=60,60;MPOS=59;NALOD=1.40;NLOD=7.22;POPAF=6.00;TLOD=5.41;ANN=A|intron_variant|MODIFIER|Plec|Plec|transcript|NM_001163540.1|protein_coding|1/32|c.542-570G>T||||||,A|intron_variant|MODIFIER|Plec|Plec|transcript|NM_201394.2|protein_coding|1/31|c.112+42G>T||||||,A|intron_variant|MODIFIER|Plec|Plec|transcript|NM…	GT:AD:AF:DP:F1R2:F2R1:SB	0/0:26,0:0.038:26:14,0:10,0:20,6,0,0	0/1:29,3:0.100:32:13,1:11,1:23,6,2,1	Plec	intron_variant	MODIFIER
4008	chr15	76598805	.	G	A	.	PASS	AS_FilterStatus=SITE;AS_SB_TABLE=100,48|4,2;DP=157;ECNT=2;GERMQ=93;MBQ=33,24;MFRL=259,244;MMQ=60,60;MPOS=48;NALOD=1.79;NLOD=18.36;POPAF=6.00;TLOD=18.18;ANN=A|stop_gained&splice_region_variant|HIGH|Cpsf1|Cpsf1|transcript|NM_001164173.1|protein_coding|25/37|c.2971C>T|p.Gln991*|3084/4491|2971/4353|991/1450||,A|stop_gained&splice_region_variant|HIGH|Cpsf1|Cpsf1|transcript|NM_053193.2|protein_coding|2…	GT:AD:AF:DP:F1R2:F2R1:PGT:PID:PS:SB	0|0:76,0:0.016:76:38,0:18,0:0|1:76598805_G_A:76598805:53,23,0,0	0|1:72,6:0.087:78:45,5:13,0:0|1:76598805_G_A:76598805:47,25,4,2	Cpsf1	stop_gained&splice_region_variant	HIGH
4009	chr15	76598815	.	G	T	.	PASS	AS_FilterStatus=SITE;AS_SB_TABLE=101,49|4,2;DP=157;ECNT=2;GERMQ=93;MBQ=33,30;MFRL=259,244;MMQ=60,60;MPOS=53;NALOD=1.81;NLOD=18.96;POPAF=6.00;TLOD=18.10;ANN=T|stop_gained|HIGH|Cpsf1|Cpsf1|transcript|NM_001164173.1|protein_coding|25/37|c.2961C>A|p.Tyr987*|3074/4491|2961/4353|987/1450||,T|stop_gained|HIGH|Cpsf1|Cpsf1|transcript|NM_053193.2|protein_coding|25/37|c.2961C>A|p.Tyr987*|3074/4516|2961/4326…	GT:AD:AF:DP:F1R2:F2R1:PGT:PID:PS:SB	0|0:76,0:0.015:76:39,0:16,0:0|1:76598805_G_A:76598805:52,24,0,0	0|1:74,6:0.084:80:46,5:14,0:0|1:76598805_G_A:76598805:49,25,4,2	Cpsf1	stop_gained	HIGH
4049	chr15	81438360	.	T	C	.	PASS	AS_FilterStatus=SITE;AS_SB_TABLE=2,21|1,1;DP=27;ECNT=2;GERMQ=41;MBQ=28,20;MFRL=314,140;MMQ=60,60;MPOS=30;NALOD=1.04;NLOD=3.01;POPAF=6.00;TLOD=6.78;ANN=C|intron_variant|MODIFIER|Xpnpep3|Xpnpep3|transcript|NM_177310.2|protein_coding|6/8|c.969+180T>C||||||	GT:AD:AF:DP:F1R2:F2R1:PGT:PID:PS:SB	0|0:12,0:0.083:12:4,0:6,0:0|1:81438360_T_C:81438360:2,10,0,0	0|1:11,2:0.140:13:8,0:3,1:0|1:81438360_T_C:81438360:0,11,1,1	Xpnpep3	intron_variant	MODIFIER
4050	chr15	81438371	.	C	T	.	PASS	AS_FilterStatus=SITE;AS_SB_TABLE=2,17|1,1;DP=21;ECNT=2;GERMQ=31;MBQ=26,20;MFRL=314,140;MMQ=60,60;MPOS=19;NALOD=1.04;NLOD=3.01;POPAF=6.00;TLOD=7.14;ANN=T|intron_variant|MODIFIER|Xpnpep3|Xpnpep3|transcript|NM_177310.2|protein_coding|6/8|c.969+191C>T||||||	GT:AD:AF:DP:F1R2:F2R1:PGT:PID:PS:SB	0|0:12,0:0.083:12:2,0:5,0:0|1:81438360_T_C:81438360:2,10,0,0	0|1:7,2:0.200:9:5,0:2,1:0|1:81438360_T_C:81438360:0,7,1,1	Xpnpep3	intron_variant	MODIFIER
4080	chr15	83950007	.	C	A	.	PASS	AS_FilterStatus=SITE;AS_SB_TABLE=31,34|2,2;DP=75;ECNT=1;GERMQ=93;MBQ=34,20;MFRL=261,200;MMQ=60,60;MPOS=43;NALOD=1.42;NLOD=7.52;POPAF=6.00;TLOD=5.66;ANN=A|stop_gained|HIGH|Efcab6|Efcab6|transcript|NM_029946.4|protein_coding|13/32|c.1399G>T|p.Glu467*|1523/5012|1399/4551|467/1516||;LOF=(Efcab6|Efcab6|3|0.33);NMD=(Efcab6|Efcab6|3|0.33)	GT:AD:AF:DP:F1R2:F2R1:SB	0/0:29,0:0.036:29:17,0:8,0:12,17,0,0	0/1:36,4:0.087:40:15,2:13,0:19,17,2,2	Efcab6	stop_gained	HIGH
4081	chr15	84114044	.	G	T	.	PASS	AS_FilterStatus=SITE;AS_SB_TABLE=15,29|0,4;DP=50;ECNT=1;GERMQ=77;MBQ=28,29;MFRL=282,315;MMQ=60,60;MPOS=51;NALOD=1.24;NLOD=4.51;POPAF=6.00;TLOD=7.51;ANN=T|intron_variant|MODIFIER|Pnpla5|Pnpla5|transcript|NM_029427.1|protein_coding|7/9|c.1077-81C>A||||||	GT:AD:AF:DP:F1R2:F2R1:SB	0/0:19,0:0.055:19:12,0:2,0:6,13,0,0	0/1:25,4:0.179:29:13,2:7,1:9,16,0,4	Pnpla5	intron_variant	MODIFIER
4164	chr15	99970253	.	T	C	.	PASS	AS_FilterStatus=SITE;AS_SB_TABLE=277,211|7,5;DP=509;ECNT=1;GERMQ=93;MBQ=28,35;MFRL=264,282;MMQ=60,60;MPOS=37;NALOD=2.27;NLOD=54.96;POPAF=6.00;TLOD=25.00;ANN=C|5_prime_UTR_variant|MODIFIER|Larp4|Larp4|transcript|NM_001080948.2|protein_coding|1/16|c.-14T>C|||||14|,C|5_prime_UTR_variant|MODIFIER|Larp4|Larp4|transcript|NM_001284522.1|protein_coding|1/16|c.-14T>C|||||14|,C|upstream_gene_variant|MODIFI…	GT:AD:AF:DP:F1R2:F2R1:SB	0/0:219,0:5.386e-03:219:105,0:66,0:134,85,0,0	0/1:269,12:0.056:281:146,8:60,2:143,126,7,5	Larp4	5_prime_UTR_variant	MODIFIER
4179	chr15	101786487	.	C	A	.	PASS	AS_FilterStatus=SITE;AS_SB_TABLE=6,18|1,2;DP=27;ECNT=1;GERMQ=37;MBQ=28,20;MFRL=278,152;MMQ=60,60;MPOS=67;NALOD=1.04;NLOD=3.01;POPAF=6.00;TLOD=5.47;ANN=A|upstream_gene_variant|MODIFIER|Krt72|Krt72|transcript|NM_213728.1|protein_coding||c.-29G>T|||||29|,A|intergenic_region|MODIFIER|Krt72-Krt73|Krt72-Krt73|intergenic_region|Krt72-Krt73|||n.101786487C>A||||||	GT:AD:AF:DP:F1R2:F2R1:SB	0/0:12,0:0.083:12:5,0:5,0:4,8,0,0	0/1:12,3:0.188:15:8,2:4,0:2,10,1,2	Krt72	upstream_gene_variant	MODIFIER
4185	chr15	102106108	.	G	A	.	PASS	AS_FilterStatus=SITE;AS_SB_TABLE=17,5|6,1;DP=30;ECNT=1;GERMQ=21;MBQ=35,31;MFRL=281,250;MMQ=60,60;MPOS=44;NALOD=1.04;NLOD=3.01;POPAF=6.00;TLOD=15.40;ANN=A|intron_variant|MODIFIER|Tns2|Tns2|transcript|NM_153533.2|protein_coding|3/28|c.223-136G>A||||||	GT:AD:AF:DP:F1R2:F2R1:SB	0/0:10,0:0.083:10:6,0:4,0:10,0,0,0	0/1:12,7:0.380:19:5,2:5,3:7,5,6,1	Tns2	intron_variant	MODIFIER
4196	chr15	102524242	.	C	A	.	PASS	AS_FilterStatus=SITE;AS_SB_TABLE=61,54|2,2;DP=122;ECNT=1;GERMQ=93;MBQ=33,20;MFRL=271,159;MMQ=60,60;MPOS=28;NALOD=1.62;NLOD=12.34;POPAF=6.00;TLOD=4.83;ANN=A|missense_variant|MODERATE|Npff|Npff|transcript|NM_018787.1|protein_coding|2/3|c.132G>T|p.Gln44His|145/446|132/345|44/114||,A|downstream_gene_variant|MODIFIER|Tarbp2|Tarbp2|transcript|NM_009319.3|protein_coding||c.*900C>A|||||566|,A|downstream_…	GT:AD:AF:DP:F1R2:F2R1:SB	0/0:49,0:0.023:49:24,0:16,0:30,19,0,0	0/1:66,4:0.049:70:36,2:18,0:31,35,2,2	Tarbp2	downstream_gene_variant	MODIFIER
4203	chr15	103309649	.	G	T	.	PASS	AS_FilterStatus=SITE;AS_SB_TABLE=59,83|6,11;DP=161;ECNT=1;GERMQ=93;MBQ=33,20;MFRL=265,210;MMQ=60,60;MPOS=53;NALOD=1.74;NLOD=16.25;POPAF=6.00;TLOD=30.37;ANN=T|5_prime_UTR_variant|MODIFIER|Gpr84|Gpr84|transcript|NM_030720.1|protein_coding|2/2|c.-1C>A|||||1|,T|downstream_gene_variant|MODIFIER|Zfp385a|Zfp385a|transcript|NM_013866.2|protein_coding||c.*5346C>A|||||4246|	GT:AD:AF:DP:F1R2:F2R1:SB	0/0:65,0:0.018:65:35,0:15,0:30,35,0,0	0/1:77,17:0.164:94:44,8:17,2:29,48,6,11	Gpr84	5_prime_UTR_variant	MODIFIER
4233	chr16	7369941	.	C	A	.	PASS	AS_FilterStatus=SITE;AS_SB_TABLE=24,90|2,2;DP=120;ECNT=1;GERMQ=93;MBQ=35,20;MFRL=283,184;MMQ=60,60;MPOS=23;NALOD=1.76;NLOD=16.85;POPAF=6.00;TLOD=5.06;ANN=A|intron_variant|MODIFIER|Rbfox1|Rbfox1|transcript|NM_183188.2|protein_coding|10/12|c.990+98C>A||||||,A|intron_variant|MODIFIER|Rbfox1|Rbfox1|transcript|NM_021477.5|protein_coding|14/16|c.928-5964C>A||||||	GT:AD:AF:DP:F1R2:F2R1:SB	0/0:61,0:0.017:61:40,0:13,0:15,46,0,0	0/1:53,4:0.056:57:28,1:17,1:9,44,2,2	Rbfox1	intron_variant	MODIFIER
4243	chr16	10644946	.	C	A	.	PASS	AS_FilterStatus=SITE;AS_SB_TABLE=25,62|2,2;DP=93;ECNT=1;GERMQ=93;MBQ=33,20;MFRL=258,220;MMQ=60,60;MPOS=24;NALOD=1.69;NLOD=14.05;POPAF=6.00;TLOD=5.64;ANN=A|intron_variant|MODIFIER|Clec16a|Clec16a|transcript|NM_177562.5|protein_coding|18/22|c.2068+65C>A||||||,A|intron_variant|MODIFIER|Clec16a|Clec16a|transcript|NM_001204229.1|protein_coding|18/22|c.2062+65C>A||||||	GT:AD:AF:DP:F1R2:F2R1:SB	0/0:57,0:0.020:57:30,0:12,0:17,40,0,0	0/1:30,4:0.094:34:21,2:6,0:8,22,2,2	Clec16a	intron_variant	MODIFIER
4279	chr16	17568190	.	C	A	.	PASS	AS_FilterStatus=SITE;AS_SB_TABLE=81,89|3,2;DP=179;ECNT=1;GERMQ=93;MBQ=33,20;MFRL=264,254;MMQ=60,60;MPOS=22;NALOD=1.91;NLOD=23.43;POPAF=6.00;TLOD=6.81;ANN=A|downstream_gene_variant|MODIFIER|Slc7a4|Slc7a4|transcript|NM_144852.3|protein_coding||c.*5087G>T|||||3828|,A|intron_variant|MODIFIER|P2rx6|P2rx6|transcript|NM_011028.2|protein_coding|7/11|c.786+16C>A||||||,A|intron_variant|MODIFIER|P2rx6|P2rx6…	GT:AD:AF:DP:F1R2:F2R1:SB	0/0:94,0:0.012:94:41,0:30,0:46,48,0,0	0/1:76,5:0.058:81:38,3:25,0:35,41,3,2	Slc7a4	downstream_gene_variant	MODIFIER
4284	chr16	18681293	.	A	T	.	PASS	AS_FilterStatus=SITE;AS_SB_TABLE=144,51|3,2;DP=210;ECNT=2;GERMQ=93;MBQ=28,31;MFRL=283,268;MMQ=60,60;MPOS=40;NALOD=1.68;NLOD=27.59;POPAF=6.00;TLOD=5.75;ANN=T|intergenic_region|MODIFIER|Sept5-Cldn5|Sept5-Cldn5|intergenic_region|Sept5-Cldn5|||n.18681293A>T||||||	GT:AD:AF:DP:F1R2:F2R1:SB	0/0:104,0:0.010:104:44,0:36,0:79,25,0,0	0/1:91,5:0.069:96:41,2:29,1:65,26,3,2	Sept5-Cldn5	intergenic_region	MODIFIER
4359	chr16	32795135	.	C	A	.	PASS	AS_FilterStatus=SITE;AS_SB_TABLE=22,9|6,1;DP=38;ECNT=1;GERMQ=36;MBQ=32,31;MFRL=297,294;MMQ=60,60;MPOS=19;NALOD=1.15;NLOD=3.91;POPAF=6.00;TLOD=18.37;ANN=A|intron_variant|MODIFIER|Muc20|Muc20|transcript|NM_001145874.1|protein_coding|1/3|c.77-206G>T||||||,A|intron_variant|MODIFIER|Muc20|Muc20|transcript|NM_146071.2|protein_coding|1/3|c.77-206G>T||||||	GT:AD:AF:DP:F1R2:F2R1:SB	0/0:15,0:0.067:15:9,0:4,0:12,3,0,0	0/1:16,7:0.320:23:10,5:5,2:10,6,6,1	Muc20	intron_variant	MODIFIER
4362	chr16	33074223	.	C	A	.	PASS	AS_FilterStatus=SITE;AS_SB_TABLE=22,71|1,2;DP=99;ECNT=1;GERMQ=93;MBQ=33,20;MFRL=269,188;MMQ=60,60;MPOS=58;NALOD=1.61;NLOD=11.74;POPAF=6.00;TLOD=8.03;ANN=A|intron_variant|MODIFIER|Lmln|Lmln|transcript|NM_172823.2|protein_coding|6/16|c.695+40C>A||||||	GT:AD:AF:DP:F1R2:F2R1:SB	0/0:49,0:0.024:49:23,0:13,0:14,35,0,0	0/1:44,3:0.069:47:26,1:10,1:8,36,1,2	Lmln	intron_variant	MODIFIER
4369	chr16	33900630	.	G	A	.	PASS	AS_FilterStatus=SITE;AS_SB_TABLE=49,136|2,2;DP=194;ECNT=2;GERMQ=93;MBQ=31,25;MFRL=253,213;MMQ=60,60;MPOS=23;NALOD=1.98;NLOD=27.97;POPAF=6.00;TLOD=5.26;ANN=A|intron_variant|MODIFIER|Itgb5|Itgb5|transcript|NM_010580.2|protein_coding|7/14|c.1038+25G>A||||||,A|intron_variant|MODIFIER|Itgb5|Itgb5|transcript|NM_001145884.1|protein_coding|7/14|c.1038+25G>A||||||	GT:AD:AF:DP:F1R2:F2R1:SB	0/0:111,0:0.010:111:22,0:16,0:30,81,0,0	0/1:74,4:0.060:78:13,1:16,1:19,55,2,2	Itgb5	intron_variant	MODIFIER
4390	chr16	36997049	.	G	A	.	PASS	AS_FilterStatus=SITE;AS_SB_TABLE=3,17|0,5;DP=26;ECNT=1;GERMQ=21;MBQ=31,31;MFRL=283,318;MMQ=60,60;MPOS=40;NALOD=1.09;NLOD=3.26;POPAF=6.00;TLOD=13.94;ANN=A|intergenic_region|MODIFIER|Fbxo40-Polq|Fbxo40-Polq|intergenic_region|Fbxo40-Polq|||n.36997049G>A||||||	GT:AD:AF:DP:F1R2:F2R1:SB	0/0:13,0:0.075:13:4,0:6,0:2,11,0,0	0/1:7,5:0.461:12:4,4:2,1:1,6,0,5	Fbxo40-Polq	intergenic_region	MODIFIER
4409	chr16	42875417	.	C	T	.	PASS	AS_FilterStatus=SITE;AS_SB_TABLE=11,0|6,0;DP=19;ECNT=1;GERMQ=10;MBQ=33,31;MFRL=295,372;MMQ=60,60;MPOS=33;NALOD=1.02;NLOD=2.71;POPAF=6.00;TLOD=18.84;ANN=T|intron_variant|MODIFIER|4932412D23Rik|4932412D23Rik|transcript|NR_040521.1|pseudogene|1/3|n.156+15G>A||||||,T|intron_variant|MODIFIER|4932412D23Rik|4932412D23Rik|transcript|NR_040522.1|pseudogene|1/1|n.151+195G>A||||||	GT:AD:AF:DP:F1R2:F2R1:SB	0/0:9,0:0.088:9:7,0:2,0:9,0,0,0	0/1:2,6:0.702:8:1,5:1,1:2,0,6,0	4932412D23Rik	intron_variant	MODIFIER
4432	chr16	48761311	.	G	T	.	PASS	AS_FilterStatus=SITE;AS_SB_TABLE=52,10|5,3;DP=72;ECNT=1;GERMQ=93;MBQ=36,20;MFRL=277,234;MMQ=60,60;MPOS=38;NALOD=1.55;NLOD=10.23;POPAF=6.00;TLOD=12.69;ANN=T|intron_variant|MODIFIER|Trat1|Trat1|transcript|NM_198297.3|protein_coding|2/5|c.148+54C>A||||||	GT:AD:AF:DP:F1R2:F2R1:SB	0/0:35,0:0.027:35:15,0:19,0:31,4,0,0	0/1:27,8:0.203:35:10,2:11,3:21,6,5,3	Trat1	intron_variant	MODIFIER
4446	chr16	55860380	.	C	A	.	PASS	AS_FilterStatus=SITE;AS_SB_TABLE=84,98|2,2;DP=189;ECNT=1;GERMQ=93;MBQ=20,25;MFRL=243,222;MMQ=60,60;MPOS=34;NALOD=1.84;NLOD=19.73;POPAF=6.00;TLOD=6.56;ANN=A|splice_acceptor_variant&intron_variant|HIGH|Nxpe3|Nxpe3|transcript|NM_001134457.1|protein_coding|3/5|c.849-1G>T||||||;LOF=(Nxpe3|Nxpe3|1|1.00)	GT:AD:AF:DP:F1R2:F2R1:SB	0/0:90,0:0.014:90:32,0:16,0:39,51,0,0	0/1:92,4:0.039:96:44,1:10,1:45,47,2,2	Nxpe3	splice_acceptor_variant&intron_variant	HIGH
4466	chr16	57761240	.	TGG	T	.	PASS	AS_FilterStatus=SITE;AS_SB_TABLE=14,1|3,0;DP=18;ECNT=1;GERMQ=3;MBQ=29,28;MFRL=346,434;MMQ=60,60;MPOS=55;NALOD=0.954;NLOD=2.40;POPAF=6.00;RPA=11,9;RU=G;STR;STRQ=93;TLOD=8.20;ANN=T|intergenic_region|MODIFIER|Col8a1-Dcbld2|Col8a1-Dcbld2|intergenic_region|Col8a1-Dcbld2|||n.57761241_57761242delGG||||||	GT:AD:AF:DP:F1R2:F2R1:SB	0/0:8,0:0.100:8:8,0:0,0:8,0,0,0	0/1:7,3:0.364:10:5,2:0,0:6,1,3,0	Col8a1-Dcbld2	intergenic_region	MODIFIER
4480	chr16	64859151	.	C	A	.	PASS	AS_FilterStatus=SITE;AS_SB_TABLE=136,140|4,3;DP=289;ECNT=1;GERMQ=93;MBQ=31,20;MFRL=270,195;MMQ=60,60;MPOS=31;NALOD=2.09;NLOD=36.04;POPAF=6.00;TLOD=9.47;ANN=A|3_prime_UTR_variant|MODIFIER|Cggbp1|Cggbp1|transcript|NM_178647.2|protein_coding|3/3|c.*3075C>A|||||3075|	GT:AD:AF:DP:F1R2:F2R1:SB	0/0:141,0:8.082e-03:141:77,0:32,0:67,74,0,0	0/1:135,7:0.041:142:84,2:24,2:69,66,4,3	Cggbp1	3_prime_UTR_variant	MODIFIER
4489	chr16	75909066	.	C	A	.	PASS	AS_FilterStatus=SITE;AS_SB_TABLE=98,41|2,1;DP=150;ECNT=1;GERMQ=93;MBQ=31,31;MFRL=262,142;MMQ=60,60;MPOS=28;NALOD=1.86;NLOD=20.67;POPAF=6.00;TLOD=6.85;ANN=A|intron_variant|MODIFIER|Samsn1|Samsn1|transcript|NM_023380.2|protein_coding|1/7|c.57+64G>T||||||	GT:AD:AF:DP:F1R2:F2R1:SB	0/0:81,0:0.014:81:41,0:18,0:59,22,0,0	0/1:58,3:0.057:61:30,2:8,0:39,19,2,1	Samsn1	intron_variant	MODIFIER
4515	chr16	91621861	.	C	T	.	PASS	AS_FilterStatus=SITE;AS_SB_TABLE=75,67|3,3;DP=153;ECNT=1;GERMQ=93;MBQ=28,20;MFRL=262,189;MMQ=60,60;MPOS=53;NALOD=1.84;NLOD=20.06;POPAF=6.00;TLOD=7.12;ANN=T|missense_variant|MODERATE|Gart|Gart|transcript|NM_010256.2|protein_coding|21/22|c.2827G>A|p.Val943Ile|2961/3327|2827/3033|943/1010||,T|upstream_gene_variant|MODIFIER|Dnajc28|Dnajc28|transcript|NM_001099738.1|protein_coding||c.-3227G>A|||||2862…	GT:AD:AF:DP:F1R2:F2R1:SB	0/0:81,0:0.014:81:39,0:21,0:44,37,0,0	0/1:61,6:0.069:67:36,1:17,2:31,30,3,3	Dnajc28	upstream_gene_variant	MODIFIER
4529	chr16	96109383	.	C	A	.	PASS	AS_FilterStatus=SITE;AS_SB_TABLE=5,12|1,6;DP=25;ECNT=1;GERMQ=15;MBQ=29,30;MFRL=313,333;MMQ=60,60;MPOS=25;NALOD=1.04;NLOD=3.01;POPAF=6.00;TLOD=18.68;ANN=A|intergenic_region|MODIFIER|Brwd1-Hmgn1|Brwd1-Hmgn1|intergenic_region|Brwd1-Hmgn1|||n.96109383C>A||||||	GT:AD:AF:DP:F1R2:F2R1:SB	0/0:10,0:0.083:10:7,0:3,0:3,7,0,0	0/1:7,7:0.507:14:1,3:4,2:2,5,1,6	Brwd1-Hmgn1	intergenic_region	MODIFIER
4574	chr17	5902565	.	CGTGT	C	.	PASS	AS_FilterStatus=SITE;AS_SB_TABLE=0,19|0,3;DP=36;ECNT=1;GERMQ=18;MBQ=28,27;MFRL=316,355;MMQ=60,60;MPOS=51;NALOD=0.858;NLOD=2.96;POPAF=6.00;RPA=19,17;RU=GT;STR;STRQ=93;TLOD=10.20;ANN=C|intron_variant|MODIFIER|Snx9|Snx9|transcript|NM_025664.5|protein_coding|6/17|c.620+52_620+55delGTGT||||||	GT:AD:AF:DP:F1R2:F2R1:SB	0/0:10,0:0.072:10:1,0:1,0:0,10,0,0	0/1:9,3:0.283:12:1,1:1,0:0,9,0,3	Snx9	intron_variant	MODIFIER
4633	chr17	17500793	.	C	A	.	PASS	AS_FilterStatus=SITE;AS_SB_TABLE=84,63|2,2;DP=157;ECNT=1;GERMQ=93;MBQ=35,26;MFRL=273,300;MMQ=60,60;MPOS=18;NALOD=1.79;NLOD=17.36;POPAF=6.00;TLOD=5.57;ANN=A|intergenic_region|MODIFIER|Lix1-Lnpep|Lix1-Lnpep|intergenic_region|Lix1-Lnpep|||n.17500793C>A||||||	GT:AD:AF:DP:F1R2:F2R1:SB	0/0:66,0:0.016:66:24,0:30,0:38,28,0,0	0/1:81,4:0.052:85:29,2:43,1:46,35,2,2	Lix1-Lnpep	intergenic_region	MODIFIER
4809	chr17	23478794	.	A	G	.	PASS	AS_FilterStatus=SITE;AS_SB_TABLE=1,30|0,7;DP=41;ECNT=1;GERMQ=38;MBQ=28,33;MFRL=388,355;MMQ=60,60;MPOS=25;NALOD=1.09;NLOD=3.31;POPAF=6.00;TLOD=11.93;ANN=G|intron_variant|MODIFIER|Vmn2r117|Vmn2r117|transcript|NM_001104581.1|protein_coding|1/5|c.198-275T>C||||||	GT:AD:AF:DP:F1R2:F2R1:SB	0/0:11,0:0.075:11:5,0:3,0:0,11,0,0	0/1:20,7:0.244:27:6,0:12,5:1,19,0,7	Vmn2r117	intron_variant	MODIFIER
4831	chr17	24592016	.	C	A	.	PASS	AS_FilterStatus=SITE;AS_SB_TABLE=21,49|2,2;DP=75;ECNT=1;GERMQ=93;MBQ=36,20;MFRL=279,226;MMQ=60,60;MPOS=37;NALOD=1.46;NLOD=8.43;POPAF=6.00;TLOD=7.41;ANN=A|downstream_gene_variant|MODIFIER|Tsc2|Tsc2|transcript|NM_001286720.1|protein_coding||c.*4589G>T|||||3800|,A|downstream_gene_variant|MODIFIER|Tsc2|Tsc2|transcript|NM_001039363.2|protein_coding||c.*4589G>T|||||3800|,A|downstream_gene_variant|MODIF…	GT:AD:AF:DP:F1R2:F2R1:SB	0/0:31,0:0.033:31:17,0:8,0:10,21,0,0	0/1:39,4:0.075:43:26,2:9,0:11,28,2,2	Tsc2	downstream_gene_variant	MODIFIER
4860	chr17	26739298	.	CTCTTTCTTTCTT	C	.	PASS	AS_FilterStatus=SITE;AS_SB_TABLE=15,0|2,0;DP=19;ECNT=1;GERMQ=18;MBQ=32,32;MFRL=321,378;MMQ=60,60;MPOS=55;NALOD=1.13;NLOD=3.60;POPAF=6.00;RPA=19,16;RU=TCTT;STR;STRQ=93;TLOD=7.22;ANN=C|intron_variant|MODIFIER|Crebrf|Crebrf|transcript|NM_029870.2|protein_coding|2/8|c.10-244_10-233delTCTTTCTTTCTT||||||	GT:AD:AF:DP:F1R2:F2R1:SB	0/0:12,0:0.070:12:6,0:3,0:12,0,0,0	0/1:3,2:0.429:5:3,2:0,0:3,0,2,0	Crebrf	intron_variant	MODIFIER
4936	chr17	34214075	.	TCCTA	T	.	PASS	AS_FilterStatus=SITE;AS_SB_TABLE=160,146|2,3;DP=326;ECNT=1;GERMQ=93;MBQ=29,20;MFRL=267,164;MMQ=60,60;MPOS=66;NALOD=2.14;NLOD=40.24;POPAF=6.00;TLOD=14.36;ANN=T|frameshift_variant|HIGH|Tap2|Tap2|transcript|NM_011530.3|protein_coding|8/12|c.1334_1337delACCT|p.Tyr445fs|1487/2490|1334/2109|445/702||INFO_REALIGN_3_PRIME;LOF=(Tap2|Tap2|1|1.00)	GT:AD:AF:DP:F1R2:F2R1:SB	0/0:156,0:7.174e-03:156:65,0:26,0:79,77,0,0	0/1:150,5:0.028:155:72,2:29,0:81,69,2,3	Tap2	frameshift_variant	HIGH
4950	chr17	34800091	.	G	C	.	PASS	AS_FilterStatus=SITE;AS_SB_TABLE=75,63|1,2;DP=143;ECNT=1;GERMQ=93;MBQ=30,37;MFRL=258,314;MMQ=60,60;MPOS=33;NALOD=1.75;NLOD=16.45;POPAF=6.00;TLOD=6.11;ANN=C|downstream_gene_variant|MODIFIER|Cyp21a1|Cyp21a1|transcript|NM_009995.2|protein_coding||c.*1689C>G|||||1257|,C|intergenic_region|MODIFIER|C4b-Cyp21a1|C4b-Cyp21a1|intergenic_region|C4b-Cyp21a1|||n.34800091G>C||||||	GT:AD:AF:DP:F1R2:F2R1:SB	0/0:69,0:0.017:69:27,0:21,0:38,31,0,0	0/1:69,3:0.064:72:26,1:28,2:37,32,1,2	Cyp21a1	downstream_gene_variant	MODIFIER
5045	chr17	43625697	.	G	A	.	PASS	AS_FilterStatus=SITE;AS_SB_TABLE=128,194|3,4;DP=332;ECNT=1;GERMQ=93;MBQ=33,20;MFRL=272,245;MMQ=60,60;MPOS=26;NALOD=2.11;NLOD=37.82;POPAF=6.00;TLOD=9.11;ANN=A|stop_gained|HIGH|Tdrd6|Tdrd6|transcript|NM_001161366.1|protein_coding|1/5|c.4459C>T|p.Gln1487*|4603/7062|4459/6408|1487/2135||,A|stop_gained|HIGH|Tdrd6|Tdrd6|transcript|NM_001161367.1|protein_coding|1/5|c.4459C>T|p.Gln1487*|4603/7041|4459/63…	GT:AD:AF:DP:F1R2:F2R1:SB	0/0:146,0:7.772e-03:146:81,0:39,0:53,93,0,0	0/1:176,7:0.038:183:99,3:45,2:75,101,3,4	Tdrd6	stop_gained	HIGH
5095	chr17	46412707	.	C	A	.	PASS	AS_FilterStatus=SITE;AS_SB_TABLE=73,40|2,2;DP=124;ECNT=1;GERMQ=93;MBQ=33,20;MFRL=281,228;MMQ=60,60;MPOS=23;NALOD=1.70;NLOD=14.44;POPAF=6.00;TLOD=4.87;ANN=A|missense_variant|MODERATE|Zfp318|Zfp318|transcript|NM_207671.4|protein_coding|10/10|c.5635C>A|p.Pro1879Thr|5708/13919|5635/6714|1879/2237||,A|intron_variant|MODIFIER|Zfp318|Zfp318|transcript|NM_021346.2|protein_coding|7/7|c.3342+3488C>A||||||	GT:AD:AF:DP:F1R2:F2R1:SB	0/0:54,0:0.020:54:31,0:14,0:35,19,0,0	0/1:59,4:0.050:63:37,2:16,0:38,21,2,2	Zfp318	intron_variant	MODIFIER
5105	chr17	47733114	.	G	A	.	PASS	AS_FilterStatus=SITE;AS_SB_TABLE=82,87|12,12;DP=197;ECNT=2;GERMQ=93;MBQ=33,24;MFRL=259,246;MMQ=60,60;MPOS=38;NALOD=-1.644e+00;NLOD=15.32;POPAF=6.00;TLOD=45.86;ANN=A|splice_region_variant&intron_variant|LOW|Pgc|Pgc|transcript|NM_025973.3|protein_coding|7/8|c.927+3G>A||||||,A|upstream_gene_variant|MODIFIER|Tfeb|Tfeb|transcript|NM_001161722.1|protein_coding||c.-52873G>A|||||3923|,A|upstream_gene_var…	GT:AD:AF:DP:F1R2:F2R1:SB	0/0:91,2:0.039:93:36,0:24,1:45,46,0,2	0/1:78,22:0.202:100:37,12:15,2:37,41,12,10	Tfeb	upstream_gene_variant	MODIFIER
5142	chr17	56071037	.	G	A	.	PASS	AS_FilterStatus=SITE;AS_SB_TABLE=22,130|1,3;DP=161;ECNT=1;GERMQ=93;MBQ=33,25;MFRL=272,226;MMQ=60,60;MPOS=26;NALOD=1.92;NLOD=24.58;POPAF=6.00;TLOD=5.33;ANN=A|downstream_gene_variant|MODIFIER|Chaf1a|Chaf1a|transcript|NM_013733.3|protein_coding||c.*3487G>A|||||3011|,A|intron_variant|MODIFIER|Ubxn6|Ubxn6|transcript|NM_024432.2|protein_coding|4/10|c.442-52C>T||||||	GT:AD:AF:DP:F1R2:F2R1:SB	0/0:89,0:0.012:89:47,0:26,0:12,77,0,0	0/1:63,4:0.061:67:44,2:10,1:10,53,1,3	Chaf1a	downstream_gene_variant	MODIFIER
5182	chr17	64733590	.	A	C	.	PASS	AS_FilterStatus=SITE;AS_SB_TABLE=51,0|3,0;DP=55;ECNT=1;GERMQ=93;MBQ=29,33;MFRL=284,324;MMQ=60,60;MPOS=18;NALOD=1.40;NLOD=7.17;POPAF=6.00;TLOD=6.24;ANN=C|intron_variant|MODIFIER|Man2a1|Man2a1|transcript|NM_008549.2|protein_coding|17/21|c.2704-134A>C||||||	GT:AD:AF:DP:F1R2:F2R1:SB	0/0:24,0:0.039:24:16,0:6,0:24,0,0,0	0/1:27,3:0.125:30:18,2:7,1:27,0,3,0	Man2a1	intron_variant	MODIFIER
5200	chr17	67848958	.	C	A	.	PASS	AS_FilterStatus=SITE;AS_SB_TABLE=163,32|2,2;DP=213;ECNT=2;GERMQ=93;MBQ=31,20;MFRL=264,223;MMQ=60,60;MPOS=27;NALOD=1.97;NLOD=27.39;POPAF=6.00;TLOD=5.46;ANN=A|intron_variant|MODIFIER|Arhgap28|Arhgap28|transcript|NM_172964.4|protein_coding|17/17|c.2107+95G>T||||||	GT:AD:AF:DP:F1R2:F2R1:SB	0/0:101,0:0.011:101:64,0:12,0:82,19,0,0	0/1:94,4:0.033:98:61,2:16,0:81,13,2,2	Arhgap28	intron_variant	MODIFIER
5284	chr17	80227704	.	A	G	.	PASS	AS_FilterStatus=SITE;AS_SB_TABLE=365,158|5,4;DP=552;ECNT=1;GERMQ=93;MBQ=28,35;MFRL=278,281;MMQ=60,60;MPOS=47;NALOD=2.38;NLOD=70.07;POPAF=6.00;TLOD=14.93;ANN=G|intron_variant|MODIFIER|Gemin6|Gemin6|transcript|NM_026053.3|protein_coding|2/2|c.126-34A>G||||||	GT:AD:AF:DP:F1R2:F2R1:SB	0/0:272,0:4.160e-03:272:128,0:93,0:196,76,0,0	0/1:251,9:0.039:260:140,6:69,0:169,82,5,4	Gemin6	intron_variant	MODIFIER
5328	chr17	83691126	.	C	G	.	PASS	AS_FilterStatus=SITE;AS_SB_TABLE=17,26|0,3;DP=46;ECNT=1;GERMQ=89;MBQ=27,33;MFRL=265,291;MMQ=60,60;MPOS=45;NALOD=1.33;NLOD=6.03;POPAF=6.00;TLOD=7.86;ANN=G|intergenic_region|MODIFIER|Kcng3-Mta3|Kcng3-Mta3|intergenic_region|Kcng3-Mta3|||n.83691126C>G||||||	GT:AD:AF:DP:F1R2:F2R1:SB	0/0:22,0:0.045:22:7,0:7,0:6,16,0,0	0/1:21,3:0.172:24:10,0:5,2:11,10,0,3	Kcng3-Mta3	intergenic_region	MODIFIER
5378	chr17	88769999	.	G	GTGTGGTCCATGAGGAGAGACTTTGTTTTAA	.	PASS	AS_FilterStatus=SITE;AS_SB_TABLE=1,34|1,1;DP=37;ECNT=2;GERMQ=70;MBQ=33,20;MFRL=294,144;MMQ=60,60;MPOS=21;NALOD=1.30;NLOD=5.72;POPAF=6.00;TLOD=6.39;ANN=GTGTGGTCCATGAGGAGAGACTTTGTTTTAA|intron_variant|MODIFIER|Lhcgr|Lhcgr|transcript|NM_013582.2|protein_coding|2/10|c.246-89_246-88insTTAAAACAAAGTCTCTCCTCATGGACCACA||||||	GT:AD:AF:DP:F1R2:F2R1:PGT:PID:PS:SB	0|0:19,0:0.048:19:2,0:0,0:0|1:88769985_GCA_G:88769985:0,19,0,0	0|1:16,2:0.105:18:0,0:3,1:0|1:88769985_GCA_G:88769985:1,15,1,1	Lhcgr	intron_variant	MODIFIER
5401	chr18	3010533	.	G	A	.	PASS	AS_FilterStatus=SITE;AS_SB_TABLE=14,31|0,2;DP=47;ECNT=1;GERMQ=93;MBQ=33,31;MFRL=275,287;MMQ=58,42;MPOS=63;NALOD=1.40;NLOD=7.22;POPAF=6.00;TLOD=5.47;ANN=A|intergenic_region|MODIFIER|CHR_START-Vmn1r238|CHR_START-Vmn1r238|intergenic_region|CHR_START-Vmn1r238|||n.3010533G>A||||||	GT:AD:AF:DP:F1R2:F2R1:SB	0/0:27,0:0.038:27:10,0:8,0:7,20,0,0	0/1:18,2:0.143:20:3,0:12,2:7,11,0,2	CHR_START-Vmn1r238	intergenic_region	MODIFIER
5405	chr18	3012585	.	G	A	.	PASS	AS_FilterStatus=SITE;AS_SB_TABLE=18,12|1,1;DP=32;ECNT=2;GERMQ=64;MBQ=29,32;MFRL=0,142;MMQ=46,47;MPOS=30;NALOD=1.04;NLOD=3.01;POPAF=6.00;TLOD=5.34;ANN=A|intergenic_region|MODIFIER|CHR_START-Vmn1r238|CHR_START-Vmn1r238|intergenic_region|CHR_START-Vmn1r238|||n.3012585G>A||||||	GT:AD:AF:DP:F1R2:F2R1:PGT:PID:PS:SB	0|0:10,0:0.083:10:2,0:7,0:0|1:3012585_G_A:3012585:5,5,0,0	0|1:20,2:0.130:22:13,1:5,1:0|1:3012585_G_A:3012585:13,7,1,1	CHR_START-Vmn1r238	intergenic_region	MODIFIER
5406	chr18	3012590	.	C	T	.	PASS	AS_FilterStatus=SITE;AS_SB_TABLE=18,11|1,1;DP=31;ECNT=2;GERMQ=61;MBQ=34,32;MFRL=0,142;MMQ=45,47;MPOS=25;NALOD=1.04;NLOD=3.01;POPAF=6.00;TLOD=5.40;ANN=T|intergenic_region|MODIFIER|CHR_START-Vmn1r238|CHR_START-Vmn1r238|intergenic_region|CHR_START-Vmn1r238|||n.3012590C>T||||||	GT:AD:AF:DP:F1R2:F2R1:PGT:PID:PS:SB	0|0:10,0:0.083:10:2,0:7,0:0|1:3012585_G_A:3012585:5,5,0,0	0|1:19,2:0.136:21:13,1:4,1:0|1:3012585_G_A:3012585:13,6,1,1	CHR_START-Vmn1r238	intergenic_region	MODIFIER
5409	chr18	3325440	.	C	T	.	PASS	AS_FilterStatus=SITE;AS_SB_TABLE=25,64|2,2;DP=94;ECNT=1;GERMQ=93;MBQ=27,20;MFRL=276,204;MMQ=60,60;MPOS=37;NALOD=1.57;NLOD=10.74;POPAF=6.00;TLOD=5.15;ANN=T|missense_variant|MODERATE|Crem|Crem|transcript|NM_001110859.2|protein_coding|2/9|c.83G>A|p.Arg28Gln|137/2362|83/1074|28/357||,T|missense_variant|MODERATE|Crem|Crem|transcript|NM_001110850.2|protein_coding|2/6|c.83G>A|p.Arg28Gln|137/2387|83/702|…	GT:AD:AF:DP:F1R2:F2R1:SB	0/0:42,0:0.026:42:27,0:6,0:17,25,0,0	0/1:47,4:0.064:51:28,2:10,0:8,39,2,2	Crem	non_coding_transcript_exon_variant	MODIFIER
5412	chr18	4052462	.	G	T	.	PASS	AS_FilterStatus=SITE;AS_SB_TABLE=149,111|16,14;DP=296;ECNT=1;GERMQ=93;MBQ=33,26;MFRL=259,268;MMQ=60,60;MPOS=26;NALOD=2.08;NLOD=35.51;POPAF=6.00;TLOD=60.77;ANN=T|intergenic_region|MODIFIER|Bambi-Lyzl1|Bambi-Lyzl1|intergenic_region|Bambi-Lyzl1|||n.4052462G>T||||||	GT:AD:AF:DP:F1R2:F2R1:SB	0/0:147,0:8.253e-03:147:54,0:59,0:84,63,0,0	0/1:113,30:0.203:143:49,11:45,12:65,48,16,14	Bambi-Lyzl1	intergenic_region	MODIFIER
5448	chr18	13847048	.	C	A	.	PASS	AS_FilterStatus=SITE;AS_SB_TABLE=27,55|2,2;DP=90;ECNT=1;GERMQ=93;MBQ=33,20;MFRL=267,245;MMQ=60,60;MPOS=28;NALOD=1.50;NLOD=9.03;POPAF=6.00;TLOD=5.29;ANN=A|stop_gained|HIGH|Zfp521|Zfp521|transcript|NM_145492.4|protein_coding|4/8|c.307G>T|p.Glu103*|541/6151|307/3936|103/1311||;LOF=(Zfp521|Zfp521|1|1.00);NMD=(Zfp521|Zfp521|1|1.00)	GT:AD:AF:DP:F1R2:F2R1:SB	0/0:36,0:0.031:36:20,0:9,0:11,25,0,0	0/1:46,4:0.067:50:27,2:11,0:16,30,2,2	Zfp521	stop_gained	HIGH
5481	chr18	31885521	.	C	A	.	PASS	AS_FilterStatus=SITE;AS_SB_TABLE=18,64|3,1;DP=90;ECNT=1;GERMQ=93;MBQ=35,26;MFRL=266,279;MMQ=60,60;MPOS=27;NALOD=1.64;NLOD=12.59;POPAF=6.00;TLOD=6.82;ANN=A|intron_variant|MODIFIER|Wdr33|Wdr33|transcript|NM_028866.3|protein_coding|12/21|c.1291+51C>A||||||	GT:AD:AF:DP:F1R2:F2R1:SB	0/0:44,0:0.023:44:22,0:17,0:10,34,0,0	0/1:38,4:0.105:42:22,2:8,1:8,30,3,1	Wdr33	intron_variant	MODIFIER
5524	chr18	36967714	.	G	GA	.	PASS	AS_FilterStatus=SITE;AS_SB_TABLE=66,20|11,1;DP=102;ECNT=1;GERMQ=93;MBQ=33,34;MFRL=287,313;MMQ=60,60;MPOS=18;NALOD=1.67;NLOD=13.22;POPAF=6.00;RPA=7,8;RU=A;STR;STRQ=93;TLOD=24.21;ANN=GA|5_prime_UTR_variant|MODIFIER|Gm38666|Gm38666|transcript|NM_001301256.1|protein_coding|1/4|c.-8dupA|||||7|INFO_REALIGN_3_PRIME,GA|upstream_gene_variant|MODIFIER|Pcdha6|Pcdha6|transcript|NM_007767.3|protein_coding||c.…	GT:AD:AF:DP:F1R2:F2R1:SB	0/0:48,0:0.021:48:29,0:10,0:39,9,0,0	0/1:38,12:0.265:50:29,10:1,1:27,11,11,1	Gm38666	5_prime_UTR_variant	MODIFIER
5561	chr18	44167813	.	G	A	.	PASS	AS_FilterStatus=SITE;AS_SB_TABLE=13,1|6,0;DP=22;ECNT=1;GERMQ=11;MBQ=28,31;MFRL=353,328;MMQ=60,60;MPOS=17;NALOD=1.03;NLOD=2.71;POPAF=6.00;TLOD=17.43;ANN=A|intron_variant|MODIFIER|Spinkl|Spinkl|transcript|NM_183123.2|protein_coding|4/4|c.224+233C>T||||||	GT:AD:AF:DP:F1R2:F2R1:SB	0/0:10,0:0.085:10:7,0:2,0:9,1,0,0	0/1:4,6:0.584:10:2,2:1,4:4,0,6,0	Spinkl	intron_variant	MODIFIER
5666	chr18	77332462	.	G	A	.	PASS	AS_FilterStatus=SITE;AS_SB_TABLE=88,28|11,3;DP=136;ECNT=1;GERMQ=93;MBQ=28,32;MFRL=270,265;MMQ=60,60;MPOS=45;NALOD=1.84;NLOD=20.11;POPAF=6.00;TLOD=34.45;ANN=A|intron_variant|MODIFIER|Loxhd1|Loxhd1|transcript|NM_172834.2|protein_coding|7/38|c.884-103G>A||||||	GT:AD:AF:DP:F1R2:F2R1:SB	0/0:80,0:0.014:80:32,0:34,0:60,20,0,0	0/1:36,14:0.283:50:19,9:11,3:28,8,11,3	Loxhd1	intron_variant	MODIFIER
5718	chr19	5109809	.	C	G	.	PASS	AS_FilterStatus=SITE;AS_SB_TABLE=41,81|4,10;DP=137;ECNT=1;GERMQ=93;MBQ=32,33;MFRL=273,272;MMQ=60,60;MPOS=59;NALOD=1.70;NLOD=14.70;POPAF=6.00;TLOD=32.34;ANN=G|missense_variant|MODERATE|Klc2|Klc2|transcript|NM_008451.2|protein_coding|12/16|c.1367G>C|p.Gly456Ala|1665/3017|1367/1860|456/619||,G|upstream_gene_variant|MODIFIER|Rab1b|Rab1b|transcript|NM_029576.3|protein_coding||c.-2871G>C|||||2813|,G|no…	GT:AD:AF:DP:F1R2:F2R1:SB	0/0:60,0:0.020:60:25,0:19,0:17,43,0,0	0/1:62,14:0.191:76:22,10:28,2:24,38,4,10	Rab1b	upstream_gene_variant	MODIFIER
5729	chr19	5756172	.	T	C	.	PASS	AS_FilterStatus=SITE;AS_SB_TABLE=104,70|3,2;DP=183;ECNT=1;GERMQ=93;MBQ=28,31;MFRL=277,258;MMQ=60,60;MPOS=24;NALOD=1.89;NLOD=22.88;POPAF=6.00;TLOD=6.03;ANN=C|downstream_gene_variant|MODIFIER|Scyl1|Scyl1|transcript|NM_023912.2|protein_coding||c.*2400A>G|||||2255|,C|intron_variant|MODIFIER|Ltbp3|Ltbp3|transcript|NM_008520.2|protein_coding|21/27|c.2884+73T>C||||||	GT:AD:AF:DP:F1R2:F2R1:SB	0/0:85,0:0.013:85:50,0:19,0:57,28,0,0	0/1:89,5:0.060:94:48,3:26,1:47,42,3,2	Scyl1	downstream_gene_variant	MODIFIER
5744	chr19	7228534	.	C	A	.	PASS	AS_FilterStatus=SITE;AS_SB_TABLE=2,46|0,3;DP=53;ECNT=1;GERMQ=93;MBQ=28,32;MFRL=271,294;MMQ=60,60;MPOS=44;NALOD=1.28;NLOD=5.11;POPAF=6.00;TLOD=5.78;ANN=A|intron_variant|MODIFIER|Naa40|Naa40|transcript|NM_027643.1|protein_coding|6/7|c.495-105G>T||||||	GT:AD:AF:DP:F1R2:F2R1:SB	0/0:17,0:0.051:17:10,0:7,0:0,17,0,0	0/1:31,3:0.115:34:22,1:3,2:2,29,0,3	Naa40	intron_variant	MODIFIER
5796	chr19	12273448	.	G	A	.	PASS	AS_FilterStatus=SITE;AS_SB_TABLE=17,4|4,1;DP=26;ECNT=1;GERMQ=27;MBQ=33,31;MFRL=314,330;MMQ=40,40;MPOS=54;NALOD=1.08;NLOD=3.31;POPAF=6.00;TLOD=12.95;ANN=A|downstream_gene_variant|MODIFIER|Olfr235|Olfr235|transcript|NM_146686.2|protein_coding||c.*4278G>A|||||4278|,A|intron_variant|MODIFIER|Mir466f-1|Mir466f-1|transcript|NR_030566.1|pseudogene|2/3|n.20-20376G>A||||||	GT:AD:AF:DP:F1R2:F2R1:SB	0/0:11,0:0.077:11:5,0:6,0:10,1,0,0	0/1:10,5:0.360:15:3,1:5,4:7,3,4,1	Olfr235	downstream_gene_variant	MODIFIER
5828	chr19	18639958	.	A	G	.	PASS	AS_FilterStatus=SITE;AS_SB_TABLE=105,203|10,22;DP=347;ECNT=1;GERMQ=93;MBQ=28,28;MFRL=264,257;MMQ=60,60;MPOS=40;NALOD=0.545;NLOD=39.75;POPAF=6.00;TLOD=69.63;ANN=G|intron_variant|MODIFIER|Nmrk1|Nmrk1|transcript|NM_145497.2|protein_coding|4/8|c.169+24A>G||||||	GT:AD:AF:DP:F1R2:F2R1:SB	0/0:176,1:0.013:177:97,1:38,0:63,113,0,1	0/1:132,31:0.184:163:76,19:24,5:42,90,10,21	Nmrk1	intron_variant	MODIFIER
5890	chr19	29755154	.	G	C	.	PASS	AS_FilterStatus=SITE;AS_SB_TABLE=0,31|0,2;DP=33;ECNT=2;GERMQ=67;MBQ=34,34;MFRL=298,324;MMQ=60,60;MPOS=3;NALOD=1.08;NLOD=3.31;POPAF=6.00;TLOD=5.27;ANN=C|intron_variant|MODIFIER|9930021J03Rik|9930021J03Rik|transcript|NM_172836.3|protein_coding|2/7|c.795-137C>G||||||	GT:AD:AF:DP:F1R2:F2R1:PGT:PID:PS:SB	0|0:11,0:0.077:11:8,0:3,0:0|1:29755154_G_C:29755154:0,11,0,0	0|1:20,2:0.125:22:15,2:5,0:0|1:29755154_G_C:29755154:0,20,0,2	9930021J03Rik	intron_variant	MODIFIER
5891	chr19	29755156	.	T	A	.	PASS	AS_FilterStatus=SITE;AS_SB_TABLE=0,31|0,2;DP=33;ECNT=2;GERMQ=67;MBQ=31,30;MFRL=298,324;MMQ=60,60;MPOS=1;NALOD=1.08;NLOD=3.31;POPAF=6.00;TLOD=5.27;ANN=A|intron_variant|MODIFIER|9930021J03Rik|9930021J03Rik|transcript|NM_172836.3|protein_coding|2/7|c.795-139A>T||||||	GT:AD:AF:DP:F1R2:F2R1:PGT:PID:PS:SB	0|0:11,0:0.077:11:8,0:3,0:0|1:29755154_G_C:29755154:0,11,0,0	0|1:20,2:0.125:22:12,2:5,0:0|1:29755154_G_C:29755154:0,20,0,2	9930021J03Rik	intron_variant	MODIFIER
5902	chr19	32307260	.	C	T	.	PASS	AS_FilterStatus=SITE;AS_SB_TABLE=11,11|1,1;DP=25;ECNT=1;GERMQ=35;MBQ=23,20;MFRL=252,180;MMQ=60,50;MPOS=60;NALOD=0.954;NLOD=2.41;POPAF=6.00;TLOD=6.88;ANN=T|intron_variant|MODIFIER|Sgms1|Sgms1|transcript|NM_001168525.1|protein_coding|1/9|c.-537-17629G>A||||||,T|intron_variant|MODIFIER|Sgms1|Sgms1|transcript|NM_144792.4|protein_coding|2/9|c.-415-17629G>A||||||	GT:AD:AF:DP:F1R2:F2R1:SB	0/0:11,0:0.100:11:2,0:4,0:6,5,0,0	0/1:11,2:0.154:13:1,0:4,1:5,6,1,1	Sgms1	intron_variant	MODIFIER
6034	chr19	44519186	.	C	A	.	PASS	AS_FilterStatus=SITE;AS_SB_TABLE=68,55|2,2;DP=132;ECNT=1;GERMQ=93;MBQ=35,26;MFRL=275,253;MMQ=60,60;MPOS=30;NALOD=1.75;NLOD=16.55;POPAF=6.00;TLOD=5.86;ANN=A|missense_variant|MODERATE|Sec31b|Sec31b|transcript|NM_001033343.1|protein_coding|21/26|c.2889G>T|p.Leu963Phe|2983/3923|2889/3477|963/1158||,A|downstream_gene_variant|MODIFIER|Wnt8b|Wnt8b|transcript|NM_011720.3|protein_coding||c.*7104C>A|||||49…	GT:AD:AF:DP:F1R2:F2R1:SB	0/0:63,0:0.017:63:41,0:12,0:34,29,0,0	0/1:60,4:0.068:64:50,3:4,0:34,26,2,2	Wnt8b	downstream_gene_variant	MODIFIER
6047	chr19	45820496	.	A	T	.	PASS	AS_FilterStatus=SITE;AS_SB_TABLE=20,64|1,2;DP=90;ECNT=1;GERMQ=93;MBQ=31,31;MFRL=286,127;MMQ=60,60;MPOS=39;NALOD=1.51;NLOD=8.73;POPAF=6.00;TLOD=5.46;ANN=T|upstream_gene_variant|MODIFIER|Kcnip2|Kcnip2|transcript|NM_145703.2|protein_coding||c.-4693T>A|||||4433|,T|upstream_gene_variant|MODIFIER|Kcnip2|Kcnip2|transcript|NM_030716.3|protein_coding||c.-4693T>A|||||4433|,T|upstream_gene_variant|MODIFIER|…	GT:AD:AF:DP:F1R2:F2R1:SB	0/0:34,0:0.030:34:17,0:0,0:7,27,0,0	0/1:50,3:0.059:53:24,0:7,2:13,37,1,2	Kcnip2	upstream_gene_variant	MODIFIER
6056	chr19	46387258	.	C	A	.	PASS	AS_FilterStatus=SITE;AS_SB_TABLE=39,1|3,0;DP=44;ECNT=1;GERMQ=83;MBQ=33,30;MFRL=308,334;MMQ=60,60;MPOS=42;NALOD=1.14;NLOD=3.87;POPAF=6.00;TLOD=5.44;ANN=A|intron_variant|MODIFIER|Actr1a|Actr1a|transcript|NM_016860.1|protein_coding|2/10|c.113+194G>T||||||	GT:AD:AF:DP:F1R2:F2R1:SB	0/0:13,0:0.067:13:5,0:7,0:13,0,0,0	0/1:27,3:0.129:30:12,1:13,2:26,1,3,0	Actr1a	intron_variant	MODIFIER
6114	chr19	57653229	.	T	C	.	PASS	AS_FilterStatus=SITE;AS_SB_TABLE=2,17|1,1;DP=22;ECNT=2;GERMQ=35;MBQ=28,20;MFRL=344,186;MMQ=60,60;MPOS=31;NALOD=1.02;NLOD=2.71;POPAF=6.00;TLOD=6.96;ANN=C|intron_variant|MODIFIER|Atrnl1|Atrnl1|transcript|NM_181415.4|protein_coding|7/28|c.1089+219T>C||||||	GT:AD:AF:DP:F1R2:F2R1:PGT:PID:PS:SB	0|0:9,0:0.088:9:6,0:2,0:0|1:57653229_T_C:57653229:1,8,0,0	0|1:10,2:0.167:12:4,1:5,0:0|1:57653229_T_C:57653229:1,9,1,1	Atrnl1	intron_variant	MODIFIER
6115	chr19	57653235	.	G	T	.	PASS	AS_FilterStatus=SITE;AS_SB_TABLE=2,16|1,1;DP=20;ECNT=2;GERMQ=33;MBQ=35,20;MFRL=346,186;MMQ=60,60;MPOS=37;NALOD=1.000;NLOD=2.71;POPAF=6.00;TLOD=7.05;ANN=T|intron_variant|MODIFIER|Atrnl1|Atrnl1|transcript|NM_181415.4|protein_coding|7/28|c.1089+225G>T||||||	GT:AD:AF:DP:F1R2:F2R1:PGT:PID:PS:SB	0|0:9,0:0.091:9:7,0:2,0:0|1:57653229_T_C:57653229:1,8,0,0	0|1:9,2:0.182:11:4,1:4,0:0|1:57653229_T_C:57653229:1,8,1,1	Atrnl1	intron_variant	MODIFIER
6129	chr19	59997131	.	G	A	.	PASS	AS_FilterStatus=SITE;AS_SB_TABLE=7,40|2,2;DP=51;ECNT=1;GERMQ=90;MBQ=32,20;MFRL=296,249;MMQ=60,60;MPOS=18;NALOD=1.24;NLOD=4.81;POPAF=6.00;TLOD=5.76;ANN=A|intergenic_region|MODIFIER|Rab11fip2-E330013P04Rik|Rab11fip2-E330013P04Rik|intergenic_region|Rab11fip2-E330013P04Rik|||n.59997131G>A||||||	GT:AD:AF:DP:F1R2:F2R1:SB	0/0:18,0:0.054:18:11,0:4,0:3,15,0,0	0/1:29,4:0.094:33:16,2:10,0:4,25,2,2	Rab11fip2-E330013P04Rik	intergenic_region	MODIFIER
6159	chr1	9916234	.	C	A	.	PASS	AS_FilterStatus=SITE;AS_SB_TABLE=62,8|4,1;DP=79;ECNT=1;GERMQ=93;MBQ=34,20;MFRL=289,257;MMQ=60,60;MPOS=16;NALOD=1.43;NLOD=8.33;POPAF=6.00;TLOD=5.66;ANN=A|intron_variant|MODIFIER|Mcmdc2|Mcmdc2|transcript|NM_177722.3|protein_coding|5/14|c.482-82C>A||||||	GT:AD:AF:DP:F1R2:F2R1:SB	0/0:32,1:0.036:33:17,0:13,0:28,4,1,0	0/1:38,4:0.094:42:18,1:18,2:34,4,3,1	Mcmdc2	intron_variant	MODIFIER
6177	chr1	13650961	.	G	A	.	PASS	AS_FilterStatus=SITE;AS_SB_TABLE=21,68|4,5;DP=101;ECNT=1;GERMQ=93;MBQ=30,31;MFRL=267,298;MMQ=60,60;MPOS=35;NALOD=1.60;NLOD=11.73;POPAF=6.00;TLOD=20.01;ANN=A|intron_variant|MODIFIER|Lactb2|Lactb2|transcript|NM_145381.2|protein_coding|1/6|c.123-77C>T||||||	GT:AD:AF:DP:F1R2:F2R1:SB	0/0:41,0:0.024:41:26,0:11,0:7,34,0,0	0/1:48,9:0.185:57:24,6:16,2:14,34,4,5	Lactb2	intron_variant	MODIFIER
6190	chr1	17942294	.	C	G	.	PASS	AS_FilterStatus=SITE;AS_SB_TABLE=3,13|1,1;DP=19;ECNT=2;GERMQ=23;MBQ=33,20;MFRL=272,150;MMQ=60,60;MPOS=47;NALOD=0.974;NLOD=2.41;POPAF=6.00;TLOD=7.25;ANN=G|intergenic_region|MODIFIER|Crispld1-Crisp4|Crispld1-Crisp4|intergenic_region|Crispld1-Crisp4|||n.17942294C>G||||||	GT:AD:AF:DP:F1R2:F2R1:PGT:PID:PS:SB	0|0:10,0:0.097:10:4,0:1,0:0|1:17942294_C_G:17942294:3,7,0,0	0|1:6,2:0.222:8:3,0:1,1:0|1:17942294_C_G:17942294:0,6,1,1	Crispld1-Crisp4	intergenic_region	MODIFIER
6191	chr1	17942306	.	TG	CA	.	PASS	AS_FilterStatus=SITE;AS_SB_TABLE=3,14|1,1;DP=19;ECNT=2;GERMQ=26;MBQ=31,20;MFRL=272,150;MMQ=60,60;MPOS=59;NALOD=1.000;NLOD=2.71;POPAF=6.00;TLOD=7.25;ANN=CA|intergenic_region|MODIFIER|Crispld1-Crisp4|Crispld1-Crisp4|intergenic_region|Crispld1-Crisp4|||n.17942306_17942307delTGinsCA||||||	GT:AD:AF:DP:F1R2:F2R1:PGT:PID:PS:SB	0|0:11,0:0.091:11:4,0:1,0:0|1:17942294_C_G:17942294:3,8,0,0	0|1:6,2:0.222:8:2,0:1,1:0|1:17942294_C_G:17942294:0,6,1,1	Crispld1-Crisp4	intergenic_region	MODIFIER
6261	chr1	39973863	.	C	A	.	PASS	AS_FilterStatus=SITE;AS_SB_TABLE=67,34|2,2;DP=108;ECNT=1;GERMQ=93;MBQ=32,20;MFRL=277,259;MMQ=60,60;MPOS=13;NALOD=1.59;NLOD=11.43;POPAF=6.00;TLOD=5.00;ANN=A|intron_variant|MODIFIER|Map4k4|Map4k4|transcript|NM_001252200.1|protein_coding|3/31|c.181-64C>A||||||,A|intron_variant|MODIFIER|Map4k4|Map4k4|transcript|NM_001252201.1|protein_coding|3/30|c.181-64C>A||||||,A|intron_variant|MODIFIER|Map4k4|Map4…	GT:AD:AF:DP:F1R2:F2R1:SB	0/0:43,0:0.025:43:25,0:11,0:31,12,0,0	0/1:58,4:0.055:62:27,1:20,1:36,22,2,2	Map4k4	intron_variant	MODIFIER
6277	chr1	44463753	.	C	A	.	PASS	AS_FilterStatus=SITE;AS_SB_TABLE=38,0|3,0;DP=44;ECNT=1;GERMQ=78;MBQ=33,31;MFRL=310,307;MMQ=60,60;MPOS=65;NALOD=1.24;NLOD=4.72;POPAF=6.00;TLOD=5.94;ANN=A|intergenic_region|MODIFIER|Mettl21e-Gulp1|Mettl21e-Gulp1|intergenic_region|Mettl21e-Gulp1|||n.44463753C>A||||||	GT:AD:AF:DP:F1R2:F2R1:SB	0/0:16,0:0.055:16:10,0:4,0:16,0,0,0	0/1:22,3:0.147:25:10,3:12,0:22,0,3,0	Mettl21e-Gulp1	intergenic_region	MODIFIER
6283	chr1	45411253	.	C	A	.	PASS	AS_FilterStatus=SITE;AS_SB_TABLE=22,1|8,0;DP=32;ECNT=1;GERMQ=17;MBQ=31,32;MFRL=294,307;MMQ=60,60;MPOS=23;NALOD=0.714;NLOD=2.41;POPAF=6.00;TLOD=22.27;ANN=A|intron_variant|MODIFIER|Col5a2|Col5a2|transcript|NM_007737.2|protein_coding|18/53|c.1152+181G>T||||||	GT:AD:AF:DP:F1R2:F2R1:SB	0/0:8,0:0.097:8:3,0:5,0:8,0,0,0	0/1:15,8:0.360:23:11,5:3,3:14,1,8,0	Col5a2	intron_variant	MODIFIER
6285	chr1	45422338	.	C	A	.	PASS	AS_FilterStatus=SITE;AS_SB_TABLE=56,18|2,1;DP=79;ECNT=1;GERMQ=93;MBQ=33,20;MFRL=287,203;MMQ=60,60;MPOS=57;NALOD=1.52;NLOD=9.58;POPAF=6.00;TLOD=5.07;ANN=A|intron_variant|MODIFIER|Col5a2|Col5a2|transcript|NM_007737.2|protein_coding|10/53|c.738+48G>T||||||	GT:AD:AF:DP:F1R2:F2R1:SB	0/0:40,0:0.029:40:18,0:11,0:31,9,0,0	0/1:34,3:0.081:37:23,0:9,2:25,9,2,1	Col5a2	intron_variant	MODIFIER
6342	chr1	55381563	.	C	A	.	PASS	AS_FilterStatus=SITE;AS_SB_TABLE=9,20|0,3;DP=32;ECNT=1;GERMQ=54;MBQ=35,31;MFRL=253,366;MMQ=60,60;MPOS=13;NALOD=1.18;NLOD=4.21;POPAF=6.00;TLOD=6.69;ANN=A|intergenic_region|MODIFIER|Boll-Plcl1|Boll-Plcl1|intergenic_region|Boll-Plcl1|||n.55381563C>A||||||	GT:AD:AF:DP:F1R2:F2R1:SB	0/0:15,0:0.063:15:10,0:3,0:3,12,0,0	0/1:14,3:0.250:17:4,1:7,2:6,8,0,3	Boll-Plcl1	intergenic_region	MODIFIER
6417	chr1	66525507	.	C	A	.	PASS	AS_FilterStatus=SITE;AS_SB_TABLE=14,2|3,0;DP=20;ECNT=1;GERMQ=21;MBQ=33,30;MFRL=285,314;MMQ=60,60;MPOS=31;NALOD=1.000;NLOD=2.71;POPAF=6.00;TLOD=6.79;ANN=A|intron_variant|MODIFIER|Unc80|Unc80|transcript|NM_175510.3|protein_coding|14/64|c.2488-136C>A||||||	GT:AD:AF:DP:F1R2:F2R1:SB	0/0:10,0:0.091:10:7,0:1,0:8,2,0,0	0/1:6,3:0.362:9:5,3:1,0:6,0,3,0	Unc80	intron_variant	MODIFIER
6442	chr1	74394389	.	G	A	.	PASS	AS_FilterStatus=SITE;AS_SB_TABLE=50,35|2,2;DP=90;ECNT=1;GERMQ=93;MBQ=27,26;MFRL=246,273;MMQ=60,60;MPOS=32;NALOD=1.47;NLOD=8.38;POPAF=6.00;TLOD=5.08;ANN=A|intron_variant|MODIFIER|Ctdsp1|Ctdsp1|transcript|NM_153088.2|protein_coding|4/6|c.379-251G>A||||||,A|non_coding_transcript_exon_variant|MODIFIER|Mir26b|Mir26b|transcript|NR_029743.1|pseudogene|1/1|n.80G>A||||||	GT:AD:AF:DP:F1R2:F2R1:SB	0/0:35,0:0.033:35:18,0:8,0:21,14,0,0	0/1:50,4:0.091:54:26,1:13,1:29,21,2,2	Ctdsp1	intron_variant	MODIFIER
6446	chr1	74904690	.	G	A	.	PASS	AS_FilterStatus=SITE;AS_SB_TABLE=75,25|2,2;DP=106;ECNT=1;GERMQ=93;MBQ=33,20;MFRL=279,160;MMQ=60,60;MPOS=32;NALOD=1.66;NLOD=13.15;POPAF=6.00;TLOD=5.17;ANN=A|missense_variant|MODERATE|Ccdc108|Ccdc108|transcript|NM_001039495.1|protein_coding|29/33|c.4661C>T|p.Ala1554Val|4780/5718|4661/5544|1554/1847||,A|upstream_gene_variant|MODIFIER|Mir375|Mir375|transcript|NR_029876.1|pseudogene||n.-3969C>T|||||39…	GT:AD:AF:DP:F1R2:F2R1:SB	0/0:51,0:0.021:51:23,0:16,0:36,15,0,0	0/1:49,4:0.063:53:28,2:12,0:39,10,2,2	Mir375	upstream_gene_variant	MODIFIER
6449	chr1	75175927	.	T	C	.	PASS	AS_FilterStatus=SITE;AS_SB_TABLE=24,3|3,0;DP=31;ECNT=1;GERMQ=49;MBQ=30,31;MFRL=289,381;MMQ=60,60;MPOS=38;NALOD=1.06;NLOD=3.01;POPAF=6.00;TLOD=6.15;ANN=C|downstream_gene_variant|MODIFIER|Zfand2b|Zfand2b|transcript|NM_001159905.1|protein_coding||c.*4647T>C|||||4301|,C|downstream_gene_variant|MODIFIER|Atg9a|Atg9a|transcript|NM_001003917.4|protein_coding||c.*5999A>G|||||4934|,C|downstream_gene_varian…	GT:AD:AF:DP:F1R2:F2R1:SB	0/0:10,0:0.081:10:6,0:4,0:8,2,0,0	0/1:17,3:0.182:20:9,3:8,0:16,1,3,0	Zfand2b	downstream_gene_variant	MODIFIER
6452	chr1	75255518	.	T	A	.	PASS	AS_FilterStatus=SITE;AS_SB_TABLE=39,10|1,1;DP=52;ECNT=2;GERMQ=93;MBQ=31,32;MFRL=273,235;MMQ=60,60;MPOS=33;NALOD=1.10;NLOD=6.42;POPAF=6.00;TLOD=5.37;ANN=A|intron_variant|MODIFIER|Ptprn|Ptprn|transcript|NM_008985.2|protein_coding|9/22|c.1442+109A>T||||||	GT:AD:AF:DP:F1R2:F2R1:PGT:PID:PS:SB	0|0:24,0:0.041:24:9,0:5,0:0|1:75255515_AC_A:75255515:16,8,0,0	0|1:25,2:0.076:27:9,1:10,0:0|1:75255515_AC_A:75255515:23,2,1,1	Ptprn	intron_variant	MODIFIER
6458	chr1	75487415	.	G	A	.	PASS	AS_FilterStatus=SITE;AS_SB_TABLE=6,41|0,3;DP=51;ECNT=1;GERMQ=93;MBQ=35,32;MFRL=277,237;MMQ=60,60;MPOS=13;NALOD=1.43;NLOD=7.82;POPAF=6.00;TLOD=6.57;ANN=A|downstream_gene_variant|MODIFIER|Tmem198|Tmem198|transcript|NM_177056.4|protein_coding||c.*2431G>A|||||1722|,A|intron_variant|MODIFIER|Obsl1|Obsl1|transcript|NM_178884.5|protein_coding|17/19|c.5033-88C>T||||||	GT:AD:AF:DP:F1R2:F2R1:SB	0/0:27,0:0.036:27:22,0:4,0:5,22,0,0	0/1:20,3:0.166:23:11,2:8,1:1,19,0,3	Tmem198	downstream_gene_variant	MODIFIER
6528	chr1	85012565	.	G	T	.	PASS	AS_FilterStatus=SITE;AS_SB_TABLE=76,67|8,1;DP=157;ECNT=1;GERMQ=93;MBQ=28,32;MFRL=289,366;MMQ=55,40;MPOS=26;NALOD=1.51;NLOD=18.12;POPAF=6.00;TLOD=11.28;ANN=T|intergenic_region|MODIFIER|Slc16a14-A530032D15Rik|Slc16a14-A530032D15Rik|intergenic_region|Slc16a14-A530032D15Rik|||n.85012565G>T||||||	GT:AD:AF:DP:F1R2:F2R1:SB	0/0:69,1:0.016:70:25,1:14,0:39,30,1,0	0/1:74,8:0.106:82:23,4:14,4:37,37,7,1	Slc16a14-A530032D15Rik	intergenic_region	MODIFIER
6604	chr1	85088290	.	C	T	.	PASS	AS_FilterStatus=SITE;AS_SB_TABLE=6,11|2,2;DP=21;ECNT=2;GERMQ=20;MBQ=34,25;MFRL=284,226;MMQ=57,59;MPOS=41;NALOD=0.954;NLOD=2.41;POPAF=6.00;TLOD=8.40;ANN=T|3_prime_UTR_variant|MODIFIER|A530032D15Rik|A530032D15Rik|transcript|NM_213615.2|protein_coding|7/7|c.*488G>A|||||488|	GT:AD:AF:DP:F1R2:F2R1:SB	0/0:8,0:0.100:8:3,0:5,0:3,5,0,0	0/1:9,4:0.289:13:5,3:2,0:3,6,2,2	A530032D15Rik	3_prime_UTR_variant	MODIFIER
6605	chr1	85088316	.	C	A	.	PASS	AS_FilterStatus=SITE;AS_SB_TABLE=5,12|2,2;DP=22;ECNT=2;GERMQ=19;MBQ=33,20;MFRL=284,226;MMQ=57,59;MPOS=40;NALOD=0.951;NLOD=2.36;POPAF=6.00;TLOD=5.93;ANN=A|3_prime_UTR_variant|MODIFIER|A530032D15Rik|A530032D15Rik|transcript|NM_213615.2|protein_coding|7/7|c.*462G>T|||||462|	GT:AD:AF:DP:F1R2:F2R1:SB	0/0:8,0:0.101:8:2,0:5,0:3,5,0,0	0/1:9,4:0.268:13:5,2:3,0:2,7,2,2	A530032D15Rik	3_prime_UTR_variant	MODIFIER
6645	chr1	85094003	.	CT	GG	.	PASS	AS_FilterStatus=SITE;AS_SB_TABLE=44,7|3,0;DP=57;ECNT=2;GERMQ=93;MBQ=31,37;MFRL=351,304;MMQ=40,40;MPOS=53;NALOD=1.32;NLOD=6.02;POPAF=6.00;TLOD=8.27;ANN=GG|intron_variant|MODIFIER|A530032D15Rik|A530032D15Rik|transcript|NM_213615.2|protein_coding|4/6|c.430+293_430+294delAGinsCC||||||	GT:AD:AF:DP:F1R2:F2R1:PGT:PID:PS:SB	0|0:22,0:0.045:22:8,0:10,0:0|1:85094003_CT_GG:85094003:19,3,0,0	0|1:29,3:0.117:32:16,1:10,1:0|1:85094003_CT_GG:85094003:25,4,3,0	A530032D15Rik	intron_variant	MODIFIER
6669	chr1	85098444	.	G	A	.	PASS	AS_FilterStatus=SITE;AS_SB_TABLE=9,12|1,2;DP=24;ECNT=1;GERMQ=26;MBQ=33,20;MFRL=273,272;MMQ=46,60;MPOS=16;NALOD=0.954;NLOD=2.41;POPAF=6.00;TLOD=5.66;ANN=A|intron_variant|MODIFIER|A530032D15Rik|A530032D15Rik|transcript|NM_213615.2|protein_coding|3/6|c.367+1033C>T||||||	GT:AD:AF:DP:F1R2:F2R1:SB	0/0:11,0:0.100:11:4,0:1,0:4,7,0,0	0/1:10,3:0.231:13:4,1:2,0:5,5,1,2	A530032D15Rik	intron_variant	MODIFIER
6713	chr1	85109671	.	A	T	.	PASS	AS_FilterStatus=SITE;AS_SB_TABLE=14,65|0,6;DP=86;ECNT=1;GERMQ=93;MBQ=31,31;MFRL=296,310;MMQ=57,45;MPOS=40;NALOD=1.52;NLOD=9.63;POPAF=6.00;TLOD=12.02;ANN=T|5_prime_UTR_variant|MODIFIER|A530032D15Rik|A530032D15Rik|transcript|NM_213615.2|protein_coding|1/7|c.-303T>A|||||303|	GT:AD:AF:DP:F1R2:F2R1:SB	0/0:34,0:0.029:34:16,0:10,0:6,28,0,0	0/1:45,6:0.145:51:18,2:18,4:8,37,0,6	A530032D15Rik	5_prime_UTR_variant	MODIFIER
6910	chr1	85253819	.	G	A	.	PASS	AS_FilterStatus=SITE;AS_SB_TABLE=39,4|4,1;DP=53;ECNT=1;GERMQ=78;MBQ=28,26;MFRL=324,260;MMQ=60,47;MPOS=24;NALOD=1.26;NLOD=5.07;POPAF=6.00;TLOD=9.35;ANN=A|intron_variant|MODIFIER|C130026I21Rik|C130026I21Rik|transcript|NM_175219.3|protein_coding|6/7|c.595+284C>T||||||,A|intron_variant|MODIFIER|C130026I21Rik|C130026I21Rik|transcript|NM_001037909.3|protein_coding|5/6|c.511+284C>T||||||	GT:AD:AF:DP:F1R2:F2R1:SB	0/0:17,0:0.052:17:7,0:9,0:17,0,0,0	0/1:26,5:0.155:31:11,1:12,3:22,4,4,1	C130026I21Rik	intron_variant	MODIFIER
7032	chr1	85273662	.	G	A	.	PASS	AS_FilterStatus=SITE;AS_SB_TABLE=31,4|3,0;DP=38;ECNT=1;GERMQ=67;MBQ=34,30;MFRL=263,266;MMQ=40,59;MPOS=3;NALOD=1.27;NLOD=5.12;POPAF=6.00;TLOD=6.14;ANN=A|upstream_gene_variant|MODIFIER|C130026I21Rik|C130026I21Rik|transcript|NM_175219.3|protein_coding||c.-3598C>T|||||3096|,A|upstream_gene_variant|MODIFIER|C130026I21Rik|C130026I21Rik|transcript|NM_001037909.3|protein_coding||c.-3598C>T|||||3096|,A|in…	GT:AD:AF:DP:F1R2:F2R1:SB	0/0:19,0:0.052:19:7,0:9,0:16,3,0,0	0/1:16,3:0.200:19:4,2:11,1:15,1,3,0	C130026I21Rik	upstream_gene_variant	MODIFIER
7099	chr1	85277803	.	C	T	.	PASS	AS_FilterStatus=SITE;AS_SB_TABLE=8,16|1,2;DP=28;ECNT=1;GERMQ=40;MBQ=34,30;MFRL=293,300;MMQ=60,60;MPOS=7;NALOD=0.974;NLOD=2.41;POPAF=6.00;TLOD=7.47;ANN=T|intergenic_region|MODIFIER|C130026I21Rik-Sp110|C130026I21Rik-Sp110|intergenic_region|C130026I21Rik-Sp110|||n.85277803C>T||||||	GT:AD:AF:DP:F1R2:F2R1:SB	0/0:8,0:0.097:8:4,0:4,0:2,6,0,0	0/1:16,3:0.222:19:8,1:5,2:6,10,1,2	C130026I21Rik-Sp110	intergenic_region	MODIFIER
7174	chr1	85286205	.	G	C	.	PASS	AS_FilterStatus=SITE;AS_SB_TABLE=14,4|1,2;DP=23;ECNT=2;GERMQ=25;MBQ=26,20;MFRL=239,244;MMQ=57,60;MPOS=40;NALOD=1.11;NLOD=3.31;POPAF=6.00;TLOD=6.85;ANN=C|intergenic_region|MODIFIER|C130026I21Rik-Sp110|C130026I21Rik-Sp110|intergenic_region|C130026I21Rik-Sp110|||n.85286205G>C||||||	GT:AD:AF:DP:F1R2:F2R1:PGT:PID:PS:SB	0|0:13,0:0.073:13:5,0:5,0:1|0:85286204_C_T:85286204:9,4,0,0	1|0:5,3:0.332:8:3,1:1,1:1|0:85286204_C_T:85286204:5,0,1,2	C130026I21Rik-Sp110	intergenic_region	MODIFIER
7190	chr1	85315576	.	C	T	.	PASS	AS_FilterStatus=SITE;AS_SB_TABLE=13,4|2,1;DP=20;ECNT=1;GERMQ=20;MBQ=34,20;MFRL=280,259;MMQ=60,60;MPOS=9;NALOD=0.954;NLOD=2.41;POPAF=6.00;TLOD=6.02;ANN=T|intergenic_region|MODIFIER|C130026I21Rik-Sp110|C130026I21Rik-Sp110|intergenic_region|C130026I21Rik-Sp110|||n.85315576C>T||||||	GT:AD:AF:DP:F1R2:F2R1:SB	0/0:10,0:0.100:10:4,0:4,0:7,3,0,0	0/1:7,3:0.273:10:4,0:3,2:6,1,2,1	C130026I21Rik-Sp110	intergenic_region	MODIFIER
7247	chr1	85342358	.	TT	GC	.	PASS	AS_FilterStatus=SITE;AS_SB_TABLE=6,43|0,2;DP=51;ECNT=2;GERMQ=93;MBQ=30,33;MFRL=318,339;MMQ=60,30;MPOS=41;NALOD=1.41;NLOD=7.22;POPAF=6.00;TLOD=5.16;ANN=GC|intergenic_region|MODIFIER|C130026I21Rik-Sp110|C130026I21Rik-Sp110|intergenic_region|C130026I21Rik-Sp110|||n.85342358_85342359delTTinsGC||||||	GT:AD:AF:DP:F1R2:F2R1:PGT:PID:PS:SB	0|0:26,0:0.038:26:11,0:6,0:0|1:85342358_TT_GC:85342358:3,23,0,0	0|1:23,2:0.115:25:6,1:10,1:0|1:85342358_TT_GC:85342358:3,20,0,2	C130026I21Rik-Sp110	intergenic_region	MODIFIER
7249	chr1	85345575	.	GG	TT	.	PASS	AS_FilterStatus=SITE;AS_SB_TABLE=12,7|1,1;DP=21;ECNT=1;GERMQ=32;MBQ=33,20;MFRL=258,221;MMQ=60,60;MPOS=39;NALOD=0.954;NLOD=2.41;POPAF=6.00;TLOD=7.05;ANN=TT|intergenic_region|MODIFIER|C130026I21Rik-Sp110|C130026I21Rik-Sp110|intergenic_region|C130026I21Rik-Sp110|||n.85345575_85345576delGGinsTT||||||	GT:AD:AF:DP:F1R2:F2R1:SB	0/0:9,0:0.100:9:4,0:4,0:8,1,0,0	0/1:10,2:0.182:12:4,0:4,1:4,6,1,1	C130026I21Rik-Sp110	intergenic_region	MODIFIER
7325	chr1	85502751	.	C	A	.	PASS	AS_FilterStatus=SITE;AS_SB_TABLE=11,1|2,1;DP=15;ECNT=1;GERMQ=14;MBQ=34,20;MFRL=290,167;MMQ=40,33;MPOS=58;NALOD=0.954;NLOD=2.41;POPAF=6.00;TLOD=6.48;ANN=A|intergenic_region|MODIFIER|C130026I21Rik-Sp110|C130026I21Rik-Sp110|intergenic_region|C130026I21Rik-Sp110|||n.85502751C>A||||||	GT:AD:AF:DP:F1R2:F2R1:SB	0/0:8,0:0.100:8:5,0:3,0:8,0,0,0	0/1:4,3:0.375:7:2,2:2,0:3,1,2,1	C130026I21Rik-Sp110	intergenic_region	MODIFIER
7399	chr1	85583062	.	TG	AT	.	PASS	AS_FilterStatus=SITE;AS_SB_TABLE=9,5|0,2;DP=16;ECNT=1;GERMQ=21;MBQ=28,28;MFRL=324,313;MMQ=50,59;MPOS=21;NALOD=0.954;NLOD=2.41;POPAF=6.00;TLOD=5.90;ANN=AT|intron_variant|MODIFIER|Sp110|Sp110|transcript|NM_030194.1|protein_coding|9/11|c.1039+449_1039+450delCAinsAT||||||,AT|intron_variant|MODIFIER|Sp110|Sp110|transcript|NM_175397.4|protein_coding|10/12|c.1039+449_1039+450delCAinsAT||||||	GT:AD:AF:DP:F1R2:F2R1:SB	0/0:9,0:0.100:9:1,0:5,0:5,4,0,0	0/1:5,2:0.333:7:2,0:2,1:4,1,0,2	Sp110	intron_variant	MODIFIER
7405	chr1	85584539	.	C	A	.	PASS	AS_FilterStatus=SITE;AS_SB_TABLE=31,4|4,0;DP=42;ECNT=2;GERMQ=65;MBQ=30,31;MFRL=356,309;MMQ=60,60;MPOS=20;NALOD=1.23;NLOD=4.82;POPAF=6.00;TLOD=6.37;ANN=A|intron_variant|MODIFIER|Sp110|Sp110|transcript|NM_030194.1|protein_coding|8/11|c.970+364G>T||||||,A|intron_variant|MODIFIER|Sp110|Sp110|transcript|NM_175397.4|protein_coding|9/12|c.970+364G>T||||||	GT:AD:AF:DP:F1R2:F2R1:PGT:PID:PS:SB	0|0:16,0:0.056:16:5,0:9,0:0|1:85584539_C_A:85584539:14,2,0,0	0|1:19,4:0.187:23:8,2:9,2:0|1:85584539_C_A:85584539:17,2,4,0	Sp110	intron_variant	MODIFIER
7517	chr1	85592953	.	GT	G	.	PASS	AS_FilterStatus=SITE;AS_SB_TABLE=11,11|2,2;DP=26;ECNT=1;GERMQ=12;MBQ=34,35;MFRL=256,296;MMQ=60,60;MPOS=30;NALOD=1.09;NLOD=3.31;POPAF=6.00;RPA=2,1;RU=T;STR;STRQ=93;TLOD=10.92;ANN=G|intron_variant|MODIFIER|Sp110|Sp110|transcript|NM_030194.1|protein_coding|3/11|c.317-1165delA||||||,G|intron_variant|MODIFIER|Sp110|Sp110|transcript|NM_175397.4|protein_coding|4/12|c.317-1165delA||||||	GT:AD:AF:DP:F1R2:F2R1:SB	0/0:13,0:0.075:13:3,0:4,0:7,6,0,0	0/1:9,4:0.333:13:2,2:2,1:4,5,2,2	Sp110	intron_variant	MODIFIER
7519	chr1	85593703	.	A	G	.	PASS	AS_FilterStatus=SITE;AS_SB_TABLE=16,6|1,1;DP=24;ECNT=2;GERMQ=43;MBQ=30,32;MFRL=302,307;MMQ=40,34;MPOS=54;NALOD=1.18;NLOD=4.21;POPAF=6.00;TLOD=6.41;ANN=G|intron_variant|MODIFIER|Sp110|Sp110|transcript|NM_030194.1|protein_coding|3/11|c.316+562T>C||||||,G|intron_variant|MODIFIER|Sp110|Sp110|transcript|NM_175397.4|protein_coding|4/12|c.316+562T>C||||||	GT:AD:AF:DP:F1R2:F2R1:PGT:PID:PS:SB	0|0:15,0:0.063:15:4,0:8,0:0|1:85593703_A_G:85593703:11,4,0,0	0|1:7,2:0.273:9:2,1:4,1:0|1:85593703_A_G:85593703:5,2,1,1	Sp110	intron_variant	MODIFIER
7520	chr1	85593717	.	G	T	.	PASS	AS_FilterStatus=SITE;AS_SB_TABLE=16,7|1,1;DP=26;ECNT=2;GERMQ=46;MBQ=33,30;MFRL=298,307;MMQ=40,34;MPOS=68;NALOD=1.20;NLOD=4.52;POPAF=6.00;TLOD=6.27;ANN=T|intron_variant|MODIFIER|Sp110|Sp110|transcript|NM_030194.1|protein_coding|3/11|c.316+548C>A||||||,T|intron_variant|MODIFIER|Sp110|Sp110|transcript|NM_175397.4|protein_coding|4/12|c.316+548C>A||||||	GT:AD:AF:DP:F1R2:F2R1:PGT:PID:PS:SB	0|0:16,0:0.059:16:5,0:9,0:0|1:85593703_A_G:85593703:11,5,0,0	0|1:7,2:0.250:9:2,1:4,1:0|1:85593703_A_G:85593703:5,2,1,1	Sp110	intron_variant	MODIFIER
7585	chr1	85604520	.	C	T	.	PASS	AS_FilterStatus=SITE;AS_SB_TABLE=6,19|0,3;DP=28;ECNT=1;GERMQ=38;MBQ=36,30;MFRL=269,302;MMQ=45,46;MPOS=58;NALOD=1.08;NLOD=3.31;POPAF=6.00;TLOD=7.52;ANN=T|upstream_gene_variant|MODIFIER|Sp110|Sp110|transcript|NM_175397.4|protein_coding||c.-8412G>A|||||629|,T|intron_variant|MODIFIER|Sp140|Sp140|transcript|NM_001013817.2|protein_coding|1/16|c.32+3329C>T||||||	GT:AD:AF:DP:F1R2:F2R1:SB	0/0:14,0:0.077:14:5,0:1,0:5,9,0,0	0/1:11,3:0.250:14:4,1:2,1:1,10,0,3	Sp110	upstream_gene_variant	MODIFIER
7691	chr1	85619836	.	C	T	.	PASS	AS_FilterStatus=SITE;AS_SB_TABLE=41,9|5,5;DP=61;ECNT=1;GERMQ=70;MBQ=30,27;MFRL=297,238;MMQ=58,35;MPOS=49;NALOD=1.38;NLOD=6.83;POPAF=6.00;TLOD=21.38;ANN=T|intron_variant|MODIFIER|Sp140|Sp140|transcript|NM_001013817.2|protein_coding|5/16|c.503-220C>T||||||	GT:AD:AF:DP:F1R2:F2R1:SB	0/0:26,0:0.040:26:10,0:10,0:20,6,0,0	0/1:24,10:0.275:34:10,3:11,5:21,3,5,5	Sp140	intron_variant	MODIFIER
7752	chr1	87089427	.	C	A	.	PASS	AS_FilterStatus=SITE;AS_SB_TABLE=62,57|3,1;DP=130;ECNT=1;GERMQ=93;MBQ=31,22;MFRL=273,273;MMQ=60,60;MPOS=44;NALOD=1.45;NLOD=16.20;POPAF=6.00;TLOD=5.63;ANN=A|intron_variant|MODIFIER|Alppl2|Alppl2|transcript|NM_007433.3|protein_coding|2/10|c.182-39G>T||||||	GT:AD:AF:DP:F1R2:F2R1:SB	0/0:66,0:0.018:66:35,0:16,0:33,33,0,0	0/1:53,4:0.077:57:36,2:10,1:29,24,3,1	Alppl2	intron_variant	MODIFIER
7776	chr1	88228616	.	G	T	.	PASS	AS_FilterStatus=SITE;AS_SB_TABLE=4,45|0,3;DP=54;ECNT=1;GERMQ=93;MBQ=35,32;MFRL=323,337;MMQ=60,60;MPOS=36;NALOD=1.32;NLOD=6.02;POPAF=6.00;TLOD=5.69;ANN=T|intron_variant|MODIFIER|Mroh2a|Mroh2a|transcript|NM_001281466.1|protein_coding|3/41|c.261+208G>T||||||	GT:AD:AF:DP:F1R2:F2R1:SB	0/0:20,0:0.045:20:6,0:2,0:1,19,0,0	0/1:29,3:0.117:32:10,1:2,0:3,26,0,3	Mroh2a	intron_variant	MODIFIER
7791	chr1	88251068	.	C	T	.	PASS	AS_FilterStatus=SITE;AS_SB_TABLE=26,0|2,1;DP=30;ECNT=1;GERMQ=46;MBQ=34,30;MFRL=309,208;MMQ=60,60;MPOS=62;NALOD=1.04;NLOD=3.01;POPAF=6.00;TLOD=5.95;ANN=T|intron_variant|MODIFIER|Mroh2a|Mroh2a|transcript|NM_001281466.1|protein_coding|29/41|c.3190-177C>T||||||	GT:AD:AF:DP:F1R2:F2R1:SB	0/0:10,0:0.083:10:6,0:4,0:10,0,0,0	0/1:16,3:0.191:19:11,1:3,1:16,0,2,1	Mroh2a	intron_variant	MODIFIER
7800	chr1	88264977	.	C	T	.	PASS	AS_FilterStatus=SITE;AS_SB_TABLE=29,5|3,1;DP=40;ECNT=1;GERMQ=60;MBQ=32,25;MFRL=311,211;MMQ=60,60;MPOS=43;NALOD=1.11;NLOD=3.61;POPAF=6.00;TLOD=7.07;ANN=T|3_prime_UTR_variant|MODIFIER|Hjurp|Hjurp|transcript|NM_198652.2|protein_coding|8/8|c.*204G>A|||||204|,T|3_prime_UTR_variant|MODIFIER|A730008H23Rik|A730008H23Rik|transcript|NM_172505.4|protein_coding|5/5|c.*204G>A|||||204|,T|downstream_gene_varian…	GT:AD:AF:DP:F1R2:F2R1:SB	0/0:12,0:0.071:12:5,0:4,0:11,1,0,0	0/1:22,4:0.152:26:13,3:5,0:18,4,3,1	Hjurp	3_prime_UTR_variant	MODIFIER
7811	chr1	88276957	.	C	A	.	PASS	AS_FilterStatus=SITE;AS_SB_TABLE=17,2|4,0;DP=23;ECNT=1;GERMQ=25;MBQ=32,31;MFRL=316,305;MMQ=60,60;MPOS=54;NALOD=1.08;NLOD=3.31;POPAF=6.00;TLOD=10.21;ANN=A|intron_variant|MODIFIER|Hjurp|Hjurp|transcript|NM_198652.2|protein_coding|2/7|c.163+262G>T||||||,A|intron_variant|MODIFIER|A730008H23Rik|A730008H23Rik|transcript|NM_172505.4|protein_coding|2/4|c.161+264G>T||||||	GT:AD:AF:DP:F1R2:F2R1:SB	0/0:12,0:0.077:12:7,0:4,0:10,2,0,0	0/1:7,4:0.385:11:1,2:6,2:7,0,4,0	Hjurp	intron_variant	MODIFIER
7812	chr1	88291057	.	C	T	.	PASS	AS_FilterStatus=SITE;AS_SB_TABLE=8,11|2,4;DP=26;ECNT=2;GERMQ=15;MBQ=31,20;MFRL=299,233;MMQ=60,60;MPOS=43;NALOD=0.954;NLOD=2.41;POPAF=6.00;TLOD=21.61;ANN=T|intergenic_region|MODIFIER|Hjurp-Trpm8|Hjurp-Trpm8|intergenic_region|Hjurp-Trpm8|||n.88291057C>T||||||	GT:AD:AF:DP:F1R2:F2R1:PGT:PID:PS:SB	0|0:9,0:0.100:9:1,0:3,0:0|1:88291057_C_T:88291057:4,5,0,0	0|1:10,6:0.297:16:2,1:2,1:0|1:88291057_C_T:88291057:4,6,2,4	Hjurp-Trpm8	intergenic_region	MODIFIER
7813	chr1	88291074	.	A	G	.	PASS	AS_FilterStatus=SITE;AS_SB_TABLE=7,11|2,4;DP=25;ECNT=2;GERMQ=15;MBQ=29,20;MFRL=307,233;MMQ=60,60;MPOS=38;NALOD=0.954;NLOD=2.41;POPAF=6.00;TLOD=21.95;ANN=G|intergenic_region|MODIFIER|Hjurp-Trpm8|Hjurp-Trpm8|intergenic_region|Hjurp-Trpm8|||n.88291074A>G||||||	GT:AD:AF:DP:F1R2:F2R1:PGT:PID:PS:SB	0|0:8,0:0.100:8:0,0:3,0:0|1:88291057_C_T:88291057:3,5,0,0	0|1:10,6:0.338:16:2,1:2,1:0|1:88291057_C_T:88291057:4,6,2,4	Hjurp-Trpm8	intergenic_region	MODIFIER
7832	chr1	92463178	.	C	A	.	PASS	AS_FilterStatus=SITE;AS_SB_TABLE=24,68|2,2;DP=99;ECNT=1;GERMQ=93;MBQ=34,26;MFRL=262,199;MMQ=60,60;MPOS=56;NALOD=1.66;NLOD=13.24;POPAF=6.00;TLOD=6.68;ANN=A|downstream_gene_variant|MODIFIER|Mir6900|Mir6900|transcript|NR_105865.1|pseudogene||n.*1305G>T|||||1305|,A|intron_variant|MODIFIER|Ndufa10|Ndufa10|transcript|NM_024197.1|protein_coding|5/9|c.670-21G>T||||||	GT:AD:AF:DP:F1R2:F2R1:SB	0/0:51,0:0.021:51:20,0:19,0:11,40,0,0	0/1:41,4:0.100:45:20,2:11,0:13,28,2,2	Mir6900	downstream_gene_variant	MODIFIER
7849	chr1	106739240	.	GCACA	G	.	PASS	AS_FilterStatus=SITE;AS_SB_TABLE=19,3|3,1;DP=42;ECNT=1;GERMQ=20;MBQ=34,36;MFRL=284,320;MMQ=60,60;MPOS=42;NALOD=1.06;NLOD=3.97;POPAF=6.00;RPA=22,20;RU=CA;STR;STRQ=93;TLOD=8.16;ANN=G|intron_variant|MODIFIER|Kdsr|Kdsr|transcript|NM_027534.2|protein_coding|7/9|c.693+87_693+90delTGTG||||||,G|intron_variant|MODIFIER|Kdsr|Kdsr|transcript|NM_001316750.1|protein_coding|7/8|c.693+87_693+90delTGTG||||||	GT:AD:AF:DP:F1R2:F2R1:SB	0/0:15,0:0.056:15:6,0:7,0:12,3,0,0	0/1:7,4:0.385:11:3,2:4,1:7,0,3,1	Kdsr	intron_variant	MODIFIER
7917	chr1	131056634	.	C	T	.	PASS	AS_FilterStatus=SITE;AS_SB_TABLE=14,28|1,2;DP=51;ECNT=1;GERMQ=90;MBQ=29,20;MFRL=305,163;MMQ=60,60;MPOS=33;NALOD=1.32;NLOD=5.41;POPAF=6.00;TLOD=5.52;ANN=T|intron_variant|MODIFIER|Mapkapk2|Mapkapk2|transcript|NM_008551.2|protein_coding|6/9|c.726-96G>A||||||	GT:AD:AF:DP:F1R2:F2R1:SB	0/0:18,0:0.047:18:10,0:6,0:6,12,0,0	0/1:24,3:0.111:27:14,2:6,0:8,16,1,2	Mapkapk2	intron_variant	MODIFIER
8143	chr1	174243251	.	C	A	.	PASS	AS_FilterStatus=SITE;AS_SB_TABLE=47,120|1,7;DP=181;ECNT=1;GERMQ=93;MBQ=33,31;MFRL=258,270;MMQ=60,60;MPOS=46;NALOD=1.89;NLOD=22.96;POPAF=6.00;TLOD=15.89;ANN=A|intron_variant|MODIFIER|Spta1|Spta1|transcript|NM_011465.4|protein_coding|47/51|c.6588+52C>A||||||	GT:AD:AF:DP:F1R2:F2R1:SB	0/0:91,0:0.013:91:49,0:19,0:26,65,0,0	0/1:76,8:0.122:84:41,7:20,0:21,55,1,7	Spta1	intron_variant	MODIFIER
8188	chr1	180114207	.	C	A	.	PASS	AS_FilterStatus=SITE;AS_SB_TABLE=5,73|0,3;DP=82;ECNT=1;GERMQ=93;MBQ=28,32;MFRL=289,264;MMQ=60,60;MPOS=53;NALOD=1.51;NLOD=9.32;POPAF=6.00;TLOD=5.11;ANN=A|intron_variant|MODIFIER|Cdc42bpa|Cdc42bpa|transcript|NM_001033285.1|protein_coding|20/36|c.2827+93C>A||||||	GT:AD:AF:DP:F1R2:F2R1:SB	0/0:33,0:0.030:33:13,0:17,0:4,29,0,0	0/1:45,3:0.080:48:30,1:12,2:1,44,0,3	Cdc42bpa	intron_variant	MODIFIER
8216	chr1	184804125	.	C	A	.	PASS	AS_FilterStatus=SITE;AS_SB_TABLE=16,70|3,2;DP=92;ECNT=1;GERMQ=93;MBQ=35,20;MFRL=272,166;MMQ=60,60;MPOS=43;NALOD=1.65;NLOD=12.93;POPAF=6.00;TLOD=5.36;ANN=A|intron_variant|MODIFIER|Marc1|Marc1|transcript|NM_001290273.1|protein_coding|2/6|c.459-35G>T||||||	GT:AD:AF:DP:F1R2:F2R1:SB	0/0:49,1:0.022:50:25,0:13,0:8,41,1,0	0/1:37,4:0.077:41:22,2:9,0:8,29,2,2	Marc1	intron_variant	MODIFIER
8247	chr1	193221987	.	C	A	.	PASS	AS_FilterStatus=SITE;AS_SB_TABLE=102,31|2,2;DP=137;ECNT=1;GERMQ=93;MBQ=31,26;MFRL=286,250;MMQ=60,60;MPOS=43;NALOD=1.81;NLOD=19.16;POPAF=6.00;TLOD=5.98;ANN=A|3_prime_UTR_variant|MODIFIER|Hsd11b1|Hsd11b1|transcript|NM_001044751.1|protein_coding|6/6|c.*24G>T|||||24|,A|3_prime_UTR_variant|MODIFIER|Hsd11b1|Hsd11b1|transcript|NM_008288.2|protein_coding|7/7|c.*24G>T|||||24|	GT:AD:AF:DP:F1R2:F2R1:SB	0/0:74,0:0.015:74:44,0:17,0:55,19,0,0	0/1:59,4:0.070:63:44,2:5,1:47,12,2,2	Hsd11b1	3_prime_UTR_variant	MODIFIER
8409	chr2	30395612	.	T	C	.	PASS	AS_FilterStatus=SITE;AS_SB_TABLE=81,33|2,2;DP=119;ECNT=1;GERMQ=93;MBQ=30,28;MFRL=264,224;MMQ=60,60;MPOS=56;NALOD=1.59;NLOD=11.34;POPAF=6.00;TLOD=6.55;ANN=C|downstream_gene_variant|MODIFIER|Crat|Crat|transcript|NM_007760.3|protein_coding||c.*6966A>G|||||4864|,C|intron_variant|MODIFIER|Dolpp1|Dolpp1|transcript|NM_020329.4|protein_coding|1/7|c.77-47T>C||||||,C|intron_variant|MODIFIER|Dolpp1|Dolpp1|t…	GT:AD:AF:DP:F1R2:F2R1:SB	0/0:48,0:0.025:48:16,0:19,0:34,14,0,0	0/1:66,4:0.067:70:30,2:24,1:47,19,2,2	Crat	downstream_gene_variant	MODIFIER
8515	chr2	61806339	.	A	T	.	PASS	AS_FilterStatus=SITE;AS_SB_TABLE=69,59|3,1;DP=137;ECNT=1;GERMQ=93;MBQ=28,30;MFRL=275,340;MMQ=60,60;MPOS=20;NALOD=1.51;NLOD=17.41;POPAF=6.00;TLOD=6.10;ANN=T|intron_variant|MODIFIER|Tbr1|Tbr1|transcript|NM_009322.3|protein_coding|2/5|c.847+211A>T||||||	GT:AD:AF:DP:F1R2:F2R1:SB	0/0:68,0:0.016:68:22,0:18,0:38,30,0,0	0/1:60,4:0.073:64:31,2:7,1:31,29,3,1	Tbr1	intron_variant	MODIFIER
8577	chr2	72198274	.	T	G	.	PASS	AS_FilterStatus=SITE;AS_SB_TABLE=122,38|9,2;DP=179;ECNT=1;GERMQ=93;MBQ=28,33;MFRL=261,250;MMQ=60,60;MPOS=46;NALOD=1.95;NLOD=25.82;POPAF=6.00;TLOD=26.11;ANN=G|intron_variant|MODIFIER|Rapgef4|Rapgef4|transcript|NM_001204165.1|protein_coding|12/30|c.1151-63T>G||||||,G|intron_variant|MODIFIER|Rapgef4|Rapgef4|transcript|NM_019688.2|protein_coding|11/29|c.1097-63T>G||||||,G|intron_variant|MODIFIER|Rapg…	GT:AD:AF:DP:F1R2:F2R1:SB	0/0:103,0:0.011:103:57,0:27,0:79,24,0,0	0/1:57,11:0.167:68:35,6:13,3:43,14,9,2	Rapgef4	intron_variant	MODIFIER
8658	chr2	88101604	.	A	C	.	PASS	AS_FilterStatus=SITE;AS_SB_TABLE=145,147|12,13;DP=325;ECNT=1;GERMQ=93;MBQ=28,33;MFRL=259,266;MMQ=60,60;MPOS=42;NALOD=2.16;NLOD=42.93;POPAF=6.00;TLOD=58.06;ANN=C|intergenic_region|MODIFIER|Olfr1164-Olfr1166|Olfr1164-Olfr1166|intergenic_region|Olfr1164-Olfr1166|||n.88101604A>C||||||	GT:AD:AF:DP:F1R2:F2R1:SB	0/0:170,0:6.904e-03:170:94,0:42,0:88,82,0,0	0/1:122,25:0.172:147:75,13:20,7:57,65,12,13	Olfr1164-Olfr1166	intergenic_region	MODIFIER
8737	chr2	100407825	.	T	G	.	PASS	AS_FilterStatus=SITE;AS_SB_TABLE=11,7|2,1;DP=23;ECNT=1;GERMQ=29;MBQ=28,31;MFRL=277,339;MMQ=60,60;MPOS=29;NALOD=1.16;NLOD=3.91;POPAF=6.00;TLOD=8.06;ANN=G|intergenic_region|MODIFIER|Lrrc4c-B230118H07Rik|Lrrc4c-B230118H07Rik|intergenic_region|Lrrc4c-B230118H07Rik|||n.100407825T>G||||||	GT:AD:AF:DP:F1R2:F2R1:SB	0/0:14,0:0.065:14:5,0:8,0:8,6,0,0	0/1:4,3:0.444:7:0,2:3,1:3,1,2,1	Lrrc4c-B230118H07Rik	intergenic_region	MODIFIER
8773	chr2	108733179	.	G	T	.	PASS	AS_FilterStatus=SITE;AS_SB_TABLE=13,1|1,1;DP=16;ECNT=2;GERMQ=21;MBQ=30,20;MFRL=295,165;MMQ=60,60;MPOS=49;NALOD=0.954;NLOD=2.41;POPAF=6.00;TLOD=7.38;ANN=T|intergenic_region|MODIFIER|Kcna4-Mettl15|Kcna4-Mettl15|intergenic_region|Kcna4-Mettl15|||n.108733179G>T||||||	GT:AD:AF:DP:F1R2:F2R1:PGT:PID:PS:SB	0|0:9,0:0.100:9:3,0:5,0:0|1:108733179_G_T:108733179:8,1,0,0	0|1:5,2:0.250:7:1,1:2,0:0|1:108733179_G_T:108733179:5,0,1,1	Kcna4-Mettl15	intergenic_region	MODIFIER
8774	chr2	108733185	.	C	T	.	PASS	AS_FilterStatus=SITE;AS_SB_TABLE=13,1|1,1;DP=16;ECNT=2;GERMQ=21;MBQ=30,20;MFRL=295,165;MMQ=60,60;MPOS=55;NALOD=0.954;NLOD=2.41;POPAF=6.00;TLOD=7.38;ANN=T|intergenic_region|MODIFIER|Kcna4-Mettl15|Kcna4-Mettl15|intergenic_region|Kcna4-Mettl15|||n.108733185C>T||||||	GT:AD:AF:DP:F1R2:F2R1:PGT:PID:PS:SB	0|0:9,0:0.100:9:3,0:5,0:0|1:108733179_G_T:108733179:8,1,0,0	0|1:5,2:0.250:7:1,1:4,0:0|1:108733179_G_T:108733179:5,0,1,1	Kcna4-Mettl15	intergenic_region	MODIFIER
8831	chr2	119104132	.	T	G	.	PASS	AS_FilterStatus=SITE;AS_SB_TABLE=11,75|0,7;DP=96;ECNT=1;GERMQ=93;MBQ=29,35;MFRL=274,297;MMQ=60,60;MPOS=33;NALOD=1.65;NLOD=12.93;POPAF=6.00;TLOD=17.10;ANN=G|downstream_gene_variant|MODIFIER|Casc5|Casc5|transcript|NM_029617.2|protein_coding||c.*55T>G|||||11|,G|intergenic_region|MODIFIER|Casc5-Rad51|Casc5-Rad51|intergenic_region|Casc5-Rad51|||n.119104132T>G||||||	GT:AD:AF:DP:F1R2:F2R1:SB	0/0:49,0:0.022:49:25,0:15,0:8,41,0,0	0/1:37,7:0.183:44:22,5:10,1:3,34,0,7	Casc5	downstream_gene_variant	MODIFIER
8838	chr2	119658630	.	C	A	.	PASS	AS_FilterStatus=SITE;AS_SB_TABLE=1,23|0,3;DP=28;ECNT=1;GERMQ=42;MBQ=35,30;MFRL=294,319;MMQ=60,60;MPOS=48;NALOD=1.18;NLOD=4.21;POPAF=6.00;TLOD=7.06;ANN=A|intron_variant|MODIFIER|Ndufaf1|Ndufaf1|transcript|NM_027175.3|protein_coding|2/4|c.583-171G>T||||||	GT:AD:AF:DP:F1R2:F2R1:SB	0/0:15,0:0.063:15:9,0:5,0:1,14,0,0	0/1:9,3:0.284:12:5,2:4,1:0,9,0,3	Ndufaf1	intron_variant	MODIFIER
9034	chr2	156073866	.	C	T	.	PASS	AS_FilterStatus=SITE;AS_SB_TABLE=51,44|2,2;DP=104;ECNT=1;GERMQ=93;MBQ=28,20;MFRL=268,174;MMQ=60,60;MPOS=17;NALOD=1.63;NLOD=12.33;POPAF=6.00;TLOD=5.20;ANN=T|missense_variant|MODERATE|Cpne1|Cpne1|transcript|NM_170588.3|protein_coding|16/17|c.1403G>A|p.Arg468His|1632/3520|1403/1611|468/536||,T|missense_variant|MODERATE|Cpne1|Cpne1|transcript|NM_170590.3|protein_coding|15/16|c.1403G>A|p.Arg468His|158…	GT:AD:AF:DP:F1R2:F2R1:SB	0/0:47,0:0.023:47:23,0:17,0:23,24,0,0	0/1:48,4:0.062:52:20,2:22,0:28,20,2,2	Spag4	downstream_gene_variant	MODIFIER
9087	chr2	164410988	.	C	A	.	PASS	AS_FilterStatus=SITE;AS_SB_TABLE=16,55|1,2;DP=74;ECNT=1;GERMQ=93;MBQ=36,20;MFRL=267,254;MMQ=60,60;MPOS=24;NALOD=1.48;NLOD=8.74;POPAF=6.00;TLOD=6.08;ANN=A|intron_variant|MODIFIER|Rbpjl|Rbpjl|transcript|NM_009036.1|protein_coding|8/11|c.862-31C>A||||||	GT:AD:AF:DP:F1R2:F2R1:SB	0/0:30,0:0.032:30:7,0:7,0:7,23,0,0	0/1:41,3:0.075:44:9,1:8,0:9,32,1,2	Rbpjl	intron_variant	MODIFIER
9166	chr2	178068454	.	C	T	.	PASS	AS_FilterStatus=SITE;AS_SB_TABLE=208,545|15,40;DP=836;ECNT=1;GERMQ=93;MBQ=28,31;MFRL=271,282;MMQ=60,60;MPOS=40;NALOD=2.61;NLOD=119.85;POPAF=6.00;TLOD=122.80;ANN=T|intron_variant|MODIFIER|Zfp931|Zfp931|transcript|NM_001162922.1|protein_coding|3/3|c.192-54G>A||||||	GT:AD:AF:DP:F1R2:F2R1:SB	0/0:462,0:2.456e-03:462:217,0:146,0:122,340,0,0	0/1:291,55:0.165:346:128,25:109,22:86,205,15,40	Zfp931	intron_variant	MODIFIER
9267	chr3	24333047	.	T	C	.	PASS	AS_FilterStatus=SITE;AS_SB_TABLE=260,80|5,2;DP=362;ECNT=1;GERMQ=93;MBQ=31,20;MFRL=271,174;MMQ=60,60;MPOS=45;NALOD=2.18;NLOD=45.11;POPAF=6.00;TLOD=10.35;ANN=C|intron_variant|MODIFIER|Naaladl2|Naaladl2|transcript|NM_001326288.1|protein_coding|5/13|c.1090+2147A>G||||||	GT:AD:AF:DP:F1R2:F2R1:SB	0/0:170,0:6.530e-03:170:99,0:48,0:134,36,0,0	0/1:170,7:0.038:177:89,2:57,3:126,44,5,2	Naaladl2	intron_variant	MODIFIER
9287	chr3	30814516	.	C	T	.	PASS	AS_FilterStatus=SITE;AS_SB_TABLE=1,54|0,3;DP=60;ECNT=1;GERMQ=93;MBQ=28,31;MFRL=295,277;MMQ=60,60;MPOS=43;NALOD=1.32;NLOD=6.02;POPAF=6.00;TLOD=5.22;ANN=T|intron_variant|MODIFIER|Sec62|Sec62|transcript|NM_027016.2|protein_coding|7/7|c.730+163C>T||||||	GT:AD:AF:DP:F1R2:F2R1:SB	0/0:20,0:0.045:20:12,0:6,0:0,20,0,0	0/1:35,3:0.100:38:26,3:7,0:1,34,0,3	Sec62	intron_variant	MODIFIER
9363	chr3	53000300	.	C	A	.	PASS	AS_FilterStatus=SITE;AS_SB_TABLE=38,1|2,1;DP=45;ECNT=1;GERMQ=79;MBQ=35,32;MFRL=312,287;MMQ=60,60;MPOS=70;NALOD=1.22;NLOD=4.51;POPAF=6.00;TLOD=6.09;ANN=A|intron_variant|MODIFIER|Cog6|Cog6|transcript|NM_026225.3|protein_coding|11/18|c.1074+181G>T||||||	GT:AD:AF:DP:F1R2:F2R1:SB	0/0:16,0:0.058:16:9,0:6,0:15,1,0,0	0/1:23,3:0.143:26:12,2:8,1:23,0,2,1	Cog6	intron_variant	MODIFIER
9387	chr3	55477956	.	G	T	.	PASS	AS_FilterStatus=SITE;AS_SB_TABLE=50,255|3,14;DP=329;ECNT=1;GERMQ=93;MBQ=34,30;MFRL=266,266;MMQ=60,60;MPOS=40;NALOD=0.896;NLOD=37.97;POPAF=6.00;TLOD=26.75;ANN=T|intron_variant|MODIFIER|Dclk1|Dclk1|transcript|NM_019978.3|protein_coding|7/16|c.1168+19G>T||||||,T|intron_variant|MODIFIER|Dclk1|Dclk1|transcript|NM_001195538.1|protein_coding|7/16|c.1120+67G>T||||||,T|intron_variant|MODIFIER|Dclk1|Dclk1|…	GT:AD:AF:DP:F1R2:F2R1:SB	0/0:154,1:0.014:155:91,1:36,0:24,130,0,1	0/1:151,16:0.094:167:87,11:36,2:26,125,3,13	Dclk1	intron_variant	MODIFIER
9423	chr3	63722700	.	C	T	.	PASS	AS_FilterStatus=SITE;AS_SB_TABLE=94,39|8,4;DP=149;ECNT=1;GERMQ=93;MBQ=29,28;MFRL=268,270;MMQ=60,60;MPOS=50;NALOD=1.82;NLOD=19.17;POPAF=6.00;TLOD=23.90;ANN=T|intron_variant|MODIFIER|Plch1|Plch1|transcript|NM_183191.3|protein_coding|11/22|c.1596+50G>A||||||,T|intron_variant|MODIFIER|Plch1|Plch1|transcript|NM_001177732.1|protein_coding|11/23|c.1596+50G>A||||||,T|intron_variant|MODIFIER|Plch1|Plch1|t…	GT:AD:AF:DP:F1R2:F2R1:SB	0/0:79,0:0.015:79:48,0:13,0:53,26,0,0	0/1:54,12:0.193:66:34,6:10,3:41,13,8,4	Plch1	intron_variant	MODIFIER
9515	chr3	88555984	.	C	A	.	PASS	AS_FilterStatus=SITE;AS_SB_TABLE=8,27|2,2;DP=39;ECNT=1;GERMQ=65;MBQ=27,25;MFRL=261,256;MMQ=60,60;MPOS=43;NALOD=1.34;NLOD=6.31;POPAF=6.00;TLOD=8.00;ANN=A|stop_gained|HIGH|Ubqln4|Ubqln4|transcript|NM_033526.2|protein_coding|3/11|c.455C>A|p.Ser152*|544/3372|455/1791|152/596||,A|upstream_gene_variant|MODIFIER|Lamtor2|Lamtor2|transcript|NM_031248.3|protein_coding||c.-3121G>T|||||3057|;LOF=(Ubqln4|Ubql…	GT:AD:AF:DP:F1R2:F2R1:SB	0/0:23,0:0.043:23:7,0:12,0:5,18,0,0	0/1:12,4:0.267:16:8,1:2,2:3,9,2,2	Ubqln4	stop_gained	HIGH
9529	chr3	89229865	.	T	C	.	PASS	AS_FilterStatus=SITE;AS_SB_TABLE=14,7|2,0;DP=23;ECNT=1;GERMQ=37;MBQ=31,36;MFRL=267,366;MMQ=60,60;MPOS=34;NALOD=1.08;NLOD=3.31;POPAF=6.00;TLOD=5.60;ANN=C|upstream_gene_variant|MODIFIER|Mir92b|Mir92b|transcript|NR_030579.1|pseudogene||n.-2667A>G|||||2667|,C|downstream_gene_variant|MODIFIER|Thbs3|Thbs3|transcript|NM_013691.2|protein_coding||c.*3281T>C|||||3028|,C|downstream_gene_variant|MODIFIER|Tri…	GT:AD:AF:DP:F1R2:F2R1:SB	0/0:13,0:0.077:13:8,0:3,0:8,5,0,0	0/1:8,2:0.273:10:3,1:4,1:6,2,2,0	Mir92b	upstream_gene_variant	MODIFIER
9589	chr3	96701548	.	C	A	.	PASS	AS_FilterStatus=SITE;AS_SB_TABLE=92,73|2,2;DP=176;ECNT=1;GERMQ=93;MBQ=33,23;MFRL=273,243;MMQ=60,60;MPOS=41;NALOD=1.93;NLOD=24.97;POPAF=6.00;TLOD=4.98;ANN=A|downstream_gene_variant|MODIFIER|Nudt17|Nudt17|transcript|NM_001162925.1|protein_coding||c.*4821G>T|||||4344|,A|downstream_gene_variant|MODIFIER|Nudt17|Nudt17|transcript|NM_030094.1|protein_coding||c.*4821G>T|||||4344|,A|intron_variant|MODIFIE…	GT:AD:AF:DP:F1R2:F2R1:SB	0/0:93,0:0.012:93:53,0:29,0:55,38,0,0	0/1:72,4:0.054:76:41,3:24,0:37,35,2,2	Nudt17	downstream_gene_variant	MODIFIER
9628	chr3	104085045	.	TTCTC	T	.	PASS	AS_FilterStatus=SITE;AS_SB_TABLE=10,1|3,0;DP=22;ECNT=1;GERMQ=4;MBQ=31,32;MFRL=312,315;MMQ=60,60;MPOS=60;NALOD=1.09;NLOD=2.68;POPAF=6.00;RPA=21,19;RU=TC;STR;STRQ=93;TLOD=11.15;ANN=T|intron_variant|MODIFIER|Magi3|Magi3|transcript|NM_001159354.1|protein_coding|5/20|c.947+159_947+162delGAGA||||||,T|intron_variant|MODIFIER|Magi3|Magi3|transcript|NM_133853.3|protein_coding|5/21|c.947+159_947+162delGAGA…	GT:AD:AF:DP:F1R2:F2R1:SB	0/0:9,0:0.079:9:9,0:0,0:9,0,0,0	0/1:2,3:0.576:5:0,3:0,0:1,1,3,0	Magi3	intron_variant	MODIFIER
9647	chr3	107910942	.	C	A	.	PASS	AS_FilterStatus=SITE;AS_SB_TABLE=15,31|1,1;DP=48;ECNT=1;GERMQ=93;MBQ=34,20;MFRL=283,207;MMQ=60,60;MPOS=46;NALOD=1.18;NLOD=4.21;POPAF=6.00;TLOD=6.05;ANN=A|intergenic_region|MODIFIER|Gstm5-Gstm7|Gstm5-Gstm7|intergenic_region|Gstm5-Gstm7|||n.107910942C>A||||||	GT:AD:AF:DP:F1R2:F2R1:SB	0/0:15,0:0.063:15:6,0:5,0:5,10,0,0	0/1:31,2:0.064:33:15,1:6,0:10,21,1,1	Gstm5-Gstm7	intergenic_region	MODIFIER
9679	chr3	114115072	.	G	A	.	PASS	AS_FilterStatus=SITE;AS_SB_TABLE=10,79|0,3;DP=94;ECNT=1;GERMQ=93;MBQ=32,30;MFRL=289,335;MMQ=60,60;MPOS=37;NALOD=1.38;NLOD=13.58;POPAF=6.00;TLOD=5.08;ANN=A|intron_variant|MODIFIER|Col11a1|Col11a1|transcript|NM_007729.3|protein_coding|21/66|c.1992+85G>A||||||	GT:AD:AF:DP:F1R2:F2R1:SB	0/0:49,0:0.021:49:9,0:6,0:7,42,0,0	0/1:40,3:0.094:43:7,0:4,0:3,37,0,3	Col11a1	intron_variant	MODIFIER
9685	chr3	116026827	.	AT	CC	.	PASS	AS_FilterStatus=SITE;AS_SB_TABLE=12,1|1,0;DP=14;ECNT=1;GERMQ=27;MBQ=31,32;MFRL=286,429;MMQ=60,60;MPOS=6;NALOD=0.954;NLOD=2.41;POPAF=6.00;TLOD=6.76;ANN=CC|intron_variant|MODIFIER|Extl2|Extl2|transcript|NM_001163514.1|protein_coding|4/4|c.508-186_508-185delATinsCC||||||,CC|intron_variant|MODIFIER|Extl2|Extl2|transcript|NM_001163515.1|protein_coding|3/3|c.466-186_466-185delATinsCC||||||,CC|intron_va…	GT:AD:AF:DP:F1R2:F2R1:SB	0/0:8,0:0.100:8:5,0:1,0:7,1,0,0	0/1:5,1:0.333:6:3,1:2,0:5,0,1,0	Extl2	intron_variant	MODIFIER
9752	chr3	138112691	.	GCACA	G	.	PASS	AS_FilterStatus=SITE;AS_SB_TABLE=5,32|0,3;DP=53;ECNT=1;GERMQ=57;MBQ=30,31;MFRL=285,312;MMQ=60,60;MPOS=32;NALOD=1.10;NLOD=5.44;POPAF=6.00;RPA=10,8;RU=CA;STR;STRQ=93;TLOD=9.24;ANN=G|intron_variant|MODIFIER|Mttp|Mttp|transcript|NM_001163457.1|protein_coding|10/19|c.1113-67_1113-64delTGTG||||||,G|intron_variant|MODIFIER|Mttp|Mttp|transcript|NM_008642.2|protein_coding|8/17|c.1068-67_1068-64delTGTG||||…	GT:AD:AF:DP:F1R2:F2R1:SB	0/0:22,0:0.044:22:6,0:4,0:5,17,0,0	0/1:15,3:0.200:18:1,1:4,0:0,15,0,3	Mttp	intron_variant	MODIFIER
9795	chr3	146183327	.	G	A	.	PASS	AS_FilterStatus=SITE;AS_SB_TABLE=79,3|4,0;DP=88;ECNT=1;GERMQ=93;MBQ=36,29;MFRL=297,305;MMQ=60,60;MPOS=40;NALOD=1.72;NLOD=15.30;POPAF=6.00;TLOD=7.02;ANN=A|intron_variant|MODIFIER|Mcoln2|Mcoln2|transcript|NM_026656.4|protein_coding|9/13|c.1111-140G>A||||||,A|intron_variant|MODIFIER|Mcoln2|Mcoln2|transcript|NM_001005846.2|protein_coding|9/13|c.1027-140G>A||||||	GT:AD:AF:DP:F1R2:F2R1:SB	0/0:52,0:0.019:52:29,0:21,0:50,2,0,0	0/1:30,4:0.140:34:15,1:11,3:29,1,4,0	Mcoln2	intron_variant	MODIFIER
9826	chr4	3091359	.	G	C	.	PASS	AS_FilterStatus=SITE;AS_SB_TABLE=13,16|2,1;DP=32;ECNT=1;GERMQ=46;MBQ=34,34;MFRL=224,250;MMQ=60,45;MPOS=43;NALOD=1.04;NLOD=3.01;POPAF=6.00;TLOD=7.04;ANN=C|intergenic_region|MODIFIER|CHR_START-Vmn1r2|CHR_START-Vmn1r2|intergenic_region|CHR_START-Vmn1r2|||n.3091359G>C||||||	GT:AD:AF:DP:F1R2:F2R1:SB	0/0:13,0:0.083:13:4,0:5,0:6,7,0,0	0/1:16,3:0.190:19:10,3:4,0:7,9,2,1	CHR_START-Vmn1r2	intergenic_region	MODIFIER
9867	chr4	16158267	.	C	A	.	PASS	AS_FilterStatus=SITE;AS_SB_TABLE=88,38|3,1;DP=134;ECNT=1;GERMQ=93;MBQ=30,25;MFRL=260,243;MMQ=60,60;MPOS=34;NALOD=1.70;NLOD=14.75;POPAF=6.00;TLOD=5.68;ANN=A|intron_variant|MODIFIER|Ripk2|Ripk2|transcript|NM_138952.4|protein_coding|2/10|c.327+10G>T||||||,A|intron_variant|MODIFIER|Ripk2|Ripk2|transcript|NM_001329751.1|protein_coding|2/11|c.-157+10G>T||||||,A|intron_variant|MODIFIER|Ripk2|Ripk2|trans…	GT:AD:AF:DP:F1R2:F2R1:SB	0/0:59,0:0.019:59:37,0:9,0:43,16,0,0	0/1:67,4:0.065:71:41,2:11,1:45,22,3,1	Ripk2	intron_variant	MODIFIER
9923	chr4	40941410	.	C	A	.	PASS	AS_FilterStatus=SITE;AS_SB_TABLE=40,0|3,0;DP=44;ECNT=1;GERMQ=84;MBQ=33,32;MFRL=294,292;MMQ=60,60;MPOS=31;NALOD=1.23;NLOD=4.81;POPAF=6.00;TLOD=6.22;ANN=A|intron_variant|MODIFIER|Bag1|Bag1|transcript|NM_009736.3|protein_coding|4/6|c.807+115G>T||||||,A|intron_variant|MODIFIER|Bag1|Bag1|transcript|NM_001171739.1|protein_coding|4/6|c.399+115G>T||||||	GT:AD:AF:DP:F1R2:F2R1:SB	0/0:16,0:0.056:16:10,0:5,0:16,0,0,0	0/1:24,3:0.138:27:11,2:11,1:24,0,3,0	Bag1	intron_variant	MODIFIER
9927	chr4	41299381	.	G	A	.	PASS	AS_FilterStatus=SITE;AS_SB_TABLE=68,35|2,2;DP=109;ECNT=2;GERMQ=93;MBQ=35,20;MFRL=267,249;MMQ=60,60;MPOS=30;NALOD=1.68;NLOD=14.10;POPAF=6.00;TLOD=5.18;ANN=A|intron_variant|MODIFIER|Dcaf12|Dcaf12|transcript|NM_026893.3|protein_coding|5/8|c.795+26C>T||||||	GT:AD:AF:DP:F1R2:F2R1:SB	0/0:53,0:0.020:53:29,0:16,0:34,19,0,0	0/1:50,4:0.062:54:29,2:13,0:34,16,2,2	Dcaf12	intron_variant	MODIFIER
10010	chr4	58002526	.	G	T	.	PASS	AS_FilterStatus=SITE;AS_SB_TABLE=8,50|2,13;DP=74;ECNT=1;GERMQ=77;MBQ=35,31;MFRL=283,306;MMQ=60,60;MPOS=47;NALOD=1.45;NLOD=8.12;POPAF=6.00;TLOD=39.17;ANN=T|intron_variant|MODIFIER|Txndc8|Txndc8|transcript|NM_026132.2|protein_coding|2/5|c.208-67C>A||||||	GT:AD:AF:DP:F1R2:F2R1:SB	0/0:29,0:0.034:29:13,0:12,0:5,24,0,0	0/1:29,15:0.341:44:21,12:5,2:3,26,2,13	Txndc8	intron_variant	MODIFIER
10025	chr4	59546102	.	C	A	.	PASS	AS_FilterStatus=SITE;AS_SB_TABLE=79,25|2,2;DP=112;ECNT=1;GERMQ=93;MBQ=31,20;MFRL=267,204;MMQ=60,60;MPOS=30;NALOD=1.72;NLOD=15.60;POPAF=6.00;TLOD=5.09;ANN=A|intron_variant|MODIFIER|Ptbp3|Ptbp3|transcript|NM_144904.2|protein_coding|2/14|c.42+47G>T||||||,A|intron_variant|MODIFIER|Ptbp3|Ptbp3|transcript|NM_178164.3|protein_coding|1/13|c.-52+3046G>T||||||	GT:AD:AF:DP:F1R2:F2R1:SB	0/0:59,0:0.019:59:30,0:20,0:48,11,0,0	0/1:45,4:0.065:49:31,2:7,0:31,14,2,2	Ptbp3	intron_variant	MODIFIER
10173	chr4	82993030	.	C	A	.	PASS	AS_FilterStatus=SITE;AS_SB_TABLE=2,20|0,3;DP=27;ECNT=1;GERMQ=41;MBQ=28,32;MFRL=299,309;MMQ=60,60;MPOS=59;NALOD=1.22;NLOD=4.51;POPAF=6.00;TLOD=7.39;ANN=A|intron_variant|MODIFIER|Frem1|Frem1|transcript|NM_177863.4|protein_coding|10/35|c.2097-138G>T||||||,A|intron_variant|MODIFIER|Frem1|Frem1|transcript|NM_001198811.1|protein_coding|11/36|c.2097-138G>T||||||	GT:AD:AF:DP:F1R2:F2R1:SB	0/0:15,0:0.058:15:8,0:6,0:1,14,0,0	0/1:7,3:0.332:10:6,2:1,1:1,6,0,3	Frem1	intron_variant	MODIFIER
10177	chr4	83463824	.	C	A	.	PASS	AS_FilterStatus=SITE;AS_SB_TABLE=0,54|2,2;DP=59;ECNT=1;GERMQ=93;MBQ=36,20;MFRL=299,222;MMQ=60,60;MPOS=39;NALOD=1.51;NLOD=9.33;POPAF=6.00;TLOD=5.78;ANN=A|intron_variant|MODIFIER|Psip1|Psip1|transcript|NM_133948.5|protein_coding|9/15|c.853-111G>T||||||,A|intron_variant|MODIFIER|Psip1|Psip1|transcript|NM_001290527.1|protein_coding|9/10|c.853-111G>T||||||	GT:AD:AF:DP:F1R2:F2R1:SB	0/0:31,0:0.030:31:20,0:10,0:0,31,0,0	0/1:23,4:0.112:27:14,2:7,0:0,23,2,2	Psip1	intron_variant	MODIFIER
10178	chr4	83657197	.	C	A	.	PASS	AS_FilterStatus=SITE;AS_SB_TABLE=63,4|5,0;DP=74;ECNT=1;GERMQ=93;MBQ=33,32;MFRL=282,310;MMQ=60,60;MPOS=20;NALOD=1.46;NLOD=8.12;POPAF=6.00;TLOD=8.35;ANN=A|intron_variant|MODIFIER|Ccdc171|Ccdc171|transcript|NM_001081012.1|protein_coding|12/25|c.1432-139C>A||||||	GT:AD:AF:DP:F1R2:F2R1:SB	0/0:28,0:0.034:28:22,0:4,0:26,2,0,0	0/1:39,5:0.126:44:30,4:7,0:37,2,5,0	Ccdc171	intron_variant	MODIFIER
10235	chr4	98961196	.	TCACA	T	.	PASS	AS_FilterStatus=SITE;AS_SB_TABLE=51,0|4,0;DP=65;ECNT=1;GERMQ=93;MBQ=32,31;MFRL=300,306;MMQ=60,60;MPOS=24;NALOD=1.16;NLOD=5.72;POPAF=6.00;RPA=15,13;RU=CA;STR;STRQ=93;TLOD=7.53;ANN=T|intron_variant|MODIFIER|Dock7|Dock7|transcript|NM_001290636.1|protein_coding|39/48|c.4994+137_4994+140delTGTG||||||,T|intron_variant|MODIFIER|Dock7|Dock7|transcript|NM_026082.5|protein_coding|38/47|c.4904+137_4904+140d…	GT:AD:AF:DP:F1R2:F2R1:SB	0/0:19,0:0.041:19:7,0:11,0:19,0,0,0	0/1:32,4:0.109:36:17,3:13,1:32,0,4,0	Dock7	intron_variant	MODIFIER
10280	chr4	109059106	.	C	A	.	PASS	AS_FilterStatus=SITE;AS_SB_TABLE=30,83|1,3;DP=121;ECNT=1;GERMQ=93;MBQ=21,26;MFRL=262,227;MMQ=60,60;MPOS=21;NALOD=1.74;NLOD=15.80;POPAF=6.00;TLOD=6.50;ANN=A|downstream_gene_variant|MODIFIER|Osbpl9|Osbpl9|transcript|NM_133885.4|protein_coding||c.*3152G>T|||||2039|,A|downstream_gene_variant|MODIFIER|Osbpl9|Osbpl9|transcript|NM_001134791.2|protein_coding||c.*3152G>T|||||2039|,A|downstream_gene_varian…	GT:AD:AF:DP:F1R2:F2R1:SB	0/0:70,0:0.018:70:27,0:20,0:18,52,0,0	0/1:43,4:0.095:47:17,2:18,1:12,31,1,3	Osbpl9	downstream_gene_variant	MODIFIER
10399	chr4	127129038	.	C	A	.	PASS	AS_FilterStatus=SITE;AS_SB_TABLE=19,51|2,2;DP=76;ECNT=1;GERMQ=93;MBQ=32,20;MFRL=275,225;MMQ=60,60;MPOS=26;NALOD=1.40;NLOD=7.22;POPAF=6.00;TLOD=5.44;ANN=A|3_prime_UTR_variant|MODIFIER|Tmem35b|Tmem35b|transcript|NM_001099319.2|protein_coding|3/3|c.*18C>A|||||18|,A|downstream_gene_variant|MODIFIER|Zmym6|Zmym6|transcript|NM_001285885.1|protein_coding||c.*4861C>A|||||4664|,A|downstream_gene_variant|MO…	GT:AD:AF:DP:F1R2:F2R1:SB	0/0:29,0:0.038:29:12,0:10,0:11,18,0,0	0/1:41,4:0.075:45:24,1:11,1:8,33,2,2	Tmem35b	3_prime_UTR_variant	MODIFIER
10434	chr4	133297318	.	G	T	.	PASS	AS_FilterStatus=SITE;AS_SB_TABLE=20,8|4,0;DP=32;ECNT=1;GERMQ=43;MBQ=23,29;MFRL=249,295;MMQ=60,60;MPOS=31;NALOD=1.04;NLOD=3.01;POPAF=6.00;TLOD=9.17;ANN=T|intron_variant|MODIFIER|Wdtc1|Wdtc1|transcript|NM_199306.4|protein_coding|13/15|c.1465+102C>A||||||	GT:AD:AF:DP:F1R2:F2R1:SB	0/0:11,0:0.083:11:4,0:6,0:10,1,0,0	0/1:17,4:0.294:21:5,2:5,2:10,7,4,0	Wdtc1	intron_variant	MODIFIER
10435	chr4	133412334	.	C	A	.	PASS	AS_FilterStatus=SITE;AS_SB_TABLE=29,71|2,2;DP=105;ECNT=1;GERMQ=93;MBQ=29,25;MFRL=267,266;MMQ=60,60;MPOS=55;NALOD=1.67;NLOD=13.84;POPAF=6.00;TLOD=6.46;ANN=A|intron_variant|MODIFIER|Slc9a1|Slc9a1|transcript|NM_016981.2|protein_coding|2/11|c.825+37C>A||||||	GT:AD:AF:DP:F1R2:F2R1:SB	0/0:56,0:0.021:56:23,0:18,0:13,43,0,0	0/1:44,4:0.100:48:16,2:16,1:16,28,2,2	Slc9a1	intron_variant	MODIFIER
10458	chr4	136264207	.	G	T	.	PASS	AS_FilterStatus=SITE;AS_SB_TABLE=15,0|5,0;DP=21;ECNT=1;GERMQ=13;MBQ=36,31;MFRL=329,326;MMQ=60,60;MPOS=24;NALOD=0.954;NLOD=2.41;POPAF=6.00;TLOD=13.83;ANN=T|intron_variant|MODIFIER|Tcea3|Tcea3|transcript|NM_011542.2|protein_coding|5/10|c.441-240G>T||||||	GT:AD:AF:DP:F1R2:F2R1:SB	0/0:8,0:0.100:8:3,0:5,0:8,0,0,0	0/1:7,5:0.428:12:6,4:1,1:7,0,5,0	Tcea3	intron_variant	MODIFIER
10478	chr4	138592147	.	C	A	.	PASS	AS_FilterStatus=SITE;AS_SB_TABLE=8,18|2,2;DP=32;ECNT=1;GERMQ=38;MBQ=32,20;MFRL=263,223;MMQ=60,60;MPOS=36;NALOD=1.14;NLOD=3.86;POPAF=6.00;TLOD=7.04;ANN=A|intron_variant|MODIFIER|Vwa5b1|Vwa5b1|transcript|NM_029401.1|protein_coding|9/21|c.1231-34G>T||||||	GT:AD:AF:DP:F1R2:F2R1:SB	0/0:15,0:0.067:15:8,0:3,0:4,11,0,0	0/1:11,4:0.233:15:5,1:2,1:4,7,2,2	Vwa5b1	intron_variant	MODIFIER
10479	chr4	138801304	.	C	A	.	PASS	AS_FilterStatus=SITE;AS_SB_TABLE=54,22|2,2;DP=85;ECNT=1;GERMQ=93;MBQ=35,20;MFRL=262,215;MMQ=60,60;MPOS=36;NALOD=1.48;NLOD=8.43;POPAF=6.00;TLOD=5.23;ANN=A|intron_variant|MODIFIER|Pla2g5|Pla2g5|transcript|NM_001122954.1|protein_coding|5/5|c.292+48G>T||||||,A|intron_variant|MODIFIER|Pla2g5|Pla2g5|transcript|NM_011110.4|protein_coding|4/4|c.292+48G>T||||||	GT:AD:AF:DP:F1R2:F2R1:SB	0/0:36,0:0.032:36:16,0:12,0:25,11,0,0	0/1:40,4:0.075:44:25,1:7,1:29,11,2,2	Pla2g5	intron_variant	MODIFIER
10489	chr4	140801366	.	T	G	.	PASS	AS_FilterStatus=SITE;AS_SB_TABLE=35,0|1,2;DP=38;ECNT=2;GERMQ=71;MBQ=29,20;MFRL=292,125;MMQ=60,60;MPOS=73;NALOD=1.18;NLOD=4.21;POPAF=6.00;TLOD=9.72;ANN=G|intron_variant|MODIFIER|Padi3|Padi3|transcript|NM_011060.4|protein_coding|3/15|c.346+179A>C||||||	GT:AD:AF:DP:F1R2:F2R1:PGT:PID:PS:SB	0|0:14,0:0.063:14:11,0:1,0:0|1:140801366_T_G:140801366:14,0,0,0	0|1:21,3:0.120:24:14,0:7,2:0|1:140801366_T_G:140801366:21,0,1,2	Padi3	intron_variant	MODIFIER
10490	chr4	140801374	.	A	G	.	PASS	AS_FilterStatus=SITE;AS_SB_TABLE=37,0|1,2;DP=40;ECNT=2;GERMQ=77;MBQ=29,20;MFRL=292,125;MMQ=60,60;MPOS=65;NALOD=1.23;NLOD=4.82;POPAF=6.00;TLOD=9.72;ANN=G|intron_variant|MODIFIER|Padi3|Padi3|transcript|NM_011060.4|protein_coding|3/15|c.346+171T>C||||||	GT:AD:AF:DP:F1R2:F2R1:PGT:PID:PS:SB	0|0:16,0:0.056:16:14,0:2,0:0|1:140801366_T_G:140801366:16,0,0,0	0|1:21,3:0.120:24:14,0:7,2:0|1:140801366_T_G:140801366:21,0,1,2	Padi3	intron_variant	MODIFIER
10524	chr4	145448335	.	G	T	.	PASS	AS_FilterStatus=SITE;AS_SB_TABLE=1,27|1,6;DP=37;ECNT=1;GERMQ=35;MBQ=30,31;MFRL=351,397;MMQ=60,60;MPOS=19;NALOD=1.16;NLOD=3.91;POPAF=6.00;TLOD=18.82;ANN=T|intergenic_region|MODIFIER|Tnfrsf8-Smarca5-ps|Tnfrsf8-Smarca5-ps|intergenic_region|Tnfrsf8-Smarca5-ps|||n.145448335G>T||||||	GT:AD:AF:DP:F1R2:F2R1:SB	0/0:13,0:0.065:13:1,0:12,0:0,13,0,0	0/1:15,7:0.348:22:5,5:7,2:1,14,1,6	Tnfrsf8-Smarca5-ps	intergenic_region	MODIFIER
10541	chr4	145575514	.	A	G	.	PASS	AS_FilterStatus=SITE;AS_SB_TABLE=15,8|1,2;DP=26;ECNT=2;GERMQ=36;MBQ=28,20;MFRL=278,174;MMQ=60,60;MPOS=16;NALOD=0.954;NLOD=2.41;POPAF=6.00;TLOD=10.28;ANN=G|intergenic_region|MODIFIER|LOC101056073-Gm13212|LOC101056073-Gm13212|intergenic_region|LOC101056073-Gm13212|||n.145575514A>G||||||	GT:AD:AF:DP:F1R2:F2R1:PGT:PID:PS:SB	0|0:9,0:0.100:9:1,0:3,0:0|1:145575514_A_G:145575514:5,4,0,0	0|1:14,3:0.178:17:4,0:4,2:0|1:145575514_A_G:145575514:10,4,1,2	LOC101056073-Gm13212	intergenic_region	MODIFIER
10542	chr4	145575522	.	TG	CA	.	PASS	AS_FilterStatus=SITE;AS_SB_TABLE=17,8|1,2;DP=28;ECNT=2;GERMQ=42;MBQ=29,20;MFRL=278,174;MMQ=60,60;MPOS=24;NALOD=1.04;NLOD=3.01;POPAF=6.00;TLOD=10.28;ANN=CA|intergenic_region|MODIFIER|LOC101056073-Gm13212|LOC101056073-Gm13212|intergenic_region|LOC101056073-Gm13212|||n.145575522_145575523delTGinsCA||||||	GT:AD:AF:DP:F1R2:F2R1:PGT:PID:PS:SB	0|0:11,0:0.083:11:1,0:6,0:0|1:145575514_A_G:145575514:7,4,0,0	0|1:14,3:0.178:17:6,0:4,2:0|1:145575514_A_G:145575514:10,4,1,2	LOC101056073-Gm13212	intergenic_region	MODIFIER
10585	chr4	145746553	.	G	A	.	PASS	AS_FilterStatus=SITE;AS_SB_TABLE=10,17|0,3;DP=30;ECNT=1;GERMQ=44;MBQ=28,31;MFRL=280,324;MMQ=40,31;MPOS=27;NALOD=1.15;NLOD=3.91;POPAF=6.00;TLOD=6.13;ANN=A|intergenic_region|MODIFIER|Zfp980-Zfp991|Zfp980-Zfp991|intergenic_region|Zfp980-Zfp991|||n.145746553G>A||||||	GT:AD:AF:DP:F1R2:F2R1:SB	0/0:16,0:0.067:16:8,0:4,0:5,11,0,0	0/1:11,3:0.266:14:1,1:8,2:5,6,0,3	Zfp980-Zfp991	intergenic_region	MODIFIER
10604	chr4	145844811	.	C	G	.	PASS	AS_FilterStatus=SITE;AS_SB_TABLE=5,38|0,4;DP=51;ECNT=1;GERMQ=83;MBQ=35,30;MFRL=275,266;MMQ=40,40;MPOS=31;NALOD=1.32;NLOD=5.41;POPAF=6.00;TLOD=7.60;ANN=G|intergenic_region|MODIFIER|Gm13238-Gm13034|Gm13238-Gm13034|intergenic_region|Gm13238-Gm13034|||n.145844811C>G||||||	GT:AD:AF:DP:F1R2:F2R1:SB	0/0:19,0:0.047:19:1,0:6,0:2,17,0,0	0/1:24,4:0.177:28:2,0:4,0:3,21,0,4	Gm13238-Gm13034	intergenic_region	MODIFIER
10671	chr4	146494573	.	G	C	.	PASS	AS_FilterStatus=SITE;AS_SB_TABLE=24,8|2,1;DP=35;ECNT=1;GERMQ=52;MBQ=30,20;MFRL=271,151;MMQ=60,60;MPOS=53;NALOD=1.11;NLOD=3.61;POPAF=6.00;TLOD=5.37;ANN=C|intergenic_region|MODIFIER|Zfp992-Zfp981|Zfp992-Zfp981|intergenic_region|Zfp992-Zfp981|||n.146494573G>C||||||	GT:AD:AF:DP:F1R2:F2R1:SB	0/0:16,0:0.071:16:5,0:7,0:10,6,0,0	0/1:16,3:0.153:19:8,1:5,1:14,2,2,1	Zfp992-Zfp981	intergenic_region	MODIFIER
10726	chr4	147191834	.	T	C	.	PASS	AS_FilterStatus=SITE;AS_SB_TABLE=27,1|3,0;DP=31;ECNT=1;GERMQ=51;MBQ=30,31;MFRL=298,367;MMQ=36,39;MPOS=47;NALOD=1.07;NLOD=3.01;POPAF=6.00;TLOD=5.76;ANN=C|intron_variant|MODIFIER|Zfp982|Zfp982|transcript|NM_001039209.2|protein_coding|1/2|c.30+15930T>C||||||	GT:AD:AF:DP:F1R2:F2R1:SB	0/0:10,0:0.079:10:7,0:2,0:9,1,0,0	0/1:18,3:0.173:21:15,3:3,0:18,0,3,0	Zfp982	intron_variant	MODIFIER
11028	chr5	3090251	.	G	T	.	PASS	AS_FilterStatus=SITE;AS_SB_TABLE=13,11|2,2;DP=28;ECNT=1;GERMQ=26;MBQ=27,20;MFRL=235,166;MMQ=60,60;MPOS=73;NALOD=0.954;NLOD=2.41;POPAF=6.00;TLOD=6.72;ANN=T|intergenic_region|MODIFIER|CHR_START-Cdk6|CHR_START-Cdk6|intergenic_region|CHR_START-Cdk6|||n.3090251G>T||||||	GT:AD:AF:DP:F1R2:F2R1:SB	0/0:12,0:0.100:12:2,0:6,0:8,4,0,0	0/1:12,4:0.200:16:5,0:6,2:5,7,2,2	CHR_START-Cdk6	intergenic_region	MODIFIER
11041	chr5	4104367	.	G	A	.	PASS	AS_FilterStatus=SITE;AS_SB_TABLE=16,38|1,6;DP=65;ECNT=1;GERMQ=87;MBQ=31,31;MFRL=259,270;MMQ=60,60;MPOS=27;NALOD=1.44;NLOD=7.82;POPAF=6.00;TLOD=13.82;ANN=A|5_prime_UTR_premature_start_codon_gain_variant|LOW|Cyp51|Cyp51|transcript|NM_020010.2|protein_coding|1/10|c.-60C>T||||||,A|5_prime_UTR_variant|MODIFIER|Cyp51|Cyp51|transcript|NM_020010.2|protein_coding|1/10|c.-60C>T|||||60|	GT:AD:AF:DP:F1R2:F2R1:SB	0/0:32,0:0.035:32:18,0:5,0:8,24,0,0	0/1:22,7:0.241:29:7,3:11,2:8,14,1,6	Cyp51	5_prime_UTR_variant	MODIFIER
11056	chr5	8928385	.	C	A	.	PASS	AS_FilterStatus=SITE;AS_SB_TABLE=85,52|4,1;DP=143;ECNT=1;GERMQ=93;MBQ=34,23;MFRL=269,250;MMQ=60,60;MPOS=51;NALOD=1.88;NLOD=22.48;POPAF=6.00;TLOD=7.92;ANN=A|intron_variant|MODIFIER|Abcb4|Abcb4|transcript|NM_008830.2|protein_coding|13/27|c.1552-22C>A||||||	GT:AD:AF:DP:F1R2:F2R1:SB	0/0:85,0:0.013:85:52,0:18,0:54,31,0,0	0/1:52,5:0.096:57:34,4:10,0:31,21,4,1	Abcb4	intron_variant	MODIFIER
11071	chr5	14856709	.	C	A	.	PASS	AS_FilterStatus=SITE;AS_SB_TABLE=17,0|2,0;DP=19;ECNT=1;GERMQ=31;MBQ=32,32;MFRL=327,345;MMQ=60,60;MPOS=45;NALOD=1.04;NLOD=2.96;POPAF=6.00;TLOD=5.62;ANN=A|intron_variant|MODIFIER|Pclo|Pclo|transcript|NM_011995.4|protein_coding|23/24|c.14921-195C>A||||||	GT:AD:AF:DP:F1R2:F2R1:SB	0/0:10,0:0.084:10:7,0:2,0:10,0,0,0	0/1:7,2:0.273:9:7,2:0,0:7,0,2,0	Pclo	intron_variant	MODIFIER
11133	chr5	14978016	.	A	T	.	PASS	AS_FilterStatus=SITE;AS_SB_TABLE=4,31|2,2;DP=40;ECNT=1;GERMQ=65;MBQ=28,20;MFRL=375,222;MMQ=44,34;MPOS=35;NALOD=1.23;NLOD=4.76;POPAF=6.00;TLOD=5.51;ANN=T|intron_variant|MODIFIER|Gm10354|Gm10354|transcript|NM_001281514.1|protein_coding|1/4|c.140-295T>A||||||,T|non_coding_transcript_exon_variant|MODIFIER|Speer8-ps1|Speer8-ps1|transcript|NR_001584.3|pseudogene|4/4|n.596A>T||||||	GT:AD:AF:DP:F1R2:F2R1:SB	0/0:16,0:0.056:16:6,0:8,0:1,15,0,0	0/1:19,4:0.166:23:8,1:9,2:3,16,2,2	Gm10354	intron_variant	MODIFIER
11197	chr5	15509132	.	T	C	.	PASS	AS_FilterStatus=SITE;AS_SB_TABLE=4,8|0,3;DP=15;ECNT=1;GERMQ=14;MBQ=29,37;MFRL=284,323;MMQ=45,46;MPOS=32;NALOD=0.974;NLOD=2.41;POPAF=6.00;TLOD=10.18;ANN=C|intergenic_region|MODIFIER|Gm17019-Gm21190|Gm17019-Gm21190|intergenic_region|Gm17019-Gm21190|||n.15509132T>C||||||	GT:AD:AF:DP:F1R2:F2R1:SB	0/0:8,0:0.097:8:6,0:1,0:2,6,0,0	0/1:4,3:0.445:7:1,1:1,1:2,2,0,3	Gm17019-Gm21190	intergenic_region	MODIFIER
11275	chr5	17494050	.	C	A	.	PASS	AS_FilterStatus=SITE;AS_SB_TABLE=104,102|2,2;DP=224;ECNT=1;GERMQ=93;MBQ=28,25;MFRL=285,255;MMQ=60,60;MPOS=33;NALOD=2.01;NLOD=30.05;POPAF=6.00;TLOD=5.03;ANN=A|intergenic_region|MODIFIER|Speer4f1-Sema3c|Speer4f1-Sema3c|intergenic_region|Speer4f1-Sema3c|||n.17494050C>A||||||	GT:AD:AF:DP:F1R2:F2R1:SB	0/0:108,0:9.636e-03:108:58,0:29,0:55,53,0,0	0/1:98,4:0.042:102:53,2:24,1:49,49,2,2	Speer4f1-Sema3c	intergenic_region	MODIFIER
11282	chr5	20466352	.	GTAATAA	G	.	PASS	AS_FilterStatus=SITE;AS_SB_TABLE=1,14|0,3;DP=26;ECNT=2;GERMQ=3;MBQ=31,28;MFRL=296,295;MMQ=60,60;MPOS=29;NALOD=1.10;NLOD=2.97;POPAF=6.00;RPA=14,12;RU=TAA;STR;STRQ=93;TLOD=10.77;ANN=G|intron_variant|MODIFIER|Magi2|Magi2|transcript|NM_001170746.1|protein_coding|10/22|c.2044+139_2044+144delTAATAA||||||,G|intron_variant|MODIFIER|Magi2|Magi2|transcript|NM_015823.3|protein_coding|9/21|c.1555+139_1555+14…	GT:AD:AF:DP:F1R2:F2R1:SB	0/0:10,0:0.076:10:0,0:2,0:0,10,0,0	0/1:5,3:0.402:8:0,0:1,0:1,4,0,3	Magi2	intron_variant	MODIFIER
11284	chr5	20951453	.	C	T	.	PASS	AS_FilterStatus=SITE;AS_SB_TABLE=24,14|2,2;DP=44;ECNT=1;GERMQ=68;MBQ=28,25;MFRL=282,212;MMQ=60,60;MPOS=26;NALOD=1.34;NLOD=5.97;POPAF=6.00;TLOD=8.05;ANN=T|synonymous_variant|LOW|Rsbn1l|Rsbn1l|transcript|NM_001080977.1|protein_coding|1/8|c.333G>A|p.Pro111Pro|370/5554|333/2466|111/821||,T|non_coding_transcript_exon_variant|MODIFIER|A630072M18Rik|A630072M18Rik|transcript|NR_030699.1|pseudogene|1/1|n.…	GT:AD:AF:DP:F1R2:F2R1:SB	0/0:23,0:0.044:23:13,0:5,0:14,9,0,0	0/1:15,4:0.237:19:8,2:3,1:10,5,2,2	A630072M18Rik	non_coding_transcript_exon_variant	MODIFIER
11509	chr5	30914854	.	C	T	.	PASS	AS_FilterStatus=SITE;AS_SB_TABLE=26,1|3,1;DP=33;ECNT=1;GERMQ=45;MBQ=34,20;MFRL=284,248;MMQ=60,60;MPOS=34;NALOD=1.15;NLOD=3.91;POPAF=6.00;TLOD=6.54;ANN=T|intron_variant|MODIFIER|Emilin1|Emilin1|transcript|NM_133918.2|protein_coding|1/7|c.171-128C>T||||||	GT:AD:AF:DP:F1R2:F2R1:SB	0/0:13,0:0.067:13:10,0:2,0:12,1,0,0	0/1:14,4:0.209:18:11,1:3,2:14,0,3,1	Emilin1	intron_variant	MODIFIER
11560	chr5	34176905	.	G	A	.	PASS	AS_FilterStatus=SITE;AS_SB_TABLE=14,13|2,1;DP=32;ECNT=1;GERMQ=43;MBQ=20,20;MFRL=232,232;MMQ=60,60;MPOS=62;NALOD=1.13;NLOD=3.61;POPAF=6.00;TLOD=5.66;ANN=A|3_prime_UTR_variant|MODIFIER|Mxd4|Mxd4|transcript|NM_010753.2|protein_coding|6/6|c.*87C>T|||||87|	GT:AD:AF:DP:F1R2:F2R1:SB	0/0:15,0:0.070:15:7,0:3,0:10,5,0,0	0/1:12,3:0.229:15:4,2:4,0:4,8,2,1	Mxd4	3_prime_UTR_variant	MODIFIER
11561	chr5	34197448	.	G	A	.	PASS	AS_FilterStatus=SITE;AS_SB_TABLE=53,17|3,0;DP=76;ECNT=1;GERMQ=93;MBQ=33,32;MFRL=268,269;MMQ=60,60;MPOS=56;NALOD=1.58;NLOD=10.74;POPAF=6.00;TLOD=5.86;ANN=A|intron_variant|MODIFIER|Zfyve28|Zfyve28|transcript|NM_001015039.1|protein_coding|11/12|c.2482+34C>T||||||	GT:AD:AF:DP:F1R2:F2R1:SB	0/0:44,0:0.026:44:21,0:13,0:32,12,0,0	0/1:26,3:0.133:29:11,2:13,1:21,5,3,0	Zfyve28	intron_variant	MODIFIER
11571	chr5	35571143	.	C	A	.	PASS	AS_FilterStatus=SITE;AS_SB_TABLE=30,82|2,2;DP=120;ECNT=1;GERMQ=93;MBQ=31,20;MFRL=269,259;MMQ=60,60;MPOS=21;NALOD=1.69;NLOD=14.10;POPAF=6.00;TLOD=5.15;ANN=A|intron_variant|MODIFIER|Trmt44|Trmt44|transcript|NM_030208.3|protein_coding|3/10|c.823-31G>T||||||	GT:AD:AF:DP:F1R2:F2R1:SB	0/0:59,0:0.020:59:30,0:10,0:17,42,0,0	0/1:53,4:0.060:57:31,2:13,0:13,40,2,2	Trmt44	intron_variant	MODIFIER
11579	chr5	37242160	.	CGCGCGTGGAACACGGAGGACGACCTGCCGGTGTACCTGGCGCGG	C	.	PASS	AS_FilterStatus=SITE;AS_SB_TABLE=40,19|1,1;DP=63;ECNT=1;GERMQ=93;MBQ=30,20;MFRL=277,225;MMQ=60,60;MPOS=59;NALOD=1.49;NLOD=9.03;POPAF=6.00;TLOD=6.53;ANN=C|frameshift_variant|HIGH|Crmp1|Crmp1|transcript|NM_001136058.2|protein_coding|1/14|c.17_60delGCGCGTGGAACACGGAGGACGACCTGCCGGTGTACCTGGCGCGG|p.Arg6fs|104/3103|17/2061|6/686||,C|upstream_gene_variant|MODIFIER|Crmp1|Crmp1|transcript|NM_007765.4|protei…	GT:AD:AF:DP:F1R2:F2R1:SB	0/0:37,0:0.031:37:10,0:6,0:25,12,0,0	0/1:22,2:0.095:24:5,1:6,0:15,7,1,1	Crmp1	frameshift_variant	HIGH
11605	chr5	49963864	.	C	A	.	PASS	AS_FilterStatus=SITE;AS_SB_TABLE=24,59|2,2;DP=90;ECNT=1;GERMQ=93;MBQ=27,20;MFRL=272,265;MMQ=60,60;MPOS=16;NALOD=1.64;NLOD=12.93;POPAF=6.00;TLOD=5.68;ANN=A|intron_variant|MODIFIER|Adgra3|Adgra3|transcript|NM_133911.1|protein_coding|16/18|c.2449-28G>T||||||	GT:AD:AF:DP:F1R2:F2R1:SB	0/0:50,0:0.022:50:24,0:15,0:15,35,0,0	0/1:33,4:0.091:37:16,2:8,0:9,24,2,2	Adgra3	intron_variant	MODIFIER
11609	chr5	52384963	.	ATGTG	A	.	PASS	AS_FilterStatus=SITE;AS_SB_TABLE=31,6|2,1;DP=46;ECNT=1;GERMQ=66;MBQ=31,20;MFRL=288,205;MMQ=60,60;MPOS=28;NALOD=1.33;NLOD=5.69;POPAF=6.00;RPA=7,5;RU=TG;STR;STRQ=93;TLOD=8.51;ANN=A|intron_variant|MODIFIER|Ccdc149|Ccdc149|transcript|NM_001256059.1|protein_coding|11/11|c.1144+138_1144+141delCACA||||||	GT:AD:AF:DP:F1R2:F2R1:SB	0/0:19,0:0.045:19:13,0:5,0:16,3,0,0	0/1:18,3:0.140:21:9,1:7,1:15,3,2,1	Ccdc149	intron_variant	MODIFIER
11636	chr5	65248778	.	C	A	.	PASS	AS_FilterStatus=SITE;AS_SB_TABLE=66,41|2,2;DP=111;ECNT=1;GERMQ=93;MBQ=28,20;MFRL=237,167;MMQ=60,60;MPOS=57;NALOD=1.61;NLOD=12.04;POPAF=6.00;TLOD=5.20;ANN=A|intron_variant|MODIFIER|Wdr19|Wdr19|transcript|NM_153391.2|protein_coding|28/36|c.3184-12C>A||||||	GT:AD:AF:DP:F1R2:F2R1:SB	0/0:54,0:0.024:54:30,0:9,0:32,22,0,0	0/1:53,4:0.063:57:34,1:10,1:34,19,2,2	Wdr19	intron_variant	MODIFIER
11662	chr5	72239068	.	A	T	.	PASS	AS_FilterStatus=SITE;AS_SB_TABLE=56,2|3,0;DP=67;ECNT=1;GERMQ=93;MBQ=28,31;MFRL=302,338;MMQ=60,60;MPOS=50;NALOD=1.59;NLOD=10.45;POPAF=6.00;TLOD=5.86;ANN=T|intron_variant|MODIFIER|Atp10d|Atp10d|transcript|NM_153389.3|protein_coding|3/22|c.645-30A>T||||||,T|intron_variant|MODIFIER|Atp10d|Atp10d|transcript|NR_003966.1|pseudogene|3/22|n.758-30A>T||||||	GT:AD:AF:DP:F1R2:F2R1:SB	0/0:35,0:0.025:35:20,0:13,0:35,0,0,0	0/1:23,3:0.142:26:12,3:8,0:21,2,3,0	Atp10d	intron_variant	MODIFIER
11866	chr5	110655050	.	C	A	.	PASS	AS_FilterStatus=SITE;AS_SB_TABLE=48,52|2,2;DP=108;ECNT=1;GERMQ=93;MBQ=33,20;MFRL=268,206;MMQ=60,60;MPOS=48;NALOD=1.54;NLOD=10.23;POPAF=6.00;TLOD=7.78;ANN=A|upstream_gene_variant|MODIFIER|Noc4l|Noc4l|transcript|NM_153570.2|protein_coding||c.-1711G>T|||||1668|,A|intron_variant|MODIFIER|Ddx51|Ddx51|transcript|NM_027156.3|protein_coding|4/14|c.732+36C>A||||||	GT:AD:AF:DP:F1R2:F2R1:SB	0/0:40,0:0.028:40:25,0:5,0:15,25,0,0	0/1:60,4:0.057:64:35,1:18,1:33,27,2,2	Noc4l	upstream_gene_variant	MODIFIER
11874	chr5	112250956	.	C	A	.	PASS	AS_FilterStatus=SITE;AS_SB_TABLE=46,19|2,2;DP=70;ECNT=1;GERMQ=93;MBQ=29,20;MFRL=264,184;MMQ=60,60;MPOS=15;NALOD=1.36;NLOD=6.57;POPAF=6.00;TLOD=5.63;ANN=A|upstream_gene_variant|MODIFIER|Crybb1|Crybb1|transcript|NM_001312893.1|protein_coding||c.-6428C>A|||||4864|,A|upstream_gene_variant|MODIFIER|Crybb1|Crybb1|transcript|NM_001312894.1|protein_coding||c.-6428C>A|||||4864|,A|upstream_gene_variant|MOD…	GT:AD:AF:DP:F1R2:F2R1:SB	0/0:27,0:0.042:27:16,0:5,0:18,9,0,0	0/1:38,4:0.088:42:20,2:9,0:28,10,2,2	Crybb1	upstream_gene_variant	MODIFIER
11904	chr5	115544786	.	C	A	.	PASS	AS_FilterStatus=SITE;AS_SB_TABLE=28,13|2,2;DP=46;ECNT=1;GERMQ=82;MBQ=34,20;MFRL=296,235;MMQ=60,60;MPOS=29;NALOD=1.32;NLOD=5.97;POPAF=6.00;TLOD=6.17;ANN=A|intron_variant|MODIFIER|Pxn|Pxn|transcript|NM_133915.3|protein_coding|2/11|c.241-95C>A||||||,A|intron_variant|MODIFIER|Pxn|Pxn|transcript|NM_011223.3|protein_coding|2/10|c.241-95C>A||||||	GT:AD:AF:DP:F1R2:F2R1:SB	0/0:20,0:0.046:20:10,0:9,0:13,7,0,0	0/1:21,4:0.125:25:13,1:7,1:15,6,2,2	Pxn	intron_variant	MODIFIER
11928	chr5	120670503	.	TG	CA	.	PASS	AS_FilterStatus=SITE;AS_SB_TABLE=0,26|1,1;DP=29;ECNT=1;GERMQ=54;MBQ=31,20;MFRL=339,64;MMQ=60,60;MPOS=48;NALOD=1.09;NLOD=3.31;POPAF=6.00;TLOD=5.47;ANN=CA|intron_variant|MODIFIER|Rasal1|Rasal1|transcript|NM_013832.4|protein_coding|15/21|c.1509+90_1509+91delTGinsCA||||||,CA|intron_variant|MODIFIER|Rasal1|Rasal1|transcript|NM_001281999.1|protein_coding|14/20|c.963+90_963+91delTGinsCA||||||	GT:AD:AF:DP:F1R2:F2R1:SB	0/0:11,0:0.075:11:7,0:3,0:0,11,0,0	0/1:15,2:0.111:17:10,0:5,1:0,15,1,1	Rasal1	intron_variant	MODIFIER
11966	chr5	123116804	.	C	T	.	PASS	AS_FilterStatus=SITE;AS_SB_TABLE=22,96|2,8;DP=134;ECNT=1;GERMQ=93;MBQ=33,31;MFRL=257,297;MMQ=60,60;MPOS=32;NALOD=1.75;NLOD=16.55;POPAF=6.00;TLOD=19.51;ANN=T|3_prime_UTR_variant|MODIFIER|Tmem120b|Tmem120b|transcript|NM_001039723.2|protein_coding|12/12|c.*47C>T|||||47|,T|downstream_gene_variant|MODIFIER|Rhof|Rhof|transcript|NM_175092.3|protein_coding||c.*2626G>A|||||1376|	GT:AD:AF:DP:F1R2:F2R1:SB	0/0:62,0:0.017:62:30,0:17,0:10,52,0,0	0/1:56,10:0.160:66:25,6:22,2:12,44,2,8	Tmem120b	3_prime_UTR_variant	MODIFIER
11968	chr5	123239855	.	G	T	.	PASS	AS_FilterStatus=SITE;AS_SB_TABLE=1,21|2,2;DP=27;ECNT=1;GERMQ=31;MBQ=35,20;MFRL=272,160;MMQ=60,60;MPOS=50;NALOD=1.000;NLOD=2.71;POPAF=6.00;TLOD=6.52;ANN=T|intron_variant|MODIFIER|Psmd9|Psmd9|transcript|NM_026000.2|protein_coding|3/5|c.450+105G>T||||||	GT:AD:AF:DP:F1R2:F2R1:SB	0/0:9,0:0.091:9:6,0:1,0:1,8,0,0	0/1:13,4:0.175:17:5,2:4,0:0,13,2,2	Psmd9	intron_variant	MODIFIER
11974	chr5	123586159	.	A	T	.	PASS	AS_FilterStatus=SITE;AS_SB_TABLE=72,2|3,0;DP=77;ECNT=1;GERMQ=93;MBQ=29,27;MFRL=295,254;MMQ=60,60;MPOS=54;NALOD=1.53;NLOD=9.88;POPAF=6.00;TLOD=5.09;ANN=T|intron_variant|MODIFIER|Clip1|Clip1|transcript|NM_019765.5|protein_coding|19/23|c.3507-2521T>A||||||,T|intron_variant|MODIFIER|Clip1|Clip1|transcript|NM_001291229.1|protein_coding|19/23|c.3279-2521T>A||||||	GT:AD:AF:DP:F1R2:F2R1:SB	0/0:33,0:0.029:33:19,0:13,0:33,0,0,0	0/1:41,3:0.087:44:33,1:5,2:39,2,3,0	Clip1	intron_variant	MODIFIER
11986	chr5	123774119	.	A	T	.	PASS	AS_FilterStatus=SITE;AS_SB_TABLE=3,62|0,5;DP=70;ECNT=1;GERMQ=93;MBQ=30,29;MFRL=273,275;MMQ=60,60;MPOS=53;NALOD=1.28;NLOD=10.24;POPAF=6.00;TLOD=7.10;ANN=T|intron_variant|MODIFIER|Kntc1|Kntc1|transcript|NM_001042421.1|protein_coding|21/63|c.1719+71A>T||||||	GT:AD:AF:DP:F1R2:F2R1:SB	0/0:35,0:0.026:35:4,0:8,0:1,34,0,0	0/1:30,5:0.146:35:7,1:6,2:2,28,0,5	Kntc1	intron_variant	MODIFIER
12122	chr5	142544861	.	GACAC	G	.	PASS	AS_FilterStatus=SITE;AS_SB_TABLE=84,46|2,3;DP=149;ECNT=2;GERMQ=93;MBQ=25,20;MFRL=246,203;MMQ=60,60;MPOS=39;NALOD=1.49;NLOD=16.88;POPAF=6.00;RPA=8,6;RU=AC;STR;STRQ=93;TLOD=8.58;ANN=G|intron_variant|MODIFIER|Radil|Radil|transcript|NM_001310752.1|protein_coding|1/14|c.23+28_23+31delGTGT||||||,G|intron_variant|MODIFIER|Radil|Radil|transcript|NM_001289588.1|protein_coding|1/14|c.-64-862_-64-859delGTGT…	GT:AD:AF:DP:F1R2:F2R1:PGT:PID:PS:SB	0|0:69,0:0.017:69:24,0:25,0:0|1:142544861_GACAC_G:142544861:47,22,0,0	0|1:61,5:0.076:66:26,1:14,1:0|1:142544861_GACAC_G:142544861:37,24,2,3	Radil	intron_variant	MODIFIER
12201	chr5	145641049	.	C	T	.	PASS	AS_FilterStatus=SITE;AS_SB_TABLE=77,2|5,0;DP=89;ECNT=1;GERMQ=93;MBQ=31,29;MFRL=368,327;MMQ=60,49;MPOS=4;NALOD=1.54;NLOD=10.60;POPAF=6.00;TLOD=5.46;ANN=T|intergenic_region|MODIFIER|Cyp3a41a-Cyp3a41a|Cyp3a41a-Cyp3a41a.2|intergenic_region|Cyp3a41a-Cyp3a41a.2|||n.145641049C>T||||||	GT:AD:AF:DP:F1R2:F2R1:SB	0/0:38,1:0.028:39:27,0:8,0:38,0,1,0	0/1:41,4:0.105:45:21,4:16,0:39,2,4,0	Cyp3a41a-Cyp3a41a	intergenic_region	MODIFIER
12323	chr6	14949072	.	C	A	.	PASS	AS_FilterStatus=SITE;AS_SB_TABLE=28,69|2,2;DP=104;ECNT=1;GERMQ=93;MBQ=30,20;MFRL=269,226;MMQ=60,60;MPOS=42;NALOD=1.54;NLOD=9.88;POPAF=6.00;TLOD=5.12;ANN=A|intron_variant|MODIFIER|Foxp2|Foxp2|transcript|NM_053242.4|protein_coding|1/18|c.-246-39251C>A||||||	GT:AD:AF:DP:F1R2:F2R1:SB	0/0:42,0:0.028:42:18,0:10,0:15,27,0,0	0/1:55,4:0.059:59:29,1:14,1:13,42,2,2	Foxp2	intron_variant	MODIFIER
12388	chr6	30583576	.	G	A	.	PASS	AS_FilterStatus=SITE;AS_SB_TABLE=66,29|2,2;DP=102;ECNT=1;GERMQ=93;MBQ=31,20;MFRL=238,194;MMQ=60,60;MPOS=22;NALOD=1.56;NLOD=10.49;POPAF=6.00;TLOD=5.16;ANN=A|intron_variant|MODIFIER|Cpa4|Cpa4|transcript|NM_027926.3|protein_coding|7/10|c.700-10G>A||||||	GT:AD:AF:DP:F1R2:F2R1:SB	0/0:43,0:0.027:43:25,0:8,0:28,15,0,0	0/1:52,4:0.062:56:33,1:10,1:38,14,2,2	Cpa4	intron_variant	MODIFIER
12439	chr6	39596796	.	T	C	.	PASS	AS_FilterStatus=SITE;AS_SB_TABLE=1,39|0,3;DP=44;ECNT=1;GERMQ=86;MBQ=30,35;MFRL=298,287;MMQ=60,60;MPOS=20;NALOD=1.30;NLOD=5.72;POPAF=6.00;TLOD=6.64;ANN=C|intron_variant|MODIFIER|Ndufb2|Ndufb2|transcript|NM_026612.3|protein_coding|2/3|c.243+201T>C||||||	GT:AD:AF:DP:F1R2:F2R1:SB	0/0:19,0:0.048:19:15,0:4,0:0,19,0,0	0/1:21,3:0.153:24:15,2:6,1:1,20,0,3	Ndufb2	intron_variant	MODIFIER
12479	chr6	41684660	.	C	A	.	PASS	AS_FilterStatus=SITE;AS_SB_TABLE=77,91|3,1;DP=176;ECNT=1;GERMQ=93;MBQ=31,20;MFRL=258,252;MMQ=60,60;MPOS=43;NALOD=1.91;NLOD=23.59;POPAF=6.00;TLOD=6.17;ANN=A|missense_variant|MODERATE|1700034O15Rik|1700034O15Rik|transcript|NM_029671.2|protein_coding|1/2|c.143C>A|p.Ser48Tyr|230/741|143/327|48/108||,A|upstream_gene_variant|MODIFIER|Trpv5|Trpv5|transcript|NM_001007572.2|protein_coding||c.-4005G>T|||||…	GT:AD:AF:DP:F1R2:F2R1:SB	0/0:96,0:0.012:96:45,0:19,0:41,55,0,0	0/1:72,4:0.059:76:38,0:16,2:36,36,3,1	Trpv5	upstream_gene_variant	MODIFIER
12490	chr6	46009759	.	C	T	.	PASS	AS_FilterStatus=SITE;AS_SB_TABLE=9,48|2,2;DP=65;ECNT=1;GERMQ=93;MBQ=33,20;MFRL=292,195;MMQ=60,60;MPOS=15;NALOD=1.55;NLOD=10.40;POPAF=6.00;TLOD=5.58;ANN=T|intron_variant|MODIFIER|Cntnap2|Cntnap2|transcript|NM_001004357.2|protein_coding|7/23|c.1083+114C>T||||||	GT:AD:AF:DP:F1R2:F2R1:SB	0/0:38,0:0.027:38:22,0:9,0:6,32,0,0	0/1:19,4:0.135:23:11,0:5,2:3,16,2,2	Cntnap2	intron_variant	MODIFIER
12505	chr6	47756803	.	G	A	.	PASS	AS_FilterStatus=SITE;AS_SB_TABLE=18,12|5,2;DP=38;ECNT=1;GERMQ=35;MBQ=34,20;MFRL=269,230;MMQ=56,40;MPOS=19;NALOD=1.04;NLOD=3.01;POPAF=6.00;TLOD=11.90;ANN=A|upstream_gene_variant|MODIFIER|Rn4.5s|Rn4.5s.10|transcript|NR_002841.1.10|pseudogene||n.-3878C>T|||||3878|,A|intergenic_region|MODIFIER|Rn4.5s-Pdia4|Rn4.5s.10-Pdia4|intergenic_region|Rn4.5s.10-Pdia4|||n.47756803G>A||||||	GT:AD:AF:DP:F1R2:F2R1:SB	0/0:10,0:0.083:10:8,0:1,0:5,5,0,0	0/1:20,7:0.238:27:11,3:4,1:13,7,5,2	Rn4.5s	upstream_gene_variant	MODIFIER
12559	chr6	57934483	.	G	A	.	PASS	AS_FilterStatus=SITE;AS_SB_TABLE=19,0|4,0;DP=23;ECNT=2;GERMQ=25;MBQ=34,32;MFRL=340,310;MMQ=60,38;MPOS=11;NALOD=1.000;NLOD=2.71;POPAF=6.00;TLOD=13.82;ANN=A|intergenic_region|MODIFIER|Vmn1r23-Vmn1r24|Vmn1r23-Vmn1r24|intergenic_region|Vmn1r23-Vmn1r24|||n.57934483G>A||||||	GT:AD:AF:DP:F1R2:F2R1:SB	0/0:9,0:0.091:9:7,0:1,0:9,0,0,0	0/1:10,4:0.312:14:3,3:6,0:10,0,4,0	Vmn1r23-Vmn1r24	intergenic_region	MODIFIER
12589	chr6	66711891	.	G	GT	.	PASS	AS_FilterStatus=SITE;AS_SB_TABLE=264,254|13,10;DP=569;ECNT=1;GERMQ=93;MBQ=33,34;MFRL=271,277;MMQ=60,60;MPOS=49;NALOD=2.34;NLOD=63.23;POPAF=6.00;TLOD=51.91;ANN=GT|downstream_gene_variant|MODIFIER|Vmn1r36|Vmn1r36|transcript|NM_134166.1|protein_coding||c.*4080_*4081insA|||||4080|,GT|intergenic_region|MODIFIER|Vmn1r35-Vmn1r36|Vmn1r35-Vmn1r36|intergenic_region|Vmn1r35-Vmn1r36|||n.66711891_66711892insT…	GT:AD:AF:DP:F1R2:F2R1:SB	0/0:245,0:4.581e-03:245:78,0:97,0:124,121,0,0	0/1:273,23:0.085:296:81,9:118,8:140,133,13,10	Vmn1r36	downstream_gene_variant	MODIFIER
12681	chr6	83117997	.	C	A	.	PASS	AS_FilterStatus=SITE;AS_SB_TABLE=117,86|3,2;DP=215;ECNT=1;GERMQ=93;MBQ=33,20;MFRL=278,221;MMQ=60,60;MPOS=51;NALOD=1.95;NLOD=26.34;POPAF=6.00;TLOD=5.70;ANN=A|synonymous_variant|LOW|Mogs|Mogs|transcript|NM_020619.2|protein_coding|4/4|c.1794C>A|p.Arg598Arg|1869/2770|1794/2505|598/834||,A|downstream_gene_variant|MODIFIER|Wbp1|Wbp1|transcript|NM_016757.2|protein_coding||c.*1263G>T|||||1047|,A|downstre…	GT:AD:AF:DP:F1R2:F2R1:SB	0/0:102,0:0.011:102:56,0:26,0:61,41,0,0	0/1:101,5:0.042:106:52,3:34,0:56,45,3,2	Wbp1	downstream_gene_variant	MODIFIER
12687	chr6	83896828	.	T	A	.	PASS	AS_FilterStatus=SITE;AS_SB_TABLE=52,0|7,1;DP=60;ECNT=1;GERMQ=93;MBQ=32,31;MFRL=304,305;MMQ=60,60;MPOS=37;NALOD=1.52;NLOD=9.63;POPAF=6.00;TLOD=16.88;ANN=A|intergenic_region|MODIFIER|Paip2b-Zfp638|Paip2b-Zfp638|intergenic_region|Paip2b-Zfp638|||n.83896828T>A||||||	GT:AD:AF:DP:F1R2:F2R1:SB	0/0:32,0:0.029:32:17,0:15,0:32,0,0,0	0/1:20,8:0.276:28:12,2:8,4:20,0,7,1	Paip2b-Zfp638	intergenic_region	MODIFIER
12701	chr6	85287150	.	C	A	.	PASS	AS_FilterStatus=SITE;AS_SB_TABLE=28,114|2,3;DP=148;ECNT=1;GERMQ=93;MBQ=35,20;MFRL=258,273;MMQ=60,60;MPOS=15;NALOD=1.84;NLOD=20.72;POPAF=6.00;TLOD=6.22;ANN=A|intron_variant|MODIFIER|Sfxn5|Sfxn5|transcript|NM_178639.4|protein_coding|5/13|c.338-75G>T||||||	GT:AD:AF:DP:F1R2:F2R1:SB	0/0:75,0:0.014:75:43,0:24,0:13,62,0,0	0/1:67,5:0.062:72:35,2:16,1:15,52,2,3	Sfxn5	intron_variant	MODIFIER
12708	chr6	85952262	.	C	A	.	PASS	AS_FilterStatus=SITE;AS_SB_TABLE=91,33|2,1;DP=130;ECNT=2;GERMQ=93;MBQ=33,31;MFRL=277,147;MMQ=60,60;MPOS=4;NALOD=1.80;NLOD=18.38;POPAF=6.00;TLOD=5.73;ANN=A|intron_variant|MODIFIER|Dusp11|Dusp11|transcript|NM_028099.4|protein_coding|5/8|c.491+43G>T||||||	GT:AD:AF:DP:F1R2:F2R1:SB	0/0:68,0:0.016:68:34,0:17,0:50,18,0,0	0/1:56,3:0.052:59:27,1:18,1:41,15,2,1	Dusp11	intron_variant	MODIFIER
12725	chr6	87658821	.	G	A	.	PASS	AS_FilterStatus=SITE;AS_SB_TABLE=118,38|10,4;DP=173;ECNT=1;GERMQ=93;MBQ=33,30;MFRL=281,279;MMQ=60,60;MPOS=41;NALOD=1.83;NLOD=19.81;POPAF=6.00;TLOD=28.04;ANN=A|intron_variant|MODIFIER|Aplf|Aplf|transcript|NM_001170489.1|protein_coding|4/10|c.489+20C>T||||||,A|intron_variant|MODIFIER|Aplf|Aplf|transcript|NM_024251.4|protein_coding|4/9|c.426+20C>T||||||	GT:AD:AF:DP:F1R2:F2R1:SB	0/0:67,0:0.015:67:44,0:19,0:49,18,0,0	0/1:89,14:0.137:103:57,6:22,6:69,20,10,4	Aplf	intron_variant	MODIFIER
12811	chr6	113497218	.	C	A	.	PASS	AS_FilterStatus=SITE;AS_SB_TABLE=32,32|2,2;DP=69;ECNT=1;GERMQ=93;MBQ=31,20;MFRL=271,272;MMQ=60,60;MPOS=8;NALOD=1.40;NLOD=7.13;POPAF=6.00;TLOD=5.47;ANN=A|downstream_gene_variant|MODIFIER|Creld1|Creld1|transcript|NM_133930.1|protein_coding||c.*4317C>A|||||3880|,A|intron_variant|MODIFIER|Prrt3|Prrt3|transcript|NM_001289699.1|protein_coding|2/3|c.988+54G>T||||||,A|intron_variant|MODIFIER|Prrt3|Prrt3|…	GT:AD:AF:DP:F1R2:F2R1:SB	0/0:27,0:0.039:27:13,0:8,0:15,12,0,0	0/1:37,4:0.081:41:17,1:14,1:17,20,2,2	Creld1	downstream_gene_variant	MODIFIER
12877	chr6	121332523	.	C	A	.	PASS	AS_FilterStatus=SITE;AS_SB_TABLE=12,35|1,6;DP=61;ECNT=2;GERMQ=80;MBQ=33,27;MFRL=291,286;MMQ=60,60;MPOS=28;NALOD=1.46;NLOD=8.08;POPAF=6.00;TLOD=10.78;ANN=A|intron_variant|MODIFIER|Slc6a13|Slc6a13|transcript|NM_144512.2|protein_coding|8/14|c.935+57C>A||||||	GT:AD:AF:DP:F1R2:F2R1:SB	0/0:30,0:0.034:30:12,0:12,0:9,21,0,0	0/1:17,7:0.289:24:9,2:8,2:3,14,1,6	Slc6a13	intron_variant	MODIFIER
12930	chr6	125025964	.	C	A	.	PASS	AS_FilterStatus=SITE;AS_SB_TABLE=29,82|2,2;DP=120;ECNT=1;GERMQ=93;MBQ=27,20;MFRL=269,225;MMQ=60,60;MPOS=33;NALOD=1.66;NLOD=13.10;POPAF=6.00;TLOD=5.05;ANN=A|intron_variant|MODIFIER|Zfp384|Zfp384|transcript|NM_175557.5|protein_coding|6/10|c.689+882C>A||||||,A|intron_variant|MODIFIER|4930557K07Rik|4930557K07Rik|transcript|NR_130997.1|pseudogene|3/3|n.143+1009G>T||||||,A|intron_variant|MODIFIER|Zfp38…	GT:AD:AF:DP:F1R2:F2R1:SB	0/0:52,0:0.022:52:30,0:11,0:12,40,0,0	0/1:59,4:0.056:63:34,1:10,1:17,42,2,2	Zfp384	intron_variant	MODIFIER
12992	chr6	129376118	.	C	A	.	PASS	AS_FilterStatus=SITE;AS_SB_TABLE=112,16|8,4;DP=146;ECNT=1;GERMQ=93;MBQ=33,22;MFRL=272,241;MMQ=60,60;MPOS=39;NALOD=1.78;NLOD=17.45;POPAF=6.00;TLOD=21.17;ANN=A|3_prime_UTR_variant|MODIFIER|Clec12b|Clec12b|transcript|NM_001204223.1|protein_coding|7/7|c.*77G>T|||||77|,A|3_prime_UTR_variant|MODIFIER|Clec12b|Clec12b|transcript|NM_027709.2|protein_coding|6/6|c.*77G>T|||||77|	GT:AD:AF:DP:F1R2:F2R1:SB	0/0:64,0:0.016:64:38,0:20,0:56,8,0,0	0/1:64,12:0.140:76:41,9:17,0:56,8,8,4	Clec12b	3_prime_UTR_variant	MODIFIER
13067	chr6	141993386	.	G	T	.	PASS	AS_FilterStatus=SITE;AS_SB_TABLE=12,0|4,0;DP=16;ECNT=1;GERMQ=11;MBQ=34,30;MFRL=352,344;MMQ=60,60;MPOS=20;NALOD=0.954;NLOD=2.41;POPAF=6.00;TLOD=10.71;ANN=T|intron_variant|MODIFIER|Gm6614|Gm6614|transcript|NM_001081318.1|protein_coding|5/13|c.628+252C>A||||||	GT:AD:AF:DP:F1R2:F2R1:SB	0/0:8,0:0.100:8:4,0:4,0:8,0,0,0	0/1:4,4:0.500:8:3,3:1,1:4,0,4,0	Gm6614	intron_variant	MODIFIER
13118	chr7	3099053	.	C	A	.	PASS	AS_FilterStatus=SITE;AS_SB_TABLE=2,21|1,1;DP=25;ECNT=2;GERMQ=47;MBQ=33,20;MFRL=264,253;MMQ=60,60;MPOS=23;NALOD=1.15;NLOD=3.91;POPAF=6.00;TLOD=6.96;ANN=A|intergenic_region|MODIFIER|CHR_START-Speer9-ps1|CHR_START-Speer9-ps1|intergenic_region|CHR_START-Speer9-ps1|||n.3099053C>A||||||	GT:AD:AF:DP:F1R2:F2R1:PGT:PID:PS:SB	0|0:13,0:0.067:13:8,0:5,0:0|1:3099053_C_A:3099053:1,12,0,0	0|1:10,2:0.167:12:4,0:4,1:0|1:3099053_C_A:3099053:1,9,1,1	CHR_START-Speer9-ps1	intergenic_region	MODIFIER
13119	chr7	3099058	.	C	A	.	PASS	AS_FilterStatus=SITE;AS_SB_TABLE=2,21|1,1;DP=26;ECNT=2;GERMQ=47;MBQ=35,20;MFRL=264,253;MMQ=60,60;MPOS=23;NALOD=1.16;NLOD=3.91;POPAF=6.00;TLOD=6.96;ANN=A|intergenic_region|MODIFIER|CHR_START-Speer9-ps1|CHR_START-Speer9-ps1|intergenic_region|CHR_START-Speer9-ps1|||n.3099058C>A||||||	GT:AD:AF:DP:F1R2:F2R1:PGT:PID:PS:SB	0|0:13,0:0.065:13:7,0:4,0:0|1:3099053_C_A:3099053:1,12,0,0	0|1:10,2:0.167:12:5,0:4,1:0|1:3099053_C_A:3099053:1,9,1,1	CHR_START-Speer9-ps1	intergenic_region	MODIFIER
13121	chr7	3502566	.	T	C	.	PASS	AS_FilterStatus=SITE;AS_SB_TABLE=6,63|1,14;DP=85;ECNT=1;GERMQ=93;MBQ=30,33;MFRL=272,276;MMQ=60,60;MPOS=26;NALOD=1.56;NLOD=10.48;POPAF=6.00;TLOD=40.65;ANN=C|upstream_gene_variant|MODIFIER|Tarm1|Tarm1|transcript|NM_177363.3|protein_coding||c.-101A>G|||||14|,C|intergenic_region|MODIFIER|Tarm1-Oscar|Tarm1-Oscar|intergenic_region|Tarm1-Oscar|||n.3502566T>C||||||	GT:AD:AF:DP:F1R2:F2R1:SB	0/0:37,0:0.027:37:22,0:10,0:2,35,0,0	0/1:32,15:0.326:47:20,7:10,7:4,28,1,14	Tarm1	upstream_gene_variant	MODIFIER
13139	chr7	6375526	.	C	T	.	PASS	AS_FilterStatus=SITE;AS_SB_TABLE=95,74|2,1;DP=177;ECNT=1;GERMQ=93;MBQ=32,20;MFRL=257,235;MMQ=60,60;MPOS=47;NALOD=1.87;NLOD=21.62;POPAF=6.00;TLOD=6.73;ANN=T|synonymous_variant|LOW|Zfp78|Zfp78|transcript|NM_001025163.1|protein_coding|4/5|c.168C>T|p.Cys56Cys|266/4751|168/1539|56/512||,T|intron_variant|MODIFIER|Zfp78|Zfp78|transcript|NM_001112805.1|protein_coding|3/3|c.160+2273C>T||||||,T|intron_vari…	GT:AD:AF:DP:F1R2:F2R1:SB	0/0:90,0:0.013:90:34,0:14,0:49,41,0,0	0/1:79,3:0.044:82:41,1:10,1:46,33,2,1	Zfp78	intron_variant	MODIFIER
13141	chr7	7121376	.	C	A	.	PASS	AS_FilterStatus=SITE;AS_SB_TABLE=7,37|1,2;DP=48;ECNT=1;GERMQ=93;MBQ=35,30;MFRL=282,292;MMQ=60,60;MPOS=47;NALOD=1.32;NLOD=5.97;POPAF=6.00;TLOD=5.62;ANN=A|5_prime_UTR_variant|MODIFIER|Zfp954|Zfp954|transcript|NM_172738.3|protein_coding|1/5|c.-76G>T|||||76|	GT:AD:AF:DP:F1R2:F2R1:SB	0/0:21,0:0.046:21:9,0:10,0:3,18,0,0	0/1:23,3:0.153:26:13,1:8,2:4,19,1,2	Zfp954	5_prime_UTR_variant	MODIFIER
13205	chr7	14562210	.	G	T	.	PASS	AS_FilterStatus=SITE;AS_SB_TABLE=26,72|2,2;DP=105;ECNT=1;GERMQ=93;MBQ=35,20;MFRL=269,258;MMQ=60,60;MPOS=21;NALOD=1.63;NLOD=12.34;POPAF=6.00;TLOD=5.21;ANN=T|upstream_gene_variant|MODIFIER|Vmn1r90|Vmn1r90|transcript|NM_001244031.1|protein_coding||c.-39C>A|||||39|,T|intron_variant|MODIFIER|Nlrp5-ps|Nlrp5-ps|transcript|NR_045120.1|pseudogene|12/12|n.1550+1082C>A||||||,T|non_coding_transcript_exon_var…	GT:AD:AF:DP:F1R2:F2R1:SB	0/0:45,0:0.023:45:16,0:22,0:10,35,0,0	0/1:53,4:0.065:57:17,0:22,2:16,37,2,2	Vmn1r90	upstream_gene_variant	MODIFIER
13216	chr7	18011593	.	T	G	.	PASS	AS_FilterStatus=SITE;AS_SB_TABLE=0,60|0,3;DP=66;ECNT=1;GERMQ=93;MBQ=29,34;MFRL=292,379;MMQ=60,60;MPOS=37;NALOD=1.55;NLOD=9.93;POPAF=6.00;TLOD=6.33;ANN=G|intron_variant|MODIFIER|Ceacam13|Ceacam13|transcript|NM_027210.3|protein_coding|2/3|c.424+163T>G||||||,G|intron_variant|MODIFIER|Ceacam13|Ceacam13|transcript|NM_028171.2|protein_coding|2/2|c.424+163T>G||||||	GT:AD:AF:DP:F1R2:F2R1:SB	0/0:33,0:0.028:33:24,0:7,0:0,33,0,0	0/1:27,3:0.125:30:23,3:4,0:0,27,0,3	Ceacam13	intron_variant	MODIFIER
13266	chr7	25914067	.	C	A	.	PASS	AS_FilterStatus=SITE;AS_SB_TABLE=34,82|1,2;DP=121;ECNT=1;GERMQ=93;MBQ=32,20;MFRL=274,237;MMQ=60,60;MPOS=39;NALOD=1.71;NLOD=15.05;POPAF=6.00;TLOD=7.84;ANN=A|intron_variant|MODIFIER|Cyp2b10|Cyp2b10|transcript|NM_009999.4|protein_coding|4/8|c.645+42C>A||||||	GT:AD:AF:DP:F1R2:F2R1:SB	0/0:60,0:0.019:60:32,0:16,0:21,39,0,0	0/1:56,3:0.060:59:32,1:13,1:13,43,1,2	Cyp2b10	intron_variant	MODIFIER
13271	chr7	26771060	.	T	G	.	PASS	AS_FilterStatus=SITE;AS_SB_TABLE=31,1|8,0;DP=46;ECNT=1;GERMQ=43;MBQ=29,32;MFRL=288,275;MMQ=60,60;MPOS=15;NALOD=0.765;NLOD=5.04;POPAF=6.00;TLOD=9.39;ANN=G|intron_variant|MODIFIER|Cyp2b19|Cyp2b19|transcript|NM_007814.2|protein_coding|8/8|c.1298-173T>G||||||	GT:AD:AF:DP:F1R2:F2R1:SB	0/0:17,0:0.050:17:16,0:0,0:16,1,0,0	0/1:15,8:0.356:23:14,8:0,0:15,0,8,0	Cyp2b19	intron_variant	MODIFIER
13293	chr7	28972732	.	G	A	.	PASS	AS_FilterStatus=SITE;AS_SB_TABLE=11,12|1,5;DP=29;ECNT=1;GERMQ=21;MBQ=20,28;MFRL=240,299;MMQ=60,60;MPOS=37;NALOD=1.11;NLOD=3.61;POPAF=6.00;TLOD=16.73;ANN=A|intron_variant|MODIFIER|Eif3k|Eif3k|transcript|NM_028659.3|protein_coding|6/7|c.500-75C>T||||||,A|intron_variant|MODIFIER|Eif3k|Eif3k|transcript|NM_001285942.1|protein_coding|5/6|c.401-75C>T||||||,A|intron_variant|MODIFIER|Eif3k|Eif3k|transcrip…	GT:AD:AF:DP:F1R2:F2R1:SB	0/0:17,0:0.071:17:6,0:6,0:8,9,0,0	0/1:6,6:0.507:12:3,4:2,2:3,3,1,5	Eif3k	intron_variant	MODIFIER
13310	chr7	30528235	.	C	A	.	PASS	AS_FilterStatus=SITE;AS_SB_TABLE=47,19|2,2;DP=72;ECNT=1;GERMQ=93;MBQ=32,20;MFRL=275,259;MMQ=60,60;MPOS=12;NALOD=1.39;NLOD=6.92;POPAF=6.00;TLOD=5.48;ANN=A|intron_variant|MODIFIER|Arhgap33|Arhgap33|transcript|NM_001289682.1|protein_coding|16/21|c.1493+45G>T||||||,A|intron_variant|MODIFIER|Arhgap33|Arhgap33|transcript|NM_001289670.1|protein_coding|15/20|c.1421+45G>T||||||,A|intron_variant|MODIFIER|A…	GT:AD:AF:DP:F1R2:F2R1:SB	0/0:28,0:0.039:28:15,0:8,0:20,8,0,0	0/1:38,4:0.079:42:22,1:10,1:27,11,2,2	Arhgap33	intron_variant	MODIFIER
13313	chr7	30729487	.	GCCGGCACCGGGGCCTGGCGCCCA	G	.	PASS	AS_FilterStatus=SITE;AS_SB_TABLE=10,48|1,1;DP=66;ECNT=1;GERMQ=93;MBQ=32,20;MFRL=279,175;MMQ=60,60;MPOS=31;NALOD=1.48;NLOD=8.23;POPAF=6.00;TLOD=6.26;ANN=G|5_prime_UTR_variant|MODIFIER|Tmem147|Tmem147|transcript|NM_027215.2|protein_coding|1/7|c.-90_-68delTGGGCGCCAGGCCCCGGTGCCGG|||||68|,G|downstream_gene_variant|MODIFIER|Atp4a|Atp4a|transcript|NM_001290627.1|protein_coding||c.*4304_*4326delCCGGCACCG…	GT:AD:AF:DP:F1R2:F2R1:SB	0/0:31,0:0.032:31:7,0:9,0:4,27,0,0	0/1:27,2:0.081:29:13,1:4,0:6,21,1,1	Tmem147	5_prime_UTR_variant	MODIFIER
13332	chr7	35452649	.	G	A	.	PASS	AS_FilterStatus=SITE;AS_SB_TABLE=2,16|1,1;DP=22;ECNT=1;GERMQ=32;MBQ=31,20;MFRL=276,190;MMQ=60,60;MPOS=38;NALOD=0.990;NLOD=2.36;POPAF=6.00;TLOD=7.05;ANN=A|intron_variant|MODIFIER|Slc7a9|Slc7a9|transcript|NM_001199015.1|protein_coding|4/13|c.235+133G>A||||||,A|intron_variant|MODIFIER|Slc7a9|Slc7a9|transcript|NM_001199016.1|protein_coding|3/12|c.235+133G>A||||||,A|intron_variant|MODIFIER|Slc7a9|Slc7…	GT:AD:AF:DP:F1R2:F2R1:SB	0/0:8,0:0.094:8:3,0:3,0:0,8,0,0	0/1:10,2:0.182:12:5,0:3,1:2,8,1,1	Slc7a9	intron_variant	MODIFIER
13374	chr7	43939665	.	A	G	.	PASS	AS_FilterStatus=SITE;AS_SB_TABLE=25,67|2,2;DP=98;ECNT=1;GERMQ=93;MBQ=31,25;MFRL=270,241;MMQ=60,60;MPOS=31;NALOD=1.74;NLOD=15.95;POPAF=6.00;TLOD=7.56;ANN=G|downstream_gene_variant|MODIFIER|Klk15|Klk15|transcript|NM_174865.1|protein_coding||c.*75A>G|||||75|,G|intergenic_region|MODIFIER|Klk15-Klk1b7-ps|Klk15-Klk1b7-ps|intergenic_region|Klk15-Klk1b7-ps|||n.43939665A>G||||||	GT:AD:AF:DP:F1R2:F2R1:SB	0/0:66,0:0.018:66:29,0:16,0:21,45,0,0	0/1:26,4:0.138:30:12,2:11,0:4,22,2,2	Klk15	downstream_gene_variant	MODIFIER
13385	chr7	44532815	.	CAAAGCGCTGCAGCAGCCGTTCCTGGTCTTCCAGGTCCTTGCG	C	.	PASS	AS_FilterStatus=SITE;AS_SB_TABLE=23,19|1,1;DP=47;ECNT=1;GERMQ=75;MBQ=35,27;MFRL=259,202;MMQ=60,60;MPOS=47;NALOD=1.34;NLOD=6.25;POPAF=6.00;TLOD=6.73;ANN=C|conservative_inframe_deletion|MODERATE|Pold1|Pold1|transcript|NM_011131.3|protein_coding|27/27|c.3250_3291delCGCAAGGACCTGGAAGACCAGGAACGGCTGCTGCAGCGCTTT|p.Arg1084_Phe1097del|3352/3424|3250/3318|1084/1105||,C|upstream_gene_variant|MODIFIER|Spib|Sp…	GT:AD:AF:DP:F1R2:F2R1:SB	0/0:26,0:0.044:26:16,0:3,0:16,10,0,0	0/1:16,2:0.118:18:7,1:4,0:7,9,1,1	Spib	upstream_gene_variant	MODIFIER
13447	chr7	59733949	.	G	A	.	PASS	AS_FilterStatus=SITE;AS_SB_TABLE=139,312|31,62;DP=563;ECNT=1;GERMQ=93;MBQ=33,30;MFRL=283,273;MMQ=40,40;MPOS=35;NALOD=-3.174e+00;NLOD=68.95;POPAF=6.00;TLOD=204.94;ANN=A|intergenic_region|MODIFIER|Snord116-Snord116|Snord116.9-Snord116.10|intergenic_region|Snord116.9-Snord116.10|||n.59733949G>A||||||	GT:AD:AF:DP:F1R2:F2R1:SB	0/0:300,5:0.014:305:164,1:83,1:100,200,2,3	0/1:151,88:0.358:239:89,49:36,23:39,112,29,59	Snord116-Snord116	intergenic_region	MODIFIER
13660	chr7	86615575	.	C	A	.	PASS	AS_FilterStatus=SITE;AS_SB_TABLE=86,25|2,2;DP=115;ECNT=1;GERMQ=93;MBQ=30,20;MFRL=275,227;MMQ=60,60;MPOS=39;NALOD=1.74;NLOD=15.90;POPAF=6.00;TLOD=5.29;ANN=A|downstream_gene_variant|MODIFIER|Olfr294|Olfr294|transcript|NM_001011750.2|protein_coding||c.*61G>T|||||61|,A|intergenic_region|MODIFIER|Olfr295-Olfr294|Olfr295-Olfr294|intergenic_region|Olfr295-Olfr294|||n.86615575C>A||||||	GT:AD:AF:DP:F1R2:F2R1:SB	0/0:63,0:0.018:63:41,0:11,0:47,16,0,0	0/1:48,4:0.067:52:33,2:6,0:39,9,2,2	Olfr294	downstream_gene_variant	MODIFIER
13697	chr7	99627316	.	C	A	.	PASS	AS_FilterStatus=SITE;AS_SB_TABLE=60,60|2,2;DP=126;ECNT=1;GERMQ=93;MBQ=32,20;MFRL=266,191;MMQ=60,60;MPOS=39;NALOD=1.71;NLOD=15.00;POPAF=6.00;TLOD=4.99;ANN=A|upstream_gene_variant|MODIFIER|Tpbgl|Tpbgl|transcript|NM_001195529.1|protein_coding||c.-668G>T|||||213|,A|intergenic_region|MODIFIER|Tpbgl-Mir3965|Tpbgl-Mir3965|intergenic_region|Tpbgl-Mir3965|||n.99627316C>A||||||	GT:AD:AF:DP:F1R2:F2R1:SB	0/0:60,0:0.019:60:29,0:20,0:33,27,0,0	0/1:60,4:0.054:64:26,2:23,0:27,33,2,2	Tpbgl	upstream_gene_variant	MODIFIER
13716	chr7	102112157	.	G	A	.	PASS	AS_FilterStatus=SITE;AS_SB_TABLE=34,27|2,1;DP=64;ECNT=1;GERMQ=93;MBQ=30,20;MFRL=255,161;MMQ=60,60;MPOS=36;NALOD=1.32;NLOD=6.02;POPAF=6.00;TLOD=5.23;ANN=A|missense_variant|MODERATE|Chrna10|Chrna10|transcript|NM_001081424.1|protein_coding|5/5|c.1226C>T|p.Ala409Val|1622/2513|1226/1344|409/447||,A|downstream_gene_variant|MODIFIER|Art1|Art1|transcript|NM_009710.4|protein_coding||c.*1356G>A|||||1009|	GT:AD:AF:DP:F1R2:F2R1:SB	0/0:27,0:0.045:27:12,0:8,0:14,13,0,0	0/1:34,3:0.091:37:19,2:9,0:20,14,2,1	Art1	downstream_gene_variant	MODIFIER
13734	chr7	104302362	.	G	T	.	PASS	AS_FilterStatus=SITE;AS_SB_TABLE=22,85|1,2;DP=115;ECNT=2;GERMQ=93;MBQ=29,20;MFRL=270,159;MMQ=60,60;MPOS=55;NALOD=1.76;NLOD=16.55;POPAF=6.00;TLOD=8.83;ANN=T|intron_variant|MODIFIER|Trim12a|Trim12a|transcript|NM_023835.2|protein_coding|4/7|c.748-99C>A||||||	GT:AD:AF:DP:F1R2:F2R1:PGT:PID:PS:SB	0|0:59,0:0.017:59:18,0:28,0:0|1:104302362_G_T:104302362:12,47,0,0	0|1:48,3:0.063:51:23,0:14,2:0|1:104302362_G_T:104302362:10,38,1,2	Trim12a	intron_variant	MODIFIER
13735	chr7	104302371	.	C	T	.	PASS	AS_FilterStatus=SITE;AS_SB_TABLE=12,81|1,2;DP=96;ECNT=2;GERMQ=93;MBQ=33,20;MFRL=280,159;MMQ=60,60;MPOS=64;NALOD=1.71;NLOD=15.05;POPAF=6.00;TLOD=8.90;ANN=T|intron_variant|MODIFIER|Trim12a|Trim12a|transcript|NM_023835.2|protein_coding|4/7|c.748-108G>A||||||	GT:AD:AF:DP:F1R2:F2R1:PGT:PID:PS:SB	0|0:51,0:0.019:51:15,0:26,0:0|1:104302362_G_T:104302362:7,44,0,0	0|1:42,3:0.067:45:19,0:15,2:0|1:104302362_G_T:104302362:5,37,1,2	Trim12a	intron_variant	MODIFIER
13856	chr7	127034332	.	ATT	A	.	PASS	AS_FilterStatus=SITE;AS_SB_TABLE=3,18|1,3;DP=39;ECNT=1;GERMQ=7;MBQ=28,30;MFRL=255,320;MMQ=60,60;MPOS=52;NALOD=0.499;NLOD=2.44;POPAF=6.00;RPA=17,15;RU=T;STR;STRQ=93;TLOD=8.85;ANN=A|intron_variant|MODIFIER|Kif22|Kif22|transcript|NM_145588.1|protein_coding|2/13|c.252-83_252-82delAA||||||	GT:AD:AF:DP:F1R2:F2R1:SB	0/0:9,0:0.086:9:2,0:1,0:1,8,0,0	0/1:12,4:0.296:16:1,3:2,0:2,10,1,3	Kif22	intron_variant	MODIFIER
13873	chr7	128688737	.	G	A	.	PASS	AS_FilterStatus=SITE;AS_SB_TABLE=78,73|2,2;DP=158;ECNT=1;GERMQ=93;MBQ=31,20;MFRL=259,186;MMQ=60,60;MPOS=28;NALOD=1.91;NLOD=23.68;POPAF=6.00;TLOD=5.11;ANN=A|intron_variant|MODIFIER|Inpp5f|Inpp5f|transcript|NM_178641.5|protein_coding|15/19|c.1887-1890G>A||||||	GT:AD:AF:DP:F1R2:F2R1:SB	0/0:95,0:0.012:95:37,0:37,0:50,45,0,0	0/1:56,4:0.063:60:24,2:16,0:28,28,2,2	Inpp5f	intron_variant	MODIFIER
13898	chr7	132599543	.	C	A	.	PASS	AS_FilterStatus=SITE;AS_SB_TABLE=12,46|2,3;DP=63;ECNT=1;GERMQ=93;MBQ=27,20;MFRL=253,264;MMQ=60,60;MPOS=31;NALOD=1.49;NLOD=9.03;POPAF=6.00;TLOD=8.50;ANN=A|5_prime_UTR_variant|MODIFIER|Nkx1-2|Nkx1-2|transcript|NM_009123.2|protein_coding|1/2|c.-17G>T|||||17|	GT:AD:AF:DP:F1R2:F2R1:SB	0/0:39,0:0.031:39:14,0:15,0:9,30,0,0	0/1:19,5:0.182:24:9,2:6,1:3,16,2,3	Nkx1-2	5_prime_UTR_variant	MODIFIER
13915	chr7	137445133	.	A	T	.	PASS	AS_FilterStatus=SITE;AS_SB_TABLE=45,179|5,9;DP=244;ECNT=1;GERMQ=93;MBQ=28,31;MFRL=269,294;MMQ=60,60;MPOS=16;NALOD=2.08;NLOD=35.71;POPAF=6.00;TLOD=29.37;ANN=T|intron_variant|MODIFIER|Glrx3|Glrx3|transcript|NM_023140.4|protein_coding|2/10|c.207+46A>T||||||,T|intron_variant|MODIFIER|Gm12669|Gm12669|transcript|NR_033611.1|pseudogene|2/10|n.207+46A>T||||||	GT:AD:AF:DP:F1R2:F2R1:SB	0/0:132,0:8.220e-03:132:60,0:49,0:23,109,0,0	0/1:92,14:0.141:106:39,9:29,1:22,70,5,9	Glrx3	intron_variant	MODIFIER
13921	chr7	139666116	.	C	A	.	PASS	AS_FilterStatus=SITE;AS_SB_TABLE=26,2|2,1;DP=32;ECNT=1;GERMQ=50;MBQ=36,20;MFRL=280,169;MMQ=60,60;MPOS=49;NALOD=1.11;NLOD=3.61;POPAF=6.00;TLOD=5.39;ANN=A|intron_variant|MODIFIER|Cfap46|Cfap46|transcript|NM_001302546.1|protein_coding|11/58|c.1256+74G>T||||||	GT:AD:AF:DP:F1R2:F2R1:SB	0/0:13,0:0.071:13:9,0:3,0:12,1,0,0	0/1:15,3:0.167:18:9,2:5,0:14,1,2,1	Cfap46	intron_variant	MODIFIER
13960	chr7	141802690	.	G	T	.	PASS	AS_FilterStatus=SITE;AS_SB_TABLE=31,11|3,2;DP=47;ECNT=1;GERMQ=71;MBQ=32,30;MFRL=257,331;MMQ=60,60;MPOS=61;NALOD=1.40;NLOD=7.18;POPAF=6.00;TLOD=12.79;ANN=T|intron_variant|MODIFIER|Muc5ac|Muc5ac|transcript|NM_010844.1|protein_coding|24/49|c.3082-69G>T||||||	GT:AD:AF:DP:F1R2:F2R1:SB	0/0:29,0:0.039:29:16,0:7,0:22,7,0,0	0/1:13,5:0.352:18:7,3:3,2:9,4,3,2	Muc5ac	intron_variant	MODIFIER
13983	chr8	3996799	.	C	T	.	PASS	AS_FilterStatus=SITE;AS_SB_TABLE=37,45|1,3;DP=88;ECNT=1;GERMQ=93;MBQ=34,25;MFRL=270,343;MMQ=60,60;MPOS=39;NALOD=1.51;NLOD=9.33;POPAF=6.00;TLOD=6.30;ANN=T|intergenic_region|MODIFIER|Cd209c-Cd209f|Cd209c-Cd209f|intergenic_region|Cd209c-Cd209f|||n.3996799C>T||||||	GT:AD:AF:DP:F1R2:F2R1:SB	0/0:39,0:0.030:39:9,0:20,0:18,21,0,0	0/1:43,4:0.087:47:6,0:32,3:19,24,1,3	Cd209c-Cd209f	intergenic_region	MODIFIER
13995	chr8	5117731	.	G	A	.	PASS	AS_FilterStatus=SITE;AS_SB_TABLE=107,93|6,2;DP=215;ECNT=1;GERMQ=93;MBQ=28,31;MFRL=268,264;MMQ=60,60;MPOS=40;NALOD=1.90;NLOD=22.77;POPAF=6.00;TLOD=13.62;ANN=A|intergenic_region|MODIFIER|Slc10a2-Efnb2|Slc10a2-Efnb2|intergenic_region|Slc10a2-Efnb2|||n.5117731G>A||||||	GT:AD:AF:DP:F1R2:F2R1:SB	0/0:86,0:0.013:86:24,0:47,0:46,40,0,0	0/1:114,8:0.077:122:39,3:47,4:61,53,6,2	Slc10a2-Efnb2	intergenic_region	MODIFIER
13998	chr8	7132714	.	C	T	.	PASS	AS_FilterStatus=SITE;AS_SB_TABLE=22,5|4,3;DP=35;ECNT=1;GERMQ=26;MBQ=31,20;MFRL=244,258;MMQ=60,60;MPOS=35;NALOD=1.000;NLOD=2.71;POPAF=6.00;TLOD=15.05;ANN=T|intergenic_region|MODIFIER|Slc10a2-Efnb2|Slc10a2-Efnb2|intergenic_region|Slc10a2-Efnb2|||n.7132714C>T||||||	GT:AD:AF:DP:F1R2:F2R1:SB	0/0:10,0:0.091:10:5,0:3,0:9,1,0,0	0/1:17,7:0.276:24:5,0:7,5:13,4,4,3	Slc10a2-Efnb2	intergenic_region	MODIFIER
14028	chr8	14306856	.	A	T	.	PASS	AS_FilterStatus=SITE;AS_SB_TABLE=8,12|1,2;DP=26;ECNT=1;GERMQ=29;MBQ=28,30;MFRL=229,204;MMQ=60,53;MPOS=55;NALOD=0.740;NLOD=2.40;POPAF=6.00;TLOD=8.14;ANN=T|intron_variant|MODIFIER|Dlgap2|Dlgap2|transcript|NM_001145965.1|protein_coding|2/14|c.73+48830A>T||||||,T|intron_variant|MODIFIER|Dlgap2|Dlgap2|transcript|NM_172910.3|protein_coding|3/15|c.70+48830A>T||||||	GT:AD:AF:DP:F1R2:F2R1:SB	0/0:9,0:0.097:9:4,0:3,0:3,6,0,0	0/1:11,3:0.266:14:7,2:3,1:5,6,1,2	Dlgap2	intron_variant	MODIFIER
14041	chr8	19123669	.	C	A	.	PASS	AS_FilterStatus=SITE;AS_SB_TABLE=131,32|4,0;DP=177;ECNT=1;GERMQ=93;MBQ=33,31;MFRL=267,322;MMQ=60,60;MPOS=22;NALOD=1.86;NLOD=20.93;POPAF=6.00;TLOD=6.24;ANN=A|upstream_gene_variant|MODIFIER|Defb34|Defb34|transcript|NM_183035.1|protein_coding||c.-83C>A|||||83|,A|intergenic_region|MODIFIER|Defb12-Defb34|Defb12-Defb34|intergenic_region|Defb12-Defb34|||n.19123669C>A||||||	GT:AD:AF:DP:F1R2:F2R1:SB	0/0:83,0:0.014:83:48,0:19,0:68,15,0,0	0/1:80,4:0.065:84:43,3:26,1:63,17,4,0	Defb34	upstream_gene_variant	MODIFIER
14187	chr8	20395125	.	A	G	.	PASS	AS_FilterStatus=SITE;AS_SB_TABLE=23,2|2,0;DP=27;ECNT=2;GERMQ=51;MBQ=30,36;MFRL=288,352;MMQ=40,40;MPOS=57;NALOD=1.08;NLOD=3.31;POPAF=6.00;TLOD=5.77;ANN=G|intron_variant|MODIFIER|2610005L07Rik|2610005L07Rik|transcript|NR_028428.1|pseudogene|5/5|n.1388+3971T>C||||||	GT:AD:AF:DP:F1R2:F2R1:PGT:PID:PS:SB	0|0:11,0:0.077:11:4,0:6,0:0|1:20395125_A_G:20395125:11,0,0,0	0|1:14,2:0.176:16:7,1:4,1:0|1:20395125_A_G:20395125:12,2,2,0	2610005L07Rik	intron_variant	MODIFIER
14188	chr8	20395143	.	G	T	.	PASS	AS_FilterStatus=SITE;AS_SB_TABLE=25,5|3,0;DP=33;ECNT=2;GERMQ=56;MBQ=27,32;MFRL=285,337;MMQ=40,40;MPOS=51;NALOD=1.18;NLOD=4.21;POPAF=6.00;TLOD=8.59;ANN=T|intron_variant|MODIFIER|2610005L07Rik|2610005L07Rik|transcript|NR_028428.1|pseudogene|5/5|n.1388+3953C>A||||||	GT:AD:AF:DP:F1R2:F2R1:PGT:PID:PS:SB	0|0:15,0:0.063:15:8,0:4,0:0|1:20395125_A_G:20395125:14,1,0,0	0|1:15,3:0.210:18:7,2:4,1:0|1:20395125_A_G:20395125:11,4,3,0	2610005L07Rik	intron_variant	MODIFIER
14276	chr8	24053824	.	C	A	.	PASS	AS_FilterStatus=SITE;AS_SB_TABLE=5,5|2,1;DP=13;ECNT=1;GERMQ=10;MBQ=24,20;MFRL=225,159;MMQ=60,60;MPOS=39;NALOD=0.954;NLOD=2.41;POPAF=6.00;TLOD=7.92;ANN=A|intron_variant|MODIFIER|Zmat4|Zmat4|transcript|NM_177086.4|protein_coding|6/6|c.675-5922C>A||||||,A|intron_variant|MODIFIER|Zmat4|Zmat4|transcript|NM_001277239.1|protein_coding|7/7|c.468-5922C>A||||||	GT:AD:AF:DP:F1R2:F2R1:SB	0/0:10,0:0.100:10:1,0:7,0:5,5,0,0	0/1:0,3:0.750:3:0,0:0,2:0,0,2,1	Zmat4	intron_variant	MODIFIER
14283	chr8	24715653	.	A	G	.	PASS	AS_FilterStatus=SITE;AS_SB_TABLE=13,61|1,1;DP=77;ECNT=2;GERMQ=93;MBQ=31,20;MFRL=279,161;MMQ=60,60;MPOS=38;NALOD=1.56;NLOD=10.54;POPAF=6.00;TLOD=6.00;ANN=G|intron_variant|MODIFIER|Adam3|Adam3|transcript|NM_009619.5|protein_coding|4/21|c.277-51T>C||||||,G|intron_variant|MODIFIER|Adam3|Adam3|transcript|NM_001324489.1|protein_coding|4/21|c.-299-51T>C||||||	GT:AD:AF:DP:F1R2:F2R1:PGT:PID:PS:SB	0|0:43,0:0.027:43:22,0:13,0:0|1:24715653_A_G:24715653:11,32,0,0	0|1:31,2:0.060:33:18,1:12,0:0|1:24715653_A_G:24715653:2,29,1,1	Adam3	intron_variant	MODIFIER
14284	chr8	24715662	.	C	A	.	PASS	AS_FilterStatus=SITE;AS_SB_TABLE=10,55|1,1;DP=68;ECNT=2;GERMQ=93;MBQ=33,20;MFRL=282,161;MMQ=60,60;MPOS=29;NALOD=1.49;NLOD=9.03;POPAF=6.00;TLOD=6.03;ANN=A|intron_variant|MODIFIER|Adam3|Adam3|transcript|NM_009619.5|protein_coding|4/21|c.277-60G>T||||||,A|intron_variant|MODIFIER|Adam3|Adam3|transcript|NM_001324489.1|protein_coding|4/21|c.-299-60G>T||||||	GT:AD:AF:DP:F1R2:F2R1:PGT:PID:PS:SB	0|0:35,0:0.031:35:17,0:9,0:0|1:24715653_A_G:24715653:8,27,0,0	0|1:30,2:0.063:32:17,1:11,0:0|1:24715653_A_G:24715653:2,28,1,1	Adam3	intron_variant	MODIFIER
14386	chr8	47030591	.	G	A	.	PASS	AS_FilterStatus=SITE;AS_SB_TABLE=51,75|2,2;DP=135;ECNT=1;GERMQ=93;MBQ=28,20;MFRL=254,196;MMQ=60,60;MPOS=49;NALOD=1.73;NLOD=15.60;POPAF=6.00;TLOD=5.04;ANN=A|stop_gained|HIGH|Enpp6|Enpp6|transcript|NM_177304.4|protein_coding|2/8|c.417G>A|p.Trp139*|501/4969|417/1323|139/440||;LOF=(Enpp6|Enpp6|1|1.00);NMD=(Enpp6|Enpp6|1|1.00)	GT:AD:AF:DP:F1R2:F2R1:SB	0/0:66,0:0.018:66:33,0:15,0:31,35,0,0	0/1:60,4:0.057:64:31,1:14,1:20,40,2,2	Enpp6	stop_gained	HIGH
14558	chr8	78197696	.	T	A	.	PASS	AS_FilterStatus=SITE;AS_SB_TABLE=14,28|0,3;DP=47;ECNT=1;GERMQ=90;MBQ=29,30;MFRL=292,303;MMQ=60,60;MPOS=15;NALOD=1.09;NLOD=6.62;POPAF=6.00;TLOD=6.21;ANN=A|intergenic_region|MODIFIER|Ednra-Ttc29|Ednra-Ttc29|intergenic_region|Ednra-Ttc29|||n.78197696T>A||||||	GT:AD:AF:DP:F1R2:F2R1:SB	0/0:23,0:0.041:23:3,0:6,0:6,17,0,0	0/1:19,3:0.180:22:8,1:2,1:8,11,0,3	Ednra-Ttc29	intergenic_region	MODIFIER
14586	chr8	83271747	.	A	G	.	PASS	AS_FilterStatus=SITE;AS_SB_TABLE=9,52|1,7;DP=74;ECNT=1;GERMQ=93;MBQ=29,27;MFRL=264,277;MMQ=60,60;MPOS=34;NALOD=1.50;NLOD=9.03;POPAF=6.00;TLOD=14.46;ANN=G|3_prime_UTR_variant|MODIFIER|Tbc1d9|Tbc1d9|transcript|NM_001111304.1|protein_coding|21/21|c.*137A>G|||||137|,G|3_prime_UTR_variant|MODIFIER|Tbc1d9|Tbc1d9|transcript|NM_027758.4|protein_coding|18/18|c.*137A>G|||||137|	GT:AD:AF:DP:F1R2:F2R1:SB	0/0:33,0:0.031:33:14,0:14,0:4,29,0,0	0/1:28,8:0.226:36:15,3:8,3:5,23,1,7	Tbc1d9	3_prime_UTR_variant	MODIFIER
14763	chr8	117708505	.	CGTGT	C	.	PASS	AS_FilterStatus=SITE;AS_SB_TABLE=0,44|0,3;DP=58;ECNT=1;GERMQ=84;MBQ=28,27;MFRL=271,366;MMQ=60,60;MPOS=52;NALOD=1.11;NLOD=5.74;POPAF=6.00;RPA=9,7;RU=GT;STR;STRQ=93;TLOD=8.38;ANN=C|intron_variant|MODIFIER|Hsd17b2|Hsd17b2|transcript|NM_008290.2|protein_coding|1/4|c.268+6243_268+6246delGTGT||||||	GT:AD:AF:DP:F1R2:F2R1:SB	0/0:19,0:0.042:19:0,0:0,0:0,19,0,0	0/1:25,3:0.132:28:0,0:3,0:0,25,0,3	Hsd17b2	intron_variant	MODIFIER
14778	chr8	120669586	.	A	T	.	PASS	AS_FilterStatus=SITE;AS_SB_TABLE=0,29|0,3;DP=33;ECNT=2;GERMQ=57;MBQ=29,30;MFRL=316,322;MMQ=60,60;MPOS=11;NALOD=1.26;NLOD=5.07;POPAF=6.00;TLOD=6.86;ANN=T|upstream_gene_variant|MODIFIER|Emc8-1190005i06rik|Emc8-1190005i06rik|transcript|NM_001308449.1|protein_coding||c.-1608T>A|||||1444|,T|upstream_gene_variant|MODIFIER|Emc8|Emc8|transcript|NM_010926.5|protein_coding||c.-1608T>A|||||1474|,T|intron_va…	GT:AD:AF:DP:F1R2:F2R1:PGT:PID:PS:SB	0|0:17,0:0.052:17:7,0:6,0:1|0:120669569_C_CT:120669569:0,17,0,0	1|0:12,3:0.235:15:6,0:4,2:1|0:120669569_C_CT:120669569:0,12,0,3	Emc8-1190005i06rik	upstream_gene_variant	MODIFIER
14786	chr8	121888471	.	C	A	.	PASS	AS_FilterStatus=SITE;AS_SB_TABLE=16,98|1,2;DP=120;ECNT=1;GERMQ=93;MBQ=36,20;MFRL=267,277;MMQ=60,60;MPOS=12;NALOD=1.77;NLOD=17.15;POPAF=6.00;TLOD=5.73;ANN=A|intron_variant|MODIFIER|Slc7a5|Slc7a5|transcript|NM_011404.3|protein_coding|2/9|c.680-44G>T||||||	GT:AD:AF:DP:F1R2:F2R1:SB	0/0:62,0:0.017:62:30,0:24,0:9,53,0,0	0/1:52,3:0.058:55:28,1:17,1:7,45,1,2	Slc7a5	intron_variant	MODIFIER
14798	chr8	122863223	.	A	G	.	PASS	AS_FilterStatus=SITE;AS_SB_TABLE=31,7|2,1;DP=42;ECNT=1;GERMQ=76;MBQ=30,20;MFRL=269,224;MMQ=60,60;MPOS=50;NALOD=1.30;NLOD=5.72;POPAF=6.00;TLOD=5.27;ANN=G|intron_variant|MODIFIER|Cdh15|Cdh15|transcript|NM_007662.2|protein_coding|7/13|c.976-82A>G||||||	GT:AD:AF:DP:F1R2:F2R1:SB	0/0:21,0:0.048:21:11,0:8,0:17,4,0,0	0/1:17,3:0.158:20:10,2:5,0:14,3,2,1	Cdh15	intron_variant	MODIFIER
14995	chr9	21809856	.	ATTGCCCAGCTCTGCATGT	A	.	PASS	AS_FilterStatus=SITE;AS_SB_TABLE=16,19|1,1;DP=41;ECNT=1;GERMQ=54;MBQ=25,20;MFRL=236,191;MMQ=60,60;MPOS=38;NALOD=1.20;NLOD=4.11;POPAF=6.00;TLOD=6.62;ANN=A|disruptive_inframe_deletion|MODERATE|Dock6|Dock6|transcript|NM_177030.3|protein_coding|40/50|c.5010_5027delACATGCAGAGCTGGGCAA|p.Lys1670_Gly1675del|5074/6560|5010/6336|1670/2111||,A|downstream_gene_variant|MODIFIER|Mir7083|Mir7083|transcript|NR_1…	GT:AD:AF:DP:F1R2:F2R1:SB	0/0:19,0:0.060:19:4,0:2,0:8,11,0,0	0/1:16,2:0.118:18:6,1:6,0:8,8,1,1	Mir7083	downstream_gene_variant	MODIFIER
15001	chr9	22225664	.	C	A	.	PASS	AS_FilterStatus=SITE;AS_SB_TABLE=13,0|8,0;DP=21;ECNT=1;GERMQ=7;MBQ=30,31;MFRL=313,313;MMQ=60,60;MPOS=43;NALOD=0.954;NLOD=2.41;POPAF=6.00;TLOD=22.04;ANN=A|upstream_gene_variant|MODIFIER|Zfp809|Zfp809|transcript|NM_172763.3|protein_coding||c.-166C>A|||||39|,A|upstream_gene_variant|MODIFIER|Zfp809|Zfp809|transcript|NR_028420.1|pseudogene||n.-39C>A|||||39|,A|upstream_gene_variant|MODIFIER|Zfp809|Zfp8…	GT:AD:AF:DP:F1R2:F2R1:SB	0/0:8,0:0.100:8:3,0:5,0:8,0,0,0	0/1:5,8:0.606:13:1,4:3,3:5,0,8,0	Zfp809	upstream_gene_variant	MODIFIER
15009	chr9	23381600	.	C	T	.	PASS	AS_FilterStatus=SITE;AS_SB_TABLE=1,39|0,4;DP=46;ECNT=1;GERMQ=75;MBQ=34,31;MFRL=292,315;MMQ=60,60;MPOS=62;NALOD=1.24;NLOD=4.81;POPAF=6.00;TLOD=7.91;ANN=T|intron_variant|MODIFIER|Bmper|Bmper|transcript|NM_028472.2|protein_coding|11/14|c.1078+126C>T||||||	GT:AD:AF:DP:F1R2:F2R1:SB	0/0:17,0:0.054:17:11,0:4,0:1,16,0,0	0/1:23,4:0.172:27:17,2:5,2:0,23,0,4	Bmper	intron_variant	MODIFIER
15014	chr9	26765575	.	C	A	.	PASS	AS_FilterStatus=SITE;AS_SB_TABLE=75,41|2,2;DP=122;ECNT=1;GERMQ=93;MBQ=32,20;MFRL=255,248;MMQ=60,60;MPOS=19;NALOD=1.69;NLOD=14.14;POPAF=6.00;TLOD=4.87;ANN=A|splice_region_variant&intron_variant|LOW|Glb1l2|Glb1l2|transcript|NM_153803.1|protein_coding|18/19|c.1755+5G>T||||||,A|splice_region_variant&intron_variant|LOW|Glb1l2|Glb1l2|transcript|NM_001310768.1|protein_coding|17/18|c.1707+5G>T||||||,A|do…	GT:AD:AF:DP:F1R2:F2R1:SB	0/0:58,0:0.020:58:24,0:21,0:33,25,0,0	0/1:58,4:0.056:62:30,1:17,1:42,16,2,2	B3gat1	downstream_gene_variant	MODIFIER
15020	chr9	27299376	.	C	A	.	PASS	AS_FilterStatus=SITE;AS_SB_TABLE=79,29|3,1;DP=112;ECNT=1;GERMQ=93;MBQ=32,23;MFRL=257,228;MMQ=60,60;MPOS=32;NALOD=1.68;NLOD=14.14;POPAF=6.00;TLOD=5.29;ANN=A|5_prime_UTR_variant|MODIFIER|Igsf9b|Igsf9b|transcript|NM_001326702.1|protein_coding|1/20|c.-78C>A|||||78|,A|5_prime_UTR_variant|MODIFIER|Igsf9b|Igsf9b.2|transcript|NM_001129787.1|protein_coding|1/18|c.-78C>A|||||78|	GT:AD:AF:DP:F1R2:F2R1:SB	0/0:56,0:0.020:56:32,0:14,0:39,17,0,0	0/1:52,4:0.077:56:33,1:10,2:40,12,3,1	Igsf9b	5_prime_UTR_variant	MODIFIER
15096	chr9	44250331	.	C	A	.	PASS	AS_FilterStatus=SITE;AS_SB_TABLE=31,21|2,1;DP=56;ECNT=1;GERMQ=93;MBQ=33,20;MFRL=269,184;MMQ=60,60;MPOS=44;NALOD=1.38;NLOD=6.87;POPAF=6.00;TLOD=5.56;ANN=A|missense_variant|MODERATE|Pdzd3|Pdzd3|transcript|NM_133226.2|protein_coding|4/11|c.250G>T|p.Ala84Ser|259/2181|250/1497|84/498||,A|downstream_gene_variant|MODIFIER|Ccdc153|Ccdc153|transcript|NM_001081369.2|protein_coding||c.*3446C>A|||||3025|,A|d…	GT:AD:AF:DP:F1R2:F2R1:SB	0/0:28,0:0.040:28:13,0:6,0:16,12,0,0	0/1:24,3:0.112:27:14,2:8,0:15,9,2,1	Ccdc153	downstream_gene_variant	MODIFIER
15113	chr9	48451300	.	A	G	.	PASS	AS_FilterStatus=SITE;AS_SB_TABLE=106,106|2,4;DP=221;ECNT=2;GERMQ=93;MBQ=28,20;MFRL=265,197;MMQ=46,45;MPOS=51;NALOD=1.74;NLOD=32.43;POPAF=6.00;TLOD=7.91;ANN=G|upstream_gene_variant|MODIFIER|Gm8884|Gm8884|transcript|NR_026561.1|pseudogene||n.-3044A>G|||||3044|,G|intergenic_region|MODIFIER|Nxpe4-Gm8884|Nxpe4-Gm8884|intergenic_region|Nxpe4-Gm8884|||n.48451300A>G||||||	GT:AD:AF:DP:F1R2:F2R1:SB	0/0:125,0:9.065e-03:125:71,0:35,0:64,61,0,0	0/1:87,6:0.060:93:56,2:19,2:42,45,2,4	Gm8884	upstream_gene_variant	MODIFIER
15123	chr9	50638184	.	G	C	.	PASS	AS_FilterStatus=SITE;AS_SB_TABLE=2,46|0,3;DP=53;ECNT=1;GERMQ=93;MBQ=33,37;MFRL=270,289;MMQ=60,60;MPOS=68;NALOD=1.45;NLOD=8.13;POPAF=6.00;TLOD=7.89;ANN=C|intron_variant|MODIFIER|Dlat|Dlat|transcript|NM_145614.4|protein_coding|11/13|c.1500-101C>G||||||	GT:AD:AF:DP:F1R2:F2R1:SB	0/0:28,0:0.034:28:19,0:6,0:1,27,0,0	0/1:20,3:0.168:23:12,2:3,1:1,19,0,3	Dlat	intron_variant	MODIFIER
15142	chr9	53853674	.	C	A	.	PASS	AS_FilterStatus=SITE;AS_SB_TABLE=111,71|3,1;DP=188;ECNT=1;GERMQ=93;MBQ=32,26;MFRL=275,278;MMQ=60,60;MPOS=24;NALOD=1.90;NLOD=23.47;POPAF=6.00;TLOD=5.43;ANN=A|3_prime_UTR_variant|MODIFIER|Sln|Sln|transcript|NM_025540.2|protein_coding|2/2|c.*106C>A|||||106|	GT:AD:AF:DP:F1R2:F2R1:SB	0/0:90,0:0.012:90:53,0:23,0:61,29,0,0	0/1:92,4:0.048:96:59,2:16,1:50,42,3,1	Sln	3_prime_UTR_variant	MODIFIER
15151	chr9	54601020	.	C	A	.	PASS	AS_FilterStatus=SITE;AS_SB_TABLE=70,32|1,2;DP=109;ECNT=1;GERMQ=93;MBQ=34,30;MFRL=271,147;MMQ=60,60;MPOS=6;NALOD=1.65;NLOD=12.94;POPAF=6.00;TLOD=5.86;ANN=A|downstream_gene_variant|MODIFIER|Acsbg1|Acsbg1|transcript|NM_053178.2|protein_coding||c.*4371G>T|||||3977|,A|intron_variant|MODIFIER|Idh3a|Idh3a|transcript|NM_029573.2|protein_coding|9/10|c.865-42C>A||||||	GT:AD:AF:DP:F1R2:F2R1:SB	0/0:52,0:0.022:52:23,0:18,0:37,15,0,0	0/1:50,3:0.063:53:30,1:12,1:33,17,1,2	Acsbg1	downstream_gene_variant	MODIFIER
15199	chr9	62282093	.	C	A	.	PASS	AS_FilterStatus=SITE;AS_SB_TABLE=17,46|2,2;DP=67;ECNT=1;GERMQ=93;MBQ=28,20;MFRL=278,213;MMQ=60,60;MPOS=41;NALOD=1.46;NLOD=8.37;POPAF=6.00;TLOD=5.82;ANN=A|5_prime_UTR_variant|MODIFIER|Spesp1|Spesp1|transcript|NM_025721.2|protein_coding|1/2|c.-31G>T|||||31|	GT:AD:AF:DP:F1R2:F2R1:SB	0/0:32,0:0.033:32:13,0:11,0:5,27,0,0	0/1:31,4:0.101:35:18,2:4,0:12,19,2,2	Spesp1	5_prime_UTR_variant	MODIFIER
15255	chr9	67386786	.	G	T	.	PASS	AS_FilterStatus=SITE;AS_SB_TABLE=4,25|0,4;DP=33;ECNT=1;GERMQ=50;MBQ=34,32;MFRL=279,319;MMQ=60,60;MPOS=44;NALOD=1.23;NLOD=4.82;POPAF=6.00;TLOD=10.43;ANN=T|intron_variant|MODIFIER|Tln2|Tln2|transcript|NM_001081242.2|protein_coding|7/57|c.661-102C>A||||||	GT:AD:AF:DP:F1R2:F2R1:SB	0/0:17,0:0.056:17:10,0:6,0:2,15,0,0	0/1:12,4:0.312:16:9,3:1,1:2,10,0,4	Tln2	intron_variant	MODIFIER
15276	chr9	70469213	.	G	C	.	PASS	AS_FilterStatus=SITE;AS_SB_TABLE=18,2|1,1;DP=23;ECNT=1;GERMQ=38;MBQ=28,20;MFRL=315,193;MMQ=60,60;MPOS=37;NALOD=1.02;NLOD=2.71;POPAF=6.00;TLOD=6.81;ANN=C|intron_variant|MODIFIER|Rnf111|Rnf111|transcript|NM_033604.2|protein_coding|4/14|c.1001+142C>G||||||	GT:AD:AF:DP:F1R2:F2R1:SB	0/0:9,0:0.088:9:8,0:1,0:9,0,0,0	0/1:11,2:0.143:13:4,1:5,0:9,2,1,1	Rnf111	intron_variant	MODIFIER
15356	chr9	83966694	.	C	T	.	PASS	AS_FilterStatus=SITE;AS_SB_TABLE=449,212|53,30;DP=771;ECNT=1;GERMQ=93;MBQ=31,25;MFRL=267,272;MMQ=60,60;MPOS=29;NALOD=2.49;NLOD=92.00;POPAF=6.00;TLOD=159.44;ANN=T|intron_variant|MODIFIER|Bckdhb|Bckdhb|transcript|NM_001305935.1|protein_coding|3/10|c.337+12913C>T||||||,T|intron_variant|MODIFIER|Bckdhb|Bckdhb|transcript|NM_199195.1|protein_coding|3/10|c.133+12913C>T||||||	GT:AD:AF:DP:F1R2:F2R1:SB	0/0:355,1:3.233e-03:356:182,0:104,0:233,122,0,1	0/1:306,82:0.207:388:142,32:91,25:216,90,53,29	Bckdhb	intron_variant	MODIFIER
15492	chr9	107586587	.	C	A	.	PASS	AS_FilterStatus=SITE;AS_SB_TABLE=74,78|2,2;DP=157;ECNT=1;GERMQ=93;MBQ=28,26;MFRL=289,298;MMQ=60,60;MPOS=12;NALOD=1.91;NLOD=23.72;POPAF=6.00;TLOD=5.89;ANN=A|missense_variant|MODERATE|Hyal3|Hyal3|transcript|NM_178020.3|protein_coding|4/4|c.1000C>A|p.Arg334Ser|1058/1830|1000/1239|334/412||,A|upstream_gene_variant|MODIFIER|Ifrd2|Ifrd2|transcript|NM_025903.2|protein_coding||c.-1302C>A|||||1131|,A|down…	GT:AD:AF:DP:F1R2:F2R1:SB	0/0:93,0:0.012:93:44,0:33,0:47,46,0,0	0/1:59,4:0.065:63:38,2:16,1:27,32,2,2	Ifrd2	upstream_gene_variant	MODIFIER
15655	chrX	6590862	.	TA	T	.	PASS	AS_FilterStatus=SITE;AS_SB_TABLE=53,5|11,0;DP=70;ECNT=2;GERMQ=57;MBQ=29,30;MFRL=294,300;MMQ=60,60;MPOS=42;NALOD=-1.202e+00;NLOD=8.74;POPAF=6.00;RPA=2,1;RU=A;STR;STRQ=93;TLOD=37.56;ANN=T|intron_variant|MODIFIER|Shroom4|Shroom4|transcript|NM_001040459.2|protein_coding|4/8|c.2869-93delA||||||,T|intron_variant|MODIFIER|Shroom4|Shroom4|transcript|NM_001313764.1|protein_coding|4/8|c.2716-93delA||||||,T…	GT:AD:AF:DP:F1R2:F2R1:PGT:PID:PS:SB	0|0:44,1:0.043:45:21,0:13,1:0|1:6590862_TA_T:6590862:40,4,1,0	0|1:14,10:0.440:24:8,8:4,2:0|1:6590862_TA_T:6590862:13,1,10,0	Shroom4	intron_variant	MODIFIER
15656	chrX	6590865	.	G	T	.	PASS	AS_FilterStatus=SITE;AS_SB_TABLE=53,5|11,0;DP=71;ECNT=2;GERMQ=74;MBQ=35,30;MFRL=294,300;MMQ=60,60;MPOS=43;NALOD=-1.198e+00;NLOD=8.74;POPAF=6.00;TLOD=37.56;ANN=T|intron_variant|MODIFIER|Shroom4|Shroom4|transcript|NM_001040459.2|protein_coding|4/8|c.2869-91G>T||||||,T|intron_variant|MODIFIER|Shroom4|Shroom4|transcript|NM_001313764.1|protein_coding|4/8|c.2716-91G>T||||||,T|intron_variant|MODIFIER|Sh…	GT:AD:AF:DP:F1R2:F2R1:PGT:PID:PS:SB	0|0:44,1:0.043:45:24,0:15,1:0|1:6590862_TA_T:6590862:40,4,1,0	0|1:14,10:0.440:24:9,8:4,2:0|1:6590862_TA_T:6590862:13,1,10,0	Shroom4	intron_variant	MODIFIER
15786	chrX	52618505	.	C	A	.	PASS	AS_FilterStatus=SITE;AS_SB_TABLE=48,43|2,2;DP=97;ECNT=1;GERMQ=93;MBQ=33,20;MFRL=262,243;MMQ=60,60;MPOS=26;NALOD=1.49;NLOD=8.98;POPAF=6.00;TLOD=5.01;ANN=A|upstream_gene_variant|MODIFIER|Gpc3|Gpc3|transcript|NM_016697.3|protein_coding||c.-4701G>T|||||4531|,A|non_coding_transcript_exon_variant|MODIFIER|A630012P03Rik|A630012P03Rik|transcript|NR_045367.2|pseudogene|5/5|n.1430C>A||||||	GT:AD:AF:DP:F1R2:F2R1:SB	0/0:34,0:0.031:34:17,0:9,0:18,16,0,0	0/1:57,4:0.054:61:32,2:17,0:30,27,2,2	Gpc3	upstream_gene_variant	MODIFIER
15790	chrX	52999049	.	C	A	.	PASS	AS_FilterStatus=SITE;AS_SB_TABLE=125,34|2,2;DP=167;ECNT=1;GERMQ=93;MBQ=33,20;MFRL=281,213;MMQ=60,60;MPOS=31;NALOD=1.96;NLOD=26.43;POPAF=6.00;TLOD=4.90;ANN=A|intron_variant|MODIFIER|Hprt|Hprt|transcript|NM_013556.2|protein_coding|1/8|c.28-42C>A||||||	GT:AD:AF:DP:F1R2:F2R1:SB	0/0:98,0:0.011:98:62,0:24,0:77,21,0,0	0/1:61,4:0.050:65:48,1:8,1:48,13,2,2	Hprt	intron_variant	MODIFIER
15868	chrX	85242350	.	G	T	.	PASS	AS_FilterStatus=SITE;AS_SB_TABLE=55,64|2,2;DP=126;ECNT=1;GERMQ=93;MBQ=33,20;MFRL=292,243;MMQ=60,60;MPOS=26;NALOD=1.74;NLOD=16.20;POPAF=6.00;TLOD=4.91;ANN=T|intergenic_region|MODIFIER|Dmd-Fthl17a|Dmd-Fthl17a|intergenic_region|Dmd-Fthl17a|||n.85242350G>T||||||	GT:AD:AF:DP:F1R2:F2R1:SB	0/0:59,0:0.018:59:26,0:23,0:29,30,0,0	0/1:60,4:0.051:64:20,0:31,2:26,34,2,2	Dmd-Fthl17a	intergenic_region	MODIFIER
