# Supplementary material for: Differential tumor immune microenvironment coupled with tumor progression or tumor eradication in HPV-antigen expressing squamous cell carcinoma (SCC) models
Source: Front Immunol. 2024 Jul 11;15:1405318. doi: 10.3389/fimmu.2024.1405318 (PMC11269233; doi:10.3389/fimmu.2024.1405318)
Supplement: Supplementary file 4 [file DataSheet_4.csv]

	CHROM	POS	ID	REF	ALT	QUAL	FILTER	INFO	FORMAT	NORMAL	TUMOR	anno.gene	anno.type	anno.imapct
1	chr10	3109689	.	A	T	.	.	INFO=TMP;ANN=T|intergenic_region|MODIFIER|CHR_START-B020014A21Rik|CHR_START-B020014A21Rik|intergenic_region|CHR_START-B020014A21Rik|||n.3109689A>T||||||	REFCT:ALTCT:TTCT:ALTRT	19:1:20:0.05	27:4:31:0.129032258064516	CHR_START-B020014A21Rik	intergenic_region	MODIFIER
2	chr10	3110265	.	C	T	.	.	INFO=TMP;ANN=T|intergenic_region|MODIFIER|CHR_START-B020014A21Rik|CHR_START-B020014A21Rik|intergenic_region|CHR_START-B020014A21Rik|||n.3110265C>T||||||	REFCT:ALTCT:TTCT:ALTRT	22:1:23:0.0434782608695652	29:5:34:0.147058823529412	CHR_START-B020014A21Rik	intergenic_region	MODIFIER
3	chr10	3112889	.	C	T	.	.	INFO=TMP;ANN=T|intergenic_region|MODIFIER|CHR_START-B020014A21Rik|CHR_START-B020014A21Rik|intergenic_region|CHR_START-B020014A21Rik|||n.3112889C>T||||||	REFCT:ALTCT:TTCT:ALTRT	60:2:62:0.032258064516129	52:9:61:0.147540983606557	CHR_START-B020014A21Rik	intergenic_region	MODIFIER
4	chr10	3113465	.	G	A	.	.	INFO=TMP;ANN=A|intergenic_region|MODIFIER|CHR_START-B020014A21Rik|CHR_START-B020014A21Rik|intergenic_region|CHR_START-B020014A21Rik|||n.3113465G>A||||||	REFCT:ALTCT:TTCT:ALTRT	44:2:46:0.0434782608695652	35:5:40:0.125	CHR_START-B020014A21Rik	intergenic_region	MODIFIER
5	chr10	3113803	.	A	G	.	.	INFO=TMP;ANN=G|intergenic_region|MODIFIER|CHR_START-B020014A21Rik|CHR_START-B020014A21Rik|intergenic_region|CHR_START-B020014A21Rik|||n.3113803A>G||||||	REFCT:ALTCT:TTCT:ALTRT	21:1:22:0.0454545454545455	25:5:30:0.166666666666667	CHR_START-B020014A21Rik	intergenic_region	MODIFIER
6	chr10	3113839	.	A	G	.	.	INFO=TMP;ANN=G|intergenic_region|MODIFIER|CHR_START-B020014A21Rik|CHR_START-B020014A21Rik|intergenic_region|CHR_START-B020014A21Rik|||n.3113839A>G||||||	REFCT:ALTCT:TTCT:ALTRT	26:1:27:0.037037037037037	30:4:34:0.117647058823529	CHR_START-B020014A21Rik	intergenic_region	MODIFIER
7	chr10	3114964	.	G	A	.	.	INFO=TMP;ANN=A|intergenic_region|MODIFIER|CHR_START-B020014A21Rik|CHR_START-B020014A21Rik|intergenic_region|CHR_START-B020014A21Rik|||n.3114964G>A||||||	REFCT:ALTCT:TTCT:ALTRT	NA:0:NA:0	16:4:20:0.2	CHR_START-B020014A21Rik	intergenic_region	MODIFIER
8	chr10	3116348	.	G	C,A	.	.	INFO=TMP;ANN=A|intergenic_region|MODIFIER|CHR_START-B020014A21Rik|CHR_START-B020014A21Rik|intergenic_region|CHR_START-B020014A21Rik|||n.3116348G>A||||||,C|intergenic_region|MODIFIER|CHR_START-B020014A21Rik|CHR_START-B020014A21Rik|intergenic_region|CHR_START-B020014A21Rik|||n.3116348G>C||||||	REFCT:ALTCT:TTCT:ALTRT	80:4:84:0.0476190476190476	57:10:67:0.149253731343284	CHR_START-B020014A21Rik	intergenic_region	MODIFIER
9	chr10	3116506	.	G	A	.	.	INFO=TMP;ANN=A|intergenic_region|MODIFIER|CHR_START-B020014A21Rik|CHR_START-B020014A21Rik|intergenic_region|CHR_START-B020014A21Rik|||n.3116506G>A||||||	REFCT:ALTCT:TTCT:ALTRT	70:1:71:0.0140845070422535	67:9:76:0.118421052631579	CHR_START-B020014A21Rik	intergenic_region	MODIFIER
10	chr10	3116885	.	G	C	.	.	INFO=TMP;ANN=C|intergenic_region|MODIFIER|CHR_START-B020014A21Rik|CHR_START-B020014A21Rik|intergenic_region|CHR_START-B020014A21Rik|||n.3116885G>C||||||	REFCT:ALTCT:TTCT:ALTRT	26:1:27:0.037037037037037	29:4:33:0.121212121212121	CHR_START-B020014A21Rik	intergenic_region	MODIFIER
12	chr10	30782103	.	G	T,A,C	.	.	INFO=TMP;ANN=A|intron_variant|MODIFIER|Ncoa7|Ncoa7|transcript|NM_172495.5|protein_coding|1/15|c.-62-10263C>T||||||,C|intron_variant|MODIFIER|Ncoa7|Ncoa7|transcript|NM_172495.5|protein_coding|1/15|c.-62-10263C>G||||||,T|intron_variant|MODIFIER|Ncoa7|Ncoa7|transcript|NM_172495.5|protein_coding|1/15|c.-62-10263C>A||||||	REFCT:ALTCT:TTCT:ALTRT	33:1:34:0.0294117647058824	32:5:37:0.135135135135135	Ncoa7	intron_variant	MODIFIER
13	chr10	34591768	.	A	G,C,T	.	.	INFO=TMP;ANN=C|intron_variant|MODIFIER|Frk|Frk|transcript|NM_001159544.1|protein_coding|4/7|c.821-44A>C||||||,G|intron_variant|MODIFIER|Frk|Frk|transcript|NM_001159544.1|protein_coding|4/7|c.821-44A>G||||||,T|intron_variant|MODIFIER|Frk|Frk|transcript|NM_001159544.1|protein_coding|4/7|c.821-44A>T||||||,C|intron_variant|MODIFIER|Frk|Frk|transcript|NM_010237.3|protein_coding|5/8|c.821-44A>C||||||,G…	REFCT:ALTCT:TTCT:ALTRT	NA:0:NA:0	33:4:37:0.108108108108108	Frk	intron_variant	MODIFIER
14	chr10	43604254	.	A	C	.	.	INFO=TMP;ANN=C|intron_variant|MODIFIER|F830002L21Rik|F830002L21Rik|transcript|NR_033558.1|pseudogene|1/2|n.138-93A>C||||||	REFCT:ALTCT:TTCT:ALTRT	NA:0:NA:0	20:4:24:0.166666666666667	F830002L21Rik	intron_variant	MODIFIER
15	chr10	61057248	.	T	A,G	.	.	INFO=TMP;ANN=A|intergenic_region|MODIFIER|Gm20611-Pcbd1|Gm20611-Pcbd1|intergenic_region|Gm20611-Pcbd1|||n.61057248T>A||||||,G|intergenic_region|MODIFIER|Gm20611-Pcbd1|Gm20611-Pcbd1|intergenic_region|Gm20611-Pcbd1|||n.61057248T>G||||||	REFCT:ALTCT:TTCT:ALTRT	23:1:24:0.0416666666666667	19:4:23:0.173913043478261	Gm20611-Pcbd1	intergenic_region	MODIFIER
16	chr10	62746843	.	G	C	.	.	INFO=TMP;ANN=C|intron_variant|MODIFIER|Ccar1|Ccar1|transcript|NM_026201.3|protein_coding|23/24|c.3175+58C>G||||||	REFCT:ALTCT:TTCT:ALTRT	NA:0:NA:0	31:4:35:0.114285714285714	Ccar1	intron_variant	MODIFIER
17	chr10	76490897	.	C	A	.	.	INFO=TMP;ANN=A|intron_variant|MODIFIER|Mcm3ap|Mcm3ap|transcript|NM_019434.2|protein_coding|14/28|c.3311+69C>A||||||	REFCT:ALTCT:TTCT:ALTRT	NA:0:NA:0	40:9:49:0.183673469387755	Mcm3ap	intron_variant	MODIFIER
18	chr10	81264990	.	G	A	.	.	INFO=TMP;ANN=A|stop_gained|HIGH|Mrpl54|Mrpl54|transcript|NM_025317.2|protein_coding|3/3|c.283C>T|p.Gln95*|319/587|283/408|95/135||,A|upstream_gene_variant|MODIFIER|Apba3|Apba3|transcript|NM_018758.2|protein_coding||c.-3905G>A|||||3182|,A|downstream_gene_variant|MODIFIER|Matk|Matk|transcript|NM_010768.2|protein_coding||c.*2128G>A|||||2009|,A|downstream_gene_variant|MODIFIER|Matk|Matk|transcript|NM…	REFCT:ALTCT:TTCT:ALTRT	NA:0:NA:0	39:8:47:0.170212765957447	Mrpl54	stop_gained	HIGH
19	chr10	81874915	rs586496534	G	T	.	.	INFO=TMP;ANN=T|intron_variant|MODIFIER|Zfp433|Zfp433.2|transcript|NM_001243067.1.2|protein_coding|1/3|c.4-3114G>T||||||;GENEINFO=102635315:Gm32687;RSPOS=81874915;SAO=0;VC=snp;VP=050000080005000000000100;dbSNPBuildID=142	REFCT:ALTCT:TTCT:ALTRT	32:1:33:0.0303030303030303	25:4:29:0.137931034482759	Zfp433	intron_variant	MODIFIER
20	chr10	82109721	.	G	T	.	.	INFO=TMP;ANN=T|intergenic_region|MODIFIER|Zfp873-AU041133|Zfp873-AU041133|intergenic_region|Zfp873-AU041133|||n.82109721G>T||||||	REFCT:ALTCT:TTCT:ALTRT	NA:0:NA:0	3:11:14:0.785714285714286	Zfp873-AU041133	intergenic_region	MODIFIER
21	chr10	83191807	.	C	G	.	.	INFO=TMP;ANN=G|3_prime_UTR_variant|MODIFIER|Chst11|Chst11|transcript|NM_021439.2|protein_coding|3/3|c.*8C>G|||||8|	REFCT:ALTCT:TTCT:ALTRT	48:1:49:0.0204081632653061	29:5:34:0.147058823529412	Chst11	3_prime_UTR_variant	MODIFIER
22	chr10	87967804	.	T	A	.	.	INFO=TMP;ANN=A|non_coding_transcript_exon_variant|MODIFIER|Tyms-ps|Tyms-ps|transcript|NR_000040.2|pseudogene|1/1|n.1134T>A||||||	REFCT:ALTCT:TTCT:ALTRT	NA:0:NA:0	33:8:41:0.195121951219512	Tyms-ps	non_coding_transcript_exon_variant	MODIFIER
23	chr10	104170553	.	G	A	.	.	INFO=TMP;ANN=A|splice_acceptor_variant&intron_variant|HIGH|Gm4340|Gm4340|transcript|NM_001177535.1.3|protein_coding|2/2|c.697-1G>A||||||,A|synonymous_variant|LOW|Gm21293|Gm21293.4|transcript|NM_001270898.1.4|protein_coding|2/2|c.684G>A|p.Gln228Gln|816/1217|684/795|228/264||,A|synonymous_variant|LOW|Gm6763|Gm6763.5|transcript|NM_001270899.1.5|protein_coding|2/2|c.684G>A|p.Gln228Gln|816/1217|684/79…	REFCT:ALTCT:TTCT:ALTRT	25:1:26:0.0384615384615385	20:5:25:0.2	Gm4340	splice_acceptor_variant&intron_variant	HIGH
24	chr10	106557106	.	G	A	.	.	INFO=TMP;ANN=A|intron_variant|MODIFIER|Ppfia2|Ppfia2|transcript|NM_001205341.1|protein_coding|2/31|c.250-140G>A||||||,A|intron_variant|MODIFIER|4930532I03Rik|4930532I03Rik|transcript|NR_131026.1|pseudogene|6/6|n.921-1108C>T||||||,A|intron_variant|MODIFIER|Ppfia2|Ppfia2|transcript|NM_177373.4|protein_coding|2/31|c.250-140G>A||||||,A|intron_variant|MODIFIER|4930532I03Rik|4930532I03Rik|transcript|NR…	REFCT:ALTCT:TTCT:ALTRT	44:2:46:0.0434782608695652	34:4:38:0.105263157894737	Ppfia2	intron_variant	MODIFIER
25	chr10	118206075	.	T	C	.	.	INFO=TMP;ANN=C|intron_variant|MODIFIER|Il22|Il22|transcript|NM_016971.2|protein_coding|3/4|c.396+197T>C||||||	REFCT:ALTCT:TTCT:ALTRT	NA:0:NA:0	17:5:22:0.227272727272727	Il22	intron_variant	MODIFIER
26	chr10	118342343	.	C	A	.	.	INFO=TMP;ANN=A|intergenic_region|MODIFIER|Iltifb-Ifng|Iltifb-Ifng|intergenic_region|Iltifb-Ifng|||n.118342343C>A||||||	REFCT:ALTCT:TTCT:ALTRT	48:2:50:0.04	43:5:48:0.104166666666667	Iltifb-Ifng	intergenic_region	MODIFIER
27	chr10	128313344	.	T	C	.	.	INFO=TMP;ANN=C|intron_variant|MODIFIER|Pan2|Pan2|transcript|NM_133992.3|protein_coding|10/25|c.1596+84T>C||||||,C|intron_variant|MODIFIER|Pan2|Pan2|transcript|NM_001252326.1|protein_coding|10/25|c.1596+84T>C||||||,C|intron_variant|MODIFIER|Pan2|Pan2|transcript|NM_001252327.1|protein_coding|10/25|c.1542+84T>C||||||	REFCT:ALTCT:TTCT:ALTRT	NA:0:NA:0	25:8:33:0.242424242424242	Pan2	intron_variant	MODIFIER
28	chr11	3100408	.	C	A,T	.	.	INFO=TMP;ANN=A|intergenic_region|MODIFIER|CHR_START-Pisd-ps1|CHR_START-Pisd-ps1|intergenic_region|CHR_START-Pisd-ps1|||n.3100408C>A||||||,T|intergenic_region|MODIFIER|CHR_START-Pisd-ps1|CHR_START-Pisd-ps1|intergenic_region|CHR_START-Pisd-ps1|||n.3100408C>T||||||	REFCT:ALTCT:TTCT:ALTRT	NA:0:NA:0	7:4:11:0.363636363636364	CHR_START-Pisd-ps1	intergenic_region	MODIFIER
29	chr11	3100465	.	T	C,A	.	.	INFO=TMP;ANN=A|intergenic_region|MODIFIER|CHR_START-Pisd-ps1|CHR_START-Pisd-ps1|intergenic_region|CHR_START-Pisd-ps1|||n.3100465T>A||||||,C|intergenic_region|MODIFIER|CHR_START-Pisd-ps1|CHR_START-Pisd-ps1|intergenic_region|CHR_START-Pisd-ps1|||n.3100465T>C||||||	REFCT:ALTCT:TTCT:ALTRT	25:1:26:0.0384615384615385	35:4:39:0.102564102564103	CHR_START-Pisd-ps1	intergenic_region	MODIFIER
30	chr11	3100507	.	A	T,C	.	.	INFO=TMP;ANN=C|intergenic_region|MODIFIER|CHR_START-Pisd-ps1|CHR_START-Pisd-ps1|intergenic_region|CHR_START-Pisd-ps1|||n.3100507A>C||||||,T|intergenic_region|MODIFIER|CHR_START-Pisd-ps1|CHR_START-Pisd-ps1|intergenic_region|CHR_START-Pisd-ps1|||n.3100507A>T||||||	REFCT:ALTCT:TTCT:ALTRT	44:2:46:0.0434782608695652	54:8:62:0.129032258064516	CHR_START-Pisd-ps1	intergenic_region	MODIFIER
31	chr11	3100539	.	T	C,G,A	.	.	INFO=TMP;ANN=A|intergenic_region|MODIFIER|CHR_START-Pisd-ps1|CHR_START-Pisd-ps1|intergenic_region|CHR_START-Pisd-ps1|||n.3100539T>A||||||,C|intergenic_region|MODIFIER|CHR_START-Pisd-ps1|CHR_START-Pisd-ps1|intergenic_region|CHR_START-Pisd-ps1|||n.3100539T>C||||||,G|intergenic_region|MODIFIER|CHR_START-Pisd-ps1|CHR_START-Pisd-ps1|intergenic_region|CHR_START-Pisd-ps1|||n.3100539T>G||||||	REFCT:ALTCT:TTCT:ALTRT	46:2:48:0.0416666666666667	58:7:65:0.107692307692308	CHR_START-Pisd-ps1	intergenic_region	MODIFIER
32	chr11	3102050	.	T	C	.	.	INFO=TMP;ANN=C|intergenic_region|MODIFIER|CHR_START-Pisd-ps1|CHR_START-Pisd-ps1|intergenic_region|CHR_START-Pisd-ps1|||n.3102050T>C||||||	REFCT:ALTCT:TTCT:ALTRT	NA:0:NA:0	35:4:39:0.102564102564103	CHR_START-Pisd-ps1	intergenic_region	MODIFIER
33	chr11	3102066	.	G	A,C,T	.	.	INFO=TMP;ANN=A|intergenic_region|MODIFIER|CHR_START-Pisd-ps1|CHR_START-Pisd-ps1|intergenic_region|CHR_START-Pisd-ps1|||n.3102066G>A||||||,C|intergenic_region|MODIFIER|CHR_START-Pisd-ps1|CHR_START-Pisd-ps1|intergenic_region|CHR_START-Pisd-ps1|||n.3102066G>C||||||,T|intergenic_region|MODIFIER|CHR_START-Pisd-ps1|CHR_START-Pisd-ps1|intergenic_region|CHR_START-Pisd-ps1|||n.3102066G>T||||||	REFCT:ALTCT:TTCT:ALTRT	29:1:30:0.0333333333333333	43:8:51:0.156862745098039	CHR_START-Pisd-ps1	intergenic_region	MODIFIER
34	chr11	3102070	.	T	C,G,A	.	.	INFO=TMP;ANN=A|intergenic_region|MODIFIER|CHR_START-Pisd-ps1|CHR_START-Pisd-ps1|intergenic_region|CHR_START-Pisd-ps1|||n.3102070T>A||||||,C|intergenic_region|MODIFIER|CHR_START-Pisd-ps1|CHR_START-Pisd-ps1|intergenic_region|CHR_START-Pisd-ps1|||n.3102070T>C||||||,G|intergenic_region|MODIFIER|CHR_START-Pisd-ps1|CHR_START-Pisd-ps1|intergenic_region|CHR_START-Pisd-ps1|||n.3102070T>G||||||	REFCT:ALTCT:TTCT:ALTRT	NA:0:NA:0	45:5:50:0.1	CHR_START-Pisd-ps1	intergenic_region	MODIFIER
35	chr11	3102096	.	G	T,C,A	.	.	INFO=TMP;ANN=A|intergenic_region|MODIFIER|CHR_START-Pisd-ps1|CHR_START-Pisd-ps1|intergenic_region|CHR_START-Pisd-ps1|||n.3102096G>A||||||,C|intergenic_region|MODIFIER|CHR_START-Pisd-ps1|CHR_START-Pisd-ps1|intergenic_region|CHR_START-Pisd-ps1|||n.3102096G>C||||||,T|intergenic_region|MODIFIER|CHR_START-Pisd-ps1|CHR_START-Pisd-ps1|intergenic_region|CHR_START-Pisd-ps1|||n.3102096G>T||||||	REFCT:ALTCT:TTCT:ALTRT	NA:0:NA:0	21:4:25:0.16	CHR_START-Pisd-ps1	intergenic_region	MODIFIER
36	chr11	3102298	.	C	A,T	.	.	INFO=TMP;ANN=A|intergenic_region|MODIFIER|CHR_START-Pisd-ps1|CHR_START-Pisd-ps1|intergenic_region|CHR_START-Pisd-ps1|||n.3102298C>A||||||,T|intergenic_region|MODIFIER|CHR_START-Pisd-ps1|CHR_START-Pisd-ps1|intergenic_region|CHR_START-Pisd-ps1|||n.3102298C>T||||||	REFCT:ALTCT:TTCT:ALTRT	NA:0:NA:0	14:4:18:0.222222222222222	CHR_START-Pisd-ps1	intergenic_region	MODIFIER
37	chr11	3102332	.	C	G	.	.	INFO=TMP;ANN=G|intergenic_region|MODIFIER|CHR_START-Pisd-ps1|CHR_START-Pisd-ps1|intergenic_region|CHR_START-Pisd-ps1|||n.3102332C>G||||||	REFCT:ALTCT:TTCT:ALTRT	NA:0:NA:0	12:5:17:0.294117647058824	CHR_START-Pisd-ps1	intergenic_region	MODIFIER
38	chr11	3102371	.	T	G	.	.	INFO=TMP;ANN=G|intergenic_region|MODIFIER|CHR_START-Pisd-ps1|CHR_START-Pisd-ps1|intergenic_region|CHR_START-Pisd-ps1|||n.3102371T>G||||||	REFCT:ALTCT:TTCT:ALTRT	NA:0:NA:0	15:5:20:0.25	CHR_START-Pisd-ps1	intergenic_region	MODIFIER
39	chr11	3102393	.	G	C,T	.	.	INFO=TMP;ANN=C|intergenic_region|MODIFIER|CHR_START-Pisd-ps1|CHR_START-Pisd-ps1|intergenic_region|CHR_START-Pisd-ps1|||n.3102393G>C||||||,T|intergenic_region|MODIFIER|CHR_START-Pisd-ps1|CHR_START-Pisd-ps1|intergenic_region|CHR_START-Pisd-ps1|||n.3102393G>T||||||	REFCT:ALTCT:TTCT:ALTRT	NA:0:NA:0	15:5:20:0.25	CHR_START-Pisd-ps1	intergenic_region	MODIFIER
40	chr11	3102401	.	C	G	.	.	INFO=TMP;ANN=G|intergenic_region|MODIFIER|CHR_START-Pisd-ps1|CHR_START-Pisd-ps1|intergenic_region|CHR_START-Pisd-ps1|||n.3102401C>G||||||	REFCT:ALTCT:TTCT:ALTRT	NA:0:NA:0	10:5:15:0.333333333333333	CHR_START-Pisd-ps1	intergenic_region	MODIFIER
41	chr11	3102484	.	T	C,A	.	.	INFO=TMP;ANN=A|intergenic_region|MODIFIER|CHR_START-Pisd-ps1|CHR_START-Pisd-ps1|intergenic_region|CHR_START-Pisd-ps1|||n.3102484T>A||||||,C|intergenic_region|MODIFIER|CHR_START-Pisd-ps1|CHR_START-Pisd-ps1|intergenic_region|CHR_START-Pisd-ps1|||n.3102484T>C||||||	REFCT:ALTCT:TTCT:ALTRT	NA:0:NA:0	21:4:25:0.16	CHR_START-Pisd-ps1	intergenic_region	MODIFIER
42	chr11	3102495	.	T	A,C	.	.	INFO=TMP;ANN=A|intergenic_region|MODIFIER|CHR_START-Pisd-ps1|CHR_START-Pisd-ps1|intergenic_region|CHR_START-Pisd-ps1|||n.3102495T>A||||||,C|intergenic_region|MODIFIER|CHR_START-Pisd-ps1|CHR_START-Pisd-ps1|intergenic_region|CHR_START-Pisd-ps1|||n.3102495T>C||||||	REFCT:ALTCT:TTCT:ALTRT	NA:0:NA:0	25:4:29:0.137931034482759	CHR_START-Pisd-ps1	intergenic_region	MODIFIER
43	chr11	3102502	.	T	G	.	.	INFO=TMP;ANN=G|intergenic_region|MODIFIER|CHR_START-Pisd-ps1|CHR_START-Pisd-ps1|intergenic_region|CHR_START-Pisd-ps1|||n.3102502T>G||||||	REFCT:ALTCT:TTCT:ALTRT	NA:0:NA:0	24:6:30:0.2	CHR_START-Pisd-ps1	intergenic_region	MODIFIER
44	chr11	3102530	.	G	A	.	.	INFO=TMP;ANN=A|intergenic_region|MODIFIER|CHR_START-Pisd-ps1|CHR_START-Pisd-ps1|intergenic_region|CHR_START-Pisd-ps1|||n.3102530G>A||||||	REFCT:ALTCT:TTCT:ALTRT	NA:0:NA:0	13:4:17:0.235294117647059	CHR_START-Pisd-ps1	intergenic_region	MODIFIER
45	chr11	3104066	.	C	G,T	.	.	INFO=TMP;ANN=G|intergenic_region|MODIFIER|CHR_START-Pisd-ps1|CHR_START-Pisd-ps1|intergenic_region|CHR_START-Pisd-ps1|||n.3104066C>G||||||,T|intergenic_region|MODIFIER|CHR_START-Pisd-ps1|CHR_START-Pisd-ps1|intergenic_region|CHR_START-Pisd-ps1|||n.3104066C>T||||||	REFCT:ALTCT:TTCT:ALTRT	NA:0:NA:0	18:4:22:0.181818181818182	CHR_START-Pisd-ps1	intergenic_region	MODIFIER
46	chr11	3138954	.	T	C	.	.	INFO=TMP;ANN=C|intron_variant|MODIFIER|Sfi1|Sfi1|transcript|NM_030207.2|protein_coding|22/32|c.2182+1183A>G||||||	REFCT:ALTCT:TTCT:ALTRT	25:1:26:0.0384615384615385	31:4:35:0.114285714285714	Sfi1	intron_variant	MODIFIER
47	chr11	3142952	.	A	G	.	.	INFO=TMP;ANN=G|intron_variant|MODIFIER|Sfi1|Sfi1|transcript|NM_030207.2|protein_coding|20/32|c.1982+308T>C||||||	REFCT:ALTCT:TTCT:ALTRT	202:10:212:0.0471698113207547	168:22:190:0.115789473684211	Sfi1	intron_variant	MODIFIER
48	chr11	3156046	.	G	A	.	.	INFO=TMP;ANN=A|intron_variant|MODIFIER|Sfi1|Sfi1|transcript|NM_030207.2|protein_coding|12/32|c.1177-550C>T||||||	REFCT:ALTCT:TTCT:ALTRT	NA:0:NA:0	21:6:27:0.222222222222222	Sfi1	intron_variant	MODIFIER
49	chr11	3158696	rs1132173377	C	A	.	.	INFO=TMP;ANN=A|intron_variant|MODIFIER|Sfi1|Sfi1|transcript|NM_030207.2|protein_coding|10/32|c.1013-760G>T||||||;GENEINFO=78887:Sfi1;RSPOS=3158696;SAO=0;VC=snp;VP=0500000A0005000000000100;dbSNPBuildID=150	REFCT:ALTCT:TTCT:ALTRT	34:1:35:0.0285714285714286	21:5:26:0.192307692307692	Sfi1	intron_variant	MODIFIER
50	chr11	3159488	.	T	G	.	.	INFO=TMP;ANN=G|intron_variant|MODIFIER|Sfi1|Sfi1|transcript|NM_030207.2|protein_coding|10/32|c.1012+497A>C||||||	REFCT:ALTCT:TTCT:ALTRT	24:1:25:0.04	28:6:34:0.176470588235294	Sfi1	intron_variant	MODIFIER
51	chr11	3163981	.	C	T	.	.	INFO=TMP;ANN=T|intron_variant|MODIFIER|Sfi1|Sfi1|transcript|NM_030207.2|protein_coding|9/32|c.850+576G>A||||||	REFCT:ALTCT:TTCT:ALTRT	36:1:37:0.027027027027027	39:5:44:0.113636363636364	Sfi1	intron_variant	MODIFIER
52	chr11	3176509	rs1132243965	G	A	.	.	INFO=TMP;ANN=A|intron_variant|MODIFIER|Sfi1|Sfi1|transcript|NM_030207.2|protein_coding|6/32|c.472+918C>T||||||;GENEINFO=78887:Sfi1;RSPOS=3176509;SAO=0;VC=snp;VP=050000080005000000000100;dbSNPBuildID=150	REFCT:ALTCT:TTCT:ALTRT	NA:0:NA:0	25:5:30:0.166666666666667	Sfi1	intron_variant	MODIFIER
53	chr11	3184709	.	C	A	.	.	INFO=TMP;ANN=A|intron_variant|MODIFIER|Sfi1|Sfi1|transcript|NM_030207.2|protein_coding|4/32|c.266+1356G>T||||||	REFCT:ALTCT:TTCT:ALTRT	23:1:24:0.0416666666666667	28:5:33:0.151515151515152	Sfi1	intron_variant	MODIFIER
54	chr11	3188670	.	T	A	.	.	INFO=TMP;ANN=A|intron_variant|MODIFIER|Sfi1|Sfi1|transcript|NM_030207.2|protein_coding|2/32|c.23+271A>T||||||	REFCT:ALTCT:TTCT:ALTRT	43:2:45:0.0444444444444444	45:5:50:0.1	Sfi1	intron_variant	MODIFIER
55	chr11	3195266	.	C	G,A	.	.	INFO=TMP;ANN=A|upstream_gene_variant|MODIFIER|Sfi1|Sfi1|transcript|NM_030207.2|protein_coding||c.-6303G>T|||||1803|,G|upstream_gene_variant|MODIFIER|Sfi1|Sfi1|transcript|NM_030207.2|protein_coding||c.-6303G>C|||||1803|,A|intergenic_region|MODIFIER|Sfi1-Eif4enif1|Sfi1-Eif4enif1|intergenic_region|Sfi1-Eif4enif1|||n.3195266C>A||||||,G|intergenic_region|MODIFIER|Sfi1-Eif4enif1|Sfi1-Eif4enif1|intergen…	REFCT:ALTCT:TTCT:ALTRT	NA:0:NA:0	36:4:40:0.1	Sfi1	upstream_gene_variant	MODIFIER
56	chr11	3199546	.	T	G	.	.	INFO=TMP;ANN=G|upstream_gene_variant|MODIFIER|Eif4enif1|Eif4enif1|transcript|NM_001166547.1|protein_coding||c.-4112T>G|||||3449|,G|upstream_gene_variant|MODIFIER|Eif4enif1|Eif4enif1|transcript|NM_001166548.1|protein_coding||c.-4112T>G|||||2807|,G|upstream_gene_variant|MODIFIER|Eif4enif1|Eif4enif1|transcript|NM_023743.2|protein_coding||c.-4112T>G|||||3037|,G|upstream_gene_variant|MODIFIER|Eif4enif…	REFCT:ALTCT:TTCT:ALTRT	23:1:24:0.0416666666666667	29:4:33:0.121212121212121	Eif4enif1	upstream_gene_variant	MODIFIER
57	chr11	4268133	.	A	G,C	.	.	INFO=TMP;ANN=C|intron_variant|MODIFIER|Lif|Lif|transcript|NM_008501.2|protein_coding|2/3|c.20-51A>C||||||,G|intron_variant|MODIFIER|Lif|Lif|transcript|NM_008501.2|protein_coding|2/3|c.20-51A>G||||||,C|intron_variant|MODIFIER|Lif|Lif|transcript|NM_001039537.2|protein_coding|1/2|c.-116-51A>C||||||,G|intron_variant|MODIFIER|Lif|Lif|transcript|NM_001039537.2|protein_coding|1/2|c.-116-51A>G||||||	REFCT:ALTCT:TTCT:ALTRT	20:1:21:0.0476190476190476	25:4:29:0.137931034482759	Lif	intron_variant	MODIFIER
59	chr11	28914558	.	C	A,T	.	.	INFO=TMP;ANN=A|intron_variant|MODIFIER|Efemp1|Efemp1|transcript|NM_146015.2|protein_coding|5/10|c.641-30C>A||||||,T|intron_variant|MODIFIER|Efemp1|Efemp1|transcript|NM_146015.2|protein_coding|5/10|c.641-30C>T||||||	REFCT:ALTCT:TTCT:ALTRT	NA:0:NA:0	22:4:26:0.153846153846154	Efemp1	intron_variant	MODIFIER
60	chr11	34682191	.	A	T	.	.	INFO=TMP;ANN=T|intron_variant|MODIFIER|Dock2|Dock2|transcript|NM_033374.3|protein_coding|22/51|c.2267+5317T>A||||||	REFCT:ALTCT:TTCT:ALTRT	NA:0:NA:0	6:4:10:0.4	Dock2	intron_variant	MODIFIER
61	chr11	34821129	.	G	A	.	.	INFO=TMP;ANN=A|intron_variant|MODIFIER|Spdl1|Spdl1|transcript|NM_027411.2|protein_coding|7/11|c.892-99C>T||||||	REFCT:ALTCT:TTCT:ALTRT	NA:0:NA:0	33:10:43:0.232558139534884	Spdl1	intron_variant	MODIFIER
62	chr11	35670241	.	T	A,G,C	.	.	INFO=TMP;ANN=A|intron_variant|MODIFIER|Slit3|Slit3|transcript|NM_011412.3|protein_coding|27/35|c.2942+70T>A||||||,C|intron_variant|MODIFIER|Slit3|Slit3|transcript|NM_011412.3|protein_coding|27/35|c.2942+70T>C||||||,G|intron_variant|MODIFIER|Slit3|Slit3|transcript|NM_011412.3|protein_coding|27/35|c.2942+70T>G||||||	REFCT:ALTCT:TTCT:ALTRT	NA:0:NA:0	7:4:11:0.363636363636364	Slit3	intron_variant	MODIFIER
63	chr11	54345034	.	C	A	.	.	INFO=TMP;ANN=A|intron_variant|MODIFIER|Acsl6|Acsl6|transcript|NM_001033597.1|protein_coding|15/20|c.1508-142C>A||||||,A|intron_variant|MODIFIER|Acsl6|Acsl6|transcript|NM_001033598.1|protein_coding|15/20|c.1433-142C>A||||||,A|intron_variant|MODIFIER|Acsl6|Acsl6|transcript|NM_144823.4|protein_coding|15/20|c.1508-142C>A||||||,A|intron_variant|MODIFIER|Acsl6|Acsl6|transcript|NM_001033599.1|protein_co…	REFCT:ALTCT:TTCT:ALTRT	NA:0:NA:0	5:5:10:0.5	Acsl6	intron_variant	MODIFIER
64	chr11	54345444	.	C	A	.	.	INFO=TMP;ANN=A|intron_variant|MODIFIER|Acsl6|Acsl6|transcript|NM_001033597.1|protein_coding|16/20|c.1596+180C>A||||||,A|intron_variant|MODIFIER|Acsl6|Acsl6|transcript|NM_001033598.1|protein_coding|16/20|c.1521+180C>A||||||,A|intron_variant|MODIFIER|Acsl6|Acsl6|transcript|NM_144823.4|protein_coding|16/20|c.1596+180C>A||||||,A|intron_variant|MODIFIER|Acsl6|Acsl6|transcript|NM_001033599.1|protein_co…	REFCT:ALTCT:TTCT:ALTRT	NA:0:NA:0	10:8:18:0.444444444444444	Acsl6	intron_variant	MODIFIER
66	chr11	68922735	.	C	T	.	.	INFO=TMP;ANN=T|intron_variant|MODIFIER|Odf4|Odf4|transcript|NM_145746.2|protein_coding|3/4|c.520+106G>A||||||	REFCT:ALTCT:TTCT:ALTRT	NA:0:NA:0	6:4:10:0.4	Odf4	intron_variant	MODIFIER
67	chr11	69122215	.	C	G	.	.	INFO=TMP;ANN=G|missense_variant|MODERATE|Hes7|Hes7|transcript|NM_033041.4|protein_coding|3/4|c.211C>G|p.Arg71Gly|232/964|211/678|71/225||,G|upstream_gene_variant|MODIFIER|Aloxe3|Aloxe3|transcript|NM_011786.2|protein_coding||c.-4188C>G|||||4162|	REFCT:ALTCT:TTCT:ALTRT	NA:0:NA:0	16:4:20:0.2	Aloxe3	upstream_gene_variant	MODIFIER
68	chr11	69478909	.	A	C	.	.	INFO=TMP;ANN=C|intron_variant|MODIFIER|Dnah2|Dnah2|transcript|NM_001081330.1|protein_coding|29/85|c.4825-85T>G||||||	REFCT:ALTCT:TTCT:ALTRT	NA:0:NA:0	14:4:18:0.222222222222222	Dnah2	intron_variant	MODIFIER
69	chr11	69891067	.	C	A	.	.	INFO=TMP;ANN=A|intron_variant|MODIFIER|Acap1|Acap1|transcript|NM_153788.3|protein_coding|2/21|c.112-84G>T||||||	REFCT:ALTCT:TTCT:ALTRT	NA:0:NA:0	2:8:10:0.8	Acap1	intron_variant	MODIFIER
70	chr11	73404529	.	G	A	.	.	INFO=TMP;ANN=A|downstream_gene_variant|MODIFIER|Olfr75-ps1|Olfr75-ps1|transcript|NR_033528.1|pseudogene||n.*921C>T|||||921|,A|downstream_gene_variant|MODIFIER|Olfr75-ps1|Olfr75-ps1|transcript|NR_002859.2|pseudogene||n.*921C>T|||||921|,A|intergenic_region|MODIFIER|Olfr1-Olfr75-ps1|Olfr1-Olfr75-ps1|intergenic_region|Olfr1-Olfr75-ps1|||n.73404529G>A||||||	REFCT:ALTCT:TTCT:ALTRT	25:1:26:0.0384615384615385	17:7:24:0.291666666666667	Olfr75-ps1	downstream_gene_variant	MODIFIER
71	chr11	73404534	.	C	T	.	.	INFO=TMP;ANN=T|downstream_gene_variant|MODIFIER|Olfr75-ps1|Olfr75-ps1|transcript|NR_033528.1|pseudogene||n.*916G>A|||||916|,T|downstream_gene_variant|MODIFIER|Olfr75-ps1|Olfr75-ps1|transcript|NR_002859.2|pseudogene||n.*916G>A|||||916|,T|intergenic_region|MODIFIER|Olfr1-Olfr75-ps1|Olfr1-Olfr75-ps1|intergenic_region|Olfr1-Olfr75-ps1|||n.73404534C>T||||||	REFCT:ALTCT:TTCT:ALTRT	24:1:25:0.04	16:7:23:0.304347826086957	Olfr75-ps1	downstream_gene_variant	MODIFIER
72	chr11	79619438	.	C	A	.	.	INFO=TMP;ANN=A|intron_variant|MODIFIER|Rab11fip4|Rab11fip4|transcript|NM_175543.3|protein_coding|1/14|c.160-191C>A||||||,A|intron_variant|MODIFIER|Rab11fip4os1|Rab11fip4os1|transcript|NR_003283.1|pseudogene|1/2|n.264+3462G>T||||||	REFCT:ALTCT:TTCT:ALTRT	NA:0:NA:0	5:6:11:0.545454545454545	Rab11fip4	intron_variant	MODIFIER
73	chr11	89081756	.	G	C,T,A	.	.	INFO=TMP;ANN=A|intron_variant|MODIFIER|Gm525|Gm525|transcript|NM_001033266.2|protein_coding|2/3|c.156+6667G>A||||||,C|intron_variant|MODIFIER|Gm525|Gm525|transcript|NM_001033266.2|protein_coding|2/3|c.156+6667G>C||||||,T|intron_variant|MODIFIER|Gm525|Gm525|transcript|NM_001033266.2|protein_coding|2/3|c.156+6667G>T||||||	REFCT:ALTCT:TTCT:ALTRT	58:2:60:0.0333333333333333	25:5:30:0.166666666666667	Gm525	intron_variant	MODIFIER
74	chr11	94334170	.	C	T	.	.	INFO=TMP;ANN=T|intron_variant|MODIFIER|Ankrd40|Ankrd40|transcript|NM_027799.2|protein_coding|2/4|c.283+121C>T||||||,T|intron_variant|MODIFIER|Ankrd40|Ankrd40|transcript|NM_146024.1|protein_coding|2/4|c.283+121C>T||||||	REFCT:ALTCT:TTCT:ALTRT	19:1:20:0.05	10:4:14:0.285714285714286	Ankrd40	intron_variant	MODIFIER
77	chr11	101429692	.	C	G	.	.	INFO=TMP;ANN=G|upstream_gene_variant|MODIFIER|Ptges3l|Ptges3l|transcript|NM_026865.2|protein_coding||c.-5069G>C|||||4359|,G|intron_variant|MODIFIER|Rundc1|Rundc1|transcript|NM_172566.4|protein_coding|2/4|c.666+82C>G||||||	REFCT:ALTCT:TTCT:ALTRT	NA:0:NA:0	10:4:14:0.285714285714286	Ptges3l	upstream_gene_variant	MODIFIER
79	chr11	104724647	.	C	G	.	.	INFO=TMP;ANN=G|intergenic_region|MODIFIER|Itgb3-Efcab3|Itgb3-Efcab3|intergenic_region|Itgb3-Efcab3|||n.104724647C>G||||||	REFCT:ALTCT:TTCT:ALTRT	NA:0:NA:0	33:7:40:0.175	Itgb3-Efcab3	intergenic_region	MODIFIER
80	chr11	108931654	.	C	A	.	.	INFO=TMP;ANN=A|intron_variant|MODIFIER|Axin2|Axin2|transcript|NM_015732.4|protein_coding|3/10|c.956+75C>A||||||	REFCT:ALTCT:TTCT:ALTRT	NA:0:NA:0	9:8:17:0.470588235294118	Axin2	intron_variant	MODIFIER
81	chr11	109976789	rs217033749	C	A	.	.	INFO=TMP;ANN=A|intron_variant|MODIFIER|Abca8b|Abca8b|transcript|NM_013851.2|protein_coding|5/38|c.568-126G>T||||||;GENEINFO=27404:Abca8b;RSPOS=109976789;SAO=0;VC=snp;VP=050000080005000000000100;dbSNPBuildID=137	REFCT:ALTCT:TTCT:ALTRT	NA:0:NA:0	9:5:14:0.357142857142857	Abca8b	intron_variant	MODIFIER
82	chr11	119380130	.	T	A,C	.	.	INFO=TMP;ANN=A|intron_variant|MODIFIER|Slc26a11|Slc26a11|transcript|NM_178743.3|protein_coding|16/16|c.1679-55T>A||||||,C|intron_variant|MODIFIER|Slc26a11|Slc26a11|transcript|NM_178743.3|protein_coding|16/16|c.1679-55T>C||||||	REFCT:ALTCT:TTCT:ALTRT	NA:0:NA:0	28:4:32:0.125	Slc26a11	intron_variant	MODIFIER
83	chr11	119943067	.	C	T	.	.	INFO=TMP;ANN=T|upstream_gene_variant|MODIFIER|Baiap2|Baiap2|transcript|NM_001037755.3|protein_coding||c.-128C>T|||||25|,T|upstream_gene_variant|MODIFIER|Baiap2|Baiap2|transcript|NM_001037754.3|protein_coding||c.-128C>T|||||25|,T|upstream_gene_variant|MODIFIER|Baiap2|Baiap2|transcript|NM_130862.4|protein_coding||c.-128C>T|||||25|,T|intergenic_region|MODIFIER|Mir5098-Baiap2|Mir5098.2-Baiap2|interge…	REFCT:ALTCT:TTCT:ALTRT	NA:0:NA:0	6:6:12:0.5	Baiap2	upstream_gene_variant	MODIFIER
84	chr11	121329087	.	C	A	.	.	INFO=TMP;ANN=A|intron_variant|MODIFIER|Wdr45b|Wdr45b|transcript|NM_025793.3|protein_coding|8/9|c.807-173G>T||||||	REFCT:ALTCT:TTCT:ALTRT	NA:0:NA:0	23:4:27:0.148148148148148	Wdr45b	intron_variant	MODIFIER
85	chr12	3237740	.	C	G	.	.	INFO=TMP;ANN=G|intron_variant|MODIFIER|Rab10os|Rab10os|transcript|NR_015551.1|pseudogene|3/6|n.337+80C>G||||||	REFCT:ALTCT:TTCT:ALTRT	NA:0:NA:0	9:6:15:0.4	Rab10os	intron_variant	MODIFIER
86	chr12	4707860	.	C	T	.	.	INFO=TMP;ANN=T|intron_variant|MODIFIER|Itsn2|Itsn2|transcript|NM_001198968.2|protein_coding|35/39|c.4437+115C>T||||||,T|intron_variant|MODIFIER|Itsn2|Itsn2|transcript|NM_011365.4|protein_coding|34/38|c.4356+115C>T||||||	REFCT:ALTCT:TTCT:ALTRT	NA:0:NA:0	6:5:11:0.454545454545455	Itsn2	intron_variant	MODIFIER
87	chr12	8538793	.	A	T,G	.	.	INFO=TMP;ANN=T|missense_variant|MODERATE|Slc7a15|Slc7a15|transcript|NM_001038660.2|protein_coding|1/6|c.753T>A|p.Asn251Lys|774/2350|753/1467|251/488||,T|missense_variant|MODERATE|Slc7a15|Slc7a15|transcript|NM_001286385.1|protein_coding|1/2|c.753T>A|p.Asn251Lys|774/1086|753/822|251/273||,G|synonymous_variant|LOW|Slc7a15|Slc7a15|transcript|NM_001038660.2|protein_coding|1/6|c.753T>C|p.Asn251Asn|774/…	REFCT:ALTCT:TTCT:ALTRT	NA:0:NA:0	35:4:39:0.102564102564103	Slc7a15	intron_variant	MODIFIER
88	chr12	18907861	.	T	G	.	.	INFO=TMP;ANN=G|intergenic_region|MODIFIER|5730507C01Rik-1700030C10Rik|5730507C01Rik-1700030C10Rik|intergenic_region|5730507C01Rik-1700030C10Rik|||n.18907861T>G||||||	REFCT:ALTCT:TTCT:ALTRT	38:1:39:0.0256410256410256	29:4:33:0.121212121212121	5730507C01Rik-1700030C10Rik	intergenic_region	MODIFIER
89	chr12	19527904	.	A	G	.	.	INFO=TMP;ANN=G|intergenic_region|MODIFIER|5730507C01Rik-1700030C10Rik|5730507C01Rik-1700030C10Rik|intergenic_region|5730507C01Rik-1700030C10Rik|||n.19527904A>G||||||	REFCT:ALTCT:TTCT:ALTRT	24:1:25:0.04	16:4:20:0.2	5730507C01Rik-1700030C10Rik	intergenic_region	MODIFIER
90	chr12	22696964	.	T	C	.	.	INFO=TMP;ANN=C|intergenic_region|MODIFIER|Gm4425-2410018L13Rik|Gm4425-2410018L13Rik|intergenic_region|Gm4425-2410018L13Rik|||n.22696964T>C||||||	REFCT:ALTCT:TTCT:ALTRT	NA:0:NA:0	33:5:38:0.131578947368421	Gm4425-2410018L13Rik	intergenic_region	MODIFIER
91	chr12	22958299	.	T	C	.	.	INFO=TMP;ANN=C|intron_variant|MODIFIER|2410018L13Rik|2410018L13Rik|transcript|NR_015504.1|pseudogene|3/3|n.566+53A>G||||||	REFCT:ALTCT:TTCT:ALTRT	20:1:21:0.0476190476190476	21:4:25:0.16	2410018L13Rik	intron_variant	MODIFIER
92	chr12	23253602	.	T	C	.	.	INFO=TMP;ANN=C|intergenic_region|MODIFIER|2410018L13Rik-9030624G23Rik|2410018L13Rik-9030624G23Rik|intergenic_region|2410018L13Rik-9030624G23Rik|||n.23253602T>C||||||	REFCT:ALTCT:TTCT:ALTRT	54:2:56:0.0357142857142857	44:5:49:0.102040816326531	2410018L13Rik-9030624G23Rik	intergenic_region	MODIFIER
93	chr12	24306328	.	A	C	.	.	INFO=TMP;ANN=C|intergenic_region|MODIFIER|9030624G23Rik-Taf1b|9030624G23Rik-Taf1b|intergenic_region|9030624G23Rik-Taf1b|||n.24306328A>C||||||	REFCT:ALTCT:TTCT:ALTRT	39:2:41:0.0487804878048781	43:6:49:0.122448979591837	9030624G23Rik-Taf1b	intergenic_region	MODIFIER
94	chr12	49390370	.	A	C,G	.	.	INFO=TMP;ANN=C|downstream_gene_variant|MODIFIER|Foxg1|Foxg1|transcript|NM_001160112.1|protein_coding||c.*4439A>C|||||3503|,G|downstream_gene_variant|MODIFIER|Foxg1|Foxg1|transcript|NM_001160112.1|protein_coding||c.*4439A>G|||||3503|,C|downstream_gene_variant|MODIFIER|Foxg1|Foxg1|transcript|NM_008241.2|protein_coding||c.*4439A>C|||||3503|,G|downstream_gene_variant|MODIFIER|Foxg1|Foxg1|transcript|N…	REFCT:ALTCT:TTCT:ALTRT	NA:0:NA:0	26:4:30:0.133333333333333	Foxg1	downstream_gene_variant	MODIFIER
95	chr12	57714230	.	T	G	.	.	INFO=TMP;ANN=G|intron_variant|MODIFIER|Ttc6|Ttc6|transcript|NM_001312644.1|protein_coding|27/31|c.4676+89T>G||||||	REFCT:ALTCT:TTCT:ALTRT	NA:0:NA:0	13:4:17:0.235294117647059	Ttc6	intron_variant	MODIFIER
96	chr12	65253403	.	G	A	.	.	INFO=TMP;ANN=A|intergenic_region|MODIFIER|Wdr20rt-Rpl10l|Wdr20rt-Rpl10l|intergenic_region|Wdr20rt-Rpl10l|||n.65253403G>A||||||	REFCT:ALTCT:TTCT:ALTRT	NA:0:NA:0	7:7:14:0.5	Wdr20rt-Rpl10l	intergenic_region	MODIFIER
97	chr12	67059212	.	G	A,T	.	.	INFO=TMP;ANN=A|intron_variant|MODIFIER|Mdga2|Mdga2|transcript|NM_001193266.1|protein_coding|1/16|c.73+161758C>T||||||,T|intron_variant|MODIFIER|Mdga2|Mdga2|transcript|NM_001193266.1|protein_coding|1/16|c.73+161758C>A||||||,A|intron_variant|MODIFIER|Mdga2|Mdga2|transcript|NM_207010.2|protein_coding|1/15|c.73+161758C>T||||||,T|intron_variant|MODIFIER|Mdga2|Mdga2|transcript|NM_207010.2|protein_codin…	REFCT:ALTCT:TTCT:ALTRT	29:1:30:0.0333333333333333	39:6:45:0.133333333333333	Mdga2	intron_variant	MODIFIER
98	chr12	67059233	.	G	A,T,C	.	.	INFO=TMP;ANN=A|intron_variant|MODIFIER|Mdga2|Mdga2|transcript|NM_001193266.1|protein_coding|1/16|c.73+161737C>T||||||,C|intron_variant|MODIFIER|Mdga2|Mdga2|transcript|NM_001193266.1|protein_coding|1/16|c.73+161737C>G||||||,T|intron_variant|MODIFIER|Mdga2|Mdga2|transcript|NM_001193266.1|protein_coding|1/16|c.73+161737C>A||||||,A|intron_variant|MODIFIER|Mdga2|Mdga2|transcript|NM_207010.2|protein_co…	REFCT:ALTCT:TTCT:ALTRT	NA:0:NA:0	18:4:22:0.181818181818182	Mdga2	intron_variant	MODIFIER
99	chr12	67059305	.	A	T,G	.	.	INFO=TMP;ANN=G|intron_variant|MODIFIER|Mdga2|Mdga2|transcript|NM_001193266.1|protein_coding|1/16|c.73+161665T>C||||||,T|intron_variant|MODIFIER|Mdga2|Mdga2|transcript|NM_001193266.1|protein_coding|1/16|c.73+161665T>A||||||,G|intron_variant|MODIFIER|Mdga2|Mdga2|transcript|NM_207010.2|protein_coding|1/15|c.73+161665T>C||||||,T|intron_variant|MODIFIER|Mdga2|Mdga2|transcript|NM_207010.2|protein_codin…	REFCT:ALTCT:TTCT:ALTRT	NA:0:NA:0	40:5:45:0.111111111111111	Mdga2	intron_variant	MODIFIER
100	chr12	67059311	.	C	T,G,A	.	.	INFO=TMP;ANN=A|intron_variant|MODIFIER|Mdga2|Mdga2|transcript|NM_001193266.1|protein_coding|1/16|c.73+161659G>T||||||,G|intron_variant|MODIFIER|Mdga2|Mdga2|transcript|NM_001193266.1|protein_coding|1/16|c.73+161659G>C||||||,T|intron_variant|MODIFIER|Mdga2|Mdga2|transcript|NM_001193266.1|protein_coding|1/16|c.73+161659G>A||||||,A|intron_variant|MODIFIER|Mdga2|Mdga2|transcript|NM_207010.2|protein_co…	REFCT:ALTCT:TTCT:ALTRT	45:2:47:0.0425531914893617	44:5:49:0.102040816326531	Mdga2	intron_variant	MODIFIER
101	chr12	67059322	.	G	C,A,T	.	.	INFO=TMP;ANN=A|intron_variant|MODIFIER|Mdga2|Mdga2|transcript|NM_001193266.1|protein_coding|1/16|c.73+161648C>T||||||,C|intron_variant|MODIFIER|Mdga2|Mdga2|transcript|NM_001193266.1|protein_coding|1/16|c.73+161648C>G||||||,T|intron_variant|MODIFIER|Mdga2|Mdga2|transcript|NM_001193266.1|protein_coding|1/16|c.73+161648C>A||||||,A|intron_variant|MODIFIER|Mdga2|Mdga2|transcript|NM_207010.2|protein_co…	REFCT:ALTCT:TTCT:ALTRT	59:1:60:0.0166666666666667	47:10:57:0.175438596491228	Mdga2	intron_variant	MODIFIER
102	chr12	67059401	.	T	G,C,A	.	.	INFO=TMP;ANN=A|intron_variant|MODIFIER|Mdga2|Mdga2|transcript|NM_001193266.1|protein_coding|1/16|c.73+161569A>T||||||,C|intron_variant|MODIFIER|Mdga2|Mdga2|transcript|NM_001193266.1|protein_coding|1/16|c.73+161569A>G||||||,G|intron_variant|MODIFIER|Mdga2|Mdga2|transcript|NM_001193266.1|protein_coding|1/16|c.73+161569A>C||||||,A|intron_variant|MODIFIER|Mdga2|Mdga2|transcript|NM_207010.2|protein_co…	REFCT:ALTCT:TTCT:ALTRT	105:3:108:0.0277777777777778	116:13:129:0.10077519379845	Mdga2	intron_variant	MODIFIER
103	chr12	67059668	rs33900140	C	A,T,G	.	.	INFO=TMP;ANN=A|intron_variant|MODIFIER|Mdga2|Mdga2|transcript|NM_001193266.1|protein_coding|1/16|c.73+161302G>T||||||,G|intron_variant|MODIFIER|Mdga2|Mdga2|transcript|NM_001193266.1|protein_coding|1/16|c.73+161302G>C||||||,T|intron_variant|MODIFIER|Mdga2|Mdga2|transcript|NM_001193266.1|protein_coding|1/16|c.73+161302G>A||||||,A|intron_variant|MODIFIER|Mdga2|Mdga2|transcript|NM_207010.2|protein_co…	REFCT:ALTCT:TTCT:ALTRT	39:2:41:0.0487804878048781	48:11:59:0.186440677966102	Mdga2	intron_variant	MODIFIER
104	chr12	67059671	rs33898304	G	C,A	.	.	INFO=TMP;ANN=A|intron_variant|MODIFIER|Mdga2|Mdga2|transcript|NM_001193266.1|protein_coding|1/16|c.73+161299C>T||||||,C|intron_variant|MODIFIER|Mdga2|Mdga2|transcript|NM_001193266.1|protein_coding|1/16|c.73+161299C>G||||||,A|intron_variant|MODIFIER|Mdga2|Mdga2|transcript|NM_207010.2|protein_coding|1/15|c.73+161299C>T||||||,C|intron_variant|MODIFIER|Mdga2|Mdga2|transcript|NM_207010.2|protein_codin…	REFCT:ALTCT:TTCT:ALTRT	35:1:36:0.0277777777777778	52:7:59:0.11864406779661	Mdga2	intron_variant	MODIFIER
105	chr12	67059686	.	C	T,A	.	.	INFO=TMP;ANN=A|intron_variant|MODIFIER|Mdga2|Mdga2|transcript|NM_001193266.1|protein_coding|1/16|c.73+161284G>T||||||,T|intron_variant|MODIFIER|Mdga2|Mdga2|transcript|NM_001193266.1|protein_coding|1/16|c.73+161284G>A||||||,A|intron_variant|MODIFIER|Mdga2|Mdga2|transcript|NM_207010.2|protein_coding|1/15|c.73+161284G>T||||||,T|intron_variant|MODIFIER|Mdga2|Mdga2|transcript|NM_207010.2|protein_codin…	REFCT:ALTCT:TTCT:ALTRT	22:1:23:0.0434782608695652	31:8:39:0.205128205128205	Mdga2	intron_variant	MODIFIER
106	chr12	67059689	rs108878061	A	T,C	.	.	INFO=TMP;ANN=C|intron_variant|MODIFIER|Mdga2|Mdga2|transcript|NM_001193266.1|protein_coding|1/16|c.73+161281T>G||||||,T|intron_variant|MODIFIER|Mdga2|Mdga2|transcript|NM_001193266.1|protein_coding|1/16|c.73+161281T>A||||||,C|intron_variant|MODIFIER|Mdga2|Mdga2|transcript|NM_207010.2|protein_coding|1/15|c.73+161281T>G||||||,T|intron_variant|MODIFIER|Mdga2|Mdga2|transcript|NM_207010.2|protein_codin…	REFCT:ALTCT:TTCT:ALTRT	NA:0:NA:0	35:4:39:0.102564102564103	Mdga2	intron_variant	MODIFIER
107	chr12	67059722	.	A	T,C,G	.	.	INFO=TMP;ANN=C|intron_variant|MODIFIER|Mdga2|Mdga2|transcript|NM_001193266.1|protein_coding|1/16|c.73+161248T>G||||||,G|intron_variant|MODIFIER|Mdga2|Mdga2|transcript|NM_001193266.1|protein_coding|1/16|c.73+161248T>C||||||,T|intron_variant|MODIFIER|Mdga2|Mdga2|transcript|NM_001193266.1|protein_coding|1/16|c.73+161248T>A||||||,C|intron_variant|MODIFIER|Mdga2|Mdga2|transcript|NM_207010.2|protein_co…	REFCT:ALTCT:TTCT:ALTRT	NA:0:NA:0	29:4:33:0.121212121212121	Mdga2	intron_variant	MODIFIER
108	chr12	67059727	.	C	T,A,G	.	.	INFO=TMP;ANN=A|intron_variant|MODIFIER|Mdga2|Mdga2|transcript|NM_001193266.1|protein_coding|1/16|c.73+161243G>T||||||,G|intron_variant|MODIFIER|Mdga2|Mdga2|transcript|NM_001193266.1|protein_coding|1/16|c.73+161243G>C||||||,T|intron_variant|MODIFIER|Mdga2|Mdga2|transcript|NM_001193266.1|protein_coding|1/16|c.73+161243G>A||||||,A|intron_variant|MODIFIER|Mdga2|Mdga2|transcript|NM_207010.2|protein_co…	REFCT:ALTCT:TTCT:ALTRT	NA:0:NA:0	27:8:35:0.228571428571429	Mdga2	intron_variant	MODIFIER
109	chr12	67059739	.	G	C,T,A	.	.	INFO=TMP;ANN=A|intron_variant|MODIFIER|Mdga2|Mdga2|transcript|NM_001193266.1|protein_coding|1/16|c.73+161231C>T||||||,C|intron_variant|MODIFIER|Mdga2|Mdga2|transcript|NM_001193266.1|protein_coding|1/16|c.73+161231C>G||||||,T|intron_variant|MODIFIER|Mdga2|Mdga2|transcript|NM_001193266.1|protein_coding|1/16|c.73+161231C>A||||||,A|intron_variant|MODIFIER|Mdga2|Mdga2|transcript|NM_207010.2|protein_co…	REFCT:ALTCT:TTCT:ALTRT	NA:0:NA:0	30:5:35:0.142857142857143	Mdga2	intron_variant	MODIFIER
110	chr12	67059743	.	C	A,T	.	.	INFO=TMP;ANN=A|intron_variant|MODIFIER|Mdga2|Mdga2|transcript|NM_001193266.1|protein_coding|1/16|c.73+161227G>T||||||,T|intron_variant|MODIFIER|Mdga2|Mdga2|transcript|NM_001193266.1|protein_coding|1/16|c.73+161227G>A||||||,A|intron_variant|MODIFIER|Mdga2|Mdga2|transcript|NM_207010.2|protein_coding|1/15|c.73+161227G>T||||||,T|intron_variant|MODIFIER|Mdga2|Mdga2|transcript|NM_207010.2|protein_codin…	REFCT:ALTCT:TTCT:ALTRT	NA:0:NA:0	23:11:34:0.323529411764706	Mdga2	intron_variant	MODIFIER
111	chr12	67059767	.	G	T,A,C	.	.	INFO=TMP;ANN=A|intron_variant|MODIFIER|Mdga2|Mdga2|transcript|NM_001193266.1|protein_coding|1/16|c.73+161203C>T||||||,C|intron_variant|MODIFIER|Mdga2|Mdga2|transcript|NM_001193266.1|protein_coding|1/16|c.73+161203C>G||||||,T|intron_variant|MODIFIER|Mdga2|Mdga2|transcript|NM_001193266.1|protein_coding|1/16|c.73+161203C>A||||||,A|intron_variant|MODIFIER|Mdga2|Mdga2|transcript|NM_207010.2|protein_co…	REFCT:ALTCT:TTCT:ALTRT	NA:0:NA:0	27:4:31:0.129032258064516	Mdga2	intron_variant	MODIFIER
112	chr12	67059768	.	G	T,A	.	.	INFO=TMP;ANN=A|intron_variant|MODIFIER|Mdga2|Mdga2|transcript|NM_001193266.1|protein_coding|1/16|c.73+161202C>T||||||,T|intron_variant|MODIFIER|Mdga2|Mdga2|transcript|NM_001193266.1|protein_coding|1/16|c.73+161202C>A||||||,A|intron_variant|MODIFIER|Mdga2|Mdga2|transcript|NM_207010.2|protein_coding|1/15|c.73+161202C>T||||||,T|intron_variant|MODIFIER|Mdga2|Mdga2|transcript|NM_207010.2|protein_codin…	REFCT:ALTCT:TTCT:ALTRT	NA:0:NA:0	25:4:29:0.137931034482759	Mdga2	intron_variant	MODIFIER
113	chr12	67059790	.	A	G,C	.	.	INFO=TMP;ANN=C|intron_variant|MODIFIER|Mdga2|Mdga2|transcript|NM_001193266.1|protein_coding|1/16|c.73+161180T>G||||||,G|intron_variant|MODIFIER|Mdga2|Mdga2|transcript|NM_001193266.1|protein_coding|1/16|c.73+161180T>C||||||,C|intron_variant|MODIFIER|Mdga2|Mdga2|transcript|NM_207010.2|protein_coding|1/15|c.73+161180T>G||||||,G|intron_variant|MODIFIER|Mdga2|Mdga2|transcript|NM_207010.2|protein_codin…	REFCT:ALTCT:TTCT:ALTRT	NA:0:NA:0	19:4:23:0.173913043478261	Mdga2	intron_variant	MODIFIER
114	chr12	67059798	.	G	T,C,A	.	.	INFO=TMP;ANN=A|intron_variant|MODIFIER|Mdga2|Mdga2|transcript|NM_001193266.1|protein_coding|1/16|c.73+161172C>T||||||,C|intron_variant|MODIFIER|Mdga2|Mdga2|transcript|NM_001193266.1|protein_coding|1/16|c.73+161172C>G||||||,T|intron_variant|MODIFIER|Mdga2|Mdga2|transcript|NM_001193266.1|protein_coding|1/16|c.73+161172C>A||||||,A|intron_variant|MODIFIER|Mdga2|Mdga2|transcript|NM_207010.2|protein_co…	REFCT:ALTCT:TTCT:ALTRT	NA:0:NA:0	22:4:26:0.153846153846154	Mdga2	intron_variant	MODIFIER
115	chr12	74803953	.	A	T,G,C	.	.	INFO=TMP;ANN=C|intergenic_region|MODIFIER|Dbpht2-Kcnh5|Dbpht2-Kcnh5|intergenic_region|Dbpht2-Kcnh5|||n.74803953A>C||||||,G|intergenic_region|MODIFIER|Dbpht2-Kcnh5|Dbpht2-Kcnh5|intergenic_region|Dbpht2-Kcnh5|||n.74803953A>G||||||,T|intergenic_region|MODIFIER|Dbpht2-Kcnh5|Dbpht2-Kcnh5|intergenic_region|Dbpht2-Kcnh5|||n.74803953A>T||||||	REFCT:ALTCT:TTCT:ALTRT	NA:0:NA:0	38:8:46:0.173913043478261	Dbpht2-Kcnh5	intergenic_region	MODIFIER
116	chr12	74803959	.	C	T,G	.	.	INFO=TMP;ANN=G|intergenic_region|MODIFIER|Dbpht2-Kcnh5|Dbpht2-Kcnh5|intergenic_region|Dbpht2-Kcnh5|||n.74803959C>G||||||,T|intergenic_region|MODIFIER|Dbpht2-Kcnh5|Dbpht2-Kcnh5|intergenic_region|Dbpht2-Kcnh5|||n.74803959C>T||||||	REFCT:ALTCT:TTCT:ALTRT	20:1:21:0.0476190476190476	35:8:43:0.186046511627907	Dbpht2-Kcnh5	intergenic_region	MODIFIER
117	chr12	74804244	.	G	A,T	.	.	INFO=TMP;ANN=A|intergenic_region|MODIFIER|Dbpht2-Kcnh5|Dbpht2-Kcnh5|intergenic_region|Dbpht2-Kcnh5|||n.74804244G>A||||||,T|intergenic_region|MODIFIER|Dbpht2-Kcnh5|Dbpht2-Kcnh5|intergenic_region|Dbpht2-Kcnh5|||n.74804244G>T||||||	REFCT:ALTCT:TTCT:ALTRT	22:1:23:0.0434782608695652	33:4:37:0.108108108108108	Dbpht2-Kcnh5	intergenic_region	MODIFIER
118	chr12	74804260	.	C	T,A,G	.	.	INFO=TMP;ANN=A|intergenic_region|MODIFIER|Dbpht2-Kcnh5|Dbpht2-Kcnh5|intergenic_region|Dbpht2-Kcnh5|||n.74804260C>A||||||,G|intergenic_region|MODIFIER|Dbpht2-Kcnh5|Dbpht2-Kcnh5|intergenic_region|Dbpht2-Kcnh5|||n.74804260C>G||||||,T|intergenic_region|MODIFIER|Dbpht2-Kcnh5|Dbpht2-Kcnh5|intergenic_region|Dbpht2-Kcnh5|||n.74804260C>T||||||	REFCT:ALTCT:TTCT:ALTRT	30:1:31:0.032258064516129	48:10:58:0.172413793103448	Dbpht2-Kcnh5	intergenic_region	MODIFIER
119	chr12	74804288	.	C	T,A	.	.	INFO=TMP;ANN=A|intergenic_region|MODIFIER|Dbpht2-Kcnh5|Dbpht2-Kcnh5|intergenic_region|Dbpht2-Kcnh5|||n.74804288C>A||||||,T|intergenic_region|MODIFIER|Dbpht2-Kcnh5|Dbpht2-Kcnh5|intergenic_region|Dbpht2-Kcnh5|||n.74804288C>T||||||	REFCT:ALTCT:TTCT:ALTRT	29:1:30:0.0333333333333333	60:10:70:0.142857142857143	Dbpht2-Kcnh5	intergenic_region	MODIFIER
120	chr12	74804350	.	G	T,A	.	.	INFO=TMP;ANN=A|intergenic_region|MODIFIER|Dbpht2-Kcnh5|Dbpht2-Kcnh5|intergenic_region|Dbpht2-Kcnh5|||n.74804350G>A||||||,T|intergenic_region|MODIFIER|Dbpht2-Kcnh5|Dbpht2-Kcnh5|intergenic_region|Dbpht2-Kcnh5|||n.74804350G>T||||||	REFCT:ALTCT:TTCT:ALTRT	36:1:37:0.027027027027027	53:6:59:0.101694915254237	Dbpht2-Kcnh5	intergenic_region	MODIFIER
121	chr12	78226934	.	T	G,A	.	.	INFO=TMP;ANN=A|intron_variant|MODIFIER|Gphn|Gphn|transcript|NM_145965.2|protein_coding|1/22|c.64+93T>A||||||,G|intron_variant|MODIFIER|Gphn|Gphn|transcript|NM_145965.2|protein_coding|1/22|c.64+93T>G||||||,A|intron_variant|MODIFIER|Gphn|Gphn|transcript|NM_172952.3|protein_coding|1/23|c.64+93T>A||||||,G|intron_variant|MODIFIER|Gphn|Gphn|transcript|NM_172952.3|protein_coding|1/23|c.64+93T>G||||||	REFCT:ALTCT:TTCT:ALTRT	43:1:44:0.0227272727272727	23:4:27:0.148148148148148	Gphn	intron_variant	MODIFIER
122	chr12	103820228	.	C	G	.	.	INFO=TMP;ANN=G|intergenic_region|MODIFIER|Serpina1d-Serpina1a|Serpina1d-Serpina1a|intergenic_region|Serpina1d-Serpina1a|||n.103820228C>G||||||	REFCT:ALTCT:TTCT:ALTRT	52:2:54:0.037037037037037	38:5:43:0.116279069767442	Serpina1d-Serpina1a	intergenic_region	MODIFIER
123	chr12	108345401	.	C	A	.	.	INFO=TMP;ANN=A|intron_variant|MODIFIER|Cyp46a1|Cyp46a1|transcript|NM_010010.1|protein_coding|3/14|c.283-173C>A||||||	REFCT:ALTCT:TTCT:ALTRT	NA:0:NA:0	21:6:27:0.222222222222222	Cyp46a1	intron_variant	MODIFIER
124	chr12	109908676	.	A	G	.	.	INFO=TMP;ANN=G|intergenic_region|MODIFIER|Mirg-3110009F21Rik|Mirg-3110009F21Rik|intergenic_region|Mirg-3110009F21Rik|||n.109908676A>G||||||	REFCT:ALTCT:TTCT:ALTRT	NA:0:NA:0	9:4:13:0.307692307692308	Mirg-3110009F21Rik	intergenic_region	MODIFIER
125	chr12	109908711	.	G	T	.	.	INFO=TMP;ANN=T|intergenic_region|MODIFIER|Mirg-3110009F21Rik|Mirg-3110009F21Rik|intergenic_region|Mirg-3110009F21Rik|||n.109908711G>T||||||	REFCT:ALTCT:TTCT:ALTRT	NA:0:NA:0	11:4:15:0.266666666666667	Mirg-3110009F21Rik	intergenic_region	MODIFIER
126	chr13	21673927	.	C	T	.	.	INFO=TMP;ANN=T|downstream_gene_variant|MODIFIER|Olfr1359|Olfr1359|transcript|NM_001011820.1|protein_coding||c.*74G>A|||||74|,T|downstream_gene_variant|MODIFIER|Olfr1360|Olfr1360|transcript|NM_146543.2|protein_coding||c.*74G>A|||||74|,T|intergenic_region|MODIFIER|Olfr1361-Olfr1359|Olfr1361-Olfr1359|intergenic_region|Olfr1361-Olfr1359|||n.21673927C>T||||||	REFCT:ALTCT:TTCT:ALTRT	48:2:50:0.04	42:10:52:0.192307692307692	Olfr1359	downstream_gene_variant	MODIFIER
127	chr13	33964689	.	T	G,A	.	.	INFO=TMP;ANN=A|5_prime_UTR_variant|MODIFIER|Nqo2|Nqo2|transcript|NM_001163241.1|protein_coding|1/7|c.-193T>A|||||3582|,G|5_prime_UTR_variant|MODIFIER|Nqo2|Nqo2|transcript|NM_001163241.1|protein_coding|1/7|c.-193T>G|||||3582|,A|5_prime_UTR_variant|MODIFIER|Nqo2|Nqo2|transcript|NM_001163239.1|protein_coding|1/6|c.-237T>A|||||7748|,G|5_prime_UTR_variant|MODIFIER|Nqo2|Nqo2|transcript|NM_001163239.1|p…	REFCT:ALTCT:TTCT:ALTRT	NA:0:NA:0	12:4:16:0.25	Nqo2	5_prime_UTR_variant	MODIFIER
128	chr13	34993192	.	T	A	.	.	INFO=TMP;ANN=A|missense_variant|MODERATE|Eci2|Eci2|transcript|NM_001110331.1|protein_coding|2/10|c.83A>T|p.His28Leu|170/1426|83/1176|28/391||,A|5_prime_UTR_variant|MODIFIER|Eci2|Eci2|transcript|NM_011868.3|protein_coding|2/10|c.-17A>T|||||17|,A|non_coding_transcript_exon_variant|MODIFIER|Eci2|Eci2|transcript|NR_073427.1|pseudogene|2/10|n.160A>T||||||	REFCT:ALTCT:TTCT:ALTRT	NA:0:NA:0	73:15:88:0.170454545454545	Eci2	5_prime_UTR_variant	MODIFIER
130	chr13	50643261	.	C	G	.	.	INFO=TMP;ANN=G|5_prime_UTR_variant|MODIFIER|Gm904|Gm904|transcript|NM_001033770.1|protein_coding|1/4|c.-11C>G|||||11|	REFCT:ALTCT:TTCT:ALTRT	76:1:77:0.012987012987013	47:13:60:0.216666666666667	Gm904	5_prime_UTR_variant	MODIFIER
131	chr13	54589532	.	A	T	.	.	INFO=TMP;ANN=T|upstream_gene_variant|MODIFIER|Higd2a|Higd2a|transcript|NM_025933.3|protein_coding||c.-734A>T|||||699|,T|downstream_gene_variant|MODIFIER|Cltb|Cltb|transcript|NM_028870.3|protein_coding||c.*4339T>A|||||3407|,T|intron_variant|MODIFIER|Nop16|Nop16|transcript|NM_178605.4|protein_coding|2/4|c.216+131T>A||||||	REFCT:ALTCT:TTCT:ALTRT	NA:0:NA:0	8:4:12:0.333333333333333	Higd2a	upstream_gene_variant	MODIFIER
132	chr13	55499061	.	A	C	.	.	INFO=TMP;ANN=C|intron_variant|MODIFIER|Pdlim7|Pdlim7|transcript|NM_001114088.2|protein_coding|11/12|c.1171+40T>G||||||	REFCT:ALTCT:TTCT:ALTRT	45:2:47:0.0425531914893617	43:5:48:0.104166666666667	Pdlim7	intron_variant	MODIFIER
133	chr13	60940768	.	G	T	.	.	INFO=TMP;ANN=T|upstream_gene_variant|MODIFIER|Ctla2a|Ctla2a|transcript|NM_007796.2|protein_coding||c.-4237C>A|||||4143|,T|upstream_gene_variant|MODIFIER|Ctla2a|Ctla2a|transcript|NM_001145799.1|protein_coding||c.-4724C>A|||||4202|,T|intron_variant|MODIFIER|Tpbpa|Tpbpa|transcript|NM_009411.4|protein_coding|1/4|c.-11-69C>A||||||	REFCT:ALTCT:TTCT:ALTRT	NA:0:NA:0	27:19:46:0.41304347826087	Ctla2a	upstream_gene_variant	MODIFIER
134	chr13	62008685	.	G	A	.	.	INFO=TMP;ANN=A|intergenic_region|MODIFIER|BC052688-Zfp808|BC052688-Zfp808|intergenic_region|BC052688-Zfp808|||n.62008685G>A||||||	REFCT:ALTCT:TTCT:ALTRT	NA:0:NA:0	32:4:36:0.111111111111111	BC052688-Zfp808	intergenic_region	MODIFIER
135	chr13	65803895	.	C	A	.	.	INFO=TMP;ANN=A|intergenic_region|MODIFIER|Zfp369-Gm10324|Zfp369-Gm10324|intergenic_region|Zfp369-Gm10324|||n.65803895C>A||||||	REFCT:ALTCT:TTCT:ALTRT	NA:0:NA:0	34:5:39:0.128205128205128	Zfp369-Gm10324	intergenic_region	MODIFIER
136	chr13	67399585	.	A	C	.	.	INFO=TMP;ANN=C|intron_variant|MODIFIER|Zfp429|Zfp429|transcript|NM_001080941.1|protein_coding|1/3|c.36+111T>G||||||	REFCT:ALTCT:TTCT:ALTRT	26:1:27:0.037037037037037	16:6:22:0.272727272727273	Zfp429	intron_variant	MODIFIER
137	chr13	104313910	.	G	T	.	.	INFO=TMP;ANN=T|intron_variant|MODIFIER|Adamts6|Adamts6|transcript|NM_001081020.2|protein_coding|6/24|c.927+191G>T||||||,T|intron_variant|MODIFIER|Adamts6|Adamts6|transcript|NR_136938.1|pseudogene|6/26|n.1379+191G>T||||||	REFCT:ALTCT:TTCT:ALTRT	NA:0:NA:0	11:8:19:0.421052631578947	Adamts6	intron_variant	MODIFIER
138	chr13	113794840	.	C	G	.	.	INFO=TMP;ANN=G|intron_variant|MODIFIER|Arl15|Arl15|transcript|NM_172595.4|protein_coding|1/4|c.48+144C>G||||||	REFCT:ALTCT:TTCT:ALTRT	NA:0:NA:0	9:4:13:0.307692307692308	Arl15	intron_variant	MODIFIER
139	chr13	113794843	.	C	G	.	.	INFO=TMP;ANN=G|intron_variant|MODIFIER|Arl15|Arl15|transcript|NM_172595.4|protein_coding|1/4|c.48+147C>G||||||	REFCT:ALTCT:TTCT:ALTRT	NA:0:NA:0	7:4:11:0.363636363636364	Arl15	intron_variant	MODIFIER
140	chr13	119596883	.	G	T	.	.	INFO=TMP;ANN=T|intron_variant|MODIFIER|Tmem267|Tmem267|transcript|NM_001039244.3|protein_coding|2/2|c.382-12309G>T||||||,T|intron_variant|MODIFIER|Tmem267|Tmem267|transcript|NM_001177666.1|protein_coding|2/3|c.382-12309G>T||||||	REFCT:ALTCT:TTCT:ALTRT	NA:0:NA:0	25:4:29:0.137931034482759	Tmem267	intron_variant	MODIFIER
141	chr13	119596887	.	T	G	.	.	INFO=TMP;ANN=G|intron_variant|MODIFIER|Tmem267|Tmem267|transcript|NM_001039244.3|protein_coding|2/2|c.382-12305T>G||||||,G|intron_variant|MODIFIER|Tmem267|Tmem267|transcript|NM_001177666.1|protein_coding|2/3|c.382-12305T>G||||||	REFCT:ALTCT:TTCT:ALTRT	NA:0:NA:0	24:4:28:0.142857142857143	Tmem267	intron_variant	MODIFIER
142	chr13	119598244	.	T	A	.	.	INFO=TMP;ANN=A|intron_variant|MODIFIER|Tmem267|Tmem267|transcript|NM_001039244.3|protein_coding|2/2|c.382-10948T>A||||||,A|intron_variant|MODIFIER|Tmem267|Tmem267|transcript|NM_001177666.1|protein_coding|2/3|c.382-10948T>A||||||	REFCT:ALTCT:TTCT:ALTRT	NA:0:NA:0	9:4:13:0.307692307692308	Tmem267	intron_variant	MODIFIER
143	chr13	119601965	.	C	T,G	.	.	INFO=TMP;ANN=G|intron_variant|MODIFIER|Tmem267|Tmem267|transcript|NM_001039244.3|protein_coding|2/2|c.382-7227C>G||||||,T|intron_variant|MODIFIER|Tmem267|Tmem267|transcript|NM_001039244.3|protein_coding|2/2|c.382-7227C>T||||||,G|intron_variant|MODIFIER|Tmem267|Tmem267|transcript|NM_001177666.1|protein_coding|2/3|c.382-7227C>G||||||,T|intron_variant|MODIFIER|Tmem267|Tmem267|transcript|NM_001177666…	REFCT:ALTCT:TTCT:ALTRT	NA:0:NA:0	9:4:13:0.307692307692308	Tmem267	intron_variant	MODIFIER
144	chr13	119601990	.	G	T	.	.	INFO=TMP;ANN=T|intron_variant|MODIFIER|Tmem267|Tmem267|transcript|NM_001039244.3|protein_coding|2/2|c.382-7202G>T||||||,T|intron_variant|MODIFIER|Tmem267|Tmem267|transcript|NM_001177666.1|protein_coding|2/3|c.382-7202G>T||||||	REFCT:ALTCT:TTCT:ALTRT	NA:0:NA:0	16:4:20:0.2	Tmem267	intron_variant	MODIFIER
145	chr13	119602127	.	T	C	.	.	INFO=TMP;ANN=C|intron_variant|MODIFIER|Tmem267|Tmem267|transcript|NM_001039244.3|protein_coding|2/2|c.382-7065T>C||||||,C|intron_variant|MODIFIER|Tmem267|Tmem267|transcript|NM_001177666.1|protein_coding|2/3|c.382-7065T>C||||||	REFCT:ALTCT:TTCT:ALTRT	20:1:21:0.0476190476190476	33:4:37:0.108108108108108	Tmem267	intron_variant	MODIFIER
146	chr13	119602208	.	G	C	.	.	INFO=TMP;ANN=C|intron_variant|MODIFIER|Tmem267|Tmem267|transcript|NM_001039244.3|protein_coding|2/2|c.382-6984G>C||||||,C|intron_variant|MODIFIER|Tmem267|Tmem267|transcript|NM_001177666.1|protein_coding|2/3|c.382-6984G>C||||||	REFCT:ALTCT:TTCT:ALTRT	NA:0:NA:0	25:4:29:0.137931034482759	Tmem267	intron_variant	MODIFIER
147	chr13	119602476	rs578772898	A	G	.	.	INFO=TMP;ANN=G|intron_variant|MODIFIER|Tmem267|Tmem267|transcript|NM_001039244.3|protein_coding|2/2|c.382-6716A>G||||||,G|intron_variant|MODIFIER|Tmem267|Tmem267|transcript|NM_001177666.1|protein_coding|2/3|c.382-6716A>G||||||;GENEINFO=633640:Tmem267;RSPOS=119602476;SAO=0;VC=snp;VP=050000080005000000000100;dbSNPBuildID=142	REFCT:ALTCT:TTCT:ALTRT	NA:0:NA:0	13:4:17:0.235294117647059	Tmem267	intron_variant	MODIFIER
148	chr13	119608976	rs587012848	A	G	.	.	INFO=TMP;ANN=G|intron_variant|MODIFIER|Tmem267|Tmem267|transcript|NM_001039244.3|protein_coding|2/2|c.382-216A>G||||||,G|intron_variant|MODIFIER|Tmem267|Tmem267|transcript|NM_001177666.1|protein_coding|2/3|c.382-216A>G||||||;GENEINFO=56838:Ccl28|633640:Tmem267;RSPOS=119608976;SAO=0;VC=snp;VP=0500000A0005000000000100;dbSNPBuildID=142	REFCT:ALTCT:TTCT:ALTRT	NA:0:NA:0	13:4:17:0.235294117647059	Tmem267	intron_variant	MODIFIER
149	chr14	3397743	.	G	A	.	.	INFO=TMP;ANN=A|intron_variant|MODIFIER|Gm10413|Gm10413|transcript|NM_029288.3|protein_coding|3/4|c.426-200G>A||||||,A|intron_variant|MODIFIER|Gm5795|Gm5795.2|transcript|NM_001270806.1.2|protein_coding|3/4|c.426-200G>A||||||	REFCT:ALTCT:TTCT:ALTRT	120:6:126:0.0476190476190476	136:16:152:0.105263157894737	Gm10413	intron_variant	MODIFIER
150	chr14	3696567	.	G	T	.	.	INFO=TMP;ANN=T|intron_variant|MODIFIER|Gm5795|Gm5795.3|transcript|NM_001270806.1.3|protein_coding|4/4|c.609+59022G>T||||||,T|intron_variant|MODIFIER|Gm10408|Gm10408|transcript|NM_001256501.1|protein_coding|4/4|c.610-1227G>T||||||	REFCT:ALTCT:TTCT:ALTRT	107:4:111:0.036036036036036	98:11:109:0.100917431192661	Gm5795	intron_variant	MODIFIER
151	chr14	3933298	.	G	T	.	.	INFO=TMP;ANN=T|intergenic_region|MODIFIER|D830030K20Rik-Gm5796|D830030K20Rik.2-Gm5796|intergenic_region|D830030K20Rik.2-Gm5796|||n.3933298G>T||||||	REFCT:ALTCT:TTCT:ALTRT	NA:0:NA:0	5:6:11:0.545454545454545	D830030K20Rik-Gm5796	intergenic_region	MODIFIER
152	chr14	4451469	.	C	T	.	.	INFO=TMP;ANN=T|intron_variant|MODIFIER|Gm3264|Gm3264|transcript|NM_001242945.1|protein_coding|2/3|c.260+19268C>T||||||	REFCT:ALTCT:TTCT:ALTRT	48:2:50:0.04	32:4:36:0.111111111111111	Gm3264	intron_variant	MODIFIER
153	chr14	4755748	.	T	C	.	.	INFO=TMP;ANN=C|intergenic_region|MODIFIER|Gm3264-Gm3264|Gm3264-Gm3264.2|intergenic_region|Gm3264-Gm3264.2|||n.4755748T>C||||||	REFCT:ALTCT:TTCT:ALTRT	56:1:57:0.0175438596491228	52:6:58:0.103448275862069	Gm3264-Gm3264	intergenic_region	MODIFIER
154	chr14	4892088	.	C	G	.	.	INFO=TMP;ANN=G|intergenic_region|MODIFIER|Gm3264-4930555G01Rik|Gm3264.2-4930555G01Rik|intergenic_region|Gm3264.2-4930555G01Rik|||n.4892088C>G||||||	REFCT:ALTCT:TTCT:ALTRT	NA:0:NA:0	22:4:26:0.153846153846154	Gm3264-4930555G01Rik	intergenic_region	MODIFIER
155	chr14	4923322	.	G	T	.	.	INFO=TMP;ANN=T|intergenic_region|MODIFIER|Gm3264-4930555G01Rik|Gm3264.2-4930555G01Rik|intergenic_region|Gm3264.2-4930555G01Rik|||n.4923322G>T||||||	REFCT:ALTCT:TTCT:ALTRT	66:3:69:0.0434782608695652	75:10:85:0.117647058823529	Gm3264-4930555G01Rik	intergenic_region	MODIFIER
156	chr14	4964566	.	C	A,G	.	.	INFO=TMP;ANN=A|intergenic_region|MODIFIER|Gm3264-4930555G01Rik|Gm3264.2-4930555G01Rik|intergenic_region|Gm3264.2-4930555G01Rik|||n.4964566C>A||||||,G|intergenic_region|MODIFIER|Gm3264-4930555G01Rik|Gm3264.2-4930555G01Rik|intergenic_region|Gm3264.2-4930555G01Rik|||n.4964566C>G||||||	REFCT:ALTCT:TTCT:ALTRT	27:1:28:0.0357142857142857	18:5:23:0.217391304347826	Gm3264-4930555G01Rik	intergenic_region	MODIFIER
157	chr14	5019585	.	G	C	.	.	INFO=TMP;ANN=C|intergenic_region|MODIFIER|Gm3264-4930555G01Rik|Gm3264.2-4930555G01Rik|intergenic_region|Gm3264.2-4930555G01Rik|||n.5019585G>C||||||	REFCT:ALTCT:TTCT:ALTRT	NA:0:NA:0	34:6:40:0.15	Gm3264-4930555G01Rik	intergenic_region	MODIFIER
158	chr14	6125168	.	G	C	.	.	INFO=TMP;ANN=C|intergenic_region|MODIFIER|Gm3383-LOC100861615|Gm3383-LOC100861615|intergenic_region|Gm3383-LOC100861615|||n.6125168G>C||||||	REFCT:ALTCT:TTCT:ALTRT	54:2:56:0.0357142857142857	76:11:87:0.126436781609195	Gm3383-LOC100861615	intergenic_region	MODIFIER
159	chr14	6133243	.	G	A,T	.	.	INFO=TMP;ANN=A|intergenic_region|MODIFIER|Gm3383-LOC100861615|Gm3383-LOC100861615|intergenic_region|Gm3383-LOC100861615|||n.6133243G>A||||||,T|intergenic_region|MODIFIER|Gm3383-LOC100861615|Gm3383-LOC100861615|intergenic_region|Gm3383-LOC100861615|||n.6133243G>T||||||	REFCT:ALTCT:TTCT:ALTRT	79:3:82:0.0365853658536585	81:10:91:0.10989010989011	Gm3383-LOC100861615	intergenic_region	MODIFIER
160	chr14	6211723	.	T	C	.	.	INFO=TMP;ANN=C|intergenic_region|MODIFIER|Gm3383-LOC100861615|Gm3383-LOC100861615|intergenic_region|Gm3383-LOC100861615|||n.6211723T>C||||||	REFCT:ALTCT:TTCT:ALTRT	NA:0:NA:0	81:18:99:0.181818181818182	Gm3383-LOC100861615	intergenic_region	MODIFIER
161	chr14	6869700	.	T	C,A	.	.	INFO=TMP;ANN=A|intergenic_region|MODIFIER|Gm3636-Gm10406|Gm3636-Gm10406|intergenic_region|Gm3636-Gm10406|||n.6869700T>A||||||,C|intergenic_region|MODIFIER|Gm3636-Gm10406|Gm3636-Gm10406|intergenic_region|Gm3636-Gm10406|||n.6869700T>C||||||	REFCT:ALTCT:TTCT:ALTRT	NA:0:NA:0	343:59:402:0.146766169154229	Gm3636-Gm10406	intergenic_region	MODIFIER
163	chr14	19415732	.	G	T,A	.	.	INFO=TMP;ANN=A|intergenic_region|MODIFIER|Ube2e2-Gm5458|Ube2e2-Gm5458|intergenic_region|Ube2e2-Gm5458|||n.19415732G>A||||||,T|intergenic_region|MODIFIER|Ube2e2-Gm5458|Ube2e2-Gm5458|intergenic_region|Ube2e2-Gm5458|||n.19415732G>T||||||	REFCT:ALTCT:TTCT:ALTRT	23:1:24:0.0416666666666667	23:6:29:0.206896551724138	Ube2e2-Gm5458	intergenic_region	MODIFIER
164	chr14	19415758	.	C	T,G	.	.	INFO=TMP;ANN=G|intergenic_region|MODIFIER|Ube2e2-Gm5458|Ube2e2-Gm5458|intergenic_region|Ube2e2-Gm5458|||n.19415758C>G||||||,T|intergenic_region|MODIFIER|Ube2e2-Gm5458|Ube2e2-Gm5458|intergenic_region|Ube2e2-Gm5458|||n.19415758C>T||||||	REFCT:ALTCT:TTCT:ALTRT	36:1:37:0.027027027027027	45:5:50:0.1	Ube2e2-Gm5458	intergenic_region	MODIFIER
165	chr14	19415818	.	G	A,T	.	.	INFO=TMP;ANN=A|intergenic_region|MODIFIER|Ube2e2-Gm5458|Ube2e2-Gm5458|intergenic_region|Ube2e2-Gm5458|||n.19415818G>A||||||,T|intergenic_region|MODIFIER|Ube2e2-Gm5458|Ube2e2-Gm5458|intergenic_region|Ube2e2-Gm5458|||n.19415818G>T||||||	REFCT:ALTCT:TTCT:ALTRT	42:2:44:0.0454545454545455	51:6:57:0.105263157894737	Ube2e2-Gm5458	intergenic_region	MODIFIER
166	chr14	19415840	.	G	C,A,T	.	.	INFO=TMP;ANN=A|intergenic_region|MODIFIER|Ube2e2-Gm5458|Ube2e2-Gm5458|intergenic_region|Ube2e2-Gm5458|||n.19415840G>A||||||,C|intergenic_region|MODIFIER|Ube2e2-Gm5458|Ube2e2-Gm5458|intergenic_region|Ube2e2-Gm5458|||n.19415840G>C||||||,T|intergenic_region|MODIFIER|Ube2e2-Gm5458|Ube2e2-Gm5458|intergenic_region|Ube2e2-Gm5458|||n.19415840G>T||||||	REFCT:ALTCT:TTCT:ALTRT	66:1:67:0.0149253731343284	63:7:70:0.1	Ube2e2-Gm5458	intergenic_region	MODIFIER
167	chr14	19415904	.	C	A,T,G	.	.	INFO=TMP;ANN=A|intergenic_region|MODIFIER|Ube2e2-Gm5458|Ube2e2-Gm5458|intergenic_region|Ube2e2-Gm5458|||n.19415904C>A||||||,G|intergenic_region|MODIFIER|Ube2e2-Gm5458|Ube2e2-Gm5458|intergenic_region|Ube2e2-Gm5458|||n.19415904C>G||||||,T|intergenic_region|MODIFIER|Ube2e2-Gm5458|Ube2e2-Gm5458|intergenic_region|Ube2e2-Gm5458|||n.19415904C>T||||||	REFCT:ALTCT:TTCT:ALTRT	80:4:84:0.0476190476190476	68:9:77:0.116883116883117	Ube2e2-Gm5458	intergenic_region	MODIFIER
168	chr14	19416148	.	G	T,A	.	.	INFO=TMP;ANN=A|intergenic_region|MODIFIER|Ube2e2-Gm5458|Ube2e2-Gm5458|intergenic_region|Ube2e2-Gm5458|||n.19416148G>A||||||,T|intergenic_region|MODIFIER|Ube2e2-Gm5458|Ube2e2-Gm5458|intergenic_region|Ube2e2-Gm5458|||n.19416148G>T||||||	REFCT:ALTCT:TTCT:ALTRT	NA:0:NA:0	29:4:33:0.121212121212121	Ube2e2-Gm5458	intergenic_region	MODIFIER
169	chr14	19417028	.	G	A,C,T	.	.	INFO=TMP;ANN=A|intergenic_region|MODIFIER|Ube2e2-Gm5458|Ube2e2-Gm5458|intergenic_region|Ube2e2-Gm5458|||n.19417028G>A||||||,C|intergenic_region|MODIFIER|Ube2e2-Gm5458|Ube2e2-Gm5458|intergenic_region|Ube2e2-Gm5458|||n.19417028G>C||||||,T|intergenic_region|MODIFIER|Ube2e2-Gm5458|Ube2e2-Gm5458|intergenic_region|Ube2e2-Gm5458|||n.19417028G>T||||||	REFCT:ALTCT:TTCT:ALTRT	78:3:81:0.037037037037037	125:14:139:0.100719424460432	Ube2e2-Gm5458	intergenic_region	MODIFIER
170	chr14	19417470	.	G	T,A	.	.	INFO=TMP;ANN=A|intergenic_region|MODIFIER|Ube2e2-Gm5458|Ube2e2-Gm5458|intergenic_region|Ube2e2-Gm5458|||n.19417470G>A||||||,T|intergenic_region|MODIFIER|Ube2e2-Gm5458|Ube2e2-Gm5458|intergenic_region|Ube2e2-Gm5458|||n.19417470G>T||||||	REFCT:ALTCT:TTCT:ALTRT	42:2:44:0.0454545454545455	42:5:47:0.106382978723404	Ube2e2-Gm5458	intergenic_region	MODIFIER
171	chr14	19417484	.	C	A,G	.	.	INFO=TMP;ANN=A|intergenic_region|MODIFIER|Ube2e2-Gm5458|Ube2e2-Gm5458|intergenic_region|Ube2e2-Gm5458|||n.19417484C>A||||||,G|intergenic_region|MODIFIER|Ube2e2-Gm5458|Ube2e2-Gm5458|intergenic_region|Ube2e2-Gm5458|||n.19417484C>G||||||	REFCT:ALTCT:TTCT:ALTRT	41:2:43:0.0465116279069767	45:10:55:0.181818181818182	Ube2e2-Gm5458	intergenic_region	MODIFIER
172	chr14	19417503	.	C	A,T,G	.	.	INFO=TMP;ANN=A|intergenic_region|MODIFIER|Ube2e2-Gm5458|Ube2e2-Gm5458|intergenic_region|Ube2e2-Gm5458|||n.19417503C>A||||||,G|intergenic_region|MODIFIER|Ube2e2-Gm5458|Ube2e2-Gm5458|intergenic_region|Ube2e2-Gm5458|||n.19417503C>G||||||,T|intergenic_region|MODIFIER|Ube2e2-Gm5458|Ube2e2-Gm5458|intergenic_region|Ube2e2-Gm5458|||n.19417503C>T||||||	REFCT:ALTCT:TTCT:ALTRT	42:2:44:0.0454545454545455	51:6:57:0.105263157894737	Ube2e2-Gm5458	intergenic_region	MODIFIER
173	chr14	19417918	rs1134762588	A	T,C	.	.	INFO=TMP;ANN=C|intergenic_region|MODIFIER|Ube2e2-Gm5458|Ube2e2-Gm5458|intergenic_region|Ube2e2-Gm5458|||n.19417918A>C||||||,T|intergenic_region|MODIFIER|Ube2e2-Gm5458|Ube2e2-Gm5458|intergenic_region|Ube2e2-Gm5458|||n.19417918A>T||||||;RSPOS=19417918;SAO=0;VC=snp;VP=050000000005000000000100;dbSNPBuildID=150	REFCT:ALTCT:TTCT:ALTRT	78:3:81:0.037037037037037	78:11:89:0.123595505617978	Ube2e2-Gm5458	intergenic_region	MODIFIER
174	chr14	19418252	.	C	T	.	.	INFO=TMP;ANN=T|intergenic_region|MODIFIER|Ube2e2-Gm5458|Ube2e2-Gm5458|intergenic_region|Ube2e2-Gm5458|||n.19418252C>T||||||	REFCT:ALTCT:TTCT:ALTRT	27:1:28:0.0357142857142857	27:4:31:0.129032258064516	Ube2e2-Gm5458	intergenic_region	MODIFIER
175	chr14	19418253	.	G	A,C	.	.	INFO=TMP;ANN=A|intergenic_region|MODIFIER|Ube2e2-Gm5458|Ube2e2-Gm5458|intergenic_region|Ube2e2-Gm5458|||n.19418253G>A||||||,C|intergenic_region|MODIFIER|Ube2e2-Gm5458|Ube2e2-Gm5458|intergenic_region|Ube2e2-Gm5458|||n.19418253G>C||||||	REFCT:ALTCT:TTCT:ALTRT	28:1:29:0.0344827586206897	27:5:32:0.15625	Ube2e2-Gm5458	intergenic_region	MODIFIER
176	chr14	19418577	.	C	T,A	.	.	INFO=TMP;ANN=A|intergenic_region|MODIFIER|Ube2e2-Gm5458|Ube2e2-Gm5458|intergenic_region|Ube2e2-Gm5458|||n.19418577C>A||||||,T|intergenic_region|MODIFIER|Ube2e2-Gm5458|Ube2e2-Gm5458|intergenic_region|Ube2e2-Gm5458|||n.19418577C>T||||||	REFCT:ALTCT:TTCT:ALTRT	31:1:32:0.03125	30:4:34:0.117647058823529	Ube2e2-Gm5458	intergenic_region	MODIFIER
177	chr14	19550291	.	G	C	.	.	INFO=TMP;ANN=C|intergenic_region|MODIFIER|Ube2e2-Gm5458|Ube2e2-Gm5458|intergenic_region|Ube2e2-Gm5458|||n.19550291G>C||||||	REFCT:ALTCT:TTCT:ALTRT	25:1:26:0.0384615384615385	24:5:29:0.172413793103448	Ube2e2-Gm5458	intergenic_region	MODIFIER
178	chr14	26725983	rs1134179687	G	C	.	.	INFO=TMP;ANN=C|intergenic_region|MODIFIER|Pde12-Asb14|Pde12-Asb14|intergenic_region|Pde12-Asb14|||n.26725983G>C||||||;GENEINFO=110083:Dnah12;RSPOS=26725983;SAO=0;VC=snp;VP=050000080005000000000100;dbSNPBuildID=150	REFCT:ALTCT:TTCT:ALTRT	NA:0:NA:0	14:5:19:0.263157894736842	Pde12-Asb14	intergenic_region	MODIFIER
179	chr14	26725984	.	C	T	.	.	INFO=TMP;ANN=T|intergenic_region|MODIFIER|Pde12-Asb14|Pde12-Asb14|intergenic_region|Pde12-Asb14|||n.26725984C>T||||||	REFCT:ALTCT:TTCT:ALTRT	NA:0:NA:0	14:4:18:0.222222222222222	Pde12-Asb14	intergenic_region	MODIFIER
180	chr14	26725986	rs1134773132	G	A	.	.	INFO=TMP;ANN=A|intergenic_region|MODIFIER|Pde12-Asb14|Pde12-Asb14|intergenic_region|Pde12-Asb14|||n.26725986G>A||||||;GENEINFO=110083:Dnah12;RSPOS=26725986;SAO=0;VC=snp;VP=050000080005000000000100;dbSNPBuildID=150	REFCT:ALTCT:TTCT:ALTRT	NA:0:NA:0	12:5:17:0.294117647058824	Pde12-Asb14	intergenic_region	MODIFIER
181	chr14	26725994	.	G	C	.	.	INFO=TMP;ANN=C|intergenic_region|MODIFIER|Pde12-Asb14|Pde12-Asb14|intergenic_region|Pde12-Asb14|||n.26725994G>C||||||	REFCT:ALTCT:TTCT:ALTRT	NA:0:NA:0	12:4:16:0.25	Pde12-Asb14	intergenic_region	MODIFIER
182	chr14	26725995	rs1133514503	T	C	.	.	INFO=TMP;ANN=C|intergenic_region|MODIFIER|Pde12-Asb14|Pde12-Asb14|intergenic_region|Pde12-Asb14|||n.26725995T>C||||||;GENEINFO=110083:Dnah12;RSPOS=26725995;SAO=0;VC=snp;VP=050000080005000000000100;dbSNPBuildID=150	REFCT:ALTCT:TTCT:ALTRT	NA:0:NA:0	9:5:14:0.357142857142857	Pde12-Asb14	intergenic_region	MODIFIER
183	chr14	26726002	.	C	T	.	.	INFO=TMP;ANN=T|intergenic_region|MODIFIER|Pde12-Asb14|Pde12-Asb14|intergenic_region|Pde12-Asb14|||n.26726002C>T||||||	REFCT:ALTCT:TTCT:ALTRT	NA:0:NA:0	13:4:17:0.235294117647059	Pde12-Asb14	intergenic_region	MODIFIER
184	chr14	26726005	rs582262838	T	C	.	.	INFO=TMP;ANN=C|intergenic_region|MODIFIER|Pde12-Asb14|Pde12-Asb14|intergenic_region|Pde12-Asb14|||n.26726005T>C||||||;GENEINFO=110083:Dnah12;RSPOS=26726005;SAO=0;VC=snp;VP=050000080005000000000100;dbSNPBuildID=142	REFCT:ALTCT:TTCT:ALTRT	NA:0:NA:0	10:5:15:0.333333333333333	Pde12-Asb14	intergenic_region	MODIFIER
185	chr14	26726006	.	G	A	.	.	INFO=TMP;ANN=A|intergenic_region|MODIFIER|Pde12-Asb14|Pde12-Asb14|intergenic_region|Pde12-Asb14|||n.26726006G>A||||||	REFCT:ALTCT:TTCT:ALTRT	NA:0:NA:0	12:5:17:0.294117647058824	Pde12-Asb14	intergenic_region	MODIFIER
186	chr14	26726007	.	G	A	.	.	INFO=TMP;ANN=A|intergenic_region|MODIFIER|Pde12-Asb14|Pde12-Asb14|intergenic_region|Pde12-Asb14|||n.26726007G>A||||||	REFCT:ALTCT:TTCT:ALTRT	NA:0:NA:0	13:4:17:0.235294117647059	Pde12-Asb14	intergenic_region	MODIFIER
187	chr14	28506105	.	C	T	.	.	INFO=TMP;ANN=T|5_prime_UTR_premature_start_codon_gain_variant|LOW|Wnt5a|Wnt5a|transcript|NM_009524.3|protein_coding|1/5|c.-4C>T||||||,T|5_prime_UTR_variant|MODIFIER|Wnt5a|Wnt5a|transcript|NM_009524.3|protein_coding|1/5|c.-4C>T|||||4|	REFCT:ALTCT:TTCT:ALTRT	NA:0:NA:0	6:5:11:0.454545454545455	Wnt5a	5_prime_UTR_variant	MODIFIER
188	chr14	29598482	.	A	G	.	.	INFO=TMP;ANN=G|intron_variant|MODIFIER|Cacna2d3|Cacna2d3|transcript|NM_009785.1|protein_coding|2/37|c.205-63885T>C||||||	REFCT:ALTCT:TTCT:ALTRT	NA:0:NA:0	19:4:23:0.173913043478261	Cacna2d3	intron_variant	MODIFIER
189	chr14	29598487	.	C	T,G	.	.	INFO=TMP;ANN=G|intron_variant|MODIFIER|Cacna2d3|Cacna2d3|transcript|NM_009785.1|protein_coding|2/37|c.205-63890G>C||||||,T|intron_variant|MODIFIER|Cacna2d3|Cacna2d3|transcript|NM_009785.1|protein_coding|2/37|c.205-63890G>A||||||	REFCT:ALTCT:TTCT:ALTRT	NA:0:NA:0	20:4:24:0.166666666666667	Cacna2d3	intron_variant	MODIFIER
190	chr14	41368084	.	G	C	.	.	INFO=TMP;ANN=C|intergenic_region|MODIFIER|Sftpd-Gm10377|Sftpd-Gm10377|intergenic_region|Sftpd-Gm10377|||n.41368084G>C||||||	REFCT:ALTCT:TTCT:ALTRT	47:2:49:0.0408163265306122	34:5:39:0.128205128205128	Sftpd-Gm10377	intergenic_region	MODIFIER
191	chr14	41368088	.	A	C	.	.	INFO=TMP;ANN=C|intergenic_region|MODIFIER|Sftpd-Gm10377|Sftpd-Gm10377|intergenic_region|Sftpd-Gm10377|||n.41368088A>C||||||	REFCT:ALTCT:TTCT:ALTRT	47:2:49:0.0408163265306122	35:4:39:0.102564102564103	Sftpd-Gm10377	intergenic_region	MODIFIER
192	chr14	41382438	.	T	G,A	.	.	INFO=TMP;ANN=A|intergenic_region|MODIFIER|Sftpd-Gm10377|Sftpd-Gm10377|intergenic_region|Sftpd-Gm10377|||n.41382438T>A||||||,G|intergenic_region|MODIFIER|Sftpd-Gm10377|Sftpd-Gm10377|intergenic_region|Sftpd-Gm10377|||n.41382438T>G||||||	REFCT:ALTCT:TTCT:ALTRT	38:1:39:0.0256410256410256	30:4:34:0.117647058823529	Sftpd-Gm10377	intergenic_region	MODIFIER
193	chr14	41696963	.	C	G	.	.	INFO=TMP;ANN=G|intergenic_region|MODIFIER|Sftpd-Gm10377|Sftpd-Gm10377|intergenic_region|Sftpd-Gm10377|||n.41696963C>G||||||	REFCT:ALTCT:TTCT:ALTRT	24:1:25:0.04	17:7:24:0.291666666666667	Sftpd-Gm10377	intergenic_region	MODIFIER
194	chr14	42255143	.	C	A	.	.	INFO=TMP;ANN=A|non_coding_transcript_exon_variant|MODIFIER|Gm17026|Gm17026|transcript|NR_105055.1|pseudogene|5/5|n.895G>T||||||	REFCT:ALTCT:TTCT:ALTRT	NA:0:NA:0	11:4:15:0.266666666666667	Gm17026	non_coding_transcript_exon_variant	MODIFIER
195	chr14	42765200	rs1133824280	C	A	.	.	INFO=TMP;ANN=A|intergenic_region|MODIFIER|Gm17026-Gm10377|Gm17026-Gm10377.2|intergenic_region|Gm17026-Gm10377.2|||n.42765200C>A||||||;RSPOS=42765200;SAO=0;VC=snp;VP=050000000005000000000100;dbSNPBuildID=150	REFCT:ALTCT:TTCT:ALTRT	NA:0:NA:0	9:4:13:0.307692307692308	Gm17026-Gm10377	intergenic_region	MODIFIER
196	chr14	43300269	.	A	G	.	.	INFO=TMP;ANN=G|intergenic_region|MODIFIER|Gm10377-1700001F09Rik|Gm10377.3-1700001F09Rik|intergenic_region|Gm10377.3-1700001F09Rik|||n.43300269A>G||||||	REFCT:ALTCT:TTCT:ALTRT	34:1:35:0.0285714285714286	31:6:37:0.162162162162162	Gm10377-1700001F09Rik	intergenic_region	MODIFIER
197	chr14	49805822	.	T	G	.	.	INFO=TMP;ANN=G|intergenic_region|MODIFIER|3632451O06Rik-Olfr722|3632451O06Rik-Olfr722|intergenic_region|3632451O06Rik-Olfr722|||n.49805822T>G||||||	REFCT:ALTCT:TTCT:ALTRT	NA:0:NA:0	16:9:25:0.36	3632451O06Rik-Olfr722	intergenic_region	MODIFIER
198	chr14	51452289	.	A	T	.	.	INFO=TMP;ANN=T|intron_variant|MODIFIER|Vmn2r89|Vmn2r89|transcript|NM_009487.1|protein_coding|1/4|c.206+42A>T||||||,T|intron_variant|MODIFIER|Vmn2r89|Vmn2r89|transcript|NM_009486.3|protein_coding|1/3|c.206+42A>T||||||,T|intron_variant|MODIFIER|Vmn2r89|Vmn2r89|transcript|NR_104384.1|pseudogene|1/2|n.286+42A>T||||||	REFCT:ALTCT:TTCT:ALTRT	64:3:67:0.0447761194029851	72:8:80:0.1	Vmn2r89	intron_variant	MODIFIER
199	chr14	55587422	.	C	A	.	.	INFO=TMP;ANN=A|upstream_gene_variant|MODIFIER|Emc9|Emc9|transcript|NM_033146.1|protein_coding||c.-2313G>T|||||2168|,A|upstream_gene_variant|MODIFIER|Rnf31|Rnf31|transcript|NM_194346.2|protein_coding||c.-4462C>A|||||4368|,A|downstream_gene_variant|MODIFIER|Psme2|Psme2|transcript|NM_011190.3|protein_coding||c.*63G>T|||||18|,A|downstream_gene_variant|MODIFIER|Psme2|Psme2|transcript|NM_001029855.1|pr…	REFCT:ALTCT:TTCT:ALTRT	46:1:47:0.0212765957446809	32:13:45:0.288888888888889	Emc9	upstream_gene_variant	MODIFIER
200	chr14	55710694	.	T	G	.	.	INFO=TMP;ANN=G|intron_variant|MODIFIER|Tgm1|Tgm1|transcript|NM_001161714.1|protein_coding|4/14|c.755-108A>C||||||,G|intron_variant|MODIFIER|Tgm1|Tgm1|transcript|NM_019984.3|protein_coding|4/14|c.755-108A>C||||||,G|intron_variant|MODIFIER|Tgm1|Tgm1|transcript|NM_001161715.1|protein_coding|4/14|c.755-108A>C||||||	REFCT:ALTCT:TTCT:ALTRT	22:1:23:0.0434782608695652	15:4:19:0.210526315789474	Tgm1	intron_variant	MODIFIER
201	chr14	63497752	.	T	G	.	.	INFO=TMP;ANN=G|intron_variant|MODIFIER|Tdh|Tdh|transcript|NM_021480.5|protein_coding|2/8|c.185-112A>C||||||	REFCT:ALTCT:TTCT:ALTRT	54:1:55:0.0181818181818182	37:6:43:0.13953488372093	Tdh	intron_variant	MODIFIER
202	chr14	70408894	.	A	G,T	.	.	INFO=TMP;ANN=G|intron_variant|MODIFIER|Piwil2|Piwil2|transcript|NM_021308.1|protein_coding|10/22|c.1175+17T>C||||||,T|intron_variant|MODIFIER|Piwil2|Piwil2|transcript|NM_021308.1|protein_coding|10/22|c.1175+17T>A||||||	REFCT:ALTCT:TTCT:ALTRT	43:2:45:0.0444444444444444	43:5:48:0.104166666666667	Piwil2	intron_variant	MODIFIER
203	chr14	70548401	.	T	A,C,G	.	.	INFO=TMP;ANN=A|intron_variant|MODIFIER|Reep4|Reep4|transcript|NM_180588.2|protein_coding|7/7|c.709-29T>A||||||,C|intron_variant|MODIFIER|Reep4|Reep4|transcript|NM_180588.2|protein_coding|7/7|c.709-29T>C||||||,G|intron_variant|MODIFIER|Reep4|Reep4|transcript|NM_180588.2|protein_coding|7/7|c.709-29T>G||||||	REFCT:ALTCT:TTCT:ALTRT	46:1:47:0.0212765957446809	40:5:45:0.111111111111111	Reep4	intron_variant	MODIFIER
204	chr14	75125221	.	T	G	.	.	INFO=TMP;ANN=G|missense_variant|MODERATE|Lrrc63|Lrrc63|transcript|NM_027581.1|protein_coding|4/10|c.868A>C|p.Thr290Pro|1027/2519|868/1917|290/638||,G|intron_variant|MODIFIER|Mir466f-3|Mir466f-3|transcript|NR_030568.1|pseudogene|2/3|n.44-78412A>C||||||	REFCT:ALTCT:TTCT:ALTRT	40:2:42:0.0476190476190476	36:4:40:0.1	Mir466f-3	intron_variant	MODIFIER
206	chr15	4101737	.	A	G,T,C	.	.	INFO=TMP;ANN=C|intron_variant|MODIFIER|Oxct1|Oxct1|transcript|NM_024188.6|protein_coding|12/16|c.1173-67A>C||||||,G|intron_variant|MODIFIER|Oxct1|Oxct1|transcript|NM_024188.6|protein_coding|12/16|c.1173-67A>G||||||,T|intron_variant|MODIFIER|Oxct1|Oxct1|transcript|NM_024188.6|protein_coding|12/16|c.1173-67A>T||||||	REFCT:ALTCT:TTCT:ALTRT	68:1:69:0.0144927536231884	79:9:88:0.102272727272727	Oxct1	intron_variant	MODIFIER
207	chr15	6783489	.	T	A	.	.	INFO=TMP;ANN=A|intron_variant|MODIFIER|Rictor|Rictor|transcript|NM_030168.3|protein_coding|28/37|c.2791-69T>A||||||	REFCT:ALTCT:TTCT:ALTRT	NA:0:NA:0	33:4:37:0.108108108108108	Rictor	intron_variant	MODIFIER
208	chr15	11387134	.	A	T	.	.	INFO=TMP;ANN=T|intron_variant|MODIFIER|Tars|Tars|transcript|NM_033074.3|protein_coding|16/18|c.1833-10T>A||||||	REFCT:ALTCT:TTCT:ALTRT	NA:0:NA:0	68:43:111:0.387387387387387	Tars	intron_variant	MODIFIER
209	chr15	12265339	.	C	A	.	.	INFO=TMP;ANN=A|intron_variant|MODIFIER|Mtmr12|Mtmr12|transcript|NM_172958.3|protein_coding|13/15|c.1345-205C>A||||||	REFCT:ALTCT:TTCT:ALTRT	NA:0:NA:0	24:4:28:0.142857142857143	Mtmr12	intron_variant	MODIFIER
210	chr15	14414750	.	G	A	.	.	INFO=TMP;ANN=A|intergenic_region|MODIFIER|Cdh6-Cdh9|Cdh6-Cdh9|intergenic_region|Cdh6-Cdh9|||n.14414750G>A||||||	REFCT:ALTCT:TTCT:ALTRT	NA:0:NA:0	6:4:10:0.4	Cdh6-Cdh9	intergenic_region	MODIFIER
211	chr15	28123208	.	T	G	.	.	INFO=TMP;ANN=G|intergenic_region|MODIFIER|Trio-Dnah5|Trio-Dnah5|intergenic_region|Trio-Dnah5|||n.28123208T>G||||||	REFCT:ALTCT:TTCT:ALTRT	NA:0:NA:0	40:6:46:0.130434782608696	Trio-Dnah5	intergenic_region	MODIFIER
213	chr15	28403676	.	C	A	.	.	INFO=TMP;ANN=A|intron_variant|MODIFIER|Dnah5|Dnah5|transcript|NM_133365.3|protein_coding|61/78|c.10410+136C>A||||||	REFCT:ALTCT:TTCT:ALTRT	NA:0:NA:0	6:8:14:0.571428571428571	Dnah5	intron_variant	MODIFIER
214	chr15	28438366	.	C	A,T	.	.	INFO=TMP;ANN=A|intron_variant|MODIFIER|Dnah5|Dnah5|transcript|NM_133365.3|protein_coding|70/78|c.12024+118C>A||||||,T|intron_variant|MODIFIER|Dnah5|Dnah5|transcript|NM_133365.3|protein_coding|70/78|c.12024+118C>T||||||	REFCT:ALTCT:TTCT:ALTRT	NA:0:NA:0	25:4:29:0.137931034482759	Dnah5	intron_variant	MODIFIER
215	chr15	42524498	.	T	G	.	.	INFO=TMP;ANN=G|intron_variant|MODIFIER|Angpt1|Angpt1|transcript|NM_009640.4|protein_coding|1/8|c.298-839A>C||||||,G|intron_variant|MODIFIER|Angpt1|Angpt1|transcript|NM_001286062.1|protein_coding|1/8|c.298-839A>C||||||	REFCT:ALTCT:TTCT:ALTRT	44:2:46:0.0434782608695652	45:5:50:0.1	Angpt1	intron_variant	MODIFIER
216	chr15	42524504	.	T	G	.	.	INFO=TMP;ANN=G|intron_variant|MODIFIER|Angpt1|Angpt1|transcript|NM_009640.4|protein_coding|1/8|c.298-845A>C||||||,G|intron_variant|MODIFIER|Angpt1|Angpt1|transcript|NM_001286062.1|protein_coding|1/8|c.298-845A>C||||||	REFCT:ALTCT:TTCT:ALTRT	38:2:40:0.05	43:8:51:0.156862745098039	Angpt1	intron_variant	MODIFIER
217	chr15	54209079	.	T	C	.	.	INFO=TMP;ANN=C|intergenic_region|MODIFIER|Samd12-Tnfrsf11b|Samd12-Tnfrsf11b|intergenic_region|Samd12-Tnfrsf11b|||n.54209079T>C||||||	REFCT:ALTCT:TTCT:ALTRT	NA:0:NA:0	9:4:13:0.307692307692308	Samd12-Tnfrsf11b	intergenic_region	MODIFIER
218	chr15	65997456	.	C	T	.	.	INFO=TMP;ANN=T|intron_variant|MODIFIER|Kcnq3|Kcnq3|transcript|NM_152923.2|protein_coding|14/14|c.1887+245G>A||||||	REFCT:ALTCT:TTCT:ALTRT	NA:0:NA:0	3:7:10:0.7	Kcnq3	intron_variant	MODIFIER
219	chr15	66442260	.	T	G	.	.	INFO=TMP;ANN=G|intron_variant|MODIFIER|Lrrc6|Lrrc6|transcript|NM_019457.2|protein_coding|7/11|c.927-37A>C||||||	REFCT:ALTCT:TTCT:ALTRT	37:1:38:0.0263157894736842	57:7:64:0.109375	Lrrc6	intron_variant	MODIFIER
220	chr15	75085902	.	T	C,G	.	.	INFO=TMP;ANN=C|intergenic_region|MODIFIER|Ly6c1-Ly6c2|Ly6c1-Ly6c2|intergenic_region|Ly6c1-Ly6c2|||n.75085902T>C||||||,G|intergenic_region|MODIFIER|Ly6c1-Ly6c2|Ly6c1-Ly6c2|intergenic_region|Ly6c1-Ly6c2|||n.75085902T>G||||||	REFCT:ALTCT:TTCT:ALTRT	24:1:25:0.04	48:6:54:0.111111111111111	Ly6c1-Ly6c2	intergenic_region	MODIFIER
221	chr15	76536528	.	A	C	.	.	INFO=TMP;ANN=C|upstream_gene_variant|MODIFIER|Slc52a2|Slc52a2|transcript|NM_029643.3|protein_coding||c.-2945A>C|||||2415|,C|intron_variant|MODIFIER|Fbxl6|Fbxl6|transcript|NM_013909.2|protein_coding|7/8|c.1201+45T>G||||||	REFCT:ALTCT:TTCT:ALTRT	NA:0:NA:0	14:4:18:0.222222222222222	Slc52a2	upstream_gene_variant	MODIFIER
222	chr15	79602627	.	T	G,C	.	.	INFO=TMP;ANN=C|intron_variant|MODIFIER|Dmc1|Dmc1|transcript|NM_010059.3|protein_coding|1/13|c.-33-143A>G||||||,G|intron_variant|MODIFIER|Dmc1|Dmc1|transcript|NM_010059.3|protein_coding|1/13|c.-33-143A>C||||||,C|intron_variant|MODIFIER|Dmc1|Dmc1|transcript|NM_001278226.1|protein_coding|1/11|c.-33-143A>G||||||,G|intron_variant|MODIFIER|Dmc1|Dmc1|transcript|NM_001278226.1|protein_coding|1/11|c.-33-1…	REFCT:ALTCT:TTCT:ALTRT	42:1:43:0.0232558139534884	36:4:40:0.1	Dmc1	intron_variant	MODIFIER
223	chr15	81600810	.	A	T,C	.	.	INFO=TMP;ANN=C|intron_variant|MODIFIER|Ep300|Ep300|transcript|NM_177821.6|protein_coding|1/30|c.95-98A>C||||||,T|intron_variant|MODIFIER|Ep300|Ep300|transcript|NM_177821.6|protein_coding|1/30|c.95-98A>T||||||	REFCT:ALTCT:TTCT:ALTRT	NA:0:NA:0	33:4:37:0.108108108108108	Ep300	intron_variant	MODIFIER
224	chr15	88820084	.	G	C	.	.	INFO=TMP;ANN=C|upstream_gene_variant|MODIFIER|Alg12|Alg12|transcript|NM_001142357.1|protein_coding||c.-3853C>G|||||766|,C|upstream_gene_variant|MODIFIER|Alg12|Alg12|transcript|NM_145477.2|protein_coding||c.-3853C>G|||||766|,C|intron_variant|MODIFIER|Creld2|Creld2|transcript|NM_029720.2|protein_coding|2/9|c.206+71G>C||||||	REFCT:ALTCT:TTCT:ALTRT	NA:0:NA:0	19:4:23:0.173913043478261	Alg12	upstream_gene_variant	MODIFIER
225	chr15	88953790	.	G	C	.	.	INFO=TMP;ANN=C|downstream_gene_variant|MODIFIER|Mlc1|Mlc1|transcript|NM_133241.2|protein_coding||c.*3232C>G|||||2094|,C|intron_variant|MODIFIER|Ttll8|Ttll8|transcript|NM_172818.3|protein_coding|1/11|c.220+66C>G||||||	REFCT:ALTCT:TTCT:ALTRT	NA:0:NA:0	9:4:13:0.307692307692308	Mlc1	downstream_gene_variant	MODIFIER
226	chr15	88994095	.	C	A	.	.	INFO=TMP;ANN=A|intron_variant|MODIFIER|Mov10l1|Mov10l1|transcript|NM_031260.2|protein_coding|4/26|c.402+177C>A||||||	REFCT:ALTCT:TTCT:ALTRT	NA:0:NA:0	9:5:14:0.357142857142857	Mov10l1	intron_variant	MODIFIER
227	chr15	96369317	.	A	T	.	.	INFO=TMP;ANN=T|intron_variant|MODIFIER|Arid2|Arid2|transcript|NM_175251.4|protein_coding|13/20|c.1716-39A>T||||||	REFCT:ALTCT:TTCT:ALTRT	NA:0:NA:0	22:13:35:0.371428571428571	Arid2	intron_variant	MODIFIER
229	chr15	101474621	.	A	C	.	.	INFO=TMP;ANN=C|missense_variant|MODERATE|Krt86|Krt86|transcript|NM_010667.2|protein_coding|2/9|c.451A>C|p.Met151Leu|524/1960|451/1461|151/486||,C|intron_variant|MODIFIER|Krt85|Krt85|transcript|NM_016879.2|protein_coding|6/9|c.810+12849T>G||||||WARNING_TRANSCRIPT_NO_START_CODON	REFCT:ALTCT:TTCT:ALTRT	70:3:73:0.0410958904109589	65:11:76:0.144736842105263	Krt85	intron_variant	MODIFIER
230	chr15	101474629	.	T	C	.	.	INFO=TMP;ANN=C|synonymous_variant|LOW|Krt86|Krt86|transcript|NM_010667.2|protein_coding|2/9|c.459T>C|p.Pro153Pro|532/1960|459/1461|153/486||,C|intron_variant|MODIFIER|Krt85|Krt85|transcript|NM_016879.2|protein_coding|6/9|c.810+12841A>G||||||WARNING_TRANSCRIPT_NO_START_CODON	REFCT:ALTCT:TTCT:ALTRT	70:3:73:0.0410958904109589	67:11:78:0.141025641025641	Krt85	intron_variant	MODIFIER
231	chr15	101474635	.	C	T	.	.	INFO=TMP;ANN=T|synonymous_variant|LOW|Krt86|Krt86|transcript|NM_010667.2|protein_coding|2/9|c.465C>T|p.Phe155Phe|538/1960|465/1461|155/486||,T|intron_variant|MODIFIER|Krt85|Krt85|transcript|NM_016879.2|protein_coding|6/9|c.810+12835G>A||||||WARNING_TRANSCRIPT_NO_START_CODON	REFCT:ALTCT:TTCT:ALTRT	67:3:70:0.0428571428571429	66:11:77:0.142857142857143	Krt85	intron_variant	MODIFIER
232	chr15	101474637	.	A	G	.	.	INFO=TMP;ANN=G|missense_variant|MODERATE|Krt86|Krt86|transcript|NM_010667.2|protein_coding|2/9|c.467A>G|p.Glu156Gly|540/1960|467/1461|156/486||,G|intron_variant|MODIFIER|Krt85|Krt85|transcript|NM_016879.2|protein_coding|6/9|c.810+12833T>C||||||WARNING_TRANSCRIPT_NO_START_CODON	REFCT:ALTCT:TTCT:ALTRT	67:3:70:0.0428571428571429	65:11:76:0.144736842105263	Krt85	intron_variant	MODIFIER
233	chr15	101474653	.	G	A	.	.	INFO=TMP;ANN=A|synonymous_variant|LOW|Krt86|Krt86|transcript|NM_010667.2|protein_coding|2/9|c.483G>A|p.Ala161Ala|556/1960|483/1461|161/486||,A|intron_variant|MODIFIER|Krt85|Krt85|transcript|NM_016879.2|protein_coding|6/9|c.810+12817C>T||||||WARNING_TRANSCRIPT_NO_START_CODON	REFCT:ALTCT:TTCT:ALTRT	63:3:66:0.0454545454545455	66:11:77:0.142857142857143	Krt85	intron_variant	MODIFIER
234	chr15	101474671	.	G	A	.	.	INFO=TMP;ANN=A|synonymous_variant|LOW|Krt86|Krt86|transcript|NM_010667.2|protein_coding|2/9|c.501G>A|p.Glu167Glu|574/1960|501/1461|167/486||,A|intron_variant|MODIFIER|Krt85|Krt85|transcript|NM_016879.2|protein_coding|6/9|c.810+12799C>T||||||WARNING_TRANSCRIPT_NO_START_CODON	REFCT:ALTCT:TTCT:ALTRT	61:3:64:0.046875	64:8:72:0.111111111111111	Krt85	intron_variant	MODIFIER
235	chr15	102106108	.	G	A	.	.	INFO=TMP;ANN=A|intron_variant|MODIFIER|Tns2|Tns2|transcript|NM_153533.2|protein_coding|3/28|c.223-136G>A||||||	REFCT:ALTCT:TTCT:ALTRT	NA:0:NA:0	10:4:14:0.285714285714286	Tns2	intron_variant	MODIFIER
236	chr15	103563119	.	A	C	.	.	INFO=TMP;ANN=C|intron_variant|MODIFIER|Glycam1|Glycam1|transcript|NM_008134.3|protein_coding|3/3|c.326-105T>G||||||,C|intron_variant|MODIFIER|Glycam1|Glycam1|transcript|NM_001289587.1|protein_coding|3/3|c.363+86T>G||||||	REFCT:ALTCT:TTCT:ALTRT	NA:0:NA:0	16:11:27:0.407407407407407	Glycam1	intron_variant	MODIFIER
237	chr16	3116417	.	A	G	.	.	INFO=TMP;ANN=G|intergenic_region|MODIFIER|CHR_START-Olfr161|CHR_START-Olfr161|intergenic_region|CHR_START-Olfr161|||n.3116417A>G||||||	REFCT:ALTCT:TTCT:ALTRT	22:1:23:0.0434782608695652	27:4:31:0.129032258064516	CHR_START-Olfr161	intergenic_region	MODIFIER
238	chr16	3116421	.	A	G	.	.	INFO=TMP;ANN=G|intergenic_region|MODIFIER|CHR_START-Olfr161|CHR_START-Olfr161|intergenic_region|CHR_START-Olfr161|||n.3116421A>G||||||	REFCT:ALTCT:TTCT:ALTRT	23:1:24:0.0416666666666667	27:4:31:0.129032258064516	CHR_START-Olfr161	intergenic_region	MODIFIER
239	chr16	3116425	.	A	G	.	.	INFO=TMP;ANN=G|intergenic_region|MODIFIER|CHR_START-Olfr161|CHR_START-Olfr161|intergenic_region|CHR_START-Olfr161|||n.3116425A>G||||||	REFCT:ALTCT:TTCT:ALTRT	23:1:24:0.0416666666666667	26:5:31:0.161290322580645	CHR_START-Olfr161	intergenic_region	MODIFIER
240	chr16	3116429	.	A	G	.	.	INFO=TMP;ANN=G|intergenic_region|MODIFIER|CHR_START-Olfr161|CHR_START-Olfr161|intergenic_region|CHR_START-Olfr161|||n.3116429A>G||||||	REFCT:ALTCT:TTCT:ALTRT	23:1:24:0.0416666666666667	26:4:30:0.133333333333333	CHR_START-Olfr161	intergenic_region	MODIFIER
241	chr16	3231646	.	A	G,C	.	.	INFO=TMP;ANN=C|intergenic_region|MODIFIER|CHR_START-Olfr161|CHR_START-Olfr161|intergenic_region|CHR_START-Olfr161|||n.3231646A>C||||||,G|intergenic_region|MODIFIER|CHR_START-Olfr161|CHR_START-Olfr161|intergenic_region|CHR_START-Olfr161|||n.3231646A>G||||||	REFCT:ALTCT:TTCT:ALTRT	NA:0:NA:0	6:6:12:0.5	CHR_START-Olfr161	intergenic_region	MODIFIER
242	chr16	3350237	.	T	A	.	.	INFO=TMP;ANN=A|intergenic_region|MODIFIER|CHR_START-Olfr161|CHR_START-Olfr161|intergenic_region|CHR_START-Olfr161|||n.3350237T>A||||||	REFCT:ALTCT:TTCT:ALTRT	NA:0:NA:0	18:4:22:0.181818181818182	CHR_START-Olfr161	intergenic_region	MODIFIER
243	chr16	3351426	.	G	A	.	.	INFO=TMP;ANN=A|intergenic_region|MODIFIER|CHR_START-Olfr161|CHR_START-Olfr161|intergenic_region|CHR_START-Olfr161|||n.3351426G>A||||||	REFCT:ALTCT:TTCT:ALTRT	37:1:38:0.0263157894736842	24:4:28:0.142857142857143	CHR_START-Olfr161	intergenic_region	MODIFIER
244	chr16	3351427	.	G	A	.	.	INFO=TMP;ANN=A|intergenic_region|MODIFIER|CHR_START-Olfr161|CHR_START-Olfr161|intergenic_region|CHR_START-Olfr161|||n.3351427G>A||||||	REFCT:ALTCT:TTCT:ALTRT	35:1:36:0.0277777777777778	23:4:27:0.148148148148148	CHR_START-Olfr161	intergenic_region	MODIFIER
245	chr16	3351431	.	C	A	.	.	INFO=TMP;ANN=A|intergenic_region|MODIFIER|CHR_START-Olfr161|CHR_START-Olfr161|intergenic_region|CHR_START-Olfr161|||n.3351431C>A||||||	REFCT:ALTCT:TTCT:ALTRT	36:1:37:0.027027027027027	22:4:26:0.153846153846154	CHR_START-Olfr161	intergenic_region	MODIFIER
246	chr16	3351432	.	C	A	.	.	INFO=TMP;ANN=A|intergenic_region|MODIFIER|CHR_START-Olfr161|CHR_START-Olfr161|intergenic_region|CHR_START-Olfr161|||n.3351432C>A||||||	REFCT:ALTCT:TTCT:ALTRT	37:1:38:0.0263157894736842	22:4:26:0.153846153846154	CHR_START-Olfr161	intergenic_region	MODIFIER
247	chr16	3351440	.	C	T	.	.	INFO=TMP;ANN=T|intergenic_region|MODIFIER|CHR_START-Olfr161|CHR_START-Olfr161|intergenic_region|CHR_START-Olfr161|||n.3351440C>T||||||	REFCT:ALTCT:TTCT:ALTRT	36:1:37:0.027027027027027	23:4:27:0.148148148148148	CHR_START-Olfr161	intergenic_region	MODIFIER
248	chr16	3351460	.	T	A,C	.	.	INFO=TMP;ANN=A|intergenic_region|MODIFIER|CHR_START-Olfr161|CHR_START-Olfr161|intergenic_region|CHR_START-Olfr161|||n.3351460T>A||||||,C|intergenic_region|MODIFIER|CHR_START-Olfr161|CHR_START-Olfr161|intergenic_region|CHR_START-Olfr161|||n.3351460T>C||||||	REFCT:ALTCT:TTCT:ALTRT	36:1:37:0.027027027027027	22:5:27:0.185185185185185	CHR_START-Olfr161	intergenic_region	MODIFIER
249	chr16	3351573	.	G	A	.	.	INFO=TMP;ANN=A|intergenic_region|MODIFIER|CHR_START-Olfr161|CHR_START-Olfr161|intergenic_region|CHR_START-Olfr161|||n.3351573G>A||||||	REFCT:ALTCT:TTCT:ALTRT	NA:0:NA:0	15:5:20:0.25	CHR_START-Olfr161	intergenic_region	MODIFIER
250	chr16	3351617	rs1133985401	T	C	.	.	INFO=TMP;ANN=C|intergenic_region|MODIFIER|CHR_START-Olfr161|CHR_START-Olfr161|intergenic_region|CHR_START-Olfr161|||n.3351617T>C||||||;RSPOS=3351617;SAO=0;VC=snp;VP=050000000005000000000100;dbSNPBuildID=150	REFCT:ALTCT:TTCT:ALTRT	NA:0:NA:0	5:5:10:0.5	CHR_START-Olfr161	intergenic_region	MODIFIER
251	chr16	3351622	rs211953554	A	G,T	.	.	INFO=TMP;ANN=G|intergenic_region|MODIFIER|CHR_START-Olfr161|CHR_START-Olfr161|intergenic_region|CHR_START-Olfr161|||n.3351622A>G||||||,T|intergenic_region|MODIFIER|CHR_START-Olfr161|CHR_START-Olfr161|intergenic_region|CHR_START-Olfr161|||n.3351622A>T||||||;RSPOS=3351622;SAO=0;VC=snp;VP=050000000005000000000100;dbSNPBuildID=137	REFCT:ALTCT:TTCT:ALTRT	NA:0:NA:0	1:9:10:0.9	CHR_START-Olfr161	intergenic_region	MODIFIER
252	chr16	10975079	.	T	A,C	.	.	INFO=TMP;ANN=A|intron_variant|MODIFIER|Litaf|Litaf|transcript|NM_019980.2|protein_coding|1/3|c.-5-8430A>T||||||,C|intron_variant|MODIFIER|Litaf|Litaf|transcript|NM_019980.2|protein_coding|1/3|c.-5-8430A>G||||||	REFCT:ALTCT:TTCT:ALTRT	NA:0:NA:0	24:4:28:0.142857142857143	Litaf	intron_variant	MODIFIER
253	chr16	10975181	.	C	T,G,A	.	.	INFO=TMP;ANN=A|intron_variant|MODIFIER|Litaf|Litaf|transcript|NM_019980.2|protein_coding|1/3|c.-5-8532G>T||||||,G|intron_variant|MODIFIER|Litaf|Litaf|transcript|NM_019980.2|protein_coding|1/3|c.-5-8532G>C||||||,T|intron_variant|MODIFIER|Litaf|Litaf|transcript|NM_019980.2|protein_coding|1/3|c.-5-8532G>A||||||	REFCT:ALTCT:TTCT:ALTRT	34:1:35:0.0285714285714286	50:6:56:0.107142857142857	Litaf	intron_variant	MODIFIER
254	chr16	10975199	.	C	T,G	.	.	INFO=TMP;ANN=G|intron_variant|MODIFIER|Litaf|Litaf|transcript|NM_019980.2|protein_coding|1/3|c.-5-8550G>C||||||,T|intron_variant|MODIFIER|Litaf|Litaf|transcript|NM_019980.2|protein_coding|1/3|c.-5-8550G>A||||||	REFCT:ALTCT:TTCT:ALTRT	NA:0:NA:0	36:4:40:0.1	Litaf	intron_variant	MODIFIER
255	chr16	20527440	.	T	C	.	.	INFO=TMP;ANN=C|intron_variant|MODIFIER|Dvl3|Dvl3|transcript|NM_007889.2|protein_coding|13/14|c.1498+21T>C||||||	REFCT:ALTCT:TTCT:ALTRT	NA:0:NA:0	17:4:21:0.19047619047619	Dvl3	intron_variant	MODIFIER
256	chr16	20640792	.	T	A	.	.	INFO=TMP;ANN=A|intron_variant|MODIFIER|Ece2|Ece2|transcript|NM_177941.1|protein_coding|12/19|c.1809+67T>A||||||,A|intron_variant|MODIFIER|Ece2|Ece2|transcript|NM_177940.1|protein_coding|11/18|c.1722+67T>A||||||,A|intron_variant|MODIFIER|Ece2|Ece2|transcript|NM_139293.2|protein_coding|11/18|c.1368+67T>A||||||,A|intron_variant|MODIFIER|Ece2|Ece2|transcript|NM_177942.1|protein_coding|10/17|c.1281+67…	REFCT:ALTCT:TTCT:ALTRT	NA:0:NA:0	22:9:31:0.290322580645161	Ece2	intron_variant	MODIFIER
257	chr16	31957044	.	C	T	.	.	INFO=TMP;ANN=T|3_prime_UTR_variant|MODIFIER|Ncbp2|Ncbp2|transcript|NM_026554.4|protein_coding|4/4|c.*34C>T|||||34|,T|downstream_gene_variant|MODIFIER|Senp5|Senp5|transcript|NM_177103.4|protein_coding||c.*6383G>A|||||2626|	REFCT:ALTCT:TTCT:ALTRT	NA:0:NA:0	38:17:55:0.309090909090909	Ncbp2	3_prime_UTR_variant	MODIFIER
258	chr16	35813847	.	C	G,A	.	.	INFO=TMP;ANN=A|intron_variant|MODIFIER|Hspbap1|Hspbap1|transcript|NM_175111.3|protein_coding|3/7|c.433-71C>A||||||,G|intron_variant|MODIFIER|Hspbap1|Hspbap1|transcript|NM_175111.3|protein_coding|3/7|c.433-71C>G||||||	REFCT:ALTCT:TTCT:ALTRT	NA:0:NA:0	17:4:21:0.19047619047619	Hspbap1	intron_variant	MODIFIER
259	chr16	48314203	.	C	G	.	.	INFO=TMP;ANN=G|intron_variant|MODIFIER|Dppa2|Dppa2|transcript|NM_028615.1|protein_coding|4/6|c.375+21C>G||||||	REFCT:ALTCT:TTCT:ALTRT	63:3:66:0.0454545454545455	42:5:47:0.106382978723404	Dppa2	intron_variant	MODIFIER
260	chr16	49113848	.	T	C	.	.	INFO=TMP;ANN=C|intron_variant|MODIFIER|Myh15|Myh15|transcript|NM_001166210.1|protein_coding|17/40|c.1930-153T>C||||||	REFCT:ALTCT:TTCT:ALTRT	NA:0:NA:0	16:9:25:0.36	Myh15	intron_variant	MODIFIER
261	chr16	93752316	.	G	T	.	.	INFO=TMP;ANN=T|intron_variant|MODIFIER|Dopey2|Dopey2|transcript|NM_027293.1|protein_coding|8/36|c.1014+83G>T||||||	REFCT:ALTCT:TTCT:ALTRT	34:1:35:0.0285714285714286	35:5:40:0.125	Dopey2	intron_variant	MODIFIER
262	chr17	3012978	.	G	A,T	.	.	INFO=TMP;ANN=A|intergenic_region|MODIFIER|CHR_START-Pisd-ps2|CHR_START-Pisd-ps2|intergenic_region|CHR_START-Pisd-ps2|||n.3012978G>A||||||,T|intergenic_region|MODIFIER|CHR_START-Pisd-ps2|CHR_START-Pisd-ps2|intergenic_region|CHR_START-Pisd-ps2|||n.3012978G>T||||||	REFCT:ALTCT:TTCT:ALTRT	NA:0:NA:0	14:4:18:0.222222222222222	CHR_START-Pisd-ps2	intergenic_region	MODIFIER
263	chr17	3012986	.	A	T,G	.	.	INFO=TMP;ANN=G|intergenic_region|MODIFIER|CHR_START-Pisd-ps2|CHR_START-Pisd-ps2|intergenic_region|CHR_START-Pisd-ps2|||n.3012986A>G||||||,T|intergenic_region|MODIFIER|CHR_START-Pisd-ps2|CHR_START-Pisd-ps2|intergenic_region|CHR_START-Pisd-ps2|||n.3012986A>T||||||	REFCT:ALTCT:TTCT:ALTRT	NA:0:NA:0	14:4:18:0.222222222222222	CHR_START-Pisd-ps2	intergenic_region	MODIFIER
264	chr17	3012993	.	C	G,T,A	.	.	INFO=TMP;ANN=A|intergenic_region|MODIFIER|CHR_START-Pisd-ps2|CHR_START-Pisd-ps2|intergenic_region|CHR_START-Pisd-ps2|||n.3012993C>A||||||,G|intergenic_region|MODIFIER|CHR_START-Pisd-ps2|CHR_START-Pisd-ps2|intergenic_region|CHR_START-Pisd-ps2|||n.3012993C>G||||||,T|intergenic_region|MODIFIER|CHR_START-Pisd-ps2|CHR_START-Pisd-ps2|intergenic_region|CHR_START-Pisd-ps2|||n.3012993C>T||||||	REFCT:ALTCT:TTCT:ALTRT	NA:0:NA:0	13:4:17:0.235294117647059	CHR_START-Pisd-ps2	intergenic_region	MODIFIER
265	chr17	3012997	.	G	A,C,T	.	.	INFO=TMP;ANN=A|intergenic_region|MODIFIER|CHR_START-Pisd-ps2|CHR_START-Pisd-ps2|intergenic_region|CHR_START-Pisd-ps2|||n.3012997G>A||||||,C|intergenic_region|MODIFIER|CHR_START-Pisd-ps2|CHR_START-Pisd-ps2|intergenic_region|CHR_START-Pisd-ps2|||n.3012997G>C||||||,T|intergenic_region|MODIFIER|CHR_START-Pisd-ps2|CHR_START-Pisd-ps2|intergenic_region|CHR_START-Pisd-ps2|||n.3012997G>T||||||	REFCT:ALTCT:TTCT:ALTRT	NA:0:NA:0	13:4:17:0.235294117647059	CHR_START-Pisd-ps2	intergenic_region	MODIFIER
266	chr17	3013014	.	C	T,A	.	.	INFO=TMP;ANN=A|intergenic_region|MODIFIER|CHR_START-Pisd-ps2|CHR_START-Pisd-ps2|intergenic_region|CHR_START-Pisd-ps2|||n.3013014C>A||||||,T|intergenic_region|MODIFIER|CHR_START-Pisd-ps2|CHR_START-Pisd-ps2|intergenic_region|CHR_START-Pisd-ps2|||n.3013014C>T||||||	REFCT:ALTCT:TTCT:ALTRT	NA:0:NA:0	12:4:16:0.25	CHR_START-Pisd-ps2	intergenic_region	MODIFIER
267	chr17	3023039	.	G	C,T	.	.	INFO=TMP;ANN=C|intergenic_region|MODIFIER|CHR_START-Pisd-ps2|CHR_START-Pisd-ps2|intergenic_region|CHR_START-Pisd-ps2|||n.3023039G>C||||||,T|intergenic_region|MODIFIER|CHR_START-Pisd-ps2|CHR_START-Pisd-ps2|intergenic_region|CHR_START-Pisd-ps2|||n.3023039G>T||||||	REFCT:ALTCT:TTCT:ALTRT	NA:0:NA:0	20:5:25:0.2	CHR_START-Pisd-ps2	intergenic_region	MODIFIER
268	chr17	3023041	.	C	T,A	.	.	INFO=TMP;ANN=A|intergenic_region|MODIFIER|CHR_START-Pisd-ps2|CHR_START-Pisd-ps2|intergenic_region|CHR_START-Pisd-ps2|||n.3023041C>A||||||,T|intergenic_region|MODIFIER|CHR_START-Pisd-ps2|CHR_START-Pisd-ps2|intergenic_region|CHR_START-Pisd-ps2|||n.3023041C>T||||||	REFCT:ALTCT:TTCT:ALTRT	NA:0:NA:0	19:6:25:0.24	CHR_START-Pisd-ps2	intergenic_region	MODIFIER
269	chr17	3023084	.	A	T	.	.	INFO=TMP;ANN=T|intergenic_region|MODIFIER|CHR_START-Pisd-ps2|CHR_START-Pisd-ps2|intergenic_region|CHR_START-Pisd-ps2|||n.3023084A>T||||||	REFCT:ALTCT:TTCT:ALTRT	NA:0:NA:0	11:4:15:0.266666666666667	CHR_START-Pisd-ps2	intergenic_region	MODIFIER
270	chr17	3029959	.	C	T,G,A	.	.	INFO=TMP;ANN=A|intergenic_region|MODIFIER|CHR_START-Pisd-ps2|CHR_START-Pisd-ps2|intergenic_region|CHR_START-Pisd-ps2|||n.3029959C>A||||||,G|intergenic_region|MODIFIER|CHR_START-Pisd-ps2|CHR_START-Pisd-ps2|intergenic_region|CHR_START-Pisd-ps2|||n.3029959C>G||||||,T|intergenic_region|MODIFIER|CHR_START-Pisd-ps2|CHR_START-Pisd-ps2|intergenic_region|CHR_START-Pisd-ps2|||n.3029959C>T||||||	REFCT:ALTCT:TTCT:ALTRT	38:2:40:0.05	39:9:48:0.1875	CHR_START-Pisd-ps2	intergenic_region	MODIFIER
271	chr17	3029973	rs581902095	C	T,A	.	.	INFO=TMP;ANN=A|intergenic_region|MODIFIER|CHR_START-Pisd-ps2|CHR_START-Pisd-ps2|intergenic_region|CHR_START-Pisd-ps2|||n.3029973C>A||||||,T|intergenic_region|MODIFIER|CHR_START-Pisd-ps2|CHR_START-Pisd-ps2|intergenic_region|CHR_START-Pisd-ps2|||n.3029973C>T||||||;RSPOS=3029973;SAO=0;VC=snp;VP=050000000005000000000100;dbSNPBuildID=142	REFCT:ALTCT:TTCT:ALTRT	38:2:40:0.05	42:5:47:0.106382978723404	CHR_START-Pisd-ps2	intergenic_region	MODIFIER
272	chr17	3029998	.	G	C,T,A	.	.	INFO=TMP;ANN=A|intergenic_region|MODIFIER|CHR_START-Pisd-ps2|CHR_START-Pisd-ps2|intergenic_region|CHR_START-Pisd-ps2|||n.3029998G>A||||||,C|intergenic_region|MODIFIER|CHR_START-Pisd-ps2|CHR_START-Pisd-ps2|intergenic_region|CHR_START-Pisd-ps2|||n.3029998G>C||||||,T|intergenic_region|MODIFIER|CHR_START-Pisd-ps2|CHR_START-Pisd-ps2|intergenic_region|CHR_START-Pisd-ps2|||n.3029998G>T||||||	REFCT:ALTCT:TTCT:ALTRT	NA:0:NA:0	17:4:21:0.19047619047619	CHR_START-Pisd-ps2	intergenic_region	MODIFIER
273	chr17	3030801	.	G	A,C	.	.	INFO=TMP;ANN=A|intergenic_region|MODIFIER|CHR_START-Pisd-ps2|CHR_START-Pisd-ps2|intergenic_region|CHR_START-Pisd-ps2|||n.3030801G>A||||||,C|intergenic_region|MODIFIER|CHR_START-Pisd-ps2|CHR_START-Pisd-ps2|intergenic_region|CHR_START-Pisd-ps2|||n.3030801G>C||||||	REFCT:ALTCT:TTCT:ALTRT	NA:0:NA:0	6:4:10:0.4	CHR_START-Pisd-ps2	intergenic_region	MODIFIER
274	chr17	6624378	.	C	T	.	.	INFO=TMP;ANN=T|upstream_gene_variant|MODIFIER|Tmem181c-ps|Tmem181c-ps|transcript|NR_028305.2|pseudogene||n.-3453G>A|||||3453|,T|intergenic_region|MODIFIER|Tmem181c-ps-Dynlt1f|Tmem181c-ps-Dynlt1f.2|intergenic_region|Tmem181c-ps-Dynlt1f.2|||n.6624378C>T||||||	REFCT:ALTCT:TTCT:ALTRT	NA:0:NA:0	112:13:125:0.104	Tmem181c-ps	upstream_gene_variant	MODIFIER
275	chr17	13305990	.	C	T,A	.	.	INFO=TMP;ANN=A|intergenic_region|MODIFIER|Smok2b-Tcp10c|Smok2b-Tcp10c|intergenic_region|Smok2b-Tcp10c|||n.13305990C>A||||||,T|intergenic_region|MODIFIER|Smok2b-Tcp10c|Smok2b-Tcp10c|intergenic_region|Smok2b-Tcp10c|||n.13305990C>T||||||	REFCT:ALTCT:TTCT:ALTRT	NA:0:NA:0	17:4:21:0.19047619047619	Smok2b-Tcp10c	intergenic_region	MODIFIER
276	chr17	13306079	.	G	T,C	.	.	INFO=TMP;ANN=C|intergenic_region|MODIFIER|Smok2b-Tcp10c|Smok2b-Tcp10c|intergenic_region|Smok2b-Tcp10c|||n.13306079G>C||||||,T|intergenic_region|MODIFIER|Smok2b-Tcp10c|Smok2b-Tcp10c|intergenic_region|Smok2b-Tcp10c|||n.13306079G>T||||||	REFCT:ALTCT:TTCT:ALTRT	58:2:60:0.0333333333333333	30:4:34:0.117647058823529	Smok2b-Tcp10c	intergenic_region	MODIFIER
277	chr17	13550685	.	G	T,C	.	.	INFO=TMP;ANN=C|intron_variant|MODIFIER|2700054A10Rik|2700054A10Rik|transcript|NR_045436.1|pseudogene|1/4|n.83-2252C>G||||||,T|intron_variant|MODIFIER|2700054A10Rik|2700054A10Rik|transcript|NR_045436.1|pseudogene|1/4|n.83-2252C>A||||||,C|intron_variant|MODIFIER|2700054A10Rik|2700054A10Rik|transcript|NR_045437.1|pseudogene|1/3|n.83-2252C>G||||||,T|intron_variant|MODIFIER|2700054A10Rik|2700054A10Rik…	REFCT:ALTCT:TTCT:ALTRT	75:3:78:0.0384615384615385	26:5:31:0.161290322580645	2700054A10Rik	intron_variant	MODIFIER
278	chr17	13550845	.	G	T	.	.	INFO=TMP;ANN=T|intron_variant|MODIFIER|2700054A10Rik|2700054A10Rik|transcript|NR_045436.1|pseudogene|1/4|n.83-2412C>A||||||,T|intron_variant|MODIFIER|2700054A10Rik|2700054A10Rik|transcript|NR_045437.1|pseudogene|1/3|n.83-2412C>A||||||	REFCT:ALTCT:TTCT:ALTRT	NA:0:NA:0	48:6:54:0.111111111111111	2700054A10Rik	intron_variant	MODIFIER
279	chr17	13550860	.	G	T,A	.	.	INFO=TMP;ANN=A|intron_variant|MODIFIER|2700054A10Rik|2700054A10Rik|transcript|NR_045436.1|pseudogene|1/4|n.83-2427C>T||||||,T|intron_variant|MODIFIER|2700054A10Rik|2700054A10Rik|transcript|NR_045436.1|pseudogene|1/4|n.83-2427C>A||||||,A|intron_variant|MODIFIER|2700054A10Rik|2700054A10Rik|transcript|NR_045437.1|pseudogene|1/3|n.83-2427C>T||||||,T|intron_variant|MODIFIER|2700054A10Rik|2700054A10Rik…	REFCT:ALTCT:TTCT:ALTRT	64:2:66:0.0303030303030303	44:5:49:0.102040816326531	2700054A10Rik	intron_variant	MODIFIER
280	chr17	13550880	.	T	C,G	.	.	INFO=TMP;ANN=C|intron_variant|MODIFIER|2700054A10Rik|2700054A10Rik|transcript|NR_045436.1|pseudogene|1/4|n.83-2447A>G||||||,G|intron_variant|MODIFIER|2700054A10Rik|2700054A10Rik|transcript|NR_045436.1|pseudogene|1/4|n.83-2447A>C||||||,C|intron_variant|MODIFIER|2700054A10Rik|2700054A10Rik|transcript|NR_045437.1|pseudogene|1/3|n.83-2447A>G||||||,G|intron_variant|MODIFIER|2700054A10Rik|2700054A10Rik…	REFCT:ALTCT:TTCT:ALTRT	NA:0:NA:0	35:4:39:0.102564102564103	2700054A10Rik	intron_variant	MODIFIER
281	chr17	13550904	.	C	T,G,A	.	.	INFO=TMP;ANN=A|intron_variant|MODIFIER|2700054A10Rik|2700054A10Rik|transcript|NR_045436.1|pseudogene|1/4|n.83-2471G>T||||||,G|intron_variant|MODIFIER|2700054A10Rik|2700054A10Rik|transcript|NR_045436.1|pseudogene|1/4|n.83-2471G>C||||||,T|intron_variant|MODIFIER|2700054A10Rik|2700054A10Rik|transcript|NR_045436.1|pseudogene|1/4|n.83-2471G>A||||||,A|intron_variant|MODIFIER|2700054A10Rik|2700054A10Rik…	REFCT:ALTCT:TTCT:ALTRT	NA:0:NA:0	25:7:32:0.21875	2700054A10Rik	intron_variant	MODIFIER
282	chr17	13550914	.	C	T,G	.	.	INFO=TMP;ANN=G|intron_variant|MODIFIER|2700054A10Rik|2700054A10Rik|transcript|NR_045436.1|pseudogene|1/4|n.83-2481G>C||||||,T|intron_variant|MODIFIER|2700054A10Rik|2700054A10Rik|transcript|NR_045436.1|pseudogene|1/4|n.83-2481G>A||||||,G|intron_variant|MODIFIER|2700054A10Rik|2700054A10Rik|transcript|NR_045437.1|pseudogene|1/3|n.83-2481G>C||||||,T|intron_variant|MODIFIER|2700054A10Rik|2700054A10Rik…	REFCT:ALTCT:TTCT:ALTRT	44:2:46:0.0434782608695652	45:6:51:0.117647058823529	2700054A10Rik	intron_variant	MODIFIER
283	chr17	13551172	.	G	T	.	.	INFO=TMP;ANN=T|intron_variant|MODIFIER|2700054A10Rik|2700054A10Rik|transcript|NR_045436.1|pseudogene|1/4|n.83-2739C>A||||||,T|intron_variant|MODIFIER|2700054A10Rik|2700054A10Rik|transcript|NR_045437.1|pseudogene|1/3|n.83-2739C>A||||||	REFCT:ALTCT:TTCT:ALTRT	42:2:44:0.0454545454545455	30:5:35:0.142857142857143	2700054A10Rik	intron_variant	MODIFIER
284	chr17	13551183	.	C	G,A	.	.	INFO=TMP;ANN=A|intron_variant|MODIFIER|2700054A10Rik|2700054A10Rik|transcript|NR_045436.1|pseudogene|1/4|n.83-2750G>T||||||,G|intron_variant|MODIFIER|2700054A10Rik|2700054A10Rik|transcript|NR_045436.1|pseudogene|1/4|n.83-2750G>C||||||,A|intron_variant|MODIFIER|2700054A10Rik|2700054A10Rik|transcript|NR_045437.1|pseudogene|1/3|n.83-2750G>T||||||,G|intron_variant|MODIFIER|2700054A10Rik|2700054A10Rik…	REFCT:ALTCT:TTCT:ALTRT	47:2:49:0.0408163265306122	36:4:40:0.1	2700054A10Rik	intron_variant	MODIFIER
285	chr17	13551186	.	T	A,G	.	.	INFO=TMP;ANN=A|intron_variant|MODIFIER|2700054A10Rik|2700054A10Rik|transcript|NR_045436.1|pseudogene|1/4|n.83-2753A>T||||||,G|intron_variant|MODIFIER|2700054A10Rik|2700054A10Rik|transcript|NR_045436.1|pseudogene|1/4|n.83-2753A>C||||||,A|intron_variant|MODIFIER|2700054A10Rik|2700054A10Rik|transcript|NR_045437.1|pseudogene|1/3|n.83-2753A>T||||||,G|intron_variant|MODIFIER|2700054A10Rik|2700054A10Rik…	REFCT:ALTCT:TTCT:ALTRT	NA:0:NA:0	40:5:45:0.111111111111111	2700054A10Rik	intron_variant	MODIFIER
286	chr17	13551227	.	G	C,T,A	.	.	INFO=TMP;ANN=A|intron_variant|MODIFIER|2700054A10Rik|2700054A10Rik|transcript|NR_045436.1|pseudogene|1/4|n.82+2786C>T||||||,C|intron_variant|MODIFIER|2700054A10Rik|2700054A10Rik|transcript|NR_045436.1|pseudogene|1/4|n.82+2786C>G||||||,T|intron_variant|MODIFIER|2700054A10Rik|2700054A10Rik|transcript|NR_045436.1|pseudogene|1/4|n.82+2786C>A||||||,A|intron_variant|MODIFIER|2700054A10Rik|2700054A10Rik…	REFCT:ALTCT:TTCT:ALTRT	NA:0:NA:0	44:5:49:0.102040816326531	2700054A10Rik	intron_variant	MODIFIER
287	chr17	13551383	.	G	A	.	.	INFO=TMP;ANN=A|intron_variant|MODIFIER|2700054A10Rik|2700054A10Rik|transcript|NR_045436.1|pseudogene|1/4|n.82+2630C>T||||||,A|intron_variant|MODIFIER|2700054A10Rik|2700054A10Rik|transcript|NR_045437.1|pseudogene|1/3|n.82+2630C>T||||||	REFCT:ALTCT:TTCT:ALTRT	59:3:62:0.0483870967741935	35:5:40:0.125	2700054A10Rik	intron_variant	MODIFIER
288	chr17	13551401	.	G	T	.	.	INFO=TMP;ANN=T|intron_variant|MODIFIER|2700054A10Rik|2700054A10Rik|transcript|NR_045436.1|pseudogene|1/4|n.82+2612C>A||||||,T|intron_variant|MODIFIER|2700054A10Rik|2700054A10Rik|transcript|NR_045437.1|pseudogene|1/3|n.82+2612C>A||||||	REFCT:ALTCT:TTCT:ALTRT	48:1:49:0.0204081632653061	24:5:29:0.172413793103448	2700054A10Rik	intron_variant	MODIFIER
289	chr17	13551402	.	T	A,G	.	.	INFO=TMP;ANN=A|intron_variant|MODIFIER|2700054A10Rik|2700054A10Rik|transcript|NR_045436.1|pseudogene|1/4|n.82+2611A>T||||||,G|intron_variant|MODIFIER|2700054A10Rik|2700054A10Rik|transcript|NR_045436.1|pseudogene|1/4|n.82+2611A>C||||||,A|intron_variant|MODIFIER|2700054A10Rik|2700054A10Rik|transcript|NR_045437.1|pseudogene|1/3|n.82+2611A>T||||||,G|intron_variant|MODIFIER|2700054A10Rik|2700054A10Rik…	REFCT:ALTCT:TTCT:ALTRT	48:1:49:0.0204081632653061	25:4:29:0.137931034482759	2700054A10Rik	intron_variant	MODIFIER
290	chr17	13551407	.	T	G	.	.	INFO=TMP;ANN=G|intron_variant|MODIFIER|2700054A10Rik|2700054A10Rik|transcript|NR_045436.1|pseudogene|1/4|n.82+2606A>C||||||,G|intron_variant|MODIFIER|2700054A10Rik|2700054A10Rik|transcript|NR_045437.1|pseudogene|1/3|n.82+2606A>C||||||	REFCT:ALTCT:TTCT:ALTRT	45:2:47:0.0425531914893617	23:4:27:0.148148148148148	2700054A10Rik	intron_variant	MODIFIER
291	chr17	13551409	.	C	G	.	.	INFO=TMP;ANN=G|intron_variant|MODIFIER|2700054A10Rik|2700054A10Rik|transcript|NR_045436.1|pseudogene|1/4|n.82+2604G>C||||||,G|intron_variant|MODIFIER|2700054A10Rik|2700054A10Rik|transcript|NR_045437.1|pseudogene|1/3|n.82+2604G>C||||||	REFCT:ALTCT:TTCT:ALTRT	47:1:48:0.0208333333333333	24:4:28:0.142857142857143	2700054A10Rik	intron_variant	MODIFIER
292	chr17	13551853	.	G	T	.	.	INFO=TMP;ANN=T|intron_variant|MODIFIER|2700054A10Rik|2700054A10Rik|transcript|NR_045436.1|pseudogene|1/4|n.82+2160C>A||||||,T|intron_variant|MODIFIER|2700054A10Rik|2700054A10Rik|transcript|NR_045437.1|pseudogene|1/3|n.82+2160C>A||||||	REFCT:ALTCT:TTCT:ALTRT	34:1:35:0.0285714285714286	22:4:26:0.153846153846154	2700054A10Rik	intron_variant	MODIFIER
293	chr17	13552212	.	C	T,A	.	.	INFO=TMP;ANN=A|intron_variant|MODIFIER|2700054A10Rik|2700054A10Rik|transcript|NR_045436.1|pseudogene|1/4|n.82+1801G>T||||||,T|intron_variant|MODIFIER|2700054A10Rik|2700054A10Rik|transcript|NR_045436.1|pseudogene|1/4|n.82+1801G>A||||||,A|intron_variant|MODIFIER|2700054A10Rik|2700054A10Rik|transcript|NR_045437.1|pseudogene|1/3|n.82+1801G>T||||||,T|intron_variant|MODIFIER|2700054A10Rik|2700054A10Rik…	REFCT:ALTCT:TTCT:ALTRT	62:2:64:0.03125	31:4:35:0.114285714285714	2700054A10Rik	intron_variant	MODIFIER
294	chr17	13552463	.	C	T	.	.	INFO=TMP;ANN=T|intron_variant|MODIFIER|2700054A10Rik|2700054A10Rik|transcript|NR_045436.1|pseudogene|1/4|n.82+1550G>A||||||,T|intron_variant|MODIFIER|2700054A10Rik|2700054A10Rik|transcript|NR_045437.1|pseudogene|1/3|n.82+1550G>A||||||	REFCT:ALTCT:TTCT:ALTRT	85:4:89:0.0449438202247191	53:7:60:0.116666666666667	2700054A10Rik	intron_variant	MODIFIER
295	chr17	13552533	.	G	T,A,C	.	.	INFO=TMP;ANN=A|intron_variant|MODIFIER|2700054A10Rik|2700054A10Rik|transcript|NR_045436.1|pseudogene|1/4|n.82+1480C>T||||||,C|intron_variant|MODIFIER|2700054A10Rik|2700054A10Rik|transcript|NR_045436.1|pseudogene|1/4|n.82+1480C>G||||||,T|intron_variant|MODIFIER|2700054A10Rik|2700054A10Rik|transcript|NR_045436.1|pseudogene|1/4|n.82+1480C>A||||||,A|intron_variant|MODIFIER|2700054A10Rik|2700054A10Rik…	REFCT:ALTCT:TTCT:ALTRT	117:6:123:0.0487804878048781	78:10:88:0.113636363636364	2700054A10Rik	intron_variant	MODIFIER
296	chr17	13590628	.	A	G	.	.	INFO=TMP;ANN=G|intergenic_region|MODIFIER|2700054A10Rik-Tcte2|2700054A10Rik-Tcte2|intergenic_region|2700054A10Rik-Tcte2|||n.13590628A>G||||||	REFCT:ALTCT:TTCT:ALTRT	30:1:31:0.032258064516129	16:4:20:0.2	2700054A10Rik-Tcte2	intergenic_region	MODIFIER
297	chr17	23292149	rs583134277	T	C	.	.	INFO=TMP;ANN=C|intron_variant|MODIFIER|Vmn2r114|Vmn2r114|transcript|NM_001102584.1|protein_coding|5/5|c.1652-296A>G||||||;GENEINFO=666002:Vmn2r114;RSPOS=23292149;SAO=0;VC=snp;VP=050000080005000000000100;dbSNPBuildID=142	REFCT:ALTCT:TTCT:ALTRT	NA:0:NA:0	5:5:10:0.5	Vmn2r114	intron_variant	MODIFIER
298	chr17	23308477	.	A	G	.	.	INFO=TMP;ANN=G|intron_variant|MODIFIER|Vmn2r114|Vmn2r114|transcript|NM_001102584.1|protein_coding|3/5|c.1300-220T>C||||||	REFCT:ALTCT:TTCT:ALTRT	NA:0:NA:0	9:5:14:0.357142857142857	Vmn2r114	intron_variant	MODIFIER
299	chr17	23347598	.	A	T	.	.	INFO=TMP;ANN=T|intron_variant|MODIFIER|Vmn2r115|Vmn2r115|transcript|NM_001104579.1|protein_coding|3/5|c.1303-220A>T||||||	REFCT:ALTCT:TTCT:ALTRT	NA:0:NA:0	15:4:19:0.210526315789474	Vmn2r115	intron_variant	MODIFIER
300	chr17	23360327	rs580605108	A	C	.	.	INFO=TMP;ANN=C|downstream_gene_variant|MODIFIER|Vmn2r115|Vmn2r115|transcript|NM_001104579.1|protein_coding||c.*199A>C|||||199|,C|intergenic_region|MODIFIER|Vmn2r115-Vmn2r116|Vmn2r115-Vmn2r116|intergenic_region|Vmn2r115-Vmn2r116|||n.23360327A>C||||||;GENEINFO=638102:Vmn2r115;RSPOS=23360327;SAO=0;VC=snp;VP=050000040005000000000100;dbSNPBuildID=142	REFCT:ALTCT:TTCT:ALTRT	20:1:21:0.0476190476190476	25:5:30:0.166666666666667	Vmn2r115	downstream_gene_variant	MODIFIER
301	chr17	23440875	rs48079342	T	C	.	.	INFO=TMP;ANN=C|intergenic_region|MODIFIER|Vmn2r116-Vmn2r117|Vmn2r116-Vmn2r117|intergenic_region|Vmn2r116-Vmn2r117|||n.23440875T>C||||||;RSPOS=23440875;SAO=0;VC=snp;VP=050000000005000000000100;dbSNPBuildID=127	REFCT:ALTCT:TTCT:ALTRT	57:3:60:0.05	36:4:40:0.1	Vmn2r116-Vmn2r117	intergenic_region	MODIFIER
302	chr17	23475089	.	T	A	.	.	INFO=TMP;ANN=A|intron_variant|MODIFIER|Vmn2r117|Vmn2r117|transcript|NM_001104581.1|protein_coding|4/5|c.1530+253A>T||||||	REFCT:ALTCT:TTCT:ALTRT	NA:0:NA:0	9:5:14:0.357142857142857	Vmn2r117	intron_variant	MODIFIER
303	chr17	23475095	.	C	A	.	.	INFO=TMP;ANN=A|intron_variant|MODIFIER|Vmn2r117|Vmn2r117|transcript|NM_001104581.1|protein_coding|4/5|c.1530+247G>T||||||	REFCT:ALTCT:TTCT:ALTRT	NA:0:NA:0	9:5:14:0.357142857142857	Vmn2r117	intron_variant	MODIFIER
304	chr17	23475101	.	C	T	.	.	INFO=TMP;ANN=T|intron_variant|MODIFIER|Vmn2r117|Vmn2r117|transcript|NM_001104581.1|protein_coding|4/5|c.1530+241G>A||||||	REFCT:ALTCT:TTCT:ALTRT	NA:0:NA:0	11:5:16:0.3125	Vmn2r117	intron_variant	MODIFIER
305	chr17	23475103	.	G	T	.	.	INFO=TMP;ANN=T|intron_variant|MODIFIER|Vmn2r117|Vmn2r117|transcript|NM_001104581.1|protein_coding|4/5|c.1530+239C>A||||||	REFCT:ALTCT:TTCT:ALTRT	NA:0:NA:0	11:5:16:0.3125	Vmn2r117	intron_variant	MODIFIER
306	chr17	23478794	rs1133232976	A	G	.	.	INFO=TMP;ANN=G|intron_variant|MODIFIER|Vmn2r117|Vmn2r117|transcript|NM_001104581.1|protein_coding|1/5|c.198-275T>C||||||;GENEINFO=619788:Vmn2r117;RSPOS=23478794;SAO=0;VC=snp;VP=050000080005000000000100;dbSNPBuildID=150	REFCT:ALTCT:TTCT:ALTRT	NA:0:NA:0	14:6:20:0.3	Vmn2r117	intron_variant	MODIFIER
307	chr17	23479315	.	C	A	.	.	INFO=TMP;ANN=A|intron_variant|MODIFIER|Vmn2r117|Vmn2r117|transcript|NM_001104581.1|protein_coding|1/5|c.197+86G>T||||||	REFCT:ALTCT:TTCT:ALTRT	149:5:154:0.0324675324675325	100:13:113:0.115044247787611	Vmn2r117	intron_variant	MODIFIER
308	chr17	23835031	.	T	G	.	.	INFO=TMP;ANN=G|missense_variant|MODERATE|Prss33|Prss33|transcript|NM_001081399.2|protein_coding|3/6|c.200A>C|p.Gln67Pro|245/1383|200/834|67/277||,G|downstream_gene_variant|MODIFIER|Prss41|Prss41|transcript|NM_027644.1|protein_coding||c.*1878A>C|||||1754|	REFCT:ALTCT:TTCT:ALTRT	NA:0:NA:0	19:5:24:0.208333333333333	Prss41	downstream_gene_variant	MODIFIER
309	chr17	23835033	.	G	A,C	.	.	INFO=TMP;ANN=A|synonymous_variant|LOW|Prss33|Prss33|transcript|NM_001081399.2|protein_coding|3/6|c.198C>T|p.Pro66Pro|243/1383|198/834|66/277||,C|synonymous_variant|LOW|Prss33|Prss33|transcript|NM_001081399.2|protein_coding|3/6|c.198C>G|p.Pro66Pro|243/1383|198/834|66/277||,A|downstream_gene_variant|MODIFIER|Prss41|Prss41|transcript|NM_027644.1|protein_coding||c.*1876C>T|||||1752|,C|downstream_gene…	REFCT:ALTCT:TTCT:ALTRT	NA:0:NA:0	18:6:24:0.25	Prss41	downstream_gene_variant	MODIFIER
310	chr17	25242009	.	T	G	.	.	INFO=TMP;ANN=G|upstream_gene_variant|MODIFIER|Gnptg|Gnptg|transcript|NM_172529.3|protein_coding||c.-1898A>C|||||1893|,G|downstream_gene_variant|MODIFIER|Baiap3|Baiap3|transcript|NM_001163270.1|protein_coding||c.*1629A>C|||||650|,G|downstream_gene_variant|MODIFIER|Mir3547|Mir3547|transcript|NR_105931.1|pseudogene||n.*3542A>C|||||3542|,G|intron_variant|MODIFIER|Tsr3|Tsr3|transcript|NM_026676.3|prot…	REFCT:ALTCT:TTCT:ALTRT	20:1:21:0.0476190476190476	16:4:20:0.2	Gnptg	upstream_gene_variant	MODIFIER
311	chr17	34611882	.	T	C,A	.	.	INFO=TMP;ANN=A|downstream_gene_variant|MODIFIER|Egfl8|Egfl8|transcript|NM_152922.3|protein_coding||c.*1656A>T|||||1468|,C|downstream_gene_variant|MODIFIER|Egfl8|Egfl8|transcript|NM_152922.3|protein_coding||c.*1656A>G|||||1468|,A|downstream_gene_variant|MODIFIER|Ppt2|Ppt2|transcript|NM_001302393.1|protein_coding||c.*5462A>T|||||4780|,C|downstream_gene_variant|MODIFIER|Ppt2|Ppt2|transcript|NM_00130…	REFCT:ALTCT:TTCT:ALTRT	41:2:43:0.0465116279069767	34:5:39:0.128205128205128	Egfl8	downstream_gene_variant	MODIFIER
312	chr17	35957890	.	T	G	.	.	INFO=TMP;ANN=G|synonymous_variant|LOW|Abcf1|Abcf1|transcript|NM_013854.1|protein_coding|21/23|c.2226A>C|p.Arg742Arg|2258/3150|2226/2514|742/837||,G|downstream_gene_variant|MODIFIER|Gm8801|Gm8801|transcript|NR_028278.1|pseudogene||n.*4573T>G|||||4573|,G|downstream_gene_variant|MODIFIER|Mir877|Mir877|transcript|NR_030608.1|pseudogene||n.*2840A>C|||||2840|	REFCT:ALTCT:TTCT:ALTRT	88:1:89:0.0112359550561798	75:20:95:0.210526315789474	Gm8801	downstream_gene_variant	MODIFIER
313	chr17	44735399	.	G	C,T	.	.	INFO=TMP;ANN=C|missense_variant|MODERATE|Runx2|Runx2|transcript|NM_001146038.2|protein_coding|3/9|c.278C>G|p.Ala93Gly|515/5740|278/1587|93/528||,T|missense_variant|MODERATE|Runx2|Runx2|transcript|NM_001146038.2|protein_coding|3/9|c.278C>A|p.Ala93Glu|515/5740|278/1587|93/528||,C|missense_variant|MODERATE|Runx2|Runx2|transcript|NM_001271630.1|protein_coding|1/6|c.236C>G|p.Ala79Gly|778/5829|236/1371…	REFCT:ALTCT:TTCT:ALTRT	24:1:25:0.04	8:6:14:0.428571428571429	Runx2	intron_variant	MODIFIER
315	chr17	56082004	.	A	C	.	.	INFO=TMP;ANN=C|intron_variant|MODIFIER|Hdgfrp2|Hdgfrp2|transcript|NM_001304784.1|protein_coding|1/15|c.73-96A>C||||||,C|intron_variant|MODIFIER|Hdgfrp2|Hdgfrp2|transcript|NM_001304785.1|protein_coding|1/15|c.73-96A>C||||||,C|intron_variant|MODIFIER|Hdgfrp2|Hdgfrp2|transcript|NM_008233.3|protein_coding|1/15|c.73-96A>C||||||	REFCT:ALTCT:TTCT:ALTRT	NA:0:NA:0	18:4:22:0.181818181818182	Hdgfrp2	intron_variant	MODIFIER
316	chr17	69262366	.	T	C	.	.	INFO=TMP;ANN=C|intron_variant|MODIFIER|Epb41l3|Epb41l3|transcript|NM_013813.1|protein_coding|12/21|c.1584+20T>C||||||	REFCT:ALTCT:TTCT:ALTRT	22:1:23:0.0434782608695652	13:4:17:0.235294117647059	Epb41l3	intron_variant	MODIFIER
317	chr17	75503488	.	T	A	.	.	INFO=TMP;ANN=A|intron_variant|MODIFIER|Rasgrp3|Rasgrp3|transcript|NM_001166493.1|protein_coding|9/16|c.1083+99T>A||||||,A|intron_variant|MODIFIER|Rasgrp3|Rasgrp3|transcript|NM_207246.4|protein_coding|10/17|c.1083+99T>A||||||	REFCT:ALTCT:TTCT:ALTRT	NA:0:NA:0	31:8:39:0.205128205128205	Rasgrp3	intron_variant	MODIFIER
318	chr17	78922328	.	T	G,A	.	.	INFO=TMP;ANN=A|downstream_gene_variant|MODIFIER|Cebpzos|Cebpzos|transcript|NM_001177402.1|protein_coding||c.*2487T>A|||||1280|,G|downstream_gene_variant|MODIFIER|Cebpzos|Cebpzos|transcript|NM_001177402.1|protein_coding||c.*2487T>G|||||1280|,A|downstream_gene_variant|MODIFIER|Cebpzos|Cebpzos|transcript|NM_001177403.1|protein_coding||c.*2487T>A|||||1280|,G|downstream_gene_variant|MODIFIER|Cebpzos|C…	REFCT:ALTCT:TTCT:ALTRT	56:1:57:0.0175438596491228	45:5:50:0.1	Cebpzos	downstream_gene_variant	MODIFIER
319	chr17	86944217	.	A	C	.	.	INFO=TMP;ANN=C|3_prime_UTR_variant|MODIFIER|Atp6v1e2|Atp6v1e2|transcript|NM_029121.3|protein_coding|2/2|c.*71T>G|||||71|	REFCT:ALTCT:TTCT:ALTRT	NA:0:NA:0	22:4:26:0.153846153846154	Atp6v1e2	3_prime_UTR_variant	MODIFIER
320	chr18	3004804	.	T	A	.	.	INFO=TMP;ANN=A|intergenic_region|MODIFIER|CHR_START-Vmn1r238|CHR_START-Vmn1r238|intergenic_region|CHR_START-Vmn1r238|||n.3004804T>A||||||	REFCT:ALTCT:TTCT:ALTRT	23:1:24:0.0416666666666667	17:5:22:0.227272727272727	CHR_START-Vmn1r238	intergenic_region	MODIFIER
321	chr18	3006062	.	A	G	.	.	INFO=TMP;ANN=G|intergenic_region|MODIFIER|CHR_START-Vmn1r238|CHR_START-Vmn1r238|intergenic_region|CHR_START-Vmn1r238|||n.3006062A>G||||||	REFCT:ALTCT:TTCT:ALTRT	25:1:26:0.0384615384615385	42:7:49:0.142857142857143	CHR_START-Vmn1r238	intergenic_region	MODIFIER
324	chr19	4917976	.	T	G,A	.	.	INFO=TMP;ANN=A|intron_variant|MODIFIER|Dpp3|Dpp3|transcript|NM_133803.2|protein_coding|8/17|c.929+44A>T||||||,G|intron_variant|MODIFIER|Dpp3|Dpp3|transcript|NM_133803.2|protein_coding|8/17|c.929+44A>C||||||	REFCT:ALTCT:TTCT:ALTRT	42:1:43:0.0232558139534884	42:6:48:0.125	Dpp3	intron_variant	MODIFIER
325	chr19	5723125	.	G	T	.	.	INFO=TMP;ANN=T|downstream_gene_variant|MODIFIER|Fam89b|Fam89b|transcript|NM_181452.2|protein_coding||c.*5465C>A|||||4962|,T|downstream_gene_variant|MODIFIER|Fam89b|Fam89b|transcript|NM_023166.2|protein_coding||c.*5465C>A|||||4962|,T|intron_variant|MODIFIER|Ehbp1l1|Ehbp1l1|transcript|NM_001114597.1|protein_coding|1/18|c.105-118C>A||||||,T|intron_variant|MODIFIER|Ehbp1l1|Ehbp1l1|transcript|NM_00111…	REFCT:ALTCT:TTCT:ALTRT	29:1:30:0.0333333333333333	15:5:20:0.25	Fam89b	downstream_gene_variant	MODIFIER
326	chr19	5754269	.	T	C	.	.	INFO=TMP;ANN=C|downstream_gene_variant|MODIFIER|Scyl1|Scyl1|transcript|NM_023912.2|protein_coding||c.*4303A>G|||||4158|,C|intron_variant|MODIFIER|Ltbp3|Ltbp3|transcript|NM_008520.2|protein_coding|19/27|c.2587+221T>C||||||	REFCT:ALTCT:TTCT:ALTRT	NA:0:NA:0	10:4:14:0.285714285714286	Scyl1	downstream_gene_variant	MODIFIER
328	chr19	5874720	.	C	A	.	.	INFO=TMP;ANN=A|synonymous_variant|LOW|Frmd8|Frmd8|transcript|NM_026169.4|protein_coding|2/11|c.75G>T|p.Val25Val|193/3166|75/1401|25/466||,A|upstream_gene_variant|MODIFIER|Slc25a45|Slc25a45|transcript|NM_134154.3|protein_coding||c.-3935C>A|||||3746|	REFCT:ALTCT:TTCT:ALTRT	NA:0:NA:0	26:15:41:0.365853658536585	Slc25a45	upstream_gene_variant	MODIFIER
329	chr19	5874722	.	C	A	.	.	INFO=TMP;ANN=A|missense_variant|MODERATE|Frmd8|Frmd8|transcript|NM_026169.4|protein_coding|2/11|c.73G>T|p.Val25Leu|191/3166|73/1401|25/466||,A|upstream_gene_variant|MODIFIER|Slc25a45|Slc25a45|transcript|NM_134154.3|protein_coding||c.-3933C>A|||||3744|	REFCT:ALTCT:TTCT:ALTRT	NA:0:NA:0	26:15:41:0.365853658536585	Slc25a45	upstream_gene_variant	MODIFIER
330	chr19	5874736	.	C	A	.	.	INFO=TMP;ANN=A|missense_variant|MODERATE|Frmd8|Frmd8|transcript|NM_026169.4|protein_coding|2/11|c.59G>T|p.Ser20Ile|177/3166|59/1401|20/466||,A|upstream_gene_variant|MODIFIER|Slc25a45|Slc25a45|transcript|NM_134154.3|protein_coding||c.-3919C>A|||||3730|	REFCT:ALTCT:TTCT:ALTRT	NA:0:NA:0	25:15:40:0.375	Slc25a45	upstream_gene_variant	MODIFIER
331	chr19	6016527	.	T	G	.	.	INFO=TMP;ANN=G|upstream_gene_variant|MODIFIER|Capn1|Capn1|transcript|NM_001110504.1|protein_coding||c.-2060A>C|||||702|,G|upstream_gene_variant|MODIFIER|Capn1|Capn1|transcript|NM_007600.3|protein_coding||c.-2060A>C|||||1280|,G|intron_variant|MODIFIER|Gm10814|Gm10814|transcript|NR_045783.1|pseudogene|4/4|n.1304+44T>G||||||	REFCT:ALTCT:TTCT:ALTRT	48:2:50:0.04	38:5:43:0.116279069767442	Capn1	upstream_gene_variant	MODIFIER
332	chr19	6059594	.	A	G	.	.	INFO=TMP;ANN=G|upstream_gene_variant|MODIFIER|Mrpl49|Mrpl49|transcript|NM_026246.3|protein_coding||c.-1858T>C|||||1843|,G|upstream_gene_variant|MODIFIER|Znhit2|Znhit2|transcript|NM_013859.2|protein_coding||c.-1633A>G|||||1613|,G|downstream_gene_variant|MODIFIER|Fau|Fau|transcript|NM_001160239.2|protein_coding||c.*120A>G|||||70|,G|downstream_gene_variant|MODIFIER|Tm7sf2|Tm7sf2|transcript|NM_028454…	REFCT:ALTCT:TTCT:ALTRT	38:1:39:0.0256410256410256	31:4:35:0.114285714285714	Mrpl49	upstream_gene_variant	MODIFIER
333	chr19	7579388	.	A	G	.	.	INFO=TMP;ANN=G|intron_variant|MODIFIER|Pla2g16|Pla2g16|transcript|NM_139269.2|protein_coding|4/4|c.387+166A>G||||||	REFCT:ALTCT:TTCT:ALTRT	NA:0:NA:0	6:4:10:0.4	Pla2g16	intron_variant	MODIFIER
334	chr19	11171843	.	A	C	.	.	INFO=TMP;ANN=C|intron_variant|MODIFIER|Ms4a13|Ms4a13|transcript|NM_198224.3|protein_coding|7/7|c.552+36T>G||||||	REFCT:ALTCT:TTCT:ALTRT	23:1:24:0.0416666666666667	36:4:40:0.1	Ms4a13	intron_variant	MODIFIER
335	chr19	36116683	.	G	C	.	.	INFO=TMP;ANN=C|intron_variant|MODIFIER|Ankrd1|Ankrd1|transcript|NM_013468.3|protein_coding|5/8|c.552+88C>G||||||	REFCT:ALTCT:TTCT:ALTRT	NA:0:NA:0	15:4:19:0.210526315789474	Ankrd1	intron_variant	MODIFIER
336	chr19	39163308	.	G	T,A	.	.	INFO=TMP;ANN=A|intron_variant|MODIFIER|Cyp2c66|Cyp2c66|transcript|NM_001011707.1|protein_coding|3/8|c.482-16G>A||||||,T|intron_variant|MODIFIER|Cyp2c66|Cyp2c66|transcript|NM_001011707.1|protein_coding|3/8|c.482-16G>T||||||	REFCT:ALTCT:TTCT:ALTRT	287:1:288:0.00347222222222222	211:55:266:0.206766917293233	Cyp2c66	intron_variant	MODIFIER
338	chr19	43690353	rs265576592	C	G,A	.	.	INFO=TMP;ANN=A|intron_variant|MODIFIER|Entpd7|Entpd7|transcript|NM_053103.5|protein_coding|2/12|c.8+72C>A||||||,G|intron_variant|MODIFIER|Entpd7|Entpd7|transcript|NM_053103.5|protein_coding|2/12|c.8+72C>G||||||;GENEINFO=93685:Entpd7;RSPOS=43690353;SAO=0;VC=snp;VP=050000080005000000000100;dbSNPBuildID=137	REFCT:ALTCT:TTCT:ALTRT	20:1:21:0.0476190476190476	18:4:22:0.181818181818182	Entpd7	intron_variant	MODIFIER
339	chr19	44015835	.	T	G	.	.	INFO=TMP;ANN=G|intron_variant|MODIFIER|Cyp2c44|Cyp2c44|transcript|NM_001001446.3|protein_coding|3/8|c.494-9A>C||||||,G|intron_variant|MODIFIER|Cyp2c44|Cyp2c44|transcript|NM_001167905.1|protein_coding|3/7|c.494-9A>C||||||	REFCT:ALTCT:TTCT:ALTRT	40:1:41:0.024390243902439	29:4:33:0.121212121212121	Cyp2c44	intron_variant	MODIFIER
340	chr19	44938240	.	G	T	.	.	INFO=TMP;ANN=T|intron_variant|MODIFIER|Fam178a|Fam178a|transcript|NM_001081225.1|protein_coding|3/19|c.919-125G>T||||||	REFCT:ALTCT:TTCT:ALTRT	0:0:0:0	74:18:92:0.195652173913043	Fam178a	intron_variant	MODIFIER
341	chr19	46903845	.	A	C	.	.	INFO=TMP;ANN=C|intron_variant|MODIFIER|Nt5c2|Nt5c2|transcript|NM_001164363.1|protein_coding|5/17|c.467+33T>G||||||,C|intron_variant|MODIFIER|Nt5c2|Nt5c2|transcript|NM_029810.4|protein_coding|5/17|c.389+33T>G||||||,C|intron_variant|MODIFIER|Nt5c2|Nt5c2|transcript|NR_028353.1|pseudogene|6/18|n.547+33T>G||||||,C|intron_variant|MODIFIER|Nt5c2|Nt5c2|transcript|NM_001164365.1|protein_coding|5/17|c.464+…	REFCT:ALTCT:TTCT:ALTRT	40:1:41:0.024390243902439	31:4:35:0.114285714285714	Nt5c2	intron_variant	MODIFIER
342	chr19	58113339	.	T	A,G	.	.	INFO=TMP;ANN=A|intron_variant|MODIFIER|Atrnl1|Atrnl1|transcript|NM_181415.4|protein_coding|28/28|c.4016-17754T>A||||||,G|intron_variant|MODIFIER|Atrnl1|Atrnl1|transcript|NM_181415.4|protein_coding|28/28|c.4016-17754T>G||||||	REFCT:ALTCT:TTCT:ALTRT	NA:0:NA:0	12:4:16:0.25	Atrnl1	intron_variant	MODIFIER
343	chr1	14229673	.	C	A	.	.	INFO=TMP;ANN=A|intron_variant|MODIFIER|Eya1|Eya1|transcript|NM_001310459.1|protein_coding|10/17|c.964-97G>T||||||,A|intron_variant|MODIFIER|Eya1|Eya1|transcript|NM_001252192.1|protein_coding|9/16|c.865-97G>T||||||,A|intron_variant|MODIFIER|Eya1|Eya1|transcript|NM_010164.2|protein_coding|10/17|c.952-97G>T||||||	REFCT:ALTCT:TTCT:ALTRT	NA:0:NA:0	31:4:35:0.114285714285714	Eya1	intron_variant	MODIFIER
345	chr1	36659448	.	T	G	.	.	INFO=TMP;ANN=G|intron_variant|MODIFIER|Fam178b|Fam178b|transcript|NM_001126046.1|protein_coding|2/14|c.214-23A>C||||||,G|intron_variant|MODIFIER|Fam178b|Fam178b|transcript|NM_201365.2|protein_coding|2/9|c.214-23A>C||||||	REFCT:ALTCT:TTCT:ALTRT	39:2:41:0.0487804878048781	41:7:48:0.145833333333333	Fam178b	intron_variant	MODIFIER
346	chr1	43760363	.	A	G,T,C	.	.	INFO=TMP;ANN=C|intron_variant|MODIFIER|Uxs1|Uxs1|transcript|NM_026430.3|protein_coding|11/14|c.908+158T>G||||||,G|intron_variant|MODIFIER|Uxs1|Uxs1|transcript|NM_026430.3|protein_coding|11/14|c.908+158T>C||||||,T|intron_variant|MODIFIER|Uxs1|Uxs1|transcript|NM_026430.3|protein_coding|11/14|c.908+158T>A||||||	REFCT:ALTCT:TTCT:ALTRT	NA:0:NA:0	21:4:25:0.16	Uxs1	intron_variant	MODIFIER
347	chr1	46760491	.	C	A,G	.	.	INFO=TMP;ANN=A|intron_variant|MODIFIER|Dnah7c|Dnah7c|transcript|NM_001310335.1|protein_coding|54/64|c.10176+134C>A||||||,G|intron_variant|MODIFIER|Dnah7c|Dnah7c|transcript|NM_001310335.1|protein_coding|54/64|c.10176+134C>G||||||	REFCT:ALTCT:TTCT:ALTRT	NA:0:NA:0	35:4:39:0.102564102564103	Dnah7c	intron_variant	MODIFIER
348	chr1	51883404	.	C	A	.	.	INFO=TMP;ANN=A|intron_variant|MODIFIER|Myo1b|Myo1b|transcript|NM_001161817.2|protein_coding|1/30|c.-9-178G>T||||||,A|intron_variant|MODIFIER|Myo1b|Myo1b|transcript|NM_001290982.1|protein_coding|1/28|c.-9-178G>T||||||,A|intron_variant|MODIFIER|Myo1b|Myo1b|transcript|NM_010863.4|protein_coding|1/29|c.-9-178G>T||||||	REFCT:ALTCT:TTCT:ALTRT	NA:0:NA:0	3:7:10:0.7	Myo1b	intron_variant	MODIFIER
350	chr1	65222001	.	G	T	.	.	INFO=TMP;ANN=T|intron_variant|MODIFIER|Pikfyve|Pikfyve|transcript|NM_001310624.1|protein_coding|9/41|c.1209-269G>T||||||,T|intron_variant|MODIFIER|Pikfyve|Pikfyve|transcript|NM_011086.2|protein_coding|10/41|c.1242-269G>T||||||	REFCT:ALTCT:TTCT:ALTRT	NA:0:NA:0	6:4:10:0.4	Pikfyve	intron_variant	MODIFIER
351	chr1	74570975	.	A	G	.	.	INFO=TMP;ANN=G|synonymous_variant|LOW|Zfp142|Zfp142|transcript|NM_001310668.1|protein_coding|7/9|c.3660T>C|p.Arg1220Arg|4159/6483|3660/5532|1220/1843||,G|synonymous_variant|LOW|Zfp142|Zfp142|transcript|NM_029888.3|protein_coding|7/9|c.3351T>C|p.Arg1117Arg|3850/6174|3351/5223|1117/1740||,G|downstream_gene_variant|MODIFIER|Plcd4|Plcd4|transcript|NM_148937.2|protein_coding||c.*5609A>G|||||4998|,G|do…	REFCT:ALTCT:TTCT:ALTRT	NA:0:NA:0	42:19:61:0.311475409836066	Plcd4	downstream_gene_variant	MODIFIER
352	chr1	78192630	.	T	C,G,A	.	.	INFO=TMP;ANN=A|intron_variant|MODIFIER|Pax3|Pax3|transcript|NM_001159520.1|protein_coding|3/8|c.452-54A>T||||||,C|intron_variant|MODIFIER|Pax3|Pax3|transcript|NM_001159520.1|protein_coding|3/8|c.452-54A>G||||||,G|intron_variant|MODIFIER|Pax3|Pax3|transcript|NM_001159520.1|protein_coding|3/8|c.452-54A>C||||||,A|intron_variant|MODIFIER|Pax3|Pax3|transcript|NM_008781.4|protein_coding|3/7|c.452-54A>T…	REFCT:ALTCT:TTCT:ALTRT	NA:0:NA:0	12:4:16:0.25	Pax3	intron_variant	MODIFIER
353	chr1	84984435	.	G	A	.	.	INFO=TMP;ANN=A|intergenic_region|MODIFIER|Slc16a14-A530032D15Rik|Slc16a14-A530032D15Rik|intergenic_region|Slc16a14-A530032D15Rik|||n.84984435G>A||||||	REFCT:ALTCT:TTCT:ALTRT	43:2:45:0.0444444444444444	35:4:39:0.102564102564103	Slc16a14-A530032D15Rik	intergenic_region	MODIFIER
354	chr1	85027538	rs1134484201	T	G	.	.	INFO=TMP;ANN=G|intergenic_region|MODIFIER|Slc16a14-A530032D15Rik|Slc16a14-A530032D15Rik|intergenic_region|Slc16a14-A530032D15Rik|||n.85027538T>G||||||;RSPOS=85027538;SAO=0;VC=snp;VP=050000000005000000000100;dbSNPBuildID=150	REFCT:ALTCT:TTCT:ALTRT	NA:0:NA:0	8:4:12:0.333333333333333	Slc16a14-A530032D15Rik	intergenic_region	MODIFIER
355	chr1	85027802	.	A	C	.	.	INFO=TMP;ANN=C|intergenic_region|MODIFIER|Slc16a14-A530032D15Rik|Slc16a14-A530032D15Rik|intergenic_region|Slc16a14-A530032D15Rik|||n.85027802A>C||||||	REFCT:ALTCT:TTCT:ALTRT	57:1:58:0.0172413793103448	65:8:73:0.10958904109589	Slc16a14-A530032D15Rik	intergenic_region	MODIFIER
356	chr1	85080396	.	T	C	.	.	INFO=TMP;ANN=C|intergenic_region|MODIFIER|Slc16a14-A530032D15Rik|Slc16a14-A530032D15Rik|intergenic_region|Slc16a14-A530032D15Rik|||n.85080396T>C||||||	REFCT:ALTCT:TTCT:ALTRT	65:2:67:0.0298507462686567	77:9:86:0.104651162790698	Slc16a14-A530032D15Rik	intergenic_region	MODIFIER
357	chr1	85090726	.	C	T,G	.	.	INFO=TMP;ANN=G|intron_variant|MODIFIER|A530032D15Rik|A530032D15Rik|transcript|NM_213615.2|protein_coding|5/6|c.543+351G>C||||||,T|intron_variant|MODIFIER|A530032D15Rik|A530032D15Rik|transcript|NM_213615.2|protein_coding|5/6|c.543+351G>A||||||	REFCT:ALTCT:TTCT:ALTRT	NA:0:NA:0	54:9:63:0.142857142857143	A530032D15Rik	intron_variant	MODIFIER
358	chr1	85090753	.	G	T,A	.	.	INFO=TMP;ANN=A|intron_variant|MODIFIER|A530032D15Rik|A530032D15Rik|transcript|NM_213615.2|protein_coding|5/6|c.543+324C>T||||||,T|intron_variant|MODIFIER|A530032D15Rik|A530032D15Rik|transcript|NM_213615.2|protein_coding|5/6|c.543+324C>A||||||	REFCT:ALTCT:TTCT:ALTRT	64:3:67:0.0447761194029851	77:9:86:0.104651162790698	A530032D15Rik	intron_variant	MODIFIER
359	chr1	85097513	.	A	T	.	.	INFO=TMP;ANN=T|intron_variant|MODIFIER|A530032D15Rik|A530032D15Rik|transcript|NM_213615.2|protein_coding|3/6|c.367+1964T>A||||||	REFCT:ALTCT:TTCT:ALTRT	34:1:35:0.0285714285714286	34:5:39:0.128205128205128	A530032D15Rik	intron_variant	MODIFIER
360	chr1	85115212	.	C	A	.	.	INFO=TMP;ANN=A|intergenic_region|MODIFIER|A530032D15Rik-Gm7609|A530032D15Rik-Gm7609|intergenic_region|A530032D15Rik-Gm7609|||n.85115212C>A||||||	REFCT:ALTCT:TTCT:ALTRT	77:4:81:0.0493827160493827	81:9:90:0.1	A530032D15Rik-Gm7609	intergenic_region	MODIFIER
361	chr1	85123291	rs1133069660	C	T,A	.	.	INFO=TMP;ANN=A|intergenic_region|MODIFIER|A530032D15Rik-Gm7609|A530032D15Rik-Gm7609|intergenic_region|A530032D15Rik-Gm7609|||n.85123291C>A||||||,T|intergenic_region|MODIFIER|A530032D15Rik-Gm7609|A530032D15Rik-Gm7609|intergenic_region|A530032D15Rik-Gm7609|||n.85123291C>T||||||;GENEINFO=621875:A530040E14Rik;RSPOS=85123291;SAO=0;VC=snp;VP=050000080005000000000100;dbSNPBuildID=150	REFCT:ALTCT:TTCT:ALTRT	50:2:52:0.0384615384615385	40:7:47:0.148936170212766	A530032D15Rik-Gm7609	intergenic_region	MODIFIER
362	chr1	85135576	.	A	C	.	.	INFO=TMP;ANN=C|intergenic_region|MODIFIER|A530032D15Rik-Gm7609|A530032D15Rik-Gm7609|intergenic_region|A530032D15Rik-Gm7609|||n.85135576A>C||||||	REFCT:ALTCT:TTCT:ALTRT	NA:0:NA:0	15:4:19:0.210526315789474	A530032D15Rik-Gm7609	intergenic_region	MODIFIER
363	chr1	85159257	rs1133538116	G	T	.	.	INFO=TMP;ANN=T|intergenic_region|MODIFIER|A530032D15Rik-Gm7609|A530032D15Rik-Gm7609|intergenic_region|A530032D15Rik-Gm7609|||n.85159257G>T||||||;GENEINFO=102638555:Gm38510|621875:A530040E14Rik;RSPOS=85159257;SAO=0;VC=snp;VP=050000080005000000000100;dbSNPBuildID=150	REFCT:ALTCT:TTCT:ALTRT	NA:0:NA:0	4:6:10:0.6	A530032D15Rik-Gm7609	intergenic_region	MODIFIER
364	chr1	85168820	.	A	G,T	.	.	INFO=TMP;ANN=G|intergenic_region|MODIFIER|A530032D15Rik-Gm7609|A530032D15Rik-Gm7609|intergenic_region|A530032D15Rik-Gm7609|||n.85168820A>G||||||,T|intergenic_region|MODIFIER|A530032D15Rik-Gm7609|A530032D15Rik-Gm7609|intergenic_region|A530032D15Rik-Gm7609|||n.85168820A>T||||||	REFCT:ALTCT:TTCT:ALTRT	NA:0:NA:0	31:4:35:0.114285714285714	A530032D15Rik-Gm7609	intergenic_region	MODIFIER
365	chr1	85182247	.	G	T	.	.	INFO=TMP;ANN=T|intergenic_region|MODIFIER|A530032D15Rik-Gm7609|A530032D15Rik-Gm7609|intergenic_region|A530032D15Rik-Gm7609|||n.85182247G>T||||||	REFCT:ALTCT:TTCT:ALTRT	NA:0:NA:0	20:4:24:0.166666666666667	A530032D15Rik-Gm7609	intergenic_region	MODIFIER
366	chr1	85182630	rs580730964	C	G	.	.	INFO=TMP;ANN=G|intergenic_region|MODIFIER|A530032D15Rik-Gm7609|A530032D15Rik-Gm7609|intergenic_region|A530032D15Rik-Gm7609|||n.85182630C>G||||||;GENEINFO=102638435:LOC102638435|102638555:Gm38510|621875:A530040E14Rik;RSPOS=85182630;SAO=0;VC=snp;VP=050000080005000000000100;dbSNPBuildID=142	REFCT:ALTCT:TTCT:ALTRT	38:2:40:0.05	30:4:34:0.117647058823529	A530032D15Rik-Gm7609	intergenic_region	MODIFIER
367	chr1	85182885	rs265436455	C	A	.	.	INFO=TMP;ANN=A|intergenic_region|MODIFIER|A530032D15Rik-Gm7609|A530032D15Rik-Gm7609|intergenic_region|A530032D15Rik-Gm7609|||n.85182885C>A||||||;GENEINFO=102638435:LOC102638435|102638555:Gm38510|621875:A530040E14Rik;RSPOS=85182885;SAO=0;VC=snp;VP=050000080005000000000100;dbSNPBuildID=137	REFCT:ALTCT:TTCT:ALTRT	NA:0:NA:0	8:4:12:0.333333333333333	A530032D15Rik-Gm7609	intergenic_region	MODIFIER
368	chr1	85212473	.	T	C	.	.	INFO=TMP;ANN=C|intron_variant|MODIFIER|Gm7609|Gm7609|transcript|NM_001081746.1|protein_coding|3/3|c.-23-154T>C||||||	REFCT:ALTCT:TTCT:ALTRT	NA:0:NA:0	28:4:32:0.125	Gm7609	intron_variant	MODIFIER
369	chr1	85247466	rs107619609	A	G	.	.	INFO=TMP;ANN=G|intron_variant|MODIFIER|C130026I21Rik|C130026I21Rik|transcript|NM_175219.3|protein_coding|7/7|c.677-330T>C||||||,G|intron_variant|MODIFIER|C130026I21Rik|C130026I21Rik|transcript|NM_001037909.3|protein_coding|6/6|c.593-330T>C||||||;GENEINFO=102638435:LOC102638435|102638555:Gm38510|620078:C130026I21Rik|621875:A530040E14Rik;RSPOS=85247466;SAO=0;VC=snp;VP=050000080005000000000100;dbSNP…	REFCT:ALTCT:TTCT:ALTRT	19:1:20:0.05	19:6:25:0.24	C130026I21Rik	intron_variant	MODIFIER
370	chr1	85248628	.	T	A	.	.	INFO=TMP;ANN=A|intron_variant|MODIFIER|C130026I21Rik|C130026I21Rik|transcript|NM_175219.3|protein_coding|6/7|c.596-249A>T||||||,A|intron_variant|MODIFIER|C130026I21Rik|C130026I21Rik|transcript|NM_001037909.3|protein_coding|5/6|c.512-249A>T||||||	REFCT:ALTCT:TTCT:ALTRT	42:1:43:0.0232558139534884	50:6:56:0.107142857142857	C130026I21Rik	intron_variant	MODIFIER
371	chr1	85255147	rs1133482455	A	G	.	.	INFO=TMP;ANN=G|intron_variant|MODIFIER|C130026I21Rik|C130026I21Rik|transcript|NM_175219.3|protein_coding|4/7|c.452-571T>C||||||,G|intron_variant|MODIFIER|C130026I21Rik|C130026I21Rik|transcript|NM_001037909.3|protein_coding|3/6|c.368-571T>C||||||;GENEINFO=102638435:LOC102638435|102638555:Gm38510|620078:C130026I21Rik|621875:A530040E14Rik;RSPOS=85255147;SAO=0;VC=snp;VP=050000080005000000000100;dbSNP…	REFCT:ALTCT:TTCT:ALTRT	NA:0:NA:0	7:5:12:0.416666666666667	C130026I21Rik	intron_variant	MODIFIER
372	chr1	85258497	rs1132368453	G	T,A	.	.	INFO=TMP;ANN=A|intron_variant|MODIFIER|C130026I21Rik|C130026I21Rik|transcript|NM_175219.3|protein_coding|3/7|c.368-1028C>T||||||,T|intron_variant|MODIFIER|C130026I21Rik|C130026I21Rik|transcript|NM_175219.3|protein_coding|3/7|c.368-1028C>A||||||,A|intron_variant|MODIFIER|C130026I21Rik|C130026I21Rik|transcript|NM_001037909.3|protein_coding|3/6|c.367+1198C>T||||||,T|intron_variant|MODIFIER|C130026I2…	REFCT:ALTCT:TTCT:ALTRT	NA:0:NA:0	6:5:11:0.454545454545455	C130026I21Rik	intron_variant	MODIFIER
373	chr1	85276498	.	C	T,A	.	.	INFO=TMP;ANN=A|intergenic_region|MODIFIER|C130026I21Rik-Sp110|C130026I21Rik-Sp110|intergenic_region|C130026I21Rik-Sp110|||n.85276498C>A||||||,T|intergenic_region|MODIFIER|C130026I21Rik-Sp110|C130026I21Rik-Sp110|intergenic_region|C130026I21Rik-Sp110|||n.85276498C>T||||||	REFCT:ALTCT:TTCT:ALTRT	NA:0:NA:0	39:8:47:0.170212765957447	C130026I21Rik-Sp110	intergenic_region	MODIFIER
374	chr1	85279598	.	G	T	.	.	INFO=TMP;ANN=T|intergenic_region|MODIFIER|C130026I21Rik-Sp110|C130026I21Rik-Sp110|intergenic_region|C130026I21Rik-Sp110|||n.85279598G>T||||||	REFCT:ALTCT:TTCT:ALTRT	NA:0:NA:0	37:6:43:0.13953488372093	C130026I21Rik-Sp110	intergenic_region	MODIFIER
375	chr1	85279625	.	G	C	.	.	INFO=TMP;ANN=C|intergenic_region|MODIFIER|C130026I21Rik-Sp110|C130026I21Rik-Sp110|intergenic_region|C130026I21Rik-Sp110|||n.85279625G>C||||||	REFCT:ALTCT:TTCT:ALTRT	62:1:63:0.0158730158730159	62:7:69:0.101449275362319	C130026I21Rik-Sp110	intergenic_region	MODIFIER
376	chr1	85280749	.	G	A	.	.	INFO=TMP;ANN=A|intergenic_region|MODIFIER|C130026I21Rik-Sp110|C130026I21Rik-Sp110|intergenic_region|C130026I21Rik-Sp110|||n.85280749G>A||||||	REFCT:ALTCT:TTCT:ALTRT	NA:0:NA:0	9:4:13:0.307692307692308	C130026I21Rik-Sp110	intergenic_region	MODIFIER
377	chr1	85283633	rs1132993951	G	A	.	.	INFO=TMP;ANN=A|intergenic_region|MODIFIER|C130026I21Rik-Sp110|C130026I21Rik-Sp110|intergenic_region|C130026I21Rik-Sp110|||n.85283633G>A||||||;GENEINFO=102638555:Gm38510|621875:A530040E14Rik;RSPOS=85283633;SAO=0;VC=snp;VP=050000080005000000000100;dbSNPBuildID=150	REFCT:ALTCT:TTCT:ALTRT	21:1:22:0.0454545454545455	19:4:23:0.173913043478261	C130026I21Rik-Sp110	intergenic_region	MODIFIER
378	chr1	85288929	rs1133572981	G	A	.	.	INFO=TMP;ANN=A|intergenic_region|MODIFIER|C130026I21Rik-Sp110|C130026I21Rik-Sp110|intergenic_region|C130026I21Rik-Sp110|||n.85288929G>A||||||;GENEINFO=102638555:Gm38510;RSPOS=85288929;SAO=0;VC=snp;VP=050000080005000000000100;dbSNPBuildID=150	REFCT:ALTCT:TTCT:ALTRT	26:1:27:0.037037037037037	20:4:24:0.166666666666667	C130026I21Rik-Sp110	intergenic_region	MODIFIER
379	chr1	85327720	rs1135153147	C	T	.	.	INFO=TMP;ANN=T|intergenic_region|MODIFIER|C130026I21Rik-Sp110|C130026I21Rik-Sp110|intergenic_region|C130026I21Rik-Sp110|||n.85327720C>T||||||;GENEINFO=101055758:LOC101055758;RSPOS=85327720;SAO=0;VC=snp;VP=050000080005000000000100;dbSNPBuildID=150	REFCT:ALTCT:TTCT:ALTRT	NA:0:NA:0	8:4:12:0.333333333333333	C130026I21Rik-Sp110	intergenic_region	MODIFIER
380	chr1	85332439	.	G	T	.	.	INFO=TMP;ANN=T|intergenic_region|MODIFIER|C130026I21Rik-Sp110|C130026I21Rik-Sp110|intergenic_region|C130026I21Rik-Sp110|||n.85332439G>T||||||	REFCT:ALTCT:TTCT:ALTRT	26:1:27:0.037037037037037	36:4:40:0.1	C130026I21Rik-Sp110	intergenic_region	MODIFIER
381	chr1	85460590	rs1135266689	C	T	.	.	INFO=TMP;ANN=T|intergenic_region|MODIFIER|C130026I21Rik-Sp110|C130026I21Rik-Sp110|intergenic_region|C130026I21Rik-Sp110|||n.85460590C>T||||||;GENEINFO=101055758:LOC101055758;RSPOS=85460590;SAO=0;VC=snp;VP=050000080005000000000100;dbSNPBuildID=150	REFCT:ALTCT:TTCT:ALTRT	NA:0:NA:0	5:5:10:0.5	C130026I21Rik-Sp110	intergenic_region	MODIFIER
382	chr1	85491934	rs1133630691	G	C	.	.	INFO=TMP;ANN=C|intergenic_region|MODIFIER|C130026I21Rik-Sp110|C130026I21Rik-Sp110|intergenic_region|C130026I21Rik-Sp110|||n.85491934G>C||||||;GENEINFO=100040213:Gm2666|101055758:LOC101055758;RSPOS=85491934;SAO=0;VC=snp;VP=050000080005000000000100;dbSNPBuildID=150	REFCT:ALTCT:TTCT:ALTRT	21:1:22:0.0454545454545455	34:4:38:0.105263157894737	C130026I21Rik-Sp110	intergenic_region	MODIFIER
383	chr1	85491941	rs1132705655	G	A,T	.	.	INFO=TMP;ANN=A|intergenic_region|MODIFIER|C130026I21Rik-Sp110|C130026I21Rik-Sp110|intergenic_region|C130026I21Rik-Sp110|||n.85491941G>A||||||,T|intergenic_region|MODIFIER|C130026I21Rik-Sp110|C130026I21Rik-Sp110|intergenic_region|C130026I21Rik-Sp110|||n.85491941G>T||||||;GENEINFO=100040213:Gm2666|101055758:LOC101055758;RSPOS=85491941;SAO=0;VC=snp;VP=050000080005000000000100;dbSNPBuildID=150	REFCT:ALTCT:TTCT:ALTRT	22:1:23:0.0434782608695652	34:5:39:0.128205128205128	C130026I21Rik-Sp110	intergenic_region	MODIFIER
384	chr1	85495909	rs1133953247	A	G	.	.	INFO=TMP;ANN=G|intergenic_region|MODIFIER|C130026I21Rik-Sp110|C130026I21Rik-Sp110|intergenic_region|C130026I21Rik-Sp110|||n.85495909A>G||||||;GENEINFO=100039794:Gm2427|100040213:Gm2666|101055758:LOC101055758;RSPOS=85495909;SAO=0;VC=snp;VP=0500000A0005000000000100;dbSNPBuildID=150	REFCT:ALTCT:TTCT:ALTRT	NA:0:NA:0	35:6:41:0.146341463414634	C130026I21Rik-Sp110	intergenic_region	MODIFIER
385	chr1	85502867	.	C	A	.	.	INFO=TMP;ANN=A|intergenic_region|MODIFIER|C130026I21Rik-Sp110|C130026I21Rik-Sp110|intergenic_region|C130026I21Rik-Sp110|||n.85502867C>A||||||	REFCT:ALTCT:TTCT:ALTRT	47:2:49:0.0408163265306122	44:5:49:0.102040816326531	C130026I21Rik-Sp110	intergenic_region	MODIFIER
386	chr1	85506327	.	C	A	.	.	INFO=TMP;ANN=A|intergenic_region|MODIFIER|C130026I21Rik-Sp110|C130026I21Rik-Sp110|intergenic_region|C130026I21Rik-Sp110|||n.85506327C>A||||||	REFCT:ALTCT:TTCT:ALTRT	32:1:33:0.0303030303030303	34:4:38:0.105263157894737	C130026I21Rik-Sp110	intergenic_region	MODIFIER
387	chr1	85506378	.	C	A	.	.	INFO=TMP;ANN=A|intergenic_region|MODIFIER|C130026I21Rik-Sp110|C130026I21Rik-Sp110|intergenic_region|C130026I21Rik-Sp110|||n.85506378C>A||||||	REFCT:ALTCT:TTCT:ALTRT	30:1:31:0.032258064516129	27:4:31:0.129032258064516	C130026I21Rik-Sp110	intergenic_region	MODIFIER
388	chr1	85508228	rs1135363150	C	T	.	.	INFO=TMP;ANN=T|intergenic_region|MODIFIER|C130026I21Rik-Sp110|C130026I21Rik-Sp110|intergenic_region|C130026I21Rik-Sp110|||n.85508228C>T||||||;GENEINFO=100039794:Gm2427|100040213:Gm2666|101055758:LOC101055758;RSPOS=85508228;SAO=0;VC=snp;VP=050000080005000000000100;dbSNPBuildID=150	REFCT:ALTCT:TTCT:ALTRT	70:3:73:0.0410958904109589	61:8:69:0.115942028985507	C130026I21Rik-Sp110	intergenic_region	MODIFIER
389	chr1	85508527	.	C	T	.	.	INFO=TMP;ANN=T|intergenic_region|MODIFIER|C130026I21Rik-Sp110|C130026I21Rik-Sp110|intergenic_region|C130026I21Rik-Sp110|||n.85508527C>T||||||	REFCT:ALTCT:TTCT:ALTRT	117:6:123:0.0487804878048781	121:15:136:0.110294117647059	C130026I21Rik-Sp110	intergenic_region	MODIFIER
390	chr1	85511862	.	A	G	.	.	INFO=TMP;ANN=G|intergenic_region|MODIFIER|C130026I21Rik-Sp110|C130026I21Rik-Sp110|intergenic_region|C130026I21Rik-Sp110|||n.85511862A>G||||||	REFCT:ALTCT:TTCT:ALTRT	61:2:63:0.0317460317460317	51:7:58:0.120689655172414	C130026I21Rik-Sp110	intergenic_region	MODIFIER
391	chr1	85511895	.	A	C	.	.	INFO=TMP;ANN=C|intergenic_region|MODIFIER|C130026I21Rik-Sp110|C130026I21Rik-Sp110|intergenic_region|C130026I21Rik-Sp110|||n.85511895A>C||||||	REFCT:ALTCT:TTCT:ALTRT	51:2:53:0.0377358490566038	43:6:49:0.122448979591837	C130026I21Rik-Sp110	intergenic_region	MODIFIER
392	chr1	85578659	rs1132508593	G	A	.	.	INFO=TMP;ANN=A|intron_variant|MODIFIER|Sp110|Sp110|transcript|NM_030194.1|protein_coding|11/11|c.1284+398C>T||||||,A|intron_variant|MODIFIER|Sp110|Sp110|transcript|NM_175397.4|protein_coding|12/12|c.1284+398C>T||||||;GENEINFO=109032:Sp110;RSPOS=85578659;SAO=0;VC=snp;VP=050000080005000000000100;dbSNPBuildID=150	REFCT:ALTCT:TTCT:ALTRT	NA:0:NA:0	11:4:15:0.266666666666667	Sp110	intron_variant	MODIFIER
393	chr1	85578770	.	G	T	.	.	INFO=TMP;ANN=T|intron_variant|MODIFIER|Sp110|Sp110|transcript|NM_030194.1|protein_coding|11/11|c.1284+287C>A||||||,T|intron_variant|MODIFIER|Sp110|Sp110|transcript|NM_175397.4|protein_coding|12/12|c.1284+287C>A||||||	REFCT:ALTCT:TTCT:ALTRT	21:1:22:0.0454545454545455	23:5:28:0.178571428571429	Sp110	intron_variant	MODIFIER
394	chr1	85583169	.	G	T,C	.	.	INFO=TMP;ANN=C|intron_variant|MODIFIER|Sp110|Sp110|transcript|NM_030194.1|protein_coding|9/11|c.1039+343C>G||||||,T|intron_variant|MODIFIER|Sp110|Sp110|transcript|NM_030194.1|protein_coding|9/11|c.1039+343C>A||||||,C|intron_variant|MODIFIER|Sp110|Sp110|transcript|NM_175397.4|protein_coding|10/12|c.1039+343C>G||||||,T|intron_variant|MODIFIER|Sp110|Sp110|transcript|NM_175397.4|protein_coding|10/12|…	REFCT:ALTCT:TTCT:ALTRT	22:1:23:0.0434782608695652	22:4:26:0.153846153846154	Sp110	intron_variant	MODIFIER
395	chr1	85584539	rs1132883563	C	A	.	.	INFO=TMP;ANN=A|intron_variant|MODIFIER|Sp110|Sp110|transcript|NM_030194.1|protein_coding|8/11|c.970+364G>T||||||,A|intron_variant|MODIFIER|Sp110|Sp110|transcript|NM_175397.4|protein_coding|9/12|c.970+364G>T||||||;GENEINFO=109032:Sp110;RSPOS=85584539;SAO=0;VC=snp;VP=050000080005000000000100;dbSNPBuildID=150	REFCT:ALTCT:TTCT:ALTRT	NA:0:NA:0	13:4:17:0.235294117647059	Sp110	intron_variant	MODIFIER
396	chr1	85591877	.	C	A,G	.	.	INFO=TMP;ANN=A|intron_variant|MODIFIER|Sp110|Sp110|transcript|NM_030194.1|protein_coding|3/11|c.317-88G>T||||||,G|intron_variant|MODIFIER|Sp110|Sp110|transcript|NM_030194.1|protein_coding|3/11|c.317-88G>C||||||,A|intron_variant|MODIFIER|Sp110|Sp110|transcript|NM_175397.4|protein_coding|4/12|c.317-88G>T||||||,G|intron_variant|MODIFIER|Sp110|Sp110|transcript|NM_175397.4|protein_coding|4/12|c.317-88…	REFCT:ALTCT:TTCT:ALTRT	224:11:235:0.0468085106382979	204:23:227:0.101321585903084	Sp110	intron_variant	MODIFIER
397	chr1	85592071	rs1133596215	A	G	.	.	INFO=TMP;ANN=G|intron_variant|MODIFIER|Sp110|Sp110|transcript|NM_030194.1|protein_coding|3/11|c.317-282T>C||||||,G|intron_variant|MODIFIER|Sp110|Sp110|transcript|NM_175397.4|protein_coding|4/12|c.317-282T>C||||||;GENEINFO=109032:Sp110;RSPOS=85592071;SAO=0;VC=snp;VP=050000080005000000000100;dbSNPBuildID=150	REFCT:ALTCT:TTCT:ALTRT	30:1:31:0.032258064516129	24:7:31:0.225806451612903	Sp110	intron_variant	MODIFIER
398	chr1	85594616	rs1135009249	G	A	.	.	INFO=TMP;ANN=A|intron_variant|MODIFIER|Sp110|Sp110|transcript|NM_030194.1|protein_coding|2/11|c.148-183C>T||||||,A|intron_variant|MODIFIER|Sp110|Sp110|transcript|NM_175397.4|protein_coding|3/12|c.148-183C>T||||||;GENEINFO=109032:Sp110;RSPOS=85594616;SAO=0;VC=snp;VP=050000080005000000000100;dbSNPBuildID=150	REFCT:ALTCT:TTCT:ALTRT	170:8:178:0.0449438202247191	189:21:210:0.1	Sp110	intron_variant	MODIFIER
399	chr1	85621305	.	C	T	.	.	INFO=TMP;ANN=T|intron_variant|MODIFIER|Sp140|Sp140|transcript|NM_001013817.2|protein_coding|6/16|c.605-349C>T||||||	REFCT:ALTCT:TTCT:ALTRT	19:1:20:0.05	24:4:28:0.142857142857143	Sp140	intron_variant	MODIFIER
400	chr1	85632234	.	C	T	.	.	INFO=TMP;ANN=T|intron_variant|MODIFIER|Sp140|Sp140|transcript|NM_001013817.2|protein_coding|9/16|c.830-244C>T||||||	REFCT:ALTCT:TTCT:ALTRT	NA:0:NA:0	25:5:30:0.166666666666667	Sp140	intron_variant	MODIFIER
401	chr1	85632239	.	G	A	.	.	INFO=TMP;ANN=A|intron_variant|MODIFIER|Sp140|Sp140|transcript|NM_001013817.2|protein_coding|9/16|c.830-239G>A||||||	REFCT:ALTCT:TTCT:ALTRT	22:1:23:0.0434782608695652	29:5:34:0.147058823529412	Sp140	intron_variant	MODIFIER
402	chr1	85635443	rs1131757042	A	G	.	.	INFO=TMP;ANN=G|intron_variant|MODIFIER|Sp140|Sp140|transcript|NM_001013817.2|protein_coding|10/16|c.973-116A>G||||||;GENEINFO=434484:Sp140;RSPOS=85635443;SAO=0;VC=snp;VP=050000080005000000000100;dbSNPBuildID=150	REFCT:ALTCT:TTCT:ALTRT	64:2:66:0.0303030303030303	55:12:67:0.17910447761194	Sp140	intron_variant	MODIFIER
403	chr1	85635492	rs238678121	A	G	.	.	INFO=TMP;ANN=G|intron_variant|MODIFIER|Sp140|Sp140|transcript|NM_001013817.2|protein_coding|10/16|c.973-67A>G||||||;GENEINFO=434484:Sp140;RSPOS=85635492;SAO=0;VC=snp;VP=050000080005000000000100;dbSNPBuildID=137	REFCT:ALTCT:TTCT:ALTRT	62:3:65:0.0461538461538462	62:11:73:0.150684931506849	Sp140	intron_variant	MODIFIER
404	chr1	88234709	.	G	A	.	.	INFO=TMP;ANN=A|intron_variant|MODIFIER|Mroh2a|Mroh2a|transcript|NM_001281466.1|protein_coding|8/41|c.952-261G>A||||||	REFCT:ALTCT:TTCT:ALTRT	NA:0:NA:0	13:4:17:0.235294117647059	Mroh2a	intron_variant	MODIFIER
405	chr1	88234839	.	C	G	.	.	INFO=TMP;ANN=G|intron_variant|MODIFIER|Mroh2a|Mroh2a|transcript|NM_001281466.1|protein_coding|8/41|c.952-131C>G||||||	REFCT:ALTCT:TTCT:ALTRT	58:3:61:0.0491803278688525	54:11:65:0.169230769230769	Mroh2a	intron_variant	MODIFIER
406	chr1	88244778	.	A	T	.	.	INFO=TMP;ANN=T|intron_variant|MODIFIER|Mroh2a|Mroh2a|transcript|NM_001281466.1|protein_coding|22/41|c.2434-166A>T||||||	REFCT:ALTCT:TTCT:ALTRT	39:1:40:0.025	36:4:40:0.1	Mroh2a	intron_variant	MODIFIER
407	chr1	88246312	rs47691238	G	T	.	.	INFO=TMP;ANN=T|intron_variant|MODIFIER|Mroh2a|Mroh2a|transcript|NM_001281466.1|protein_coding|24/41|c.2636+245G>T||||||;GENEINFO=100040766:Mroh2a;RSPOS=88246312;SAO=0;VC=snp;VLD;VP=050000080005040000000100;dbSNPBuildID=127	REFCT:ALTCT:TTCT:ALTRT	NA:0:NA:0	14:5:19:0.263157894736842	Mroh2a	intron_variant	MODIFIER
408	chr1	88260256	.	T	G	.	.	INFO=TMP;ANN=G|3_prime_UTR_variant|MODIFIER|Mroh2a|Mroh2a|transcript|NM_001281466.1|protein_coding|42/42|c.*230T>G|||||230|,G|3_prime_UTR_variant|MODIFIER|Hjurp|Hjurp|transcript|NM_198652.2|protein_coding|8/8|c.*4925A>C|||||4925|,G|downstream_gene_variant|MODIFIER|6430706D22Rik|6430706D22Rik|transcript|NR_040291.1|pseudogene||n.*2857A>C|||||2857|,G|downstream_gene_variant|MODIFIER|A730008H23Rik|A…	REFCT:ALTCT:TTCT:ALTRT	NA:0:NA:0	8:4:12:0.333333333333333	Mroh2a	3_prime_UTR_variant	MODIFIER
409	chr1	88265019	rs49882804	G	A	.	.	INFO=TMP;ANN=A|3_prime_UTR_variant|MODIFIER|Hjurp|Hjurp|transcript|NM_198652.2|protein_coding|8/8|c.*162C>T|||||162|,A|3_prime_UTR_variant|MODIFIER|A730008H23Rik|A730008H23Rik|transcript|NM_172505.4|protein_coding|5/5|c.*162C>T|||||162|,A|downstream_gene_variant|MODIFIER|Mroh2a|Mroh2a|transcript|NM_001281466.1|protein_coding||c.*4993G>A|||||2730|,A|non_coding_transcript_exon_variant|MODIFIER|6430…	REFCT:ALTCT:TTCT:ALTRT	19:1:20:0.05	23:7:30:0.233333333333333	Hjurp	3_prime_UTR_variant	MODIFIER
410	chr1	88265028	rs49585932	A	G	.	.	INFO=TMP;ANN=G|3_prime_UTR_variant|MODIFIER|Hjurp|Hjurp|transcript|NM_198652.2|protein_coding|8/8|c.*153T>C|||||153|,G|3_prime_UTR_variant|MODIFIER|A730008H23Rik|A730008H23Rik|transcript|NM_172505.4|protein_coding|5/5|c.*153T>C|||||153|,G|downstream_gene_variant|MODIFIER|Mroh2a|Mroh2a|transcript|NM_001281466.1|protein_coding||c.*5002A>G|||||2739|,G|non_coding_transcript_exon_variant|MODIFIER|6430…	REFCT:ALTCT:TTCT:ALTRT	21:1:22:0.0454545454545455	22:6:28:0.214285714285714	Hjurp	3_prime_UTR_variant	MODIFIER
412	chr1	93825646	.	T	A,C,G	.	.	INFO=TMP;ANN=A|downstream_gene_variant|MODIFIER|Ing5|Ing5|transcript|NM_025454.2|protein_coding||c.*7323T>A|||||3546|,C|downstream_gene_variant|MODIFIER|Ing5|Ing5|transcript|NM_025454.2|protein_coding||c.*7323T>C|||||3546|,G|downstream_gene_variant|MODIFIER|Ing5|Ing5|transcript|NM_025454.2|protein_coding||c.*7323T>G|||||3546|,A|intron_variant|MODIFIER|D2hgdh|D2hgdh|transcript|NM_001310767.1|prote…	REFCT:ALTCT:TTCT:ALTRT	NA:0:NA:0	33:4:37:0.108108108108108	Ing5	downstream_gene_variant	MODIFIER
413	chr1	126258176	.	G	C	.	.	INFO=TMP;ANN=C|intron_variant|MODIFIER|Nckap5|Nckap5|transcript|NM_001081756.1|protein_coding|6/16|c.429+215C>G||||||,C|intron_variant|MODIFIER|Nckap5|Nckap5|transcript|NM_172484.3|protein_coding|4/14|c.225+215C>G||||||,C|intron_variant|MODIFIER|Nckap5|Nckap5|transcript|NM_176957.3|protein_coding|6/12|c.429+215C>G||||||	REFCT:ALTCT:TTCT:ALTRT	100:4:104:0.0384615384615385	85:10:95:0.105263157894737	Nckap5	intron_variant	MODIFIER
415	chr1	134424099	.	T	G	.	.	INFO=TMP;ANN=G|intron_variant|MODIFIER|Adipor1|Adipor1|transcript|NM_001306069.1|protein_coding|3/7|c.258+25T>G||||||,G|intron_variant|MODIFIER|Adipor1|Adipor1|transcript|NM_028320.4|protein_coding|3/7|c.258+25T>G||||||	REFCT:ALTCT:TTCT:ALTRT	43:2:45:0.0444444444444444	35:4:39:0.102564102564103	Adipor1	intron_variant	MODIFIER
416	chr1	134424106	.	A	G	.	.	INFO=TMP;ANN=G|intron_variant|MODIFIER|Adipor1|Adipor1|transcript|NM_001306069.1|protein_coding|3/7|c.258+32A>G||||||,G|intron_variant|MODIFIER|Adipor1|Adipor1|transcript|NM_028320.4|protein_coding|3/7|c.258+32A>G||||||	REFCT:ALTCT:TTCT:ALTRT	NA:0:NA:0	31:4:35:0.114285714285714	Adipor1	intron_variant	MODIFIER
418	chr1	138841798	.	T	A	.	.	INFO=TMP;ANN=A|intron_variant|MODIFIER|Lhx9|Lhx9|transcript|NM_001042577.1|protein_coding|1/4|c.174+10A>T||||||,A|intron_variant|MODIFIER|Lhx9|Lhx9|transcript|NM_001025565.2|protein_coding|1/4|c.174+10A>T||||||,A|intron_variant|MODIFIER|Lhx9|Lhx9|transcript|NM_010714.3|protein_coding|3/6|c.147+10A>T||||||	REFCT:ALTCT:TTCT:ALTRT	NA:0:NA:0	24:7:31:0.225806451612903	Lhx9	intron_variant	MODIFIER
419	chr1	143794854	.	A	G,T,C	.	.	INFO=TMP;ANN=C|intron_variant|MODIFIER|Uchl5|Uchl5|transcript|NM_019562.2|protein_coding|6/10|c.565+44A>C||||||,G|intron_variant|MODIFIER|Uchl5|Uchl5|transcript|NM_019562.2|protein_coding|6/10|c.565+44A>G||||||,T|intron_variant|MODIFIER|Uchl5|Uchl5|transcript|NM_019562.2|protein_coding|6/10|c.565+44A>T||||||,C|intron_variant|MODIFIER|Uchl5|Uchl5|transcript|NM_001159866.1|protein_coding|6/10|c.565…	REFCT:ALTCT:TTCT:ALTRT	52:2:54:0.037037037037037	51:6:57:0.105263157894737	Uchl5	intron_variant	MODIFIER
420	chr1	155900914	.	A	T,C	.	.	INFO=TMP;ANN=C|intron_variant|MODIFIER|Cep350|Cep350|transcript|NM_001039184.1|protein_coding|24/37|c.5154-41T>G||||||,T|intron_variant|MODIFIER|Cep350|Cep350|transcript|NM_001039184.1|protein_coding|24/37|c.5154-41T>A||||||	REFCT:ALTCT:TTCT:ALTRT	NA:0:NA:0	39:12:51:0.235294117647059	Cep350	intron_variant	MODIFIER
421	chr1	160085244	rs1135395679	T	G	.	.	INFO=TMP;ANN=G|3_prime_UTR_variant|MODIFIER|Tnn|Tnn|transcript|NM_177839.3|protein_coding|22/22|c.*787A>C|||||787|;GENEINFO=329278:Tnn;RSPOS=160085244;SAO=0;VC=snp;VP=050000800005000000000100;dbSNPBuildID=150	REFCT:ALTCT:TTCT:ALTRT	22:1:23:0.0434782608695652	30:4:34:0.117647058823529	Tnn	3_prime_UTR_variant	MODIFIER
422	chr1	160974886	.	C	A	.	.	INFO=TMP;ANN=A|3_prime_UTR_variant|MODIFIER|Rc3h1|Rc3h1|transcript|NM_001024952.2|protein_coding|20/20|c.*7089C>A|||||7089|,A|upstream_gene_variant|MODIFIER|Serpinc1|Serpinc1|transcript|NM_080844.4|protein_coding||c.-12657C>A|||||3720|	REFCT:ALTCT:TTCT:ALTRT	NA:0:NA:0	118:26:144:0.180555555555556	Rc3h1	3_prime_UTR_variant	MODIFIER
423	chr1	163862505	.	A	T	.	.	INFO=TMP;ANN=T|intron_variant|MODIFIER|Kifap3|Kifap3|transcript|NM_001305643.1|protein_coding|14/19|c.1673-206A>T||||||,T|intron_variant|MODIFIER|Kifap3|Kifap3|transcript|NM_010629.3|protein_coding|14/20|c.1673-206A>T||||||	REFCT:ALTCT:TTCT:ALTRT	NA:0:NA:0	17:5:22:0.227272727272727	Kifap3	intron_variant	MODIFIER
424	chr1	171078749	rs231959976	G	T	.	.	INFO=TMP;ANN=T|intergenic_region|MODIFIER|Mir6546-Cfap126|Mir6546-Cfap126|intergenic_region|Mir6546-Cfap126|||n.171078749G>T||||||;RSPOS=171078749;SAO=0;VC=snp;VP=050000000005000000000100;dbSNPBuildID=137	REFCT:ALTCT:TTCT:ALTRT	NA:0:NA:0	3:8:11:0.727272727272727	Mir6546-Cfap126	intergenic_region	MODIFIER
425	chr1	171078761	rs260577020	C	G	.	.	INFO=TMP;ANN=G|intergenic_region|MODIFIER|Mir6546-Cfap126|Mir6546-Cfap126|intergenic_region|Mir6546-Cfap126|||n.171078761C>G||||||;RSPOS=171078761;SAO=0;VC=snp;VP=050000000005000000000100;dbSNPBuildID=137	REFCT:ALTCT:TTCT:ALTRT	NA:0:NA:0	3:8:11:0.727272727272727	Mir6546-Cfap126	intergenic_region	MODIFIER
426	chr1	171344950	.	C	A,T	.	.	INFO=TMP;ANN=A|missense_variant|MODERATE|Nit1|Nit1|transcript|NM_012049.2|protein_coding|2/7|c.53G>T|p.Arg18Leu|129/1342|53/972|18/323||,T|missense_variant|MODERATE|Nit1|Nit1|transcript|NM_012049.2|protein_coding|2/7|c.53G>A|p.Arg18Gln|129/1342|53/972|18/323||,A|5_prime_UTR_variant|MODIFIER|Nit1|Nit1|transcript|NM_001242580.1|protein_coding|2/7|c.-47G>T|||||421|,T|5_prime_UTR_variant|MODIFIER|Nit…	REFCT:ALTCT:TTCT:ALTRT	60:3:63:0.0476190476190476	40:6:46:0.130434782608696	Nit1	5_prime_UTR_variant	MODIFIER
427	chr1	174945085	.	A	G,T	.	.	INFO=TMP;ANN=G|intergenic_region|MODIFIER|Grem2-Rgs7|Grem2-Rgs7|intergenic_region|Grem2-Rgs7|||n.174945085A>G||||||,T|intergenic_region|MODIFIER|Grem2-Rgs7|Grem2-Rgs7|intergenic_region|Grem2-Rgs7|||n.174945085A>T||||||	REFCT:ALTCT:TTCT:ALTRT	NA:0:NA:0	9:4:13:0.307692307692308	Grem2-Rgs7	intergenic_region	MODIFIER
428	chr1	178103981	.	G	A	.	.	INFO=TMP;ANN=A|intergenic_region|MODIFIER|Gm16432-Desi2|Gm16432-Desi2|intergenic_region|Gm16432-Desi2|||n.178103981G>A||||||	REFCT:ALTCT:TTCT:ALTRT	NA:0:NA:0	87:23:110:0.209090909090909	Gm16432-Desi2	intergenic_region	MODIFIER
429	chr1	178928760	.	C	T	.	.	INFO=TMP;ANN=T|intron_variant|MODIFIER|Kif26b|Kif26b|transcript|NM_001161665.1|protein_coding|13/14|c.6040-84C>T||||||	REFCT:ALTCT:TTCT:ALTRT	NA:0:NA:0	14:7:21:0.333333333333333	Kif26b	intron_variant	MODIFIER
430	chr1	184730064	.	G	C	.	.	INFO=TMP;ANN=C|intron_variant|MODIFIER|Hlx|Hlx|transcript|NM_008250.2|protein_coding|2/3|c.764-20C>G||||||	REFCT:ALTCT:TTCT:ALTRT	NA:0:NA:0	25:6:31:0.193548387096774	Hlx	intron_variant	MODIFIER
432	chr1	193320588	.	T	C,A	.	.	INFO=TMP;ANN=A|intron_variant|MODIFIER|Lamb3|Lamb3|transcript|NM_001277928.1|protein_coding|4/22|c.298+42T>A||||||,C|intron_variant|MODIFIER|Lamb3|Lamb3|transcript|NM_001277928.1|protein_coding|4/22|c.298+42T>C||||||,A|intron_variant|MODIFIER|Lamb3|Lamb3|transcript|NM_008484.2|protein_coding|4/22|c.298+42T>A||||||,C|intron_variant|MODIFIER|Lamb3|Lamb3|transcript|NM_008484.2|protein_coding|4/22|c.…	REFCT:ALTCT:TTCT:ALTRT	NA:0:NA:0	43:5:48:0.104166666666667	Lamb3	intron_variant	MODIFIER
433	chr2	3050200	rs1132198219	C	T,A	.	.	INFO=TMP;ANN=A|intergenic_region|MODIFIER|CHR_START-Fam171a1|CHR_START-Fam171a1|intergenic_region|CHR_START-Fam171a1|||n.3050200C>A||||||,T|intergenic_region|MODIFIER|CHR_START-Fam171a1|CHR_START-Fam171a1|intergenic_region|CHR_START-Fam171a1|||n.3050200C>T||||||;RSPOS=3050200;SAO=0;VC=snp;VP=050000000005000000000100;dbSNPBuildID=150	REFCT:ALTCT:TTCT:ALTRT	20:1:21:0.0476190476190476	30:6:36:0.166666666666667	CHR_START-Fam171a1	intergenic_region	MODIFIER
434	chr2	26591652	.	A	G,C,T	.	.	INFO=TMP;ANN=C|upstream_gene_variant|MODIFIER|Mir126b|Mir126b|transcript|NR_106155.1|pseudogene||n.-232T>G|||||232|,G|upstream_gene_variant|MODIFIER|Mir126b|Mir126b|transcript|NR_106155.1|pseudogene||n.-232T>C|||||232|,T|upstream_gene_variant|MODIFIER|Mir126b|Mir126b|transcript|NR_106155.1|pseudogene||n.-232T>A|||||232|,C|downstream_gene_variant|MODIFIER|Mir126a|Mir126a|transcript|NR_029541.1|pse…	REFCT:ALTCT:TTCT:ALTRT	63:2:65:0.0307692307692308	54:6:60:0.1	Mir126b	upstream_gene_variant	MODIFIER
435	chr2	33646172	.	C	G,A	.	.	INFO=TMP;ANN=A|downstream_gene_variant|MODIFIER|C130021I20Rik|C130021I20Rik|transcript|NR_046275.1|pseudogene||n.*509C>A|||||509|,G|downstream_gene_variant|MODIFIER|C130021I20Rik|C130021I20Rik|transcript|NR_046275.1|pseudogene||n.*509C>G|||||509|,A|intergenic_region|MODIFIER|C130021I20Rik-Mvb12b|C130021I20Rik-Mvb12b|intergenic_region|C130021I20Rik-Mvb12b|||n.33646172C>A||||||,G|intergenic_region|…	REFCT:ALTCT:TTCT:ALTRT	NA:0:NA:0	33:4:37:0.108108108108108	C130021I20Rik	downstream_gene_variant	MODIFIER
436	chr2	45809361	.	T	A,C,G	.	.	INFO=TMP;ANN=A|intergenic_region|MODIFIER|1700019E08Rik-Acvr2a|1700019E08Rik-Acvr2a|intergenic_region|1700019E08Rik-Acvr2a|||n.45809361T>A||||||,C|intergenic_region|MODIFIER|1700019E08Rik-Acvr2a|1700019E08Rik-Acvr2a|intergenic_region|1700019E08Rik-Acvr2a|||n.45809361T>C||||||,G|intergenic_region|MODIFIER|1700019E08Rik-Acvr2a|1700019E08Rik-Acvr2a|intergenic_region|1700019E08Rik-Acvr2a|||n.45809361…	REFCT:ALTCT:TTCT:ALTRT	NA:0:NA:0	52:6:58:0.103448275862069	1700019E08Rik-Acvr2a	intergenic_region	MODIFIER
437	chr2	51751881	rs387598943	A	C	.	.	INFO=TMP;ANN=C|intergenic_region|MODIFIER|Gm13490-Rbm43|Gm13490-Rbm43|intergenic_region|Gm13490-Rbm43|||n.51751881A>C||||||;RSPOS=51751881;SAO=0;VC=snp;VP=050000000005000000000100;dbSNPBuildID=138	REFCT:ALTCT:TTCT:ALTRT	NA:0:NA:0	6:4:10:0.4	Gm13490-Rbm43	intergenic_region	MODIFIER
439	chr2	76727308	.	C	A,G	.	.	INFO=TMP;ANN=A|intron_variant|MODIFIER|Ttn|Ttn|transcript|NM_011652.3|protein_coding|286/312|c.84277+38G>T||||||,G|intron_variant|MODIFIER|Ttn|Ttn|transcript|NM_011652.3|protein_coding|286/312|c.84277+38G>C||||||,A|intron_variant|MODIFIER|Ttn|Ttn|transcript|NM_028004.2|protein_coding|165/191|c.64534+38G>T||||||,G|intron_variant|MODIFIER|Ttn|Ttn|transcript|NM_028004.2|protein_coding|165/191|c.6453…	REFCT:ALTCT:TTCT:ALTRT	NA:0:NA:0	33:4:37:0.108108108108108	Ttn	intron_variant	MODIFIER
441	chr2	91043597	rs259577900	A	C	.	.	INFO=TMP;ANN=C|intron_variant|MODIFIER|Rapsn|Rapsn|transcript|NM_009023.3|protein_coding|5/7|c.913-94A>C||||||;GENEINFO=102632821:LOC102632821|19400:Rapsn;RSPOS=91043597;SAO=0;VC=snp;VP=0500000C0005000000000100;dbSNPBuildID=137	REFCT:ALTCT:TTCT:ALTRT	NA:0:NA:0	8:5:13:0.384615384615385	Rapsn	intron_variant	MODIFIER
442	chr2	98663830	.	A	G,T	.	.	INFO=TMP;ANN=G|intergenic_region|MODIFIER|Lrrc4c-B230118H07Rik|Lrrc4c-B230118H07Rik|intergenic_region|Lrrc4c-B230118H07Rik|||n.98663830A>G||||||,T|intergenic_region|MODIFIER|Lrrc4c-B230118H07Rik|Lrrc4c-B230118H07Rik|intergenic_region|Lrrc4c-B230118H07Rik|||n.98663830A>T||||||	REFCT:ALTCT:TTCT:ALTRT	NA:0:NA:0	29:5:34:0.147058823529412	Lrrc4c-B230118H07Rik	intergenic_region	MODIFIER
443	chr2	98663966	.	G	C,A	.	.	INFO=TMP;ANN=A|intergenic_region|MODIFIER|Lrrc4c-B230118H07Rik|Lrrc4c-B230118H07Rik|intergenic_region|Lrrc4c-B230118H07Rik|||n.98663966G>A||||||,C|intergenic_region|MODIFIER|Lrrc4c-B230118H07Rik|Lrrc4c-B230118H07Rik|intergenic_region|Lrrc4c-B230118H07Rik|||n.98663966G>C||||||	REFCT:ALTCT:TTCT:ALTRT	NA:0:NA:0	51:6:57:0.105263157894737	Lrrc4c-B230118H07Rik	intergenic_region	MODIFIER
444	chr2	110418791	.	C	A	.	.	INFO=TMP;ANN=A|intergenic_region|MODIFIER|Fibin-Slc5a12|Fibin-Slc5a12|intergenic_region|Fibin-Slc5a12|||n.110418791C>A||||||	REFCT:ALTCT:TTCT:ALTRT	NA:0:NA:0	50:7:57:0.12280701754386	Fibin-Slc5a12	intergenic_region	MODIFIER
445	chr2	110418792	.	A	C	.	.	INFO=TMP;ANN=C|intergenic_region|MODIFIER|Fibin-Slc5a12|Fibin-Slc5a12|intergenic_region|Fibin-Slc5a12|||n.110418792A>C||||||	REFCT:ALTCT:TTCT:ALTRT	66:1:67:0.0149253731343284	55:7:62:0.112903225806452	Fibin-Slc5a12	intergenic_region	MODIFIER
446	chr2	110418793	.	C	T	.	.	INFO=TMP;ANN=T|intergenic_region|MODIFIER|Fibin-Slc5a12|Fibin-Slc5a12|intergenic_region|Fibin-Slc5a12|||n.110418793C>T||||||	REFCT:ALTCT:TTCT:ALTRT	NA:0:NA:0	57:7:64:0.109375	Fibin-Slc5a12	intergenic_region	MODIFIER
447	chr2	110418794	.	T	C	.	.	INFO=TMP;ANN=C|intergenic_region|MODIFIER|Fibin-Slc5a12|Fibin-Slc5a12|intergenic_region|Fibin-Slc5a12|||n.110418794T>C||||||	REFCT:ALTCT:TTCT:ALTRT	NA:0:NA:0	58:7:65:0.107692307692308	Fibin-Slc5a12	intergenic_region	MODIFIER
448	chr2	110418798	.	C	T	.	.	INFO=TMP;ANN=T|intergenic_region|MODIFIER|Fibin-Slc5a12|Fibin-Slc5a12|intergenic_region|Fibin-Slc5a12|||n.110418798C>T||||||	REFCT:ALTCT:TTCT:ALTRT	NA:0:NA:0	57:7:64:0.109375	Fibin-Slc5a12	intergenic_region	MODIFIER
449	chr2	110418800	.	A	C,T	.	.	INFO=TMP;ANN=C|intergenic_region|MODIFIER|Fibin-Slc5a12|Fibin-Slc5a12|intergenic_region|Fibin-Slc5a12|||n.110418800A>C||||||,T|intergenic_region|MODIFIER|Fibin-Slc5a12|Fibin-Slc5a12|intergenic_region|Fibin-Slc5a12|||n.110418800A>T||||||	REFCT:ALTCT:TTCT:ALTRT	57:1:58:0.0172413793103448	55:8:63:0.126984126984127	Fibin-Slc5a12	intergenic_region	MODIFIER
450	chr2	110418803	.	C	A	.	.	INFO=TMP;ANN=A|intergenic_region|MODIFIER|Fibin-Slc5a12|Fibin-Slc5a12|intergenic_region|Fibin-Slc5a12|||n.110418803C>A||||||	REFCT:ALTCT:TTCT:ALTRT	NA:0:NA:0	57:7:64:0.109375	Fibin-Slc5a12	intergenic_region	MODIFIER
451	chr2	110418804	.	A	C	.	.	INFO=TMP;ANN=C|intergenic_region|MODIFIER|Fibin-Slc5a12|Fibin-Slc5a12|intergenic_region|Fibin-Slc5a12|||n.110418804A>C||||||	REFCT:ALTCT:TTCT:ALTRT	NA:0:NA:0	55:7:62:0.112903225806452	Fibin-Slc5a12	intergenic_region	MODIFIER
452	chr2	110418807	.	C	A	.	.	INFO=TMP;ANN=A|intergenic_region|MODIFIER|Fibin-Slc5a12|Fibin-Slc5a12|intergenic_region|Fibin-Slc5a12|||n.110418807C>A||||||	REFCT:ALTCT:TTCT:ALTRT	NA:0:NA:0	59:7:66:0.106060606060606	Fibin-Slc5a12	intergenic_region	MODIFIER
453	chr2	110418808	.	A	C	.	.	INFO=TMP;ANN=C|intergenic_region|MODIFIER|Fibin-Slc5a12|Fibin-Slc5a12|intergenic_region|Fibin-Slc5a12|||n.110418808A>C||||||	REFCT:ALTCT:TTCT:ALTRT	NA:0:NA:0	58:7:65:0.107692307692308	Fibin-Slc5a12	intergenic_region	MODIFIER
454	chr2	110418809	.	C	T,A	.	.	INFO=TMP;ANN=A|intergenic_region|MODIFIER|Fibin-Slc5a12|Fibin-Slc5a12|intergenic_region|Fibin-Slc5a12|||n.110418809C>A||||||,T|intergenic_region|MODIFIER|Fibin-Slc5a12|Fibin-Slc5a12|intergenic_region|Fibin-Slc5a12|||n.110418809C>T||||||	REFCT:ALTCT:TTCT:ALTRT	NA:0:NA:0	60:8:68:0.117647058823529	Fibin-Slc5a12	intergenic_region	MODIFIER
455	chr2	110418810	.	T	C	.	.	INFO=TMP;ANN=C|intergenic_region|MODIFIER|Fibin-Slc5a12|Fibin-Slc5a12|intergenic_region|Fibin-Slc5a12|||n.110418810T>C||||||	REFCT:ALTCT:TTCT:ALTRT	NA:0:NA:0	59:7:66:0.106060606060606	Fibin-Slc5a12	intergenic_region	MODIFIER
456	chr2	110418812	.	C	T	.	.	INFO=TMP;ANN=T|intergenic_region|MODIFIER|Fibin-Slc5a12|Fibin-Slc5a12|intergenic_region|Fibin-Slc5a12|||n.110418812C>T||||||	REFCT:ALTCT:TTCT:ALTRT	NA:0:NA:0	57:7:64:0.109375	Fibin-Slc5a12	intergenic_region	MODIFIER
457	chr2	110418813	.	T	A	.	.	INFO=TMP;ANN=A|intergenic_region|MODIFIER|Fibin-Slc5a12|Fibin-Slc5a12|intergenic_region|Fibin-Slc5a12|||n.110418813T>A||||||	REFCT:ALTCT:TTCT:ALTRT	NA:0:NA:0	58:7:65:0.107692307692308	Fibin-Slc5a12	intergenic_region	MODIFIER
458	chr2	110418814	.	A	C	.	.	INFO=TMP;ANN=C|intergenic_region|MODIFIER|Fibin-Slc5a12|Fibin-Slc5a12|intergenic_region|Fibin-Slc5a12|||n.110418814A>C||||||	REFCT:ALTCT:TTCT:ALTRT	NA:0:NA:0	54:7:61:0.114754098360656	Fibin-Slc5a12	intergenic_region	MODIFIER
459	chr2	110418815	.	C	T	.	.	INFO=TMP;ANN=T|intergenic_region|MODIFIER|Fibin-Slc5a12|Fibin-Slc5a12|intergenic_region|Fibin-Slc5a12|||n.110418815C>T||||||	REFCT:ALTCT:TTCT:ALTRT	NA:0:NA:0	58:7:65:0.107692307692308	Fibin-Slc5a12	intergenic_region	MODIFIER
460	chr2	110418820	.	T	G	.	.	INFO=TMP;ANN=G|intergenic_region|MODIFIER|Fibin-Slc5a12|Fibin-Slc5a12|intergenic_region|Fibin-Slc5a12|||n.110418820T>G||||||	REFCT:ALTCT:TTCT:ALTRT	54:1:55:0.0181818181818182	56:7:63:0.111111111111111	Fibin-Slc5a12	intergenic_region	MODIFIER
461	chr2	110418822	.	G	C	.	.	INFO=TMP;ANN=C|intergenic_region|MODIFIER|Fibin-Slc5a12|Fibin-Slc5a12|intergenic_region|Fibin-Slc5a12|||n.110418822G>C||||||	REFCT:ALTCT:TTCT:ALTRT	NA:0:NA:0	53:7:60:0.116666666666667	Fibin-Slc5a12	intergenic_region	MODIFIER
462	chr2	118874617	.	A	C	.	.	INFO=TMP;ANN=C|intron_variant|MODIFIER|Ivd|Ivd|transcript|NM_019826.3|protein_coding|6/11|c.691-48A>C||||||	REFCT:ALTCT:TTCT:ALTRT	NA:0:NA:0	5:5:10:0.5	Ivd	intron_variant	MODIFIER
463	chr2	130240363	rs579867833	A	T	.	.	INFO=TMP;ANN=T|intron_variant|MODIFIER|Tmc2|Tmc2|transcript|NM_138655.1|protein_coding|11/19|c.1359+106A>T||||||;GENEINFO=192140:Tmc2;RSPOS=130240363;SAO=0;VC=snp;VP=050000080005000000000100;dbSNPBuildID=142	REFCT:ALTCT:TTCT:ALTRT	NA:0:NA:0	26:4:30:0.133333333333333	Tmc2	intron_variant	MODIFIER
464	chr2	132374223	.	C	T	.	.	INFO=TMP;ANN=T|intron_variant|MODIFIER|Prokr2|Prokr2|transcript|NM_144944.3|protein_coding|2/2|c.450-133G>A||||||	REFCT:ALTCT:TTCT:ALTRT	NA:0:NA:0	5:5:10:0.5	Prokr2	intron_variant	MODIFIER
465	chr2	135346107	.	G	A	.	.	INFO=TMP;ANN=A|intron_variant|MODIFIER|Plcb1|Plcb1|transcript|NM_001145830.1|protein_coding|21/31|c.2309-190G>A||||||,A|intron_variant|MODIFIER|Plcb1|Plcb1|transcript|NM_019677.2|protein_coding|21/32|c.2309-190G>A||||||	REFCT:ALTCT:TTCT:ALTRT	NA:0:NA:0	2:8:10:0.8	Plcb1	intron_variant	MODIFIER
466	chr2	135951921	.	A	T,C,G	.	.	INFO=TMP;ANN=C|intron_variant|MODIFIER|Plcb4|Plcb4|transcript|NM_013829.2|protein_coding|13/36|c.1065-72A>C||||||,G|intron_variant|MODIFIER|Plcb4|Plcb4|transcript|NM_013829.2|protein_coding|13/36|c.1065-72A>G||||||,T|intron_variant|MODIFIER|Plcb4|Plcb4|transcript|NM_013829.2|protein_coding|13/36|c.1065-72A>T||||||	REFCT:ALTCT:TTCT:ALTRT	35:1:36:0.0277777777777778	50:8:58:0.137931034482759	Plcb4	intron_variant	MODIFIER
467	chr2	144364849	.	G	A	.	.	INFO=TMP;ANN=A|upstream_gene_variant|MODIFIER|Pet117|Pet117|transcript|NM_001164813.1|protein_coding||c.-4213G>A|||||4134|,A|upstream_gene_variant|MODIFIER|Csrp2bp|Csrp2bp|transcript|NM_181417.3|protein_coding||c.-8748G>A|||||4186|,A|upstream_gene_variant|MODIFIER|Csrp2bp|Csrp2bp|transcript|NM_001166640.1|protein_coding||c.-15864G>A|||||4183|,A|intergenic_region|MODIFIER|Ovol2-Pet117|Ovol2-Pet117…	REFCT:ALTCT:TTCT:ALTRT	19:1:20:0.05	25:4:29:0.137931034482759	Pet117	upstream_gene_variant	MODIFIER
468	chr2	168706342	.	T	C,G	.	.	INFO=TMP;ANN=C|intron_variant|MODIFIER|Atp9a|Atp9a|transcript|NM_015731.3|protein_coding|2/27|c.214-34A>G||||||,G|intron_variant|MODIFIER|Atp9a|Atp9a|transcript|NM_015731.3|protein_coding|2/27|c.214-34A>C||||||,C|intron_variant|MODIFIER|Atp9a|Atp9a|transcript|NM_001289445.1|protein_coding|2/27|c.166-34A>G||||||,G|intron_variant|MODIFIER|Atp9a|Atp9a|transcript|NM_001289445.1|protein_coding|2/27|c.…	REFCT:ALTCT:TTCT:ALTRT	NA:0:NA:0	31:4:35:0.114285714285714	Atp9a	intron_variant	MODIFIER
469	chr2	175067805	rs49570006	G	A	.	.	INFO=TMP;ANN=A|upstream_gene_variant|MODIFIER|Gm14393|Gm14393|transcript|NM_001085546.2|protein_coding||c.-103C>T|||||36|,A|intergenic_region|MODIFIER|Gm14393-Gm14391|Gm14393-Gm14391|intergenic_region|Gm14393-Gm14391|||n.175067805G>A||||||;GENEINFO=664987:Gm14393|665001:Gm14391;RSPOS=175067805;SAO=0;VC=snp;VP=0500000A0005000000000100;dbSNPBuildID=127	REFCT:ALTCT:TTCT:ALTRT	107:4:111:0.036036036036036	109:13:122:0.10655737704918	Gm14393	upstream_gene_variant	MODIFIER
470	chr2	175067849	rs27634402	C	G	.	.	INFO=TMP;ANN=G|upstream_gene_variant|MODIFIER|Gm14393|Gm14393|transcript|NM_001085546.2|protein_coding||c.-147G>C|||||80|,G|intergenic_region|MODIFIER|Gm14393-Gm14391|Gm14393-Gm14391|intergenic_region|Gm14393-Gm14391|||n.175067849C>G||||||;GENEINFO=664987:Gm14393|665001:Gm14391;RSPOS=175067849;SAO=0;VC=snp;VP=0500000A0005030100000100;dbSNPBuildID=125	REFCT:ALTCT:TTCT:ALTRT	84:3:87:0.0344827586206897	63:12:75:0.16	Gm14393	upstream_gene_variant	MODIFIER
471	chr2	175691758	.	C	T	.	.	INFO=TMP;ANN=T|3_prime_UTR_variant|MODIFIER|Zfp967|Zfp967|transcript|NM_001177406.1.3|protein_coding|4/4|c.*1199G>A|||||1199|,T|3_prime_UTR_variant|MODIFIER|Zfp966|Zfp966|transcript|NM_001177407.1.3|protein_coding|4/4|c.*1199G>A|||||1199|,T|3_prime_UTR_variant|MODIFIER|Zfp967|Zfp967|transcript|NM_001177404.1|protein_coding|3/3|c.*465G>A|||||465|,T|3_prime_UTR_variant|MODIFIER|Zfp966|Zfp966|transc…	REFCT:ALTCT:TTCT:ALTRT	57:2:59:0.0338983050847458	43:5:48:0.104166666666667	Zfp967	3_prime_UTR_variant	MODIFIER
472	chr2	175790068	.	C	G	.	.	INFO=TMP;ANN=G|3_prime_UTR_variant|MODIFIER|Gm14440|Gm14440.2|transcript|NM_001199308.1.2|protein_coding|3/3|c.*2400G>C|||||2400|,G|downstream_gene_variant|MODIFIER|Gm14288|Gm14288.2|transcript|NM_001033123.3.2|protein_coding||c.*2400G>C|||||2244|	REFCT:ALTCT:TTCT:ALTRT	23:1:24:0.0416666666666667	28:9:37:0.243243243243243	Gm14440	3_prime_UTR_variant	MODIFIER
473	chr2	176682519	.	A	T	.	.	INFO=TMP;ANN=T|downstream_gene_variant|MODIFIER|Zfp973|Zfp973|transcript|NM_001242943.2|protein_coding||c.*1729A>T|||||1429|,T|intergenic_region|MODIFIER|Zfp973-Gm14305|Zfp973-Gm14305|intergenic_region|Zfp973-Gm14305|||n.176682519A>T||||||	REFCT:ALTCT:TTCT:ALTRT	63:2:65:0.0307692307692308	58:7:65:0.107692307692308	Zfp973	downstream_gene_variant	MODIFIER
474	chr2	176682520	.	G	A	.	.	INFO=TMP;ANN=A|downstream_gene_variant|MODIFIER|Zfp973|Zfp973|transcript|NM_001242943.2|protein_coding||c.*1730G>A|||||1430|,A|intergenic_region|MODIFIER|Zfp973-Gm14305|Zfp973-Gm14305|intergenic_region|Zfp973-Gm14305|||n.176682520G>A||||||	REFCT:ALTCT:TTCT:ALTRT	62:2:64:0.03125	57:7:64:0.109375	Zfp973	downstream_gene_variant	MODIFIER
475	chr2	177314534	.	T	A	.	.	INFO=TMP;ANN=A|intergenic_region|MODIFIER|2210418O10Rik-Zfp970|2210418O10Rik.2-Zfp970|intergenic_region|2210418O10Rik.2-Zfp970|||n.177314534T>A||||||	REFCT:ALTCT:TTCT:ALTRT	19:1:20:0.05	23:5:28:0.178571428571429	2210418O10Rik-Zfp970	intergenic_region	MODIFIER
477	chr2	181680344	.	C	G,T	.	.	INFO=TMP;ANN=G|5_prime_UTR_variant|MODIFIER|Tcea2|Tcea2|transcript|NM_009326.2|protein_coding|1/10|c.-63C>G|||||63|,T|5_prime_UTR_variant|MODIFIER|Tcea2|Tcea2|transcript|NM_009326.2|protein_coding|1/10|c.-63C>T|||||63|	REFCT:ALTCT:TTCT:ALTRT	NA:0:NA:0	9:4:13:0.307692307692308	Tcea2	5_prime_UTR_variant	MODIFIER
478	chr2	181947429	.	G	C	.	.	INFO=TMP;ANN=C|intergenic_region|MODIFIER|Polr3k-Gm14496|Polr3k-Gm14496|intergenic_region|Polr3k-Gm14496|||n.181947429G>C||||||	REFCT:ALTCT:TTCT:ALTRT	NA:0:NA:0	5:5:10:0.5	Polr3k-Gm14496	intergenic_region	MODIFIER
479	chr3	3791993	.	G	A	.	.	INFO=TMP;ANN=A|intergenic_region|MODIFIER|Hnf4g-1110015O18Rik|Hnf4g-1110015O18Rik|intergenic_region|Hnf4g-1110015O18Rik|||n.3791993G>A||||||	REFCT:ALTCT:TTCT:ALTRT	NA:0:NA:0	145:43:188:0.228723404255319	Hnf4g-1110015O18Rik	intergenic_region	MODIFIER
480	chr3	8620891	.	G	A	.	.	INFO=TMP;ANN=A|intergenic_region|MODIFIER|Stmn2-Hey1|Stmn2-Hey1|intergenic_region|Stmn2-Hey1|||n.8620891G>A||||||	REFCT:ALTCT:TTCT:ALTRT	NA:0:NA:0	10:4:14:0.285714285714286	Stmn2-Hey1	intergenic_region	MODIFIER
481	chr3	8620901	.	G	A	.	.	INFO=TMP;ANN=A|intergenic_region|MODIFIER|Stmn2-Hey1|Stmn2-Hey1|intergenic_region|Stmn2-Hey1|||n.8620901G>A||||||	REFCT:ALTCT:TTCT:ALTRT	NA:0:NA:0	11:4:15:0.266666666666667	Stmn2-Hey1	intergenic_region	MODIFIER
482	chr3	8620970	rs36688637	G	A	.	.	INFO=TMP;ANN=A|intergenic_region|MODIFIER|Stmn2-Hey1|Stmn2-Hey1|intergenic_region|Stmn2-Hey1|||n.8620970G>A||||||;RSPOS=8620970;SAO=0;VC=snp;VP=050000000005030100000100;dbSNPBuildID=126	REFCT:ALTCT:TTCT:ALTRT	NA:0:NA:0	20:4:24:0.166666666666667	Stmn2-Hey1	intergenic_region	MODIFIER
483	chr3	8620979	.	T	A	.	.	INFO=TMP;ANN=A|intergenic_region|MODIFIER|Stmn2-Hey1|Stmn2-Hey1|intergenic_region|Stmn2-Hey1|||n.8620979T>A||||||	REFCT:ALTCT:TTCT:ALTRT	NA:0:NA:0	21:4:25:0.16	Stmn2-Hey1	intergenic_region	MODIFIER
484	chr3	8621026	.	A	G	.	.	INFO=TMP;ANN=G|intergenic_region|MODIFIER|Stmn2-Hey1|Stmn2-Hey1|intergenic_region|Stmn2-Hey1|||n.8621026A>G||||||	REFCT:ALTCT:TTCT:ALTRT	22:1:23:0.0434782608695652	19:5:24:0.208333333333333	Stmn2-Hey1	intergenic_region	MODIFIER
485	chr3	8621067	.	A	T	.	.	INFO=TMP;ANN=T|intergenic_region|MODIFIER|Stmn2-Hey1|Stmn2-Hey1|intergenic_region|Stmn2-Hey1|||n.8621067A>T||||||	REFCT:ALTCT:TTCT:ALTRT	23:1:24:0.0416666666666667	19:5:24:0.208333333333333	Stmn2-Hey1	intergenic_region	MODIFIER
486	chr3	8621083	.	C	G	.	.	INFO=TMP;ANN=G|intergenic_region|MODIFIER|Stmn2-Hey1|Stmn2-Hey1|intergenic_region|Stmn2-Hey1|||n.8621083C>G||||||	REFCT:ALTCT:TTCT:ALTRT	20:1:21:0.0476190476190476	19:5:24:0.208333333333333	Stmn2-Hey1	intergenic_region	MODIFIER
487	chr3	8621116	rs1132237153	C	A,T	.	.	INFO=TMP;ANN=A|intergenic_region|MODIFIER|Stmn2-Hey1|Stmn2-Hey1|intergenic_region|Stmn2-Hey1|||n.8621116C>A||||||,T|intergenic_region|MODIFIER|Stmn2-Hey1|Stmn2-Hey1|intergenic_region|Stmn2-Hey1|||n.8621116C>T||||||;RSPOS=8621116;SAO=0;VC=snp;VP=050000000005000000000100;dbSNPBuildID=150	REFCT:ALTCT:TTCT:ALTRT	21:1:22:0.0454545454545455	13:5:18:0.277777777777778	Stmn2-Hey1	intergenic_region	MODIFIER
489	chr3	14565916	.	C	T,G	.	.	INFO=TMP;ANN=G|3_prime_UTR_variant|MODIFIER|Lrrcc1|Lrrcc1|transcript|NM_001163579.1|protein_coding|19/19|c.*61C>G|||||61|,T|3_prime_UTR_variant|MODIFIER|Lrrcc1|Lrrcc1|transcript|NM_001163579.1|protein_coding|19/19|c.*61C>T|||||61|,G|3_prime_UTR_variant|MODIFIER|Lrrcc1|Lrrcc1|transcript|NM_001163580.1|protein_coding|19/19|c.*61C>G|||||61|,T|3_prime_UTR_variant|MODIFIER|Lrrcc1|Lrrcc1|transcript|NM_…	REFCT:ALTCT:TTCT:ALTRT	121:1:122:0.00819672131147541	79:27:106:0.254716981132075	Lrrcc1	3_prime_UTR_variant	MODIFIER
490	chr3	15081168	.	G	C,T	.	.	INFO=TMP;ANN=C|intergenic_region|MODIFIER|A930001A20Rik-Gm9733|A930001A20Rik-Gm9733|intergenic_region|A930001A20Rik-Gm9733|||n.15081168G>C||||||,T|intergenic_region|MODIFIER|A930001A20Rik-Gm9733|A930001A20Rik-Gm9733|intergenic_region|A930001A20Rik-Gm9733|||n.15081168G>T||||||	REFCT:ALTCT:TTCT:ALTRT	NA:0:NA:0	12:4:16:0.25	A930001A20Rik-Gm9733	intergenic_region	MODIFIER
491	chr3	15410880	rs1131877817	T	C	.	.	INFO=TMP;ANN=C|intron_variant|MODIFIER|Sirpb1a|Sirpb1a|transcript|NM_001002898.1|protein_coding|3/5|c.749-155A>G||||||;GENEINFO=320832:Sirpb1a;RSPOS=15410880;SAO=0;VC=snp;VP=050000080005000000000100;dbSNPBuildID=150	REFCT:ALTCT:TTCT:ALTRT	NA:0:NA:0	20:6:26:0.230769230769231	Sirpb1a	intron_variant	MODIFIER
492	chr3	15963306	.	A	G	.	.	INFO=TMP;ANN=G|intron_variant|MODIFIER|Gm5150|Gm5150|transcript|NM_001081687.1|protein_coding|3/3|c.787+13T>C||||||	REFCT:ALTCT:TTCT:ALTRT	133:7:140:0.05	112:17:129:0.131782945736434	Gm5150	intron_variant	MODIFIER
493	chr3	20113122	.	G	T	.	.	INFO=TMP;ANN=T|intron_variant|MODIFIER|Hltf|Hltf|transcript|NM_009210.3|protein_coding|23/24|c.2779-234G>T||||||,T|intron_variant|MODIFIER|Hltf|Hltf|transcript|NR_105046.1|pseudogene|21/22|n.2640-234G>T||||||,T|intron_variant|MODIFIER|Hltf|Hltf|transcript|NR_105047.1|pseudogene|21/23|n.2677-234G>T||||||	REFCT:ALTCT:TTCT:ALTRT	NA:0:NA:0	15:4:19:0.210526315789474	Hltf	intron_variant	MODIFIER
494	chr3	32918747	.	C	A	.	.	INFO=TMP;ANN=A|intron_variant|MODIFIER|Usp13|Usp13|transcript|NM_001013024.2|protein_coding|18/20|c.2245-170C>A||||||	REFCT:ALTCT:TTCT:ALTRT	31:1:32:0.03125	27:5:32:0.15625	Usp13	intron_variant	MODIFIER
495	chr3	34020225	.	C	G	.	.	INFO=TMP;ANN=G|intron_variant|MODIFIER|Fxr1|Fxr1|transcript|NM_001113188.1|protein_coding|1/16|c.51+62C>G||||||,G|intron_variant|MODIFIER|Fxr1|Fxr1|transcript|NM_001113189.1|protein_coding|1/16|c.51+62C>G||||||,G|intron_variant|MODIFIER|Fxr1|Fxr1|transcript|NM_008053.2|protein_coding|1/15|c.51+62C>G||||||	REFCT:ALTCT:TTCT:ALTRT	49:2:51:0.0392156862745098	25:4:29:0.137931034482759	Fxr1	intron_variant	MODIFIER
496	chr3	40972168	.	T	C	.	.	INFO=TMP;ANN=C|intron_variant|MODIFIER|Larp1b|Larp1b|transcript|NM_001040399.1|protein_coding|7/9|c.669-193T>C||||||	REFCT:ALTCT:TTCT:ALTRT	NA:0:NA:0	8:4:12:0.333333333333333	Larp1b	intron_variant	MODIFIER
497	chr3	45775829	.	A	G,C	.	.	INFO=TMP;ANN=C|intergenic_region|MODIFIER|1700027H10Rik-Pabpc4l|1700027H10Rik-Pabpc4l|intergenic_region|1700027H10Rik-Pabpc4l|||n.45775829A>C||||||,G|intergenic_region|MODIFIER|1700027H10Rik-Pabpc4l|1700027H10Rik-Pabpc4l|intergenic_region|1700027H10Rik-Pabpc4l|||n.45775829A>G||||||	REFCT:ALTCT:TTCT:ALTRT	NA:0:NA:0	28:4:32:0.125	1700027H10Rik-Pabpc4l	intergenic_region	MODIFIER
498	chr3	56009688	.	A	T,G	.	.	INFO=TMP;ANN=G|intron_variant|MODIFIER|Nbea|Nbea|transcript|NM_030595.1|protein_coding|18/57|c.2416-45T>C||||||,T|intron_variant|MODIFIER|Nbea|Nbea|transcript|NM_030595.1|protein_coding|18/57|c.2416-45T>A||||||	REFCT:ALTCT:TTCT:ALTRT	20:1:21:0.0476190476190476	17:4:21:0.19047619047619	Nbea	intron_variant	MODIFIER
499	chr3	56182953	.	T	G	.	.	INFO=TMP;ANN=G|intron_variant|MODIFIER|Nbea|Nbea|transcript|NM_030595.1|protein_coding|1/57|c.264+19A>C||||||	REFCT:ALTCT:TTCT:ALTRT	28:1:29:0.0344827586206897	16:5:21:0.238095238095238	Nbea	intron_variant	MODIFIER
500	chr3	56575545	.	A	C,T	.	.	INFO=TMP;ANN=C|intergenic_region|MODIFIER|Nbea-Tm4sf1|Nbea-Tm4sf1|intergenic_region|Nbea-Tm4sf1|||n.56575545A>C||||||,T|intergenic_region|MODIFIER|Nbea-Tm4sf1|Nbea-Tm4sf1|intergenic_region|Nbea-Tm4sf1|||n.56575545A>T||||||	REFCT:ALTCT:TTCT:ALTRT	22:1:23:0.0434782608695652	29:4:33:0.121212121212121	Nbea-Tm4sf1	intergenic_region	MODIFIER
501	chr3	56575565	.	C	A,T,G	.	.	INFO=TMP;ANN=A|intergenic_region|MODIFIER|Nbea-Tm4sf1|Nbea-Tm4sf1|intergenic_region|Nbea-Tm4sf1|||n.56575565C>A||||||,G|intergenic_region|MODIFIER|Nbea-Tm4sf1|Nbea-Tm4sf1|intergenic_region|Nbea-Tm4sf1|||n.56575565C>G||||||,T|intergenic_region|MODIFIER|Nbea-Tm4sf1|Nbea-Tm4sf1|intergenic_region|Nbea-Tm4sf1|||n.56575565C>T||||||	REFCT:ALTCT:TTCT:ALTRT	22:1:23:0.0434782608695652	38:5:43:0.116279069767442	Nbea-Tm4sf1	intergenic_region	MODIFIER
502	chr3	56575590	.	A	T,G	.	.	INFO=TMP;ANN=G|intergenic_region|MODIFIER|Nbea-Tm4sf1|Nbea-Tm4sf1|intergenic_region|Nbea-Tm4sf1|||n.56575590A>G||||||,T|intergenic_region|MODIFIER|Nbea-Tm4sf1|Nbea-Tm4sf1|intergenic_region|Nbea-Tm4sf1|||n.56575590A>T||||||	REFCT:ALTCT:TTCT:ALTRT	20:1:21:0.0476190476190476	31:5:36:0.138888888888889	Nbea-Tm4sf1	intergenic_region	MODIFIER
503	chr3	56575593	.	C	T	.	.	INFO=TMP;ANN=T|intergenic_region|MODIFIER|Nbea-Tm4sf1|Nbea-Tm4sf1|intergenic_region|Nbea-Tm4sf1|||n.56575593C>T||||||	REFCT:ALTCT:TTCT:ALTRT	20:1:21:0.0476190476190476	33:4:37:0.108108108108108	Nbea-Tm4sf1	intergenic_region	MODIFIER
504	chr3	56575610	.	T	C	.	.	INFO=TMP;ANN=C|intergenic_region|MODIFIER|Nbea-Tm4sf1|Nbea-Tm4sf1|intergenic_region|Nbea-Tm4sf1|||n.56575610T>C||||||	REFCT:ALTCT:TTCT:ALTRT	NA:0:NA:0	23:4:27:0.148148148148148	Nbea-Tm4sf1	intergenic_region	MODIFIER
505	chr3	56575632	.	T	C,A	.	.	INFO=TMP;ANN=A|intergenic_region|MODIFIER|Nbea-Tm4sf1|Nbea-Tm4sf1|intergenic_region|Nbea-Tm4sf1|||n.56575632T>A||||||,C|intergenic_region|MODIFIER|Nbea-Tm4sf1|Nbea-Tm4sf1|intergenic_region|Nbea-Tm4sf1|||n.56575632T>C||||||	REFCT:ALTCT:TTCT:ALTRT	NA:0:NA:0	10:5:15:0.333333333333333	Nbea-Tm4sf1	intergenic_region	MODIFIER
506	chr3	56575659	.	T	C,G	.	.	INFO=TMP;ANN=C|intergenic_region|MODIFIER|Nbea-Tm4sf1|Nbea-Tm4sf1|intergenic_region|Nbea-Tm4sf1|||n.56575659T>C||||||,G|intergenic_region|MODIFIER|Nbea-Tm4sf1|Nbea-Tm4sf1|intergenic_region|Nbea-Tm4sf1|||n.56575659T>G||||||	REFCT:ALTCT:TTCT:ALTRT	NA:0:NA:0	32:8:40:0.2	Nbea-Tm4sf1	intergenic_region	MODIFIER
507	chr3	56905939	.	T	C,A	.	.	INFO=TMP;ANN=A|intergenic_region|MODIFIER|Nbea-Tm4sf1|Nbea-Tm4sf1|intergenic_region|Nbea-Tm4sf1|||n.56905939T>A||||||,C|intergenic_region|MODIFIER|Nbea-Tm4sf1|Nbea-Tm4sf1|intergenic_region|Nbea-Tm4sf1|||n.56905939T>C||||||	REFCT:ALTCT:TTCT:ALTRT	NA:0:NA:0	12:4:16:0.25	Nbea-Tm4sf1	intergenic_region	MODIFIER
508	chr3	62341222	.	A	G,T,C	.	.	INFO=TMP;ANN=C|intron_variant|MODIFIER|Arhgef26|Arhgef26|transcript|NM_001081295.1|protein_coding|1/13|c.1078-122A>C||||||,G|intron_variant|MODIFIER|Arhgef26|Arhgef26|transcript|NM_001081295.1|protein_coding|1/13|c.1078-122A>G||||||,T|intron_variant|MODIFIER|Arhgef26|Arhgef26|transcript|NM_001081295.1|protein_coding|1/13|c.1078-122A>T||||||	REFCT:ALTCT:TTCT:ALTRT	47:1:48:0.0208333333333333	45:7:52:0.134615384615385	Arhgef26	intron_variant	MODIFIER
509	chr3	78966864	.	C	G	.	.	INFO=TMP;ANN=G|intergenic_region|MODIFIER|Fstl5-Rapgef2|Fstl5-Rapgef2|intergenic_region|Fstl5-Rapgef2|||n.78966864C>G||||||	REFCT:ALTCT:TTCT:ALTRT	28:1:29:0.0344827586206897	17:4:21:0.19047619047619	Fstl5-Rapgef2	intergenic_region	MODIFIER
510	chr3	81556342	.	G	A	.	.	INFO=TMP;ANN=A|intergenic_region|MODIFIER|Pdgfc-Ctso|Pdgfc-Ctso|intergenic_region|Pdgfc-Ctso|||n.81556342G>A||||||	REFCT:ALTCT:TTCT:ALTRT	NA:0:NA:0	8:5:13:0.384615384615385	Pdgfc-Ctso	intergenic_region	MODIFIER
511	chr3	82383381	rs586592703	C	G	.	.	INFO=TMP;ANN=G|intron_variant|MODIFIER|Map9|Map9|transcript|NM_001081230.1|protein_coding|11/13|c.1539+12C>G||||||;GENEINFO=213582:Map9;RSPOS=82383381;SAO=0;VC=snp;VP=050000080005000000000100;dbSNPBuildID=142	REFCT:ALTCT:TTCT:ALTRT	37:1:38:0.0263157894736842	30:6:36:0.166666666666667	Map9	intron_variant	MODIFIER
512	chr3	82383387	.	T	G	.	.	INFO=TMP;ANN=G|intron_variant|MODIFIER|Map9|Map9|transcript|NM_001081230.1|protein_coding|11/13|c.1539+18T>G||||||	REFCT:ALTCT:TTCT:ALTRT	NA:0:NA:0	29:6:35:0.171428571428571	Map9	intron_variant	MODIFIER
513	chr3	85722355	.	A	T,G	.	.	INFO=TMP;ANN=G|intron_variant|MODIFIER|Fam160a1|Fam160a1|transcript|NM_172682.3|protein_coding|4/11|c.891+37T>C||||||,T|intron_variant|MODIFIER|Fam160a1|Fam160a1|transcript|NM_172682.3|protein_coding|4/11|c.891+37T>A||||||	REFCT:ALTCT:TTCT:ALTRT	NA:0:NA:0	43:5:48:0.104166666666667	Fam160a1	intron_variant	MODIFIER
515	chr3	90409799	.	C	A	.	.	INFO=TMP;ANN=A|intron_variant|MODIFIER|Ints3|Ints3|transcript|NM_145540.3|protein_coding|8/29|c.856+199G>T||||||,A|intron_variant|MODIFIER|Ints3|Ints3|transcript|NM_178876.3|protein_coding|8/30|c.856+199G>T||||||	REFCT:ALTCT:TTCT:ALTRT	NA:0:NA:0	7:4:11:0.363636363636364	Ints3	intron_variant	MODIFIER
518	chr3	97843926	.	C	A	.	.	INFO=TMP;ANN=A|intron_variant|MODIFIER|Pde4dip|Pde4dip|transcript|NM_001289701.1|protein_coding|1/46|c.183-212G>T||||||,A|intron_variant|MODIFIER|Pde4dip|Pde4dip|transcript|NM_001039376.2|protein_coding|1/46|c.183-212G>T||||||,A|intron_variant|MODIFIER|Pde4dip|Pde4dip|transcript|NM_001289702.1|protein_coding|1/45|c.183-212G>T||||||	REFCT:ALTCT:TTCT:ALTRT	NA:0:NA:0	6:5:11:0.454545454545455	Pde4dip	intron_variant	MODIFIER
519	chr3	101283009	.	G	C	.	.	INFO=TMP;ANN=C|intron_variant|MODIFIER|Cd2|Cd2|transcript|NM_013486.2|protein_coding|3/4|c.595+22C>G||||||	REFCT:ALTCT:TTCT:ALTRT	NA:0:NA:0	7:4:11:0.363636363636364	Cd2	intron_variant	MODIFIER
521	chr3	106147609	.	G	T	.	.	INFO=TMP;ANN=T|3_prime_UTR_variant|MODIFIER|Chil3|Chil3|transcript|NM_009892.3|protein_coding|11/11|c.*244C>A|||||244|	REFCT:ALTCT:TTCT:ALTRT	20:1:21:0.0476190476190476	20:4:24:0.166666666666667	Chil3	3_prime_UTR_variant	MODIFIER
522	chr3	107304239	.	A	T	.	.	INFO=TMP;ANN=T|intron_variant|MODIFIER|Slc16a4|Slc16a4|transcript|NM_146136.1|protein_coding|7/8|c.1258-172A>T||||||,T|intron_variant|MODIFIER|Slc16a4|Slc16a4|transcript|NM_001310705.1|protein_coding|7/9|c.1258-172A>T||||||	REFCT:ALTCT:TTCT:ALTRT	NA:0:NA:0	17:7:24:0.291666666666667	Slc16a4	intron_variant	MODIFIER
524	chr3	113349909	.	C	T	.	.	INFO=TMP;ANN=T|intron_variant|MODIFIER|Amy2a4|Amy2a4.3|transcript|NM_001160150.1.3|protein_coding|7/9|c.1093-233G>A||||||,T|intron_variant|MODIFIER|Amy2a3|Amy2a3.3|transcript|NM_001160151.1.3|protein_coding|7/9|c.1093-233G>A||||||,T|intron_variant|MODIFIER|Amy2a2|Amy2a2.3|transcript|NM_001160152.1.3|protein_coding|7/9|c.1093-233G>A||||||,T|intron_variant|MODIFIER|Amy2a5|Amy2a5.4|transcript|NM_001…	REFCT:ALTCT:TTCT:ALTRT	NA:0:NA:0	20:4:24:0.166666666666667	Amy2a4	intron_variant	MODIFIER
525	chr3	144737821	.	A	C,T,G	.	.	INFO=TMP;ANN=C|intron_variant|MODIFIER|Clca3a1|Clca3a1|transcript|NM_009899.4|protein_coding|12/13|c.2125+42T>G||||||,G|intron_variant|MODIFIER|Clca3a1|Clca3a1|transcript|NM_009899.4|protein_coding|12/13|c.2125+42T>C||||||,T|intron_variant|MODIFIER|Clca3a1|Clca3a1|transcript|NM_009899.4|protein_coding|12/13|c.2125+42T>A||||||,C|intron_variant|MODIFIER|Clca3a1|Clca3a1|transcript|NR_130895.1|pseudo…	REFCT:ALTCT:TTCT:ALTRT	61:2:63:0.0317460317460317	51:9:60:0.15	Clca3a1	intron_variant	MODIFIER
526	chr3	150073654	.	A	G	.	.	INFO=TMP;ANN=G|intergenic_region|MODIFIER|Gm1653-Adgrl4|Gm1653-Adgrl4|intergenic_region|Gm1653-Adgrl4|||n.150073654A>G||||||	REFCT:ALTCT:TTCT:ALTRT	32:1:33:0.0303030303030303	25:7:32:0.21875	Gm1653-Adgrl4	intergenic_region	MODIFIER
527	chr4	3050403	rs1135322020	G	T	.	.	INFO=TMP;ANN=T|intergenic_region|MODIFIER|CHR_START-Vmn1r2|CHR_START-Vmn1r2|intergenic_region|CHR_START-Vmn1r2|||n.3050403G>T||||||;RSPOS=3050403;SAO=0;VC=snp;VP=050000000005000000000100;dbSNPBuildID=150	REFCT:ALTCT:TTCT:ALTRT	NA:0:NA:0	6:6:12:0.5	CHR_START-Vmn1r2	intergenic_region	MODIFIER
528	chr4	3050407	rs1134177709	C	G,T	.	.	INFO=TMP;ANN=G|intergenic_region|MODIFIER|CHR_START-Vmn1r2|CHR_START-Vmn1r2|intergenic_region|CHR_START-Vmn1r2|||n.3050407C>G||||||,T|intergenic_region|MODIFIER|CHR_START-Vmn1r2|CHR_START-Vmn1r2|intergenic_region|CHR_START-Vmn1r2|||n.3050407C>T||||||;RSPOS=3050407;SAO=0;VC=snp;VP=050000000005000000000100;dbSNPBuildID=150	REFCT:ALTCT:TTCT:ALTRT	NA:0:NA:0	8:5:13:0.384615384615385	CHR_START-Vmn1r2	intergenic_region	MODIFIER
529	chr4	3050422	.	C	A,T	.	.	INFO=TMP;ANN=A|intergenic_region|MODIFIER|CHR_START-Vmn1r2|CHR_START-Vmn1r2|intergenic_region|CHR_START-Vmn1r2|||n.3050422C>A||||||,T|intergenic_region|MODIFIER|CHR_START-Vmn1r2|CHR_START-Vmn1r2|intergenic_region|CHR_START-Vmn1r2|||n.3050422C>T||||||	REFCT:ALTCT:TTCT:ALTRT	NA:0:NA:0	8:4:12:0.333333333333333	CHR_START-Vmn1r2	intergenic_region	MODIFIER
530	chr4	3050511	rs1134171222	C	A	.	.	INFO=TMP;ANN=A|intergenic_region|MODIFIER|CHR_START-Vmn1r2|CHR_START-Vmn1r2|intergenic_region|CHR_START-Vmn1r2|||n.3050511C>A||||||;RSPOS=3050511;SAO=0;VC=snp;VP=050000000005000000000100;dbSNPBuildID=150	REFCT:ALTCT:TTCT:ALTRT	NA:0:NA:0	2:8:10:0.8	CHR_START-Vmn1r2	intergenic_region	MODIFIER
531	chr4	3050518	rs1133977250	T	A	.	.	INFO=TMP;ANN=A|intergenic_region|MODIFIER|CHR_START-Vmn1r2|CHR_START-Vmn1r2|intergenic_region|CHR_START-Vmn1r2|||n.3050518T>A||||||;RSPOS=3050518;SAO=0;VC=snp;VP=050000000005000000000100;dbSNPBuildID=150	REFCT:ALTCT:TTCT:ALTRT	NA:0:NA:0	2:10:12:0.833333333333333	CHR_START-Vmn1r2	intergenic_region	MODIFIER
532	chr4	3050519	rs1131903186	T	G	.	.	INFO=TMP;ANN=G|intergenic_region|MODIFIER|CHR_START-Vmn1r2|CHR_START-Vmn1r2|intergenic_region|CHR_START-Vmn1r2|||n.3050519T>G||||||;RSPOS=3050519;SAO=0;VC=snp;VP=050000000005000000000100;dbSNPBuildID=150	REFCT:ALTCT:TTCT:ALTRT	NA:0:NA:0	2:9:11:0.818181818181818	CHR_START-Vmn1r2	intergenic_region	MODIFIER
533	chr4	3062232	.	G	C,A	.	.	INFO=TMP;ANN=A|intergenic_region|MODIFIER|CHR_START-Vmn1r2|CHR_START-Vmn1r2|intergenic_region|CHR_START-Vmn1r2|||n.3062232G>A||||||,C|intergenic_region|MODIFIER|CHR_START-Vmn1r2|CHR_START-Vmn1r2|intergenic_region|CHR_START-Vmn1r2|||n.3062232G>C||||||	REFCT:ALTCT:TTCT:ALTRT	NA:0:NA:0	6:4:10:0.4	CHR_START-Vmn1r2	intergenic_region	MODIFIER
534	chr4	3089624	.	C	T,A	.	.	INFO=TMP;ANN=A|intergenic_region|MODIFIER|CHR_START-Vmn1r2|CHR_START-Vmn1r2|intergenic_region|CHR_START-Vmn1r2|||n.3089624C>A||||||,T|intergenic_region|MODIFIER|CHR_START-Vmn1r2|CHR_START-Vmn1r2|intergenic_region|CHR_START-Vmn1r2|||n.3089624C>T||||||	REFCT:ALTCT:TTCT:ALTRT	25:1:26:0.0384615384615385	16:6:22:0.272727272727273	CHR_START-Vmn1r2	intergenic_region	MODIFIER
535	chr4	3089861	.	A	T,G	.	.	INFO=TMP;ANN=G|intergenic_region|MODIFIER|CHR_START-Vmn1r2|CHR_START-Vmn1r2|intergenic_region|CHR_START-Vmn1r2|||n.3089861A>G||||||,T|intergenic_region|MODIFIER|CHR_START-Vmn1r2|CHR_START-Vmn1r2|intergenic_region|CHR_START-Vmn1r2|||n.3089861A>T||||||	REFCT:ALTCT:TTCT:ALTRT	NA:0:NA:0	15:4:19:0.210526315789474	CHR_START-Vmn1r2	intergenic_region	MODIFIER
536	chr4	3089899	.	C	A,G	.	.	INFO=TMP;ANN=A|intergenic_region|MODIFIER|CHR_START-Vmn1r2|CHR_START-Vmn1r2|intergenic_region|CHR_START-Vmn1r2|||n.3089899C>A||||||,G|intergenic_region|MODIFIER|CHR_START-Vmn1r2|CHR_START-Vmn1r2|intergenic_region|CHR_START-Vmn1r2|||n.3089899C>G||||||	REFCT:ALTCT:TTCT:ALTRT	NA:0:NA:0	30:5:35:0.142857142857143	CHR_START-Vmn1r2	intergenic_region	MODIFIER
537	chr4	3089926	.	G	A,T,C	.	.	INFO=TMP;ANN=A|intergenic_region|MODIFIER|CHR_START-Vmn1r2|CHR_START-Vmn1r2|intergenic_region|CHR_START-Vmn1r2|||n.3089926G>A||||||,C|intergenic_region|MODIFIER|CHR_START-Vmn1r2|CHR_START-Vmn1r2|intergenic_region|CHR_START-Vmn1r2|||n.3089926G>C||||||,T|intergenic_region|MODIFIER|CHR_START-Vmn1r2|CHR_START-Vmn1r2|intergenic_region|CHR_START-Vmn1r2|||n.3089926G>T||||||	REFCT:ALTCT:TTCT:ALTRT	27:1:28:0.0357142857142857	38:8:46:0.173913043478261	CHR_START-Vmn1r2	intergenic_region	MODIFIER
538	chr4	3089950	.	A	T,G	.	.	INFO=TMP;ANN=G|intergenic_region|MODIFIER|CHR_START-Vmn1r2|CHR_START-Vmn1r2|intergenic_region|CHR_START-Vmn1r2|||n.3089950A>G||||||,T|intergenic_region|MODIFIER|CHR_START-Vmn1r2|CHR_START-Vmn1r2|intergenic_region|CHR_START-Vmn1r2|||n.3089950A>T||||||	REFCT:ALTCT:TTCT:ALTRT	22:1:23:0.0434782608695652	32:4:36:0.111111111111111	CHR_START-Vmn1r2	intergenic_region	MODIFIER
539	chr4	3089959	.	A	G,T	.	.	INFO=TMP;ANN=G|intergenic_region|MODIFIER|CHR_START-Vmn1r2|CHR_START-Vmn1r2|intergenic_region|CHR_START-Vmn1r2|||n.3089959A>G||||||,T|intergenic_region|MODIFIER|CHR_START-Vmn1r2|CHR_START-Vmn1r2|intergenic_region|CHR_START-Vmn1r2|||n.3089959A>T||||||	REFCT:ALTCT:TTCT:ALTRT	NA:0:NA:0	29:6:35:0.171428571428571	CHR_START-Vmn1r2	intergenic_region	MODIFIER
540	chr4	3090120	.	G	A,T,C	.	.	INFO=TMP;ANN=A|intergenic_region|MODIFIER|CHR_START-Vmn1r2|CHR_START-Vmn1r2|intergenic_region|CHR_START-Vmn1r2|||n.3090120G>A||||||,C|intergenic_region|MODIFIER|CHR_START-Vmn1r2|CHR_START-Vmn1r2|intergenic_region|CHR_START-Vmn1r2|||n.3090120G>C||||||,T|intergenic_region|MODIFIER|CHR_START-Vmn1r2|CHR_START-Vmn1r2|intergenic_region|CHR_START-Vmn1r2|||n.3090120G>T||||||	REFCT:ALTCT:TTCT:ALTRT	24:1:25:0.04	31:6:37:0.162162162162162	CHR_START-Vmn1r2	intergenic_region	MODIFIER
541	chr4	3090129	.	G	T,A	.	.	INFO=TMP;ANN=A|intergenic_region|MODIFIER|CHR_START-Vmn1r2|CHR_START-Vmn1r2|intergenic_region|CHR_START-Vmn1r2|||n.3090129G>A||||||,T|intergenic_region|MODIFIER|CHR_START-Vmn1r2|CHR_START-Vmn1r2|intergenic_region|CHR_START-Vmn1r2|||n.3090129G>T||||||	REFCT:ALTCT:TTCT:ALTRT	NA:0:NA:0	35:4:39:0.102564102564103	CHR_START-Vmn1r2	intergenic_region	MODIFIER
542	chr4	3090148	.	A	G,T,C	.	.	INFO=TMP;ANN=C|intergenic_region|MODIFIER|CHR_START-Vmn1r2|CHR_START-Vmn1r2|intergenic_region|CHR_START-Vmn1r2|||n.3090148A>C||||||,G|intergenic_region|MODIFIER|CHR_START-Vmn1r2|CHR_START-Vmn1r2|intergenic_region|CHR_START-Vmn1r2|||n.3090148A>G||||||,T|intergenic_region|MODIFIER|CHR_START-Vmn1r2|CHR_START-Vmn1r2|intergenic_region|CHR_START-Vmn1r2|||n.3090148A>T||||||	REFCT:ALTCT:TTCT:ALTRT	NA:0:NA:0	32:4:36:0.111111111111111	CHR_START-Vmn1r2	intergenic_region	MODIFIER
543	chr4	3090624	.	C	T,A	.	.	INFO=TMP;ANN=A|intergenic_region|MODIFIER|CHR_START-Vmn1r2|CHR_START-Vmn1r2|intergenic_region|CHR_START-Vmn1r2|||n.3090624C>A||||||,T|intergenic_region|MODIFIER|CHR_START-Vmn1r2|CHR_START-Vmn1r2|intergenic_region|CHR_START-Vmn1r2|||n.3090624C>T||||||	REFCT:ALTCT:TTCT:ALTRT	23:1:24:0.0416666666666667	23:8:31:0.258064516129032	CHR_START-Vmn1r2	intergenic_region	MODIFIER
544	chr4	3090636	rs1133918345	C	T,G	.	.	INFO=TMP;ANN=G|intergenic_region|MODIFIER|CHR_START-Vmn1r2|CHR_START-Vmn1r2|intergenic_region|CHR_START-Vmn1r2|||n.3090636C>G||||||,T|intergenic_region|MODIFIER|CHR_START-Vmn1r2|CHR_START-Vmn1r2|intergenic_region|CHR_START-Vmn1r2|||n.3090636C>T||||||;RSPOS=3090636;SAO=0;VC=snp;VP=050000000005000000000100;dbSNPBuildID=150	REFCT:ALTCT:TTCT:ALTRT	20:1:21:0.0476190476190476	19:4:23:0.173913043478261	CHR_START-Vmn1r2	intergenic_region	MODIFIER
545	chr4	3090738	.	T	A	.	.	INFO=TMP;ANN=A|intergenic_region|MODIFIER|CHR_START-Vmn1r2|CHR_START-Vmn1r2|intergenic_region|CHR_START-Vmn1r2|||n.3090738T>A||||||	REFCT:ALTCT:TTCT:ALTRT	NA:0:NA:0	11:4:15:0.266666666666667	CHR_START-Vmn1r2	intergenic_region	MODIFIER
546	chr4	3247201	rs51083139	G	A	.	.	INFO=TMP;ANN=A|intergenic_region|MODIFIER|Vmn1r3-Mir3471-2|Vmn1r3-Mir3471-2|intergenic_region|Vmn1r3-Mir3471-2|||n.3247201G>A||||||;RSPOS=3247201;SAO=0;VC=snp;VP=050000000005000000000100;dbSNPBuildID=127	REFCT:ALTCT:TTCT:ALTRT	NA:0:NA:0	6:4:10:0.4	Vmn1r3-Mir3471-2	intergenic_region	MODIFIER
547	chr4	40943733	.	T	G,A	.	.	INFO=TMP;ANN=A|upstream_gene_variant|MODIFIER|Chmp5|Chmp5|transcript|NM_029814.1|protein_coding||c.-4875T>A|||||4820|,G|upstream_gene_variant|MODIFIER|Chmp5|Chmp5|transcript|NM_029814.1|protein_coding||c.-4875T>G|||||4820|,A|intron_variant|MODIFIER|Bag1|Bag1|transcript|NM_009736.3|protein_coding|2/6|c.611-26A>T||||||,G|intron_variant|MODIFIER|Bag1|Bag1|transcript|NM_009736.3|protein_coding|2/6|c.…	REFCT:ALTCT:TTCT:ALTRT	26:1:27:0.037037037037037	26:5:31:0.161290322580645	Chmp5	upstream_gene_variant	MODIFIER
548	chr4	41773682	.	T	C	.	.	INFO=TMP;ANN=C|upstream_gene_variant|MODIFIER|Ccl27a|Ccl27a|transcript|NM_011336.1|protein_coding||c.-3492A>G|||||3470|,C|downstream_gene_variant|MODIFIER|Il11ra1|Il11ra1|transcript|NM_001163401.1|protein_coding||c.*4562T>C|||||4209|,C|downstream_gene_variant|MODIFIER|Il11ra1|Il11ra1|transcript|NM_001172054.1|protein_coding||c.*4562T>C|||||4209|,C|downstream_gene_variant|MODIFIER|Il11ra1|Il11ra1|…	REFCT:ALTCT:TTCT:ALTRT	51:1:52:0.0192307692307692	34:4:38:0.105263157894737	Ccl27a	upstream_gene_variant	MODIFIER
549	chr4	42439511	.	T	G,C	.	.	INFO=TMP;ANN=C|intron_variant|MODIFIER|4933409K07Rik|4933409K07Rik.2|transcript|NR_033123.1.2|pseudogene|2/4|n.158-14507T>C||||||,G|intron_variant|MODIFIER|4933409K07Rik|4933409K07Rik.2|transcript|NR_033123.1.2|pseudogene|2/4|n.158-14507T>G||||||,C|intron_variant|MODIFIER|Gm20878|Gm20878.3|transcript|NM_001270431.1.3|protein_coding|2/3|c.47+87T>C||||||,G|intron_variant|MODIFIER|Gm20878|Gm20878.3|…	REFCT:ALTCT:TTCT:ALTRT	58:2:60:0.0333333333333333	44:6:50:0.12	4933409K07Rik	intron_variant	MODIFIER
550	chr4	61243294	rs580505668	A	G	.	.	INFO=TMP;ANN=G|intergenic_region|MODIFIER|Mup13-Mup2|Mup13-Mup2|intergenic_region|Mup13-Mup2|||n.61243294A>G||||||;GENEINFO=108168721:LOC108168721;RSPOS=61243294;SAO=0;VC=snp;VP=050000080005000000000100;dbSNPBuildID=142	REFCT:ALTCT:TTCT:ALTRT	NA:0:NA:0	11:9:20:0.45	Mup13-Mup2	intergenic_region	MODIFIER
551	chr4	73875881	.	G	T	.	.	INFO=TMP;ANN=T|intron_variant|MODIFIER|Gm13871|Gm13871.3|transcript|NM_001177578.2.3|protein_coding|1/5|c.6+261C>A||||||,T|intron_variant|MODIFIER|Gm11758|Gm11758|transcript|NM_001097978.2|protein_coding|1/5|c.6+261C>A||||||,T|intron_variant|MODIFIER|Gm11757|Gm11757.3|transcript|NM_001085538.2.3|protein_coding|1/5|c.6+261C>A||||||	REFCT:ALTCT:TTCT:ALTRT	NA:0:NA:0	36:12:48:0.25	Gm13871	intron_variant	MODIFIER
552	chr4	73876179	.	G	T	.	.	INFO=TMP;ANN=T|5_prime_UTR_premature_start_codon_gain_variant|LOW|Gm13871|Gm13871.3|transcript|NM_001177578.2.3|protein_coding|1/6|c.-32C>A||||||,T|5_prime_UTR_premature_start_codon_gain_variant|LOW|Gm11758|Gm11758|transcript|NM_001097978.2|protein_coding|1/6|c.-32C>A||||||,T|5_prime_UTR_premature_start_codon_gain_variant|LOW|Gm11757|Gm11757.3|transcript|NM_001085538.2.3|protein_coding|1/6|c.-32C…	REFCT:ALTCT:TTCT:ALTRT	NA:0:NA:0	340:68:408:0.166666666666667	Gm13871	5_prime_UTR_variant	MODIFIER
553	chr4	98677346	.	C	A	.	.	INFO=TMP;ANN=A|intron_variant|MODIFIER|Inadl|Inadl|transcript|NM_172696.2|protein_coding|38/43|c.4995+19C>A||||||,A|intron_variant|MODIFIER|Inadl|Inadl|transcript|NM_001005787.1|protein_coding|12/15|c.1329+19C>A||||||,A|intron_variant|MODIFIER|Inadl|Inadl|transcript|NM_007704.2|protein_coding|12/17|c.1329+19C>A||||||	REFCT:ALTCT:TTCT:ALTRT	NA:0:NA:0	29:4:33:0.121212121212121	Inadl	intron_variant	MODIFIER
554	chr4	108566806	.	A	C,G	.	.	INFO=TMP;ANN=C|intron_variant|MODIFIER|Prpf38a|Prpf38a|transcript|NM_172697.3|protein_coding|9/9|c.896+99T>G||||||,G|intron_variant|MODIFIER|Prpf38a|Prpf38a|transcript|NM_172697.3|protein_coding|9/9|c.896+99T>C||||||	REFCT:ALTCT:TTCT:ALTRT	NA:0:NA:0	38:5:43:0.116279069767442	Prpf38a	intron_variant	MODIFIER
555	chr4	111657424	.	G	T	.	.	INFO=TMP;ANN=T|3_prime_UTR_variant|MODIFIER|Agbl4|Agbl4|transcript|NM_030231.3|protein_coding|13/13|c.*8G>T|||||8|,T|3_prime_UTR_variant|MODIFIER|Agbl4|Agbl4|transcript|NM_001048189.4|protein_coding|13/13|c.*305G>T|||||305|,T|intron_variant|MODIFIER|Agbl4|Agbl4|transcript|NM_001284190.1|protein_coding|12/12|c.1364+1002G>T||||||	REFCT:ALTCT:TTCT:ALTRT	21:1:22:0.0454545454545455	17:9:26:0.346153846153846	Agbl4	3_prime_UTR_variant	MODIFIER
556	chr4	113667346	.	T	G,C,A	.	.	INFO=TMP;ANN=A|intron_variant|MODIFIER|Skint5|Skint5|transcript|NM_001167876.1|protein_coding|32/58|c.2498-103A>T||||||,C|intron_variant|MODIFIER|Skint5|Skint5|transcript|NM_001167876.1|protein_coding|32/58|c.2498-103A>G||||||,G|intron_variant|MODIFIER|Skint5|Skint5|transcript|NM_001167876.1|protein_coding|32/58|c.2498-103A>C||||||,A|intron_variant|MODIFIER|Skint5|Skint5|transcript|NM_001167878.1…	REFCT:ALTCT:TTCT:ALTRT	74:1:75:0.0133333333333333	42:5:47:0.106382978723404	Skint5	intron_variant	MODIFIER
557	chr4	115093571	.	C	A	.	.	INFO=TMP;ANN=A|3_prime_UTR_variant|MODIFIER|Pdzk1ip1|Pdzk1ip1|transcript|NM_001164557.1|protein_coding|4/4|c.*23C>A|||||23|,A|3_prime_UTR_variant|MODIFIER|Pdzk1ip1|Pdzk1ip1|transcript|NM_001164558.1|protein_coding|5/5|c.*23C>A|||||23|,A|3_prime_UTR_variant|MODIFIER|Pdzk1ip1|Pdzk1ip1|transcript|NM_026018.3|protein_coding|5/5|c.*23C>A|||||23|	REFCT:ALTCT:TTCT:ALTRT	NA:0:NA:0	12:6:18:0.333333333333333	Pdzk1ip1	3_prime_UTR_variant	MODIFIER
558	chr4	116714167	.	A	C,T,G	.	.	INFO=TMP;ANN=C|intron_variant|MODIFIER|Ccdc163|Ccdc163|transcript|NM_026714.2|protein_coding|9/9|c.862+18A>C||||||,G|intron_variant|MODIFIER|Ccdc163|Ccdc163|transcript|NM_026714.2|protein_coding|9/9|c.862+18A>G||||||,T|intron_variant|MODIFIER|Ccdc163|Ccdc163|transcript|NM_026714.2|protein_coding|9/9|c.862+18A>T||||||	REFCT:ALTCT:TTCT:ALTRT	30:1:31:0.032258064516129	33:4:37:0.108108108108108	Ccdc163	intron_variant	MODIFIER
560	chr4	118547476	.	T	A,G	.	.	INFO=TMP;ANN=A|upstream_gene_variant|MODIFIER|Tmem125|Tmem125|transcript|NM_172383.3|protein_coding||c.-5244A>T|||||3750|,G|upstream_gene_variant|MODIFIER|Tmem125|Tmem125|transcript|NM_172383.3|protein_coding||c.-5244A>C|||||3750|,A|intergenic_region|MODIFIER|Tmem125-Cfap57|Tmem125-Cfap57|intergenic_region|Tmem125-Cfap57|||n.118547476T>A||||||,G|intergenic_region|MODIFIER|Tmem125-Cfap57|Tmem125-C…	REFCT:ALTCT:TTCT:ALTRT	NA:0:NA:0	15:4:19:0.210526315789474	Tmem125	upstream_gene_variant	MODIFIER
561	chr4	118547778	.	G	A	.	.	INFO=TMP;ANN=A|upstream_gene_variant|MODIFIER|Tmem125|Tmem125|transcript|NM_172383.3|protein_coding||c.-5546C>T|||||4052|,A|intergenic_region|MODIFIER|Tmem125-Cfap57|Tmem125-Cfap57|intergenic_region|Tmem125-Cfap57|||n.118547778G>A||||||	REFCT:ALTCT:TTCT:ALTRT	61:2:63:0.0317460317460317	53:6:59:0.101694915254237	Tmem125	upstream_gene_variant	MODIFIER
563	chr4	124942825	.	G	C	.	.	INFO=TMP;ANN=C|3_prime_UTR_variant|MODIFIER|9930104L06Rik|9930104L06Rik|transcript|NM_177573.3|protein_coding|5/5|c.*163G>C|||||163|	REFCT:ALTCT:TTCT:ALTRT	NA:0:NA:0	11:6:17:0.352941176470588	9930104L06Rik	3_prime_UTR_variant	MODIFIER
564	chr4	138572519	.	G	C	.	.	INFO=TMP;ANN=C|intron_variant|MODIFIER|Vwa5b1|Vwa5b1|transcript|NM_029401.1|protein_coding|19/21|c.2959+50C>G||||||	REFCT:ALTCT:TTCT:ALTRT	NA:0:NA:0	23:4:27:0.148148148148148	Vwa5b1	intron_variant	MODIFIER
566	chr4	141392680	.	A	C	.	.	INFO=TMP;ANN=C|intron_variant|MODIFIER|Clcnka|Clcnka|transcript|NM_001146307.1|protein_coding|8/18|c.867-54T>G||||||,C|intron_variant|MODIFIER|Clcnka|Clcnka|transcript|NM_024412.3|protein_coding|9/19|c.867-54T>G||||||	REFCT:ALTCT:TTCT:ALTRT	28:1:29:0.0344827586206897	27:6:33:0.181818181818182	Clcnka	intron_variant	MODIFIER
569	chr4	145448335	.	G	T	.	.	INFO=TMP;ANN=T|intergenic_region|MODIFIER|Tnfrsf8-Smarca5-ps|Tnfrsf8-Smarca5-ps|intergenic_region|Tnfrsf8-Smarca5-ps|||n.145448335G>T||||||	REFCT:ALTCT:TTCT:ALTRT	NA:0:NA:0	8:4:12:0.333333333333333	Tnfrsf8-Smarca5-ps	intergenic_region	MODIFIER
570	chr4	145587488	.	A	G	.	.	INFO=TMP;ANN=G|intron_variant|MODIFIER|Gm13212|Gm13212|transcript|NM_001324416.1|protein_coding|1/3|c.-29+2154A>G||||||	REFCT:ALTCT:TTCT:ALTRT	36:1:37:0.027027027027027	47:7:54:0.12962962962963	Gm13212	intron_variant	MODIFIER
571	chr4	145587541	.	G	A	.	.	INFO=TMP;ANN=A|intron_variant|MODIFIER|Gm13212|Gm13212|transcript|NM_001324416.1|protein_coding|1/3|c.-29+2207G>A||||||	REFCT:ALTCT:TTCT:ALTRT	43:1:44:0.0227272727272727	46:7:53:0.132075471698113	Gm13212	intron_variant	MODIFIER
572	chr4	145633405	.	G	A	.	.	INFO=TMP;ANN=A|intergenic_region|MODIFIER|Gm13212-Zfp980|Gm13212-Zfp980|intergenic_region|Gm13212-Zfp980|||n.145633405G>A||||||	REFCT:ALTCT:TTCT:ALTRT	21:1:22:0.0454545454545455	20:4:24:0.166666666666667	Gm13212-Zfp980	intergenic_region	MODIFIER
573	chr4	145646870	.	T	G,A	.	.	INFO=TMP;ANN=A|intergenic_region|MODIFIER|Gm13212-Zfp980|Gm13212-Zfp980|intergenic_region|Gm13212-Zfp980|||n.145646870T>A||||||,G|intergenic_region|MODIFIER|Gm13212-Zfp980|Gm13212-Zfp980|intergenic_region|Gm13212-Zfp980|||n.145646870T>G||||||	REFCT:ALTCT:TTCT:ALTRT	98:5:103:0.0485436893203883	89:10:99:0.101010101010101	Gm13212-Zfp980	intergenic_region	MODIFIER
574	chr4	145745214	.	G	T	.	.	INFO=TMP;ANN=T|intergenic_region|MODIFIER|Zfp980-Zfp991|Zfp980-Zfp991|intergenic_region|Zfp980-Zfp991|||n.145745214G>T||||||	REFCT:ALTCT:TTCT:ALTRT	NA:0:NA:0	12:5:17:0.294117647058824	Zfp980-Zfp991	intergenic_region	MODIFIER
575	chr4	145775101	rs1132292016	C	A	.	.	INFO=TMP;ANN=A|intergenic_region|MODIFIER|Zfp980-Zfp991|Zfp980-Zfp991|intergenic_region|Zfp980-Zfp991|||n.145775101C>A||||||;RSPOS=145775101;SAO=0;VC=snp;VP=050000000005000000000100;dbSNPBuildID=150	REFCT:ALTCT:TTCT:ALTRT	79:4:83:0.0481927710843374	81:9:90:0.1	Zfp980-Zfp991	intergenic_region	MODIFIER
576	chr4	145775102	rs1132663365	T	G	.	.	INFO=TMP;ANN=G|intergenic_region|MODIFIER|Zfp980-Zfp991|Zfp980-Zfp991|intergenic_region|Zfp980-Zfp991|||n.145775102T>G||||||;RSPOS=145775102;SAO=0;VC=snp;VP=050000000005000000000100;dbSNPBuildID=150	REFCT:ALTCT:TTCT:ALTRT	81:4:85:0.0470588235294118	81:9:90:0.1	Zfp980-Zfp991	intergenic_region	MODIFIER
577	chr4	145783809	.	C	G	.	.	INFO=TMP;ANN=G|intron_variant|MODIFIER|Zfp991|Zfp991|transcript|NM_001083918.1|protein_coding|1/6|c.-249-212C>G||||||	REFCT:ALTCT:TTCT:ALTRT	NA:0:NA:0	8:4:12:0.333333333333333	Zfp991	intron_variant	MODIFIER
578	chr4	145783825	rs1135364588	G	T	.	.	INFO=TMP;ANN=T|intron_variant|MODIFIER|Zfp991|Zfp991|transcript|NM_001083918.1|protein_coding|1/6|c.-249-196G>T||||||;RSPOS=145783825;SAO=0;VC=snp;VP=050000000005000000000100;dbSNPBuildID=150	REFCT:ALTCT:TTCT:ALTRT	NA:0:NA:0	9:4:13:0.307692307692308	Zfp991	intron_variant	MODIFIER
579	chr4	145783847	.	G	A	.	.	INFO=TMP;ANN=A|intron_variant|MODIFIER|Zfp991|Zfp991|transcript|NM_001083918.1|protein_coding|1/6|c.-249-174G>A||||||	REFCT:ALTCT:TTCT:ALTRT	NA:0:NA:0	11:4:15:0.266666666666667	Zfp991	intron_variant	MODIFIER
580	chr4	145783859	.	T	C	.	.	INFO=TMP;ANN=C|intron_variant|MODIFIER|Zfp991|Zfp991|transcript|NM_001083918.1|protein_coding|1/6|c.-249-162T>C||||||	REFCT:ALTCT:TTCT:ALTRT	NA:0:NA:0	15:4:19:0.210526315789474	Zfp991	intron_variant	MODIFIER
581	chr4	145783860	.	G	T	.	.	INFO=TMP;ANN=T|intron_variant|MODIFIER|Zfp991|Zfp991|transcript|NM_001083918.1|protein_coding|1/6|c.-249-161G>T||||||	REFCT:ALTCT:TTCT:ALTRT	NA:0:NA:0	16:4:20:0.2	Zfp991	intron_variant	MODIFIER
582	chr4	145784023	.	A	G	.	.	INFO=TMP;ANN=G|splice_region_variant|LOW|Zfp991|Zfp991|transcript|NM_001083918.1|protein_coding|2/7|c.-247A>G||||||,G|5_prime_UTR_variant|MODIFIER|Zfp991|Zfp991|transcript|NM_001083918.1|protein_coding|2/7|c.-247A>G|||||41214|	REFCT:ALTCT:TTCT:ALTRT	78:3:81:0.037037037037037	73:10:83:0.120481927710843	Zfp991	5_prime_UTR_variant	MODIFIER
583	chr4	145784259	.	A	G	.	.	INFO=TMP;ANN=G|intron_variant|MODIFIER|Zfp991|Zfp991|transcript|NM_001083918.1|protein_coding|2/6|c.-157+146A>G||||||	REFCT:ALTCT:TTCT:ALTRT	49:2:51:0.0392156862745098	39:5:44:0.113636363636364	Zfp991	intron_variant	MODIFIER
584	chr4	145784269	.	G	T	.	.	INFO=TMP;ANN=T|intron_variant|MODIFIER|Zfp991|Zfp991|transcript|NM_001083918.1|protein_coding|2/6|c.-157+156G>T||||||	REFCT:ALTCT:TTCT:ALTRT	48:2:50:0.04	36:5:41:0.121951219512195	Zfp991	intron_variant	MODIFIER
585	chr4	145827408	.	T	C	.	.	INFO=TMP;ANN=C|intron_variant|MODIFIER|Zfp991|Zfp991|transcript|NM_001083918.1|protein_coding|6/6|c.158-279T>C||||||,C|intron_variant|MODIFIER|Znf41-ps|Znf41-ps|transcript|NR_040355.1|pseudogene|4/4|n.275-279T>C||||||	REFCT:ALTCT:TTCT:ALTRT	NA:0:NA:0	23:5:28:0.178571428571429	Zfp991	intron_variant	MODIFIER
586	chr4	146090476	.	G	A	.	.	INFO=TMP;ANN=A|intergenic_region|MODIFIER|Gm13034-Zfp987|Gm13034-Zfp987|intergenic_region|Gm13034-Zfp987|||n.146090476G>A||||||	REFCT:ALTCT:TTCT:ALTRT	75:3:78:0.0384615384615385	48:10:58:0.172413793103448	Gm13034-Zfp987	intergenic_region	MODIFIER
587	chr4	146090482	.	A	G	.	.	INFO=TMP;ANN=G|intergenic_region|MODIFIER|Gm13034-Zfp987|Gm13034-Zfp987|intergenic_region|Gm13034-Zfp987|||n.146090482A>G||||||	REFCT:ALTCT:TTCT:ALTRT	74:3:77:0.038961038961039	47:9:56:0.160714285714286	Gm13034-Zfp987	intergenic_region	MODIFIER
588	chr4	146099601	.	C	A	.	.	INFO=TMP;ANN=A|intron_variant|MODIFIER|Zfp987|Zfp987|transcript|NM_001037926.2|protein_coding|1/3|c.-75+2155C>A||||||	REFCT:ALTCT:TTCT:ALTRT	24:1:25:0.04	18:7:25:0.28	Zfp987	intron_variant	MODIFIER
589	chr4	146272915	rs1133806824	G	A	.	.	INFO=TMP;ANN=A|5_prime_UTR_variant|MODIFIER|Zfp991|Zfp991.2|transcript|NM_001083918.1.2|protein_coding|2/7|c.-217G>A|||||190618|;RSPOS=146272915;SAO=0;VC=snp;VP=050000000005000000000100;dbSNPBuildID=150	REFCT:ALTCT:TTCT:ALTRT	74:3:77:0.038961038961039	59:7:66:0.106060606060606	Zfp991	5_prime_UTR_variant	MODIFIER
590	chr4	146465719	.	C	T	.	.	INFO=TMP;ANN=T|intron_variant|MODIFIER|Zfp991|Zfp991.2|transcript|NM_001083918.1.2|protein_coding|6/6|c.158-262C>T||||||,T|intron_variant|MODIFIER|Zfp992|Zfp992|transcript|NM_001085522.2|protein_coding|3/3|c.158-262C>T||||||	REFCT:ALTCT:TTCT:ALTRT	89:3:92:0.0326086956521739	117:14:131:0.106870229007634	Zfp991	intron_variant	MODIFIER
592	chr4	146467501	rs1135399997	A	T	.	.	INFO=TMP;ANN=T|stop_gained|HIGH|Zfp991|Zfp991.2|transcript|NM_001083918.1.2|protein_coding|7/7|c.1678A>T|p.Lys560*|2024/2756|1678/1722|560/573||,T|stop_gained|HIGH|Zfp992|Zfp992|transcript|NM_001085522.2|protein_coding|4/4|c.1678A>T|p.Lys560*|1752/3691|1678/1722|560/573||;GENEINFO=433791:Zfp992;RSPOS=146467501;SAO=0;VC=snp;VP=050000000605000000000100;dbSNPBuildID=150	REFCT:ALTCT:TTCT:ALTRT	NA:0:NA:0	4:6:10:0.6	Zfp991	stop_gained	HIGH
594	chr4	146475893	.	C	A	.	.	INFO=TMP;ANN=A|intergenic_region|MODIFIER|Zfp992-Zfp981|Zfp992-Zfp981|intergenic_region|Zfp992-Zfp981|||n.146475893C>A||||||	REFCT:ALTCT:TTCT:ALTRT	129:3:132:0.0227272727272727	132:17:149:0.114093959731544	Zfp992-Zfp981	intergenic_region	MODIFIER
595	chr4	146604232	.	T	C	.	.	INFO=TMP;ANN=C|intergenic_region|MODIFIER|1700095A21Rik-Rex2|1700095A21Rik-Rex2|intergenic_region|1700095A21Rik-Rex2|||n.146604232T>C||||||	REFCT:ALTCT:TTCT:ALTRT	105:5:110:0.0454545454545455	77:9:86:0.104651162790698	1700095A21Rik-Rex2	intergenic_region	MODIFIER
596	chr4	146613566	.	A	G	.	.	INFO=TMP;ANN=G|intergenic_region|MODIFIER|1700095A21Rik-Rex2|1700095A21Rik-Rex2|intergenic_region|1700095A21Rik-Rex2|||n.146613566A>G||||||	REFCT:ALTCT:TTCT:ALTRT	82:4:86:0.0465116279069767	94:11:105:0.104761904761905	1700095A21Rik-Rex2	intergenic_region	MODIFIER
597	chr4	146718607	rs1134326074	C	A	.	.	INFO=TMP;ANN=A|intergenic_region|MODIFIER|1700095A21Rik-Rex2|1700095A21Rik-Rex2|intergenic_region|1700095A21Rik-Rex2|||n.146718607C>A||||||;RSPOS=146718607;SAO=0;VC=snp;VP=050000000005000000000100;dbSNPBuildID=150	REFCT:ALTCT:TTCT:ALTRT	NA:0:NA:0	7:4:11:0.363636363636364	1700095A21Rik-Rex2	intergenic_region	MODIFIER
598	chr4	146718787	.	C	T	.	.	INFO=TMP;ANN=T|intergenic_region|MODIFIER|1700095A21Rik-Rex2|1700095A21Rik-Rex2|intergenic_region|1700095A21Rik-Rex2|||n.146718787C>T||||||	REFCT:ALTCT:TTCT:ALTRT	NA:0:NA:0	9:4:13:0.307692307692308	1700095A21Rik-Rex2	intergenic_region	MODIFIER
599	chr4	146718822	.	T	C,A	.	.	INFO=TMP;ANN=A|intergenic_region|MODIFIER|1700095A21Rik-Rex2|1700095A21Rik-Rex2|intergenic_region|1700095A21Rik-Rex2|||n.146718822T>A||||||,C|intergenic_region|MODIFIER|1700095A21Rik-Rex2|1700095A21Rik-Rex2|intergenic_region|1700095A21Rik-Rex2|||n.146718822T>C||||||	REFCT:ALTCT:TTCT:ALTRT	NA:0:NA:0	12:5:17:0.294117647058824	1700095A21Rik-Rex2	intergenic_region	MODIFIER
600	chr4	146965497	.	C	T	.	.	INFO=TMP;ANN=T|intergenic_region|MODIFIER|1700095A21Rik-Rex2|1700095A21Rik-Rex2|intergenic_region|1700095A21Rik-Rex2|||n.146965497C>T||||||	REFCT:ALTCT:TTCT:ALTRT	45:1:46:0.0217391304347826	31:4:35:0.114285714285714	1700095A21Rik-Rex2	intergenic_region	MODIFIER
601	chr4	146988744	.	G	T	.	.	INFO=TMP;ANN=T|intergenic_region|MODIFIER|1700095A21Rik-Rex2|1700095A21Rik-Rex2|intergenic_region|1700095A21Rik-Rex2|||n.146988744G>T||||||	REFCT:ALTCT:TTCT:ALTRT	66:3:69:0.0434782608695652	94:12:106:0.113207547169811	1700095A21Rik-Rex2	intergenic_region	MODIFIER
602	chr4	147125188	rs585635293	A	G	.	.	INFO=TMP;ANN=G|intergenic_region|MODIFIER|4933438K21Rik-Zfp982|4933438K21Rik-Zfp982|intergenic_region|4933438K21Rik-Zfp982|||n.147125188A>G||||||;RSPOS=147125188;SAO=0;VC=snp;VP=050000000005000000000100;dbSNPBuildID=142	REFCT:ALTCT:TTCT:ALTRT	57:3:60:0.05	39:5:44:0.113636363636364	4933438K21Rik-Zfp982	intergenic_region	MODIFIER
603	chr4	147131713	rs1132048736	T	G	.	.	INFO=TMP;ANN=G|intergenic_region|MODIFIER|4933438K21Rik-Zfp982|4933438K21Rik-Zfp982|intergenic_region|4933438K21Rik-Zfp982|||n.147131713T>G||||||;GENEINFO=666532:Zfp991;RSPOS=147131713;SAO=0;VC=snp;VP=050000020005000000000100;dbSNPBuildID=150	REFCT:ALTCT:TTCT:ALTRT	NA:0:NA:0	8:5:13:0.384615384615385	4933438K21Rik-Zfp982	intergenic_region	MODIFIER
604	chr4	147232650	rs47678682	G	T	.	.	INFO=TMP;ANN=T|intron_variant|MODIFIER|Zfp982|Zfp982|transcript|NM_001039209.2|protein_coding|1/2|c.30+56746G>T||||||;RSPOS=147232650;SAO=0;VC=snp;VP=050000000005000000000100;dbSNPBuildID=127	REFCT:ALTCT:TTCT:ALTRT	57:3:60:0.05	58:14:72:0.194444444444444	Zfp982	intron_variant	MODIFIER
605	chr4	147232651	rs50066779	C	T	.	.	INFO=TMP;ANN=T|intron_variant|MODIFIER|Zfp982|Zfp982|transcript|NM_001039209.2|protein_coding|1/2|c.30+56747C>T||||||;RSPOS=147232651;SAO=0;VC=snp;VP=050000000005000000000100;dbSNPBuildID=127	REFCT:ALTCT:TTCT:ALTRT	57:3:60:0.05	58:14:72:0.194444444444444	Zfp982	intron_variant	MODIFIER
606	chr4	147298838	.	G	T	.	.	INFO=TMP;ANN=T|intron_variant|MODIFIER|Zfp982|Zfp982|transcript|NM_001039209.2|protein_coding|1/2|c.30+122934G>T||||||	REFCT:ALTCT:TTCT:ALTRT	68:2:70:0.0285714285714286	80:9:89:0.101123595505618	Zfp982	intron_variant	MODIFIER
607	chr4	147343205	.	C	A	.	.	INFO=TMP;ANN=A|intron_variant|MODIFIER|Zfp982|Zfp982|transcript|NM_001039209.2|protein_coding|1/2|c.30+167301C>A||||||	REFCT:ALTCT:TTCT:ALTRT	NA:0:NA:0	27:5:32:0.15625	Zfp982	intron_variant	MODIFIER
608	chr4	147444070	.	G	A	.	.	INFO=TMP;ANN=A|intron_variant|MODIFIER|Zfp982|Zfp982|transcript|NM_001039209.2|protein_coding|1/2|c.31-66683G>A||||||	REFCT:ALTCT:TTCT:ALTRT	35:1:36:0.0277777777777778	34:4:38:0.105263157894737	Zfp982	intron_variant	MODIFIER
609	chr4	147444075	rs1133429269	T	A	.	.	INFO=TMP;ANN=A|intron_variant|MODIFIER|Zfp982|Zfp982|transcript|NM_001039209.2|protein_coding|1/2|c.31-66678T>A||||||;RSPOS=147444075;SAO=0;VC=snp;VP=050000000005000000000100;dbSNPBuildID=150	REFCT:ALTCT:TTCT:ALTRT	34:1:35:0.0285714285714286	31:6:37:0.162162162162162	Zfp982	intron_variant	MODIFIER
610	chr4	147623870	.	C	G	.	.	INFO=TMP;ANN=G|intron_variant|MODIFIER|Zfp979|Zfp979|transcript|NM_145078.2|protein_coding|2/4|c.-7-5372G>C||||||	REFCT:ALTCT:TTCT:ALTRT	46:2:48:0.0416666666666667	37:5:42:0.119047619047619	Zfp979	intron_variant	MODIFIER
612	chr4	147700269	.	C	T	.	.	INFO=TMP;ANN=T|intron_variant|MODIFIER|Zfp534|Zfp534|transcript|NM_001127188.2|protein_coding|1/3|c.-75+2183G>A||||||	REFCT:ALTCT:TTCT:ALTRT	76:4:80:0.05	69:9:78:0.115384615384615	Zfp534	intron_variant	MODIFIER
613	chr4	147734943	.	A	G	.	.	INFO=TMP;ANN=G|intergenic_region|MODIFIER|Zfp534-Zfp984|Zfp534-Zfp984|intergenic_region|Zfp534-Zfp984|||n.147734943A>G||||||	REFCT:ALTCT:TTCT:ALTRT	73:3:76:0.0394736842105263	59:7:66:0.106060606060606	Zfp534-Zfp984	intergenic_region	MODIFIER
614	chr4	148489673	.	C	G	.	.	INFO=TMP;ANN=G|intron_variant|MODIFIER|Mtor|Mtor|transcript|NM_020009.2|protein_coding|26/57|c.3944+55C>G||||||	REFCT:ALTCT:TTCT:ALTRT	NA:0:NA:0	28:4:32:0.125	Mtor	intron_variant	MODIFIER
615	chr4	156340626	.	G	T	.	.	INFO=TMP;ANN=T|downstream_gene_variant|MODIFIER|Vmn2r-ps159|Vmn2r-ps159|transcript|NR_028141.1|pseudogene||n.*1127G>T|||||1127|,T|downstream_gene_variant|MODIFIER|Vmn2r123|Vmn2r123|transcript|NM_009485.1|protein_coding||c.*1566G>T|||||1130|,T|downstream_gene_variant|MODIFIER|Vmn2r-ps159|Vmn2r-ps159|transcript|NR_038052.2|pseudogene||n.*1127G>T|||||1127|,T|intergenic_region|MODIFIER|Vmn2r-ps159-CH…	REFCT:ALTCT:TTCT:ALTRT	99:5:104:0.0480769230769231	129:17:146:0.116438356164384	Vmn2r-ps159	downstream_gene_variant	MODIFIER
616	chr4	156340910	.	G	A,T	.	.	INFO=TMP;ANN=A|downstream_gene_variant|MODIFIER|Vmn2r-ps159|Vmn2r-ps159|transcript|NR_028141.1|pseudogene||n.*1411G>A|||||1411|,T|downstream_gene_variant|MODIFIER|Vmn2r-ps159|Vmn2r-ps159|transcript|NR_028141.1|pseudogene||n.*1411G>T|||||1411|,A|downstream_gene_variant|MODIFIER|Vmn2r123|Vmn2r123|transcript|NM_009485.1|protein_coding||c.*1850G>A|||||1414|,T|downstream_gene_variant|MODIFIER|Vmn2r123…	REFCT:ALTCT:TTCT:ALTRT	112:4:116:0.0344827586206897	112:13:125:0.104	Vmn2r-ps159	downstream_gene_variant	MODIFIER
617	chr4	156341168	.	G	A,C	.	.	INFO=TMP;ANN=A|downstream_gene_variant|MODIFIER|Vmn2r-ps159|Vmn2r-ps159|transcript|NR_028141.1|pseudogene||n.*1669G>A|||||1669|,C|downstream_gene_variant|MODIFIER|Vmn2r-ps159|Vmn2r-ps159|transcript|NR_028141.1|pseudogene||n.*1669G>C|||||1669|,A|downstream_gene_variant|MODIFIER|Vmn2r123|Vmn2r123|transcript|NM_009485.1|protein_coding||c.*2108G>A|||||1672|,C|downstream_gene_variant|MODIFIER|Vmn2r123…	REFCT:ALTCT:TTCT:ALTRT	114:4:118:0.0338983050847458	135:16:151:0.105960264900662	Vmn2r-ps159	downstream_gene_variant	MODIFIER
618	chr4	156342579	.	C	A,T	.	.	INFO=TMP;ANN=A|downstream_gene_variant|MODIFIER|Vmn2r-ps159|Vmn2r-ps159|transcript|NR_028141.1|pseudogene||n.*3080C>A|||||3080|,T|downstream_gene_variant|MODIFIER|Vmn2r-ps159|Vmn2r-ps159|transcript|NR_028141.1|pseudogene||n.*3080C>T|||||3080|,A|downstream_gene_variant|MODIFIER|Vmn2r123|Vmn2r123|transcript|NM_009485.1|protein_coding||c.*3519C>A|||||3083|,T|downstream_gene_variant|MODIFIER|Vmn2r123…	REFCT:ALTCT:TTCT:ALTRT	80:4:84:0.0476190476190476	120:14:134:0.104477611940299	Vmn2r-ps159	downstream_gene_variant	MODIFIER
619	chr4	156343307	.	G	T,A	.	.	INFO=TMP;ANN=A|downstream_gene_variant|MODIFIER|Vmn2r-ps159|Vmn2r-ps159|transcript|NR_028141.1|pseudogene||n.*3808G>A|||||3808|,T|downstream_gene_variant|MODIFIER|Vmn2r-ps159|Vmn2r-ps159|transcript|NR_028141.1|pseudogene||n.*3808G>T|||||3808|,A|downstream_gene_variant|MODIFIER|Vmn2r123|Vmn2r123|transcript|NM_009485.1|protein_coding||c.*4247G>A|||||3811|,T|downstream_gene_variant|MODIFIER|Vmn2r123…	REFCT:ALTCT:TTCT:ALTRT	124:4:128:0.03125	167:21:188:0.111702127659574	Vmn2r-ps159	downstream_gene_variant	MODIFIER
620	chr4	156343313	.	C	G,A	.	.	INFO=TMP;ANN=A|downstream_gene_variant|MODIFIER|Vmn2r-ps159|Vmn2r-ps159|transcript|NR_028141.1|pseudogene||n.*3814C>A|||||3814|,G|downstream_gene_variant|MODIFIER|Vmn2r-ps159|Vmn2r-ps159|transcript|NR_028141.1|pseudogene||n.*3814C>G|||||3814|,A|downstream_gene_variant|MODIFIER|Vmn2r123|Vmn2r123|transcript|NM_009485.1|protein_coding||c.*4253C>A|||||3817|,G|downstream_gene_variant|MODIFIER|Vmn2r123…	REFCT:ALTCT:TTCT:ALTRT	107:3:110:0.0272727272727273	139:17:156:0.108974358974359	Vmn2r-ps159	downstream_gene_variant	MODIFIER
621	chr4	156344033	.	G	T	.	.	INFO=TMP;ANN=T|downstream_gene_variant|MODIFIER|Vmn2r-ps159|Vmn2r-ps159|transcript|NR_028141.1|pseudogene||n.*4534G>T|||||4534|,T|downstream_gene_variant|MODIFIER|Vmn2r123|Vmn2r123|transcript|NM_009485.1|protein_coding||c.*4973G>T|||||4537|,T|downstream_gene_variant|MODIFIER|Vmn2r-ps159|Vmn2r-ps159|transcript|NR_038052.2|pseudogene||n.*4534G>T|||||4534|,T|intergenic_region|MODIFIER|Vmn2r-ps159-CH…	REFCT:ALTCT:TTCT:ALTRT	NA:0:NA:0	24:6:30:0.2	Vmn2r-ps159	downstream_gene_variant	MODIFIER
622	chr4	156344041	rs582064076	G	T	.	.	INFO=TMP;ANN=T|downstream_gene_variant|MODIFIER|Vmn2r-ps159|Vmn2r-ps159|transcript|NR_028141.1|pseudogene||n.*4542G>T|||||4542|,T|downstream_gene_variant|MODIFIER|Vmn2r123|Vmn2r123|transcript|NM_009485.1|protein_coding||c.*4981G>T|||||4545|,T|downstream_gene_variant|MODIFIER|Vmn2r-ps159|Vmn2r-ps159|transcript|NR_038052.2|pseudogene||n.*4542G>T|||||4542|,T|intergenic_region|MODIFIER|Vmn2r-ps159-CH…	REFCT:ALTCT:TTCT:ALTRT	21:1:22:0.0454545454545455	24:9:33:0.272727272727273	Vmn2r-ps159	downstream_gene_variant	MODIFIER
623	chr4	156344053	.	T	C	.	.	INFO=TMP;ANN=C|downstream_gene_variant|MODIFIER|Vmn2r-ps159|Vmn2r-ps159|transcript|NR_028141.1|pseudogene||n.*4554T>C|||||4554|,C|downstream_gene_variant|MODIFIER|Vmn2r123|Vmn2r123|transcript|NM_009485.1|protein_coding||c.*4993T>C|||||4557|,C|downstream_gene_variant|MODIFIER|Vmn2r-ps159|Vmn2r-ps159|transcript|NR_038052.2|pseudogene||n.*4554T>C|||||4554|,C|intergenic_region|MODIFIER|Vmn2r-ps159-CH…	REFCT:ALTCT:TTCT:ALTRT	23:1:24:0.0416666666666667	28:4:32:0.125	Vmn2r-ps159	downstream_gene_variant	MODIFIER
624	chr4	156344057	.	T	C,A	.	.	INFO=TMP;ANN=A|downstream_gene_variant|MODIFIER|Vmn2r-ps159|Vmn2r-ps159|transcript|NR_028141.1|pseudogene||n.*4558T>A|||||4558|,C|downstream_gene_variant|MODIFIER|Vmn2r-ps159|Vmn2r-ps159|transcript|NR_028141.1|pseudogene||n.*4558T>C|||||4558|,A|downstream_gene_variant|MODIFIER|Vmn2r123|Vmn2r123|transcript|NM_009485.1|protein_coding||c.*4997T>A|||||4561|,C|downstream_gene_variant|MODIFIER|Vmn2r123…	REFCT:ALTCT:TTCT:ALTRT	22:1:23:0.0434782608695652	27:5:32:0.15625	Vmn2r-ps159	downstream_gene_variant	MODIFIER
625	chr5	3928589	.	T	G	.	.	INFO=TMP;ANN=G|intron_variant|MODIFIER|Akap9|Akap9|transcript|NM_194462.2|protein_coding|1/47|c.48+99T>G||||||	REFCT:ALTCT:TTCT:ALTRT	NA:0:NA:0	7:4:11:0.363636363636364	Akap9	intron_variant	MODIFIER
626	chr5	4774913	.	G	A	.	.	INFO=TMP;ANN=A|intergenic_region|MODIFIER|Fzd1-Cdk14|Fzd1-Cdk14|intergenic_region|Fzd1-Cdk14|||n.4774913G>A||||||	REFCT:ALTCT:TTCT:ALTRT	NA:0:NA:0	6:4:10:0.4	Fzd1-Cdk14	intergenic_region	MODIFIER
627	chr5	11683084	.	G	A	.	.	INFO=TMP;ANN=A|upstream_gene_variant|MODIFIER|4930558F17Rik|4930558F17Rik.2|transcript|NR_126451.1.2|pseudogene||n.-2261C>T|||||2261|,A|intergenic_region|MODIFIER|4930558F17Rik-1700003C15Rik|4930558F17Rik.2-1700003C15Rik|intergenic_region|4930558F17Rik.2-1700003C15Rik|||n.11683084G>A||||||	REFCT:ALTCT:TTCT:ALTRT	53:2:55:0.0363636363636364	43:9:52:0.173076923076923	4930558F17Rik	upstream_gene_variant	MODIFIER
628	chr5	14912574	.	C	T	.	.	INFO=TMP;ANN=T|intron_variant|MODIFIER|Gm9758|Gm9758|transcript|NM_198666.3|protein_coding|2/4|c.300-281G>A||||||	REFCT:ALTCT:TTCT:ALTRT	37:1:38:0.0263157894736842	35:4:39:0.102564102564103	Gm9758	intron_variant	MODIFIER
629	chr5	14935394	rs1131800471	A	C	.	.	INFO=TMP;ANN=C|intron_variant|MODIFIER|Speer4e|Speer4e|transcript|NM_001122661.1|protein_coding|3/4|c.444-295T>G||||||;GENEINFO=624245:Speer4e;RSPOS=14935394;SAO=0;VC=snp;VP=050000080005000000000100;dbSNPBuildID=150	REFCT:ALTCT:TTCT:ALTRT	26:1:27:0.037037037037037	27:5:32:0.15625	Speer4e	intron_variant	MODIFIER
630	chr5	14978011	rs1133462790	T	A	.	.	INFO=TMP;ANN=A|intron_variant|MODIFIER|Gm10354|Gm10354|transcript|NM_001281514.1|protein_coding|1/4|c.140-290A>T||||||,A|non_coding_transcript_exon_variant|MODIFIER|Speer8-ps1|Speer8-ps1|transcript|NR_001584.3|pseudogene|4/4|n.591T>A||||||;GENEINFO=100503549:Gm10354|74062:Speer8-ps1;RSPOS=14978011;SAO=0;VC=snp;VP=050000080005000000000100;dbSNPBuildID=150	REFCT:ALTCT:TTCT:ALTRT	21:1:22:0.0454545454545455	17:5:22:0.227272727272727	Gm10354	intron_variant	MODIFIER
631	chr5	15032296	rs46494904	T	C	.	.	INFO=TMP;ANN=C|intron_variant|MODIFIER|Gm17019|Gm17019|transcript|NM_182957.1|protein_coding|1/4|c.139+504A>G||||||;GENEINFO=66773:Gm17019;RSPOS=15032296;SAO=0;VC=snp;VP=050000080005000000000100;dbSNPBuildID=127	REFCT:ALTCT:TTCT:ALTRT	24:1:25:0.04	18:12:30:0.4	Gm17019	intron_variant	MODIFIER
632	chr5	15475761	.	C	T	.	.	INFO=TMP;ANN=T|intergenic_region|MODIFIER|Gm17019-Gm21190|Gm17019-Gm21190|intergenic_region|Gm17019-Gm21190|||n.15475761C>T||||||	REFCT:ALTCT:TTCT:ALTRT	NA:0:NA:0	5:5:10:0.5	Gm17019-Gm21190	intergenic_region	MODIFIER
633	chr5	15477012	.	C	A	.	.	INFO=TMP;ANN=A|intergenic_region|MODIFIER|Gm17019-Gm21190|Gm17019-Gm21190|intergenic_region|Gm17019-Gm21190|||n.15477012C>A||||||	REFCT:ALTCT:TTCT:ALTRT	50:2:52:0.0384615384615385	40:5:45:0.111111111111111	Gm17019-Gm21190	intergenic_region	MODIFIER
634	chr5	15618688	.	C	A	.	.	INFO=TMP;ANN=A|upstream_gene_variant|MODIFIER|Speer4d|Speer4d|transcript|NM_025759.3|protein_coding||c.-577C>A|||||411|,A|intergenic_region|MODIFIER|LOC105242399-Speer4d|LOC105242399-Speer4d|intergenic_region|LOC105242399-Speer4d|||n.15618688C>A||||||	REFCT:ALTCT:TTCT:ALTRT	90:2:92:0.0217391304347826	57:7:64:0.109375	Speer4d	upstream_gene_variant	MODIFIER
635	chr5	15618693	.	A	T	.	.	INFO=TMP;ANN=T|upstream_gene_variant|MODIFIER|Speer4d|Speer4d|transcript|NM_025759.3|protein_coding||c.-572A>T|||||406|,T|intergenic_region|MODIFIER|LOC105242399-Speer4d|LOC105242399-Speer4d|intergenic_region|LOC105242399-Speer4d|||n.15618693A>T||||||	REFCT:ALTCT:TTCT:ALTRT	90:2:92:0.0217391304347826	59:7:66:0.106060606060606	Speer4d	upstream_gene_variant	MODIFIER
636	chr5	15655274	rs1132910561	C	G,A	.	.	INFO=TMP;ANN=A|intron_variant|MODIFIER|4930572O03Rik|4930572O03Rik|transcript|NR_073011.1|pseudogene|2/4|n.344+430G>T||||||,G|intron_variant|MODIFIER|4930572O03Rik|4930572O03Rik|transcript|NR_073011.1|pseudogene|2/4|n.344+430G>C||||||;GENEINFO=381715:4930572O03Rik;RSPOS=15655274;SAO=0;VC=snp;VP=050000080005000000000100;dbSNPBuildID=150	REFCT:ALTCT:TTCT:ALTRT	NA:0:NA:0	26:6:32:0.1875	4930572O03Rik	intron_variant	MODIFIER
637	chr5	15710392	.	G	C	.	.	INFO=TMP;ANN=C|intron_variant|MODIFIER|Speer4cos|Speer4cos|transcript|NR_001585.3|pseudogene|3/4|n.247-407G>C||||||,C|intron_variant|MODIFIER|Speer4c|Speer4c|transcript|NM_001281511.1|protein_coding|4/4|c.627+350C>G||||||	REFCT:ALTCT:TTCT:ALTRT	NA:0:NA:0	22:4:26:0.153846153846154	Speer4cos	intron_variant	MODIFIER
638	chr5	15713573	rs1132318499	T	C	.	.	INFO=TMP;ANN=C|intron_variant|MODIFIER|Speer4cos|Speer4cos|transcript|NR_001585.3|pseudogene|4/4|n.394-334T>C||||||,C|intron_variant|MODIFIER|Speer4c|Speer4c|transcript|NM_001281511.1|protein_coding|1/4|c.139+491A>G||||||;GENEINFO=100502967:Speer4c|75858:Speer4cos;RSPOS=15713573;SAO=0;VC=snp;VP=050000080005000000000100;dbSNPBuildID=150	REFCT:ALTCT:TTCT:ALTRT	NA:0:NA:0	20:5:25:0.2	Speer4cos	intron_variant	MODIFIER
639	chr5	24422483	.	A	C	.	.	INFO=TMP;ANN=C|upstream_gene_variant|MODIFIER|Slc4a2|Slc4a2|transcript|NM_009207.3|protein_coding||c.-5103A>C|||||2749|,C|downstream_gene_variant|MODIFIER|Asic3|Asic3|transcript|NM_183000.2|protein_coding||c.*4737A>C|||||4649|,C|downstream_gene_variant|MODIFIER|Asic3|Asic3|transcript|NM_001310474.1|protein_coding||c.*4973A>C|||||4649|,C|intron_variant|MODIFIER|Cdk5|Cdk5|transcript|NM_007668.3|pro…	REFCT:ALTCT:TTCT:ALTRT	41:1:42:0.0238095238095238	53:6:59:0.101694915254237	Slc4a2	upstream_gene_variant	MODIFIER
640	chr5	25825070	.	A	T,C,G	.	.	INFO=TMP;ANN=C|intron_variant|MODIFIER|Actr3b|Actr3b|transcript|NM_001004365.2|protein_coding|5/11|c.433-38A>C||||||,G|intron_variant|MODIFIER|Actr3b|Actr3b|transcript|NM_001004365.2|protein_coding|5/11|c.433-38A>G||||||,T|intron_variant|MODIFIER|Actr3b|Actr3b|transcript|NM_001004365.2|protein_coding|5/11|c.433-38A>T||||||,C|intron_variant|MODIFIER|Actr3b|Actr3b|transcript|NM_001310504.1|protein_…	REFCT:ALTCT:TTCT:ALTRT	58:1:59:0.0169491525423729	49:6:55:0.109090909090909	Actr3b	intron_variant	MODIFIER
641	chr5	25958804	rs1134443103	A	G	.	.	INFO=TMP;ANN=G|upstream_gene_variant|MODIFIER|Gm21671|Gm21671|transcript|NM_001281516.1|protein_coding||c.-4460T>C|||||4460|,G|intergenic_region|MODIFIER|Gm21671-Gm1979|Gm21671-Gm1979|intergenic_region|Gm21671-Gm1979|||n.25958804A>G||||||;RSPOS=25958804;SAO=0;VC=snp;VP=050000000005000000000100;dbSNPBuildID=150	REFCT:ALTCT:TTCT:ALTRT	NA:0:NA:0	7:4:11:0.363636363636364	Gm21671	upstream_gene_variant	MODIFIER
642	chr5	25970230	.	A	G	.	.	INFO=TMP;ANN=G|intergenic_region|MODIFIER|Gm21671-Gm1979|Gm21671-Gm1979|intergenic_region|Gm21671-Gm1979|||n.25970230A>G||||||	REFCT:ALTCT:TTCT:ALTRT	29:1:30:0.0333333333333333	22:6:28:0.214285714285714	Gm21671-Gm1979	intergenic_region	MODIFIER
643	chr5	25970233	.	C	T	.	.	INFO=TMP;ANN=T|intergenic_region|MODIFIER|Gm21671-Gm1979|Gm21671-Gm1979|intergenic_region|Gm21671-Gm1979|||n.25970233C>T||||||	REFCT:ALTCT:TTCT:ALTRT	27:1:28:0.0357142857142857	20:4:24:0.166666666666667	Gm21671-Gm1979	intergenic_region	MODIFIER
644	chr5	25970235	.	C	T	.	.	INFO=TMP;ANN=T|intergenic_region|MODIFIER|Gm21671-Gm1979|Gm21671-Gm1979|intergenic_region|Gm21671-Gm1979|||n.25970235C>T||||||	REFCT:ALTCT:TTCT:ALTRT	25:1:26:0.0384615384615385	21:4:25:0.16	Gm21671-Gm1979	intergenic_region	MODIFIER
645	chr5	26002346	.	A	G	.	.	INFO=TMP;ANN=G|intron_variant|MODIFIER|Gm1979|Gm1979|transcript|NM_001281519.1|protein_coding|2/4|c.300-292T>C||||||	REFCT:ALTCT:TTCT:ALTRT	NA:0:NA:0	35:4:39:0.102564102564103	Gm1979	intron_variant	MODIFIER
646	chr5	26002349	.	C	T	.	.	INFO=TMP;ANN=T|intron_variant|MODIFIER|Gm1979|Gm1979|transcript|NM_001281519.1|protein_coding|2/4|c.300-295G>A||||||	REFCT:ALTCT:TTCT:ALTRT	NA:0:NA:0	33:4:37:0.108108108108108	Gm1979	intron_variant	MODIFIER
647	chr5	26002351	.	C	T	.	.	INFO=TMP;ANN=T|intron_variant|MODIFIER|Gm1979|Gm1979|transcript|NM_001281519.1|protein_coding|2/4|c.300-297G>A||||||	REFCT:ALTCT:TTCT:ALTRT	NA:0:NA:0	33:4:37:0.108108108108108	Gm1979	intron_variant	MODIFIER
648	chr5	26022096	.	G	A,T	.	.	INFO=TMP;ANN=A|intron_variant|MODIFIER|Gm5862|Gm5862|transcript|NM_001281525.1|protein_coding|1/4|c.140-333C>T||||||,T|intron_variant|MODIFIER|Gm5862|Gm5862|transcript|NM_001281525.1|protein_coding|1/4|c.140-333C>A||||||	REFCT:ALTCT:TTCT:ALTRT	NA:0:NA:0	25:4:29:0.137931034482759	Gm5862	intron_variant	MODIFIER
649	chr5	26055329	.	A	T	.	.	INFO=TMP;ANN=T|intergenic_region|MODIFIER|Speer4a-Gm10471|Speer4a-Gm10471|intergenic_region|Speer4a-Gm10471|||n.26055329A>T||||||	REFCT:ALTCT:TTCT:ALTRT	NA:0:NA:0	40:5:45:0.111111111111111	Speer4a-Gm10471	intergenic_region	MODIFIER
650	chr5	26055370	.	G	T	.	.	INFO=TMP;ANN=T|intergenic_region|MODIFIER|Speer4a-Gm10471|Speer4a-Gm10471|intergenic_region|Speer4a-Gm10471|||n.26055370G>T||||||	REFCT:ALTCT:TTCT:ALTRT	NA:0:NA:0	39:5:44:0.113636363636364	Speer4a-Gm10471	intergenic_region	MODIFIER
651	chr5	26057737	rs1135022111	T	A	.	.	INFO=TMP;ANN=A|intergenic_region|MODIFIER|Speer4a-Gm10471|Speer4a-Gm10471|intergenic_region|Speer4a-Gm10471|||n.26057737T>A||||||;GENEINFO=664804:Gm7347;RSPOS=26057737;SAO=0;VC=snp;VP=050000080005000000000100;dbSNPBuildID=150	REFCT:ALTCT:TTCT:ALTRT	NA:0:NA:0	25:6:31:0.193548387096774	Speer4a-Gm10471	intergenic_region	MODIFIER
652	chr5	26057745	rs1131707545	A	T	.	.	INFO=TMP;ANN=T|intergenic_region|MODIFIER|Speer4a-Gm10471|Speer4a-Gm10471|intergenic_region|Speer4a-Gm10471|||n.26057745A>T||||||;GENEINFO=664804:Gm7347;RSPOS=26057745;SAO=0;VC=snp;VP=050000080005000000000100;dbSNPBuildID=150	REFCT:ALTCT:TTCT:ALTRT	NA:0:NA:0	26:5:31:0.161290322580645	Speer4a-Gm10471	intergenic_region	MODIFIER
653	chr5	26088553	rs46167595	A	G	.	.	INFO=TMP;ANN=G|intron_variant|MODIFIER|Gm10471|Gm10471|transcript|NM_001177579.1|protein_coding|1/4|c.95-453T>C||||||;GENEINFO=100039045:Gm10471;RSPOS=26088553;SAO=0;VC=snp;VP=050000080005000000000100;dbSNPBuildID=127	REFCT:ALTCT:TTCT:ALTRT	NA:0:NA:0	13:4:17:0.235294117647059	Gm10471	intron_variant	MODIFIER
655	chr5	26104218	.	A	T,C	.	.	INFO=TMP;ANN=C|intron_variant|MODIFIER|5031410I06Rik|5031410I06Rik|transcript|NM_207657.3|protein_coding|1/4|c.140-55T>G||||||,T|intron_variant|MODIFIER|5031410I06Rik|5031410I06Rik|transcript|NM_207657.3|protein_coding|1/4|c.140-55T>A||||||	REFCT:ALTCT:TTCT:ALTRT	248:12:260:0.0461538461538462	242:32:274:0.116788321167883	5031410I06Rik	intron_variant	MODIFIER
656	chr5	26104268	rs48794242	C	T,A	.	.	INFO=TMP;ANN=A|intron_variant|MODIFIER|5031410I06Rik|5031410I06Rik|transcript|NM_207657.3|protein_coding|1/4|c.140-105G>T||||||,T|intron_variant|MODIFIER|5031410I06Rik|5031410I06Rik|transcript|NM_207657.3|protein_coding|1/4|c.140-105G>A||||||;GENEINFO=108169033:LOC108169033|381622:5031410I06Rik;RSPOS=26104268;SAO=0;VC=snp;VLD;VP=050000080005040000000100;dbSNPBuildID=127	REFCT:ALTCT:TTCT:ALTRT	182:8:190:0.0421052631578947	190:26:216:0.12037037037037	5031410I06Rik	intron_variant	MODIFIER
657	chr5	31666757	rs222920409	C	T,A	.	.	INFO=TMP;ANN=A|downstream_gene_variant|MODIFIER|Mir3473e|Mir3473e|transcript|NR_105859.1|pseudogene||n.*474G>T|||||474|,T|downstream_gene_variant|MODIFIER|Mir3473e|Mir3473e|transcript|NR_105859.1|pseudogene||n.*474G>A|||||474|,A|intron_variant|MODIFIER|Rbks|Rbks|transcript|NM_153196.1|protein_coding|3/7|c.289+104G>T||||||,T|intron_variant|MODIFIER|Rbks|Rbks|transcript|NM_153196.1|protein_coding|3…	REFCT:ALTCT:TTCT:ALTRT	NA:0:NA:0	35:4:39:0.102564102564103	Mir3473e	downstream_gene_variant	MODIFIER
658	chr5	32738241	.	T	G	.	.	INFO=TMP;ANN=G|intron_variant|MODIFIER|Pisd|Pisd|transcript|NM_177298.3|protein_coding|6/7|c.836-95A>C||||||	REFCT:ALTCT:TTCT:ALTRT	57:3:60:0.05	45:5:50:0.1	Pisd	intron_variant	MODIFIER
660	chr5	34500845	.	A	G,T,C	.	.	INFO=TMP;ANN=C|intron_variant|MODIFIER|Tnip2|Tnip2|transcript|NM_139064.2|protein_coding|3/5|c.660+63T>G||||||,G|intron_variant|MODIFIER|Tnip2|Tnip2|transcript|NM_139064.2|protein_coding|3/5|c.660+63T>C||||||,T|intron_variant|MODIFIER|Tnip2|Tnip2|transcript|NM_139064.2|protein_coding|3/5|c.660+63T>A||||||	REFCT:ALTCT:TTCT:ALTRT	NA:0:NA:0	26:4:30:0.133333333333333	Tnip2	intron_variant	MODIFIER
661	chr5	93927481	.	C	A	.	.	INFO=TMP;ANN=A|intergenic_region|MODIFIER|C87414-BC061212|C87414-BC061212|intergenic_region|C87414-BC061212|||n.93927481C>A||||||	REFCT:ALTCT:TTCT:ALTRT	98:4:102:0.0392156862745098	54:7:61:0.114754098360656	C87414-BC061212	intergenic_region	MODIFIER
662	chr5	94066481	.	C	A	.	.	INFO=TMP;ANN=A|3_prime_UTR_variant|MODIFIER|Gm7978|Gm7978|transcript|NM_001270457.1|protein_coding|4/4|c.*20G>T|||||20|,A|3_prime_UTR_variant|MODIFIER|BC061212|BC061212|transcript|NM_198667.1|protein_coding|4/4|c.*20G>T|||||20|	REFCT:ALTCT:TTCT:ALTRT	115:6:121:0.0495867768595041	82:15:97:0.154639175257732	Gm7978	3_prime_UTR_variant	MODIFIER
663	chr5	94315886	.	G	T	.	.	INFO=TMP;ANN=T|intergenic_region|MODIFIER|A430089I19Rik-AA792892|A430089I19Rik-AA792892|intergenic_region|A430089I19Rik-AA792892|||n.94315886G>T||||||	REFCT:ALTCT:TTCT:ALTRT	279:12:291:0.0412371134020619	158:19:177:0.107344632768362	A430089I19Rik-AA792892	intergenic_region	MODIFIER
664	chr5	94963609	.	G	T	.	.	INFO=TMP;ANN=T|intron_variant|MODIFIER|Gm6367|Gm6367|transcript|NR_044992.1|pseudogene|1/3|n.83-59271G>T||||||	REFCT:ALTCT:TTCT:ALTRT	62:2:64:0.03125	36:7:43:0.162790697674419	Gm6367	intron_variant	MODIFIER
665	chr5	95110997	.	G	T	.	.	INFO=TMP;ANN=T|intergenic_region|MODIFIER|Gm6367-Gm16513|Gm6367-Gm16513.4|intergenic_region|Gm6367-Gm16513.4|||n.95110997G>T||||||	REFCT:ALTCT:TTCT:ALTRT	420:20:440:0.0454545454545455	301:37:338:0.109467455621302	Gm6367-Gm16513	intergenic_region	MODIFIER
666	chr5	95111281	.	G	T	.	.	INFO=TMP;ANN=T|intergenic_region|MODIFIER|Gm6367-Gm16513|Gm6367-Gm16513.4|intergenic_region|Gm6367-Gm16513.4|||n.95111281G>T||||||	REFCT:ALTCT:TTCT:ALTRT	NA:0:NA:0	25:5:30:0.166666666666667	Gm6367-Gm16513	intergenic_region	MODIFIER
668	chr5	95280246	.	G	C	.	.	INFO=TMP;ANN=C|intergenic_region|MODIFIER|Gm16513-Gm3259|Gm16513.4-Gm3259|intergenic_region|Gm16513.4-Gm3259|||n.95280246G>C||||||	REFCT:ALTCT:TTCT:ALTRT	62:3:65:0.0461538461538462	30:6:36:0.166666666666667	Gm16513-Gm3259	intergenic_region	MODIFIER
669	chr5	104297123	.	T	A	.	.	INFO=TMP;ANN=A|upstream_gene_variant|MODIFIER|Ibsp|Ibsp|transcript|NM_008318.3|protein_coding||c.-5014T>A|||||2164|,A|intergenic_region|MODIFIER|Dmp1-Ibsp|Dmp1-Ibsp|intergenic_region|Dmp1-Ibsp|||n.104297123T>A||||||	REFCT:ALTCT:TTCT:ALTRT	73:2:75:0.0266666666666667	32:4:36:0.111111111111111	Ibsp	upstream_gene_variant	MODIFIER
670	chr5	104297418	.	A	G	.	.	INFO=TMP;ANN=G|upstream_gene_variant|MODIFIER|Ibsp|Ibsp|transcript|NM_008318.3|protein_coding||c.-4719A>G|||||1869|,G|intergenic_region|MODIFIER|Dmp1-Ibsp|Dmp1-Ibsp|intergenic_region|Dmp1-Ibsp|||n.104297418A>G||||||	REFCT:ALTCT:TTCT:ALTRT	71:3:74:0.0405405405405405	34:4:38:0.105263157894737	Ibsp	upstream_gene_variant	MODIFIER
671	chr5	109001744	.	A	T,G	.	.	INFO=TMP;ANN=G|intron_variant|MODIFIER|Vmn2r10|Vmn2r10|transcript|NM_009491.3|protein_coding|3/5|c.1287+146T>C||||||,T|intron_variant|MODIFIER|Vmn2r10|Vmn2r10|transcript|NM_009491.3|protein_coding|3/5|c.1287+146T>A||||||	REFCT:ALTCT:TTCT:ALTRT	59:2:61:0.0327868852459016	39:6:45:0.133333333333333	Vmn2r10	intron_variant	MODIFIER
672	chr5	109739438	.	A	T	.	.	INFO=TMP;ANN=T|intergenic_region|MODIFIER|Crlf2-Gm10416|Crlf2-Gm10416|intergenic_region|Crlf2-Gm10416|||n.109739438A>T||||||	REFCT:ALTCT:TTCT:ALTRT	124:4:128:0.03125	95:12:107:0.11214953271028	Crlf2-Gm10416	intergenic_region	MODIFIER
673	chr5	109739444	.	A	T	.	.	INFO=TMP;ANN=T|intergenic_region|MODIFIER|Crlf2-Gm10416|Crlf2-Gm10416|intergenic_region|Crlf2-Gm10416|||n.109739444A>T||||||	REFCT:ALTCT:TTCT:ALTRT	111:3:114:0.0263157894736842	87:12:99:0.121212121212121	Crlf2-Gm10416	intergenic_region	MODIFIER
674	chr5	109739446	.	A	G	.	.	INFO=TMP;ANN=G|intergenic_region|MODIFIER|Crlf2-Gm10416|Crlf2-Gm10416|intergenic_region|Crlf2-Gm10416|||n.109739446A>G||||||	REFCT:ALTCT:TTCT:ALTRT	109:3:112:0.0267857142857143	84:12:96:0.125	Crlf2-Gm10416	intergenic_region	MODIFIER
676	chr5	114922461	.	T	C,A	.	.	INFO=TMP;ANN=A|upstream_gene_variant|MODIFIER|Oasl1|Oasl1|transcript|NM_145209.3|protein_coding||c.-951T>A|||||779|,C|upstream_gene_variant|MODIFIER|Oasl1|Oasl1|transcript|NM_145209.3|protein_coding||c.-951T>C|||||779|,A|intergenic_region|MODIFIER|Oasl2-Oasl1|Oasl2-Oasl1|intergenic_region|Oasl2-Oasl1|||n.114922461T>A||||||,C|intergenic_region|MODIFIER|Oasl2-Oasl1|Oasl2-Oasl1|intergenic_region|Oas…	REFCT:ALTCT:TTCT:ALTRT	NA:0:NA:0	34:4:38:0.105263157894737	Oasl1	upstream_gene_variant	MODIFIER
677	chr5	114922516	.	C	A,T	.	.	INFO=TMP;ANN=A|upstream_gene_variant|MODIFIER|Oasl1|Oasl1|transcript|NM_145209.3|protein_coding||c.-896C>A|||||724|,T|upstream_gene_variant|MODIFIER|Oasl1|Oasl1|transcript|NM_145209.3|protein_coding||c.-896C>T|||||724|,A|intergenic_region|MODIFIER|Oasl2-Oasl1|Oasl2-Oasl1|intergenic_region|Oasl2-Oasl1|||n.114922516C>A||||||,T|intergenic_region|MODIFIER|Oasl2-Oasl1|Oasl2-Oasl1|intergenic_region|Oas…	REFCT:ALTCT:TTCT:ALTRT	NA:0:NA:0	38:5:43:0.116279069767442	Oasl1	upstream_gene_variant	MODIFIER
678	chr5	114922536	.	T	A,C	.	.	INFO=TMP;ANN=A|upstream_gene_variant|MODIFIER|Oasl1|Oasl1|transcript|NM_145209.3|protein_coding||c.-876T>A|||||704|,C|upstream_gene_variant|MODIFIER|Oasl1|Oasl1|transcript|NM_145209.3|protein_coding||c.-876T>C|||||704|,A|intergenic_region|MODIFIER|Oasl2-Oasl1|Oasl2-Oasl1|intergenic_region|Oasl2-Oasl1|||n.114922536T>A||||||,C|intergenic_region|MODIFIER|Oasl2-Oasl1|Oasl2-Oasl1|intergenic_region|Oas…	REFCT:ALTCT:TTCT:ALTRT	NA:0:NA:0	27:4:31:0.129032258064516	Oasl1	upstream_gene_variant	MODIFIER
679	chr5	116140733	.	A	C	.	.	INFO=TMP;ANN=C|intron_variant|MODIFIER|Ccdc60|Ccdc60|transcript|NM_177759.3|protein_coding|9/13|c.1028+46T>G||||||	REFCT:ALTCT:TTCT:ALTRT	NA:0:NA:0	9:4:13:0.307692307692308	Ccdc60	intron_variant	MODIFIER
682	chr5	134716393	.	C	T	.	.	INFO=TMP;ANN=T|intron_variant|MODIFIER|Eln|Eln|transcript|NM_007925.4|protein_coding|21/36|c.1408+35G>A||||||	REFCT:ALTCT:TTCT:ALTRT	NA:0:NA:0	34:7:41:0.170731707317073	Eln	intron_variant	MODIFIER
683	chr5	137291993	.	T	G	.	.	INFO=TMP;ANN=G|upstream_gene_variant|MODIFIER|Mir8116|Mir8116|transcript|NR_106196.1|pseudogene||n.-1787T>G|||||1787|,G|upstream_gene_variant|MODIFIER|Ufsp1|Ufsp1|transcript|NM_027356.2|protein_coding||c.-2797T>G|||||2676|,G|downstream_gene_variant|MODIFIER|Srrt|Srrt|transcript|NM_031405.2|protein_coding||c.*3838A>C|||||3711|,G|downstream_gene_variant|MODIFIER|Mir7036|Mir7036|transcript|NR_106003…	REFCT:ALTCT:TTCT:ALTRT	61:1:62:0.0161290322580645	46:7:53:0.132075471698113	Mir8116	upstream_gene_variant	MODIFIER
684	chr5	144857239	.	T	C,G,A	.	.	INFO=TMP;ANN=A|intron_variant|MODIFIER|Trrap|Trrap|transcript|NM_001081362.1|protein_coding|69/70|c.11065-146T>A||||||,C|intron_variant|MODIFIER|Trrap|Trrap|transcript|NM_001081362.1|protein_coding|69/70|c.11065-146T>C||||||,G|intron_variant|MODIFIER|Trrap|Trrap|transcript|NM_001081362.1|protein_coding|69/70|c.11065-146T>G||||||	REFCT:ALTCT:TTCT:ALTRT	NA:0:NA:0	42:5:47:0.106382978723404	Trrap	intron_variant	MODIFIER
685	chr5	145215398	rs258727826	C	A	.	.	INFO=TMP;ANN=A|intron_variant|MODIFIER|Zkscan5|Zkscan5|transcript|NM_016683.2|protein_coding|4/5|c.766+2758C>A||||||,A|intron_variant|MODIFIER|Zkscan5|Zkscan5|transcript|NM_001167944.1|protein_coding|2/3|c.548-2889C>A||||||;GENEINFO=22757:Zkscan5;RSPOS=145215398;SAO=0;VC=snp;VP=050000080005000000000100;dbSNPBuildID=137	REFCT:ALTCT:TTCT:ALTRT	50:1:51:0.0196078431372549	44:5:49:0.102040816326531	Zkscan5	intron_variant	MODIFIER
686	chr5	145564821	rs586213938	G	T	.	.	INFO=TMP;ANN=T|intron_variant|MODIFIER|Cyp3a41b|Cyp3a41b|transcript|NM_001105159.1|protein_coding|10/12|c.1030-258C>A||||||,T|intron_variant|MODIFIER|Cyp3a41a|Cyp3a41a|transcript|NM_017396.3|protein_coding|10/12|c.1030-258C>A||||||;GENEINFO=100041375:Cyp3a41b;RSPOS=145564821;SAO=0;VC=snp;VP=050000080005000000000100;dbSNPBuildID=142	REFCT:ALTCT:TTCT:ALTRT	NA:0:NA:0	14:4:18:0.222222222222222	Cyp3a41b	intron_variant	MODIFIER
687	chr5	145564826	rs580421983	T	G	.	.	INFO=TMP;ANN=G|intron_variant|MODIFIER|Cyp3a41b|Cyp3a41b|transcript|NM_001105159.1|protein_coding|10/12|c.1030-263A>C||||||,G|intron_variant|MODIFIER|Cyp3a41a|Cyp3a41a|transcript|NM_017396.3|protein_coding|10/12|c.1030-263A>C||||||;GENEINFO=100041375:Cyp3a41b;RSPOS=145564826;SAO=0;VC=snp;VP=050000080005000000000100;dbSNPBuildID=142	REFCT:ALTCT:TTCT:ALTRT	NA:0:NA:0	13:4:17:0.235294117647059	Cyp3a41b	intron_variant	MODIFIER
688	chr5	145582258	.	T	C	.	.	INFO=TMP;ANN=C|intron_variant|MODIFIER|Cyp3a41b|Cyp3a41b|transcript|NM_001105159.1|protein_coding|2/12|c.165+257A>G||||||,C|intron_variant|MODIFIER|Cyp3a41a|Cyp3a41a|transcript|NM_017396.3|protein_coding|2/12|c.165+257A>G||||||	REFCT:ALTCT:TTCT:ALTRT	NA:0:NA:0	18:5:23:0.217391304347826	Cyp3a41b	intron_variant	MODIFIER
689	chr5	145641049	.	C	T	.	.	INFO=TMP;ANN=T|intergenic_region|MODIFIER|Cyp3a41a-Cyp3a41a|Cyp3a41a-Cyp3a41a.2|intergenic_region|Cyp3a41a-Cyp3a41a.2|||n.145641049C>T||||||	REFCT:ALTCT:TTCT:ALTRT	36:1:37:0.027027027027027	25:6:31:0.193548387096774	Cyp3a41a-Cyp3a41a	intergenic_region	MODIFIER
690	chr5	145641103	rs581117076	A	T	.	.	INFO=TMP;ANN=T|intergenic_region|MODIFIER|Cyp3a41a-Cyp3a41a|Cyp3a41a-Cyp3a41a.2|intergenic_region|Cyp3a41a-Cyp3a41a.2|||n.145641103A>T||||||;RSPOS=145641103;SAO=0;VC=snp;VP=050000000005000000000100;dbSNPBuildID=142	REFCT:ALTCT:TTCT:ALTRT	102:5:107:0.0467289719626168	114:15:129:0.116279069767442	Cyp3a41a-Cyp3a41a	intergenic_region	MODIFIER
691	chr5	145641110	.	A	C	.	.	INFO=TMP;ANN=C|intergenic_region|MODIFIER|Cyp3a41a-Cyp3a41a|Cyp3a41a-Cyp3a41a.2|intergenic_region|Cyp3a41a-Cyp3a41a.2|||n.145641110A>C||||||	REFCT:ALTCT:TTCT:ALTRT	116:5:121:0.0413223140495868	124:15:139:0.107913669064748	Cyp3a41a-Cyp3a41a	intergenic_region	MODIFIER
692	chr5	145641119	.	G	T,A	.	.	INFO=TMP;ANN=A|intergenic_region|MODIFIER|Cyp3a41a-Cyp3a41a|Cyp3a41a-Cyp3a41a.2|intergenic_region|Cyp3a41a-Cyp3a41a.2|||n.145641119G>A||||||,T|intergenic_region|MODIFIER|Cyp3a41a-Cyp3a41a|Cyp3a41a-Cyp3a41a.2|intergenic_region|Cyp3a41a-Cyp3a41a.2|||n.145641119G>T||||||	REFCT:ALTCT:TTCT:ALTRT	142:5:147:0.0340136054421769	141:16:157:0.101910828025478	Cyp3a41a-Cyp3a41a	intergenic_region	MODIFIER
693	chr5	145719813	rs1134348840	G	A	.	.	INFO=TMP;ANN=A|intron_variant|MODIFIER|Cyp3a41a|Cyp3a41a.2|transcript|NM_017396.3.2|protein_coding|1/12|c.71+166C>T||||||;GENEINFO=53973:Cyp3a41a;RSPOS=145719813;SAO=0;VC=snp;VP=0500000A0005000000000100;dbSNPBuildID=150	REFCT:ALTCT:TTCT:ALTRT	82:4:86:0.0465116279069767	98:18:116:0.155172413793103	Cyp3a41a	intron_variant	MODIFIER
694	chr5	145719825	rs1133250703	G	T	.	.	INFO=TMP;ANN=T|intron_variant|MODIFIER|Cyp3a41a|Cyp3a41a.2|transcript|NM_017396.3.2|protein_coding|1/12|c.71+154C>A||||||;GENEINFO=53973:Cyp3a41a;RSPOS=145719825;SAO=0;VC=snp;VP=0500000A0005000000000100;dbSNPBuildID=150	REFCT:ALTCT:TTCT:ALTRT	88:4:92:0.0434782608695652	102:19:121:0.15702479338843	Cyp3a41a	intron_variant	MODIFIER
695	chr5	145719848	rs1134885698	C	A	.	.	INFO=TMP;ANN=A|intron_variant|MODIFIER|Cyp3a41a|Cyp3a41a.2|transcript|NM_017396.3.2|protein_coding|1/12|c.71+131G>T||||||;GENEINFO=53973:Cyp3a41a;RSPOS=145719848;SAO=0;VC=snp;VP=0500000A0005000000000100;dbSNPBuildID=150	REFCT:ALTCT:TTCT:ALTRT	104:4:108:0.037037037037037	118:19:137:0.138686131386861	Cyp3a41a	intron_variant	MODIFIER
696	chr6	3183120	rs107998193	A	C	.	.	INFO=TMP;ANN=C|intergenic_region|MODIFIER|CHR_START-Gm8579|CHR_START-Gm8579|intergenic_region|CHR_START-Gm8579|||n.3183120A>C||||||;RSPOS=3183120;SAO=0;VC=snp;VP=050000000005000000000100;dbSNPBuildID=132	REFCT:ALTCT:TTCT:ALTRT	86:4:90:0.0444444444444444	69:8:77:0.103896103896104	CHR_START-Gm8579	intergenic_region	MODIFIER
697	chr6	8426882	.	G	A	.	.	INFO=TMP;ANN=A|intron_variant|MODIFIER|Umad1|Umad1|transcript|NM_001302353.1|protein_coding|4/4|c.223-89G>A||||||,A|intron_variant|MODIFIER|Umad1|Umad1|transcript|NM_001302354.1|protein_coding|3/3|c.145-89G>A||||||	REFCT:ALTCT:TTCT:ALTRT	NA:0:NA:0	5:6:11:0.545454545454545	Umad1	intron_variant	MODIFIER
698	chr6	29451932	.	G	C	.	.	INFO=TMP;ANN=C|intron_variant|MODIFIER|Flnc|Flnc|transcript|NM_001081185.1|protein_coding|28/47|c.4931-65G>C||||||,C|intron_variant|MODIFIER|Flnc|Flnc|transcript|NM_001311074.1|protein_coding|28/46|c.4931-65G>C||||||	REFCT:ALTCT:TTCT:ALTRT	30:1:31:0.032258064516129	30:6:36:0.166666666666667	Flnc	intron_variant	MODIFIER
699	chr6	29748212	.	G	T,C	.	.	INFO=TMP;ANN=C|intron_variant|MODIFIER|Smo|Smo|transcript|NM_176996.4|protein_coding|1/11|c.344-5258G>C||||||,T|intron_variant|MODIFIER|Smo|Smo|transcript|NM_176996.4|protein_coding|1/11|c.344-5258G>T||||||	REFCT:ALTCT:TTCT:ALTRT	40:2:42:0.0476190476190476	30:4:34:0.117647058823529	Smo	intron_variant	MODIFIER
700	chr6	29748219	.	G	C,T	.	.	INFO=TMP;ANN=C|intron_variant|MODIFIER|Smo|Smo|transcript|NM_176996.4|protein_coding|1/11|c.344-5251G>C||||||,T|intron_variant|MODIFIER|Smo|Smo|transcript|NM_176996.4|protein_coding|1/11|c.344-5251G>T||||||	REFCT:ALTCT:TTCT:ALTRT	32:1:33:0.0303030303030303	27:6:33:0.181818181818182	Smo	intron_variant	MODIFIER
701	chr6	29748528	.	G	A,T,C	.	.	INFO=TMP;ANN=A|intron_variant|MODIFIER|Smo|Smo|transcript|NM_176996.4|protein_coding|1/11|c.344-4942G>A||||||,C|intron_variant|MODIFIER|Smo|Smo|transcript|NM_176996.4|protein_coding|1/11|c.344-4942G>C||||||,T|intron_variant|MODIFIER|Smo|Smo|transcript|NM_176996.4|protein_coding|1/11|c.344-4942G>T||||||	REFCT:ALTCT:TTCT:ALTRT	45:1:46:0.0217391304347826	24:4:28:0.142857142857143	Smo	intron_variant	MODIFIER
702	chr6	29748541	.	C	T	.	.	INFO=TMP;ANN=T|intron_variant|MODIFIER|Smo|Smo|transcript|NM_176996.4|protein_coding|1/11|c.344-4929C>T||||||	REFCT:ALTCT:TTCT:ALTRT	42:1:43:0.0232558139534884	18:5:23:0.217391304347826	Smo	intron_variant	MODIFIER
703	chr6	30574568	.	T	C,G,A	.	.	INFO=TMP;ANN=A|intron_variant|MODIFIER|Cpa4|Cpa4|transcript|NM_027926.3|protein_coding|3/10|c.285+70T>A||||||,C|intron_variant|MODIFIER|Cpa4|Cpa4|transcript|NM_027926.3|protein_coding|3/10|c.285+70T>C||||||,G|intron_variant|MODIFIER|Cpa4|Cpa4|transcript|NM_027926.3|protein_coding|3/10|c.285+70T>G||||||	REFCT:ALTCT:TTCT:ALTRT	NA:0:NA:0	44:6:50:0.12	Cpa4	intron_variant	MODIFIER
704	chr6	41443258	.	A	G	.	.	INFO=TMP;ANN=G|intron_variant|MODIFIER|Gm10334|Gm10334|transcript|NM_001103153.1|protein_coding|3/4|c.454+79T>C||||||	REFCT:ALTCT:TTCT:ALTRT	32:1:33:0.0303030303030303	27:5:32:0.15625	Gm10334	intron_variant	MODIFIER
705	chr6	42294002	.	A	G	.	.	INFO=TMP;ANN=G|intron_variant|MODIFIER|Clcn1|Clcn1|transcript|NM_013491.2|protein_coding|6/22|c.775-76A>G||||||	REFCT:ALTCT:TTCT:ALTRT	NA:0:NA:0	28:4:32:0.125	Clcn1	intron_variant	MODIFIER
706	chr6	43174762	.	G	T	.	.	INFO=TMP;ANN=T|missense_variant|MODERATE|Olfr13|Olfr13|transcript|NM_146652.1|protein_coding|1/1|c.775G>T|p.Val259Phe|775/933|775/933|259/310||,T|upstream_gene_variant|MODIFIER|1700024N05Rik|1700024N05Rik|transcript|NR_126472.1|pseudogene||n.-2446C>A|||||2446|,T|non_coding_transcript_exon_variant|MODIFIER|1700024N05Rik|1700024N05Rik|transcript|NR_126471.1|pseudogene|1/4|n.97C>A||||||	REFCT:ALTCT:TTCT:ALTRT	NA:0:NA:0	74:11:85:0.129411764705882	1700024N05Rik	upstream_gene_variant	MODIFIER
707	chr6	47655093	.	G	A	.	.	INFO=TMP;ANN=A|downstream_gene_variant|MODIFIER|Rn4.5s|Rn4.5s.2|transcript|NR_002841.1.2|pseudogene||n.*4149C>T|||||4149|,A|non_coding_transcript_exon_variant|MODIFIER|Rn4.5s|Rn4.5s|transcript|NR_002841.1|pseudogene|1/1|n.2C>T||||||	REFCT:ALTCT:TTCT:ALTRT	19:1:20:0.05	17:4:21:0.19047619047619	Rn4.5s	downstream_gene_variant	MODIFIER
708	chr6	47656627	.	C	G	.	.	INFO=TMP;ANN=G|upstream_gene_variant|MODIFIER|Rn4.5s|Rn4.5s|transcript|NR_002841.1|pseudogene||n.-1533G>C|||||1533|,G|downstream_gene_variant|MODIFIER|Rn4.5s|Rn4.5s.2|transcript|NR_002841.1.2|pseudogene||n.*2615G>C|||||2615|,G|intergenic_region|MODIFIER|Rn4.5s-Rn4.5s|Rn4.5s-Rn4.5s.2|intergenic_region|Rn4.5s-Rn4.5s.2|||n.47656627C>G||||||	REFCT:ALTCT:TTCT:ALTRT	NA:0:NA:0	27:4:31:0.129032258064516	Rn4.5s	upstream_gene_variant	MODIFIER
709	chr6	47662321	.	G	A,C	.	.	INFO=TMP;ANN=A|upstream_gene_variant|MODIFIER|Rn4.5s|Rn4.5s.2|transcript|NR_002841.1.2|pseudogene||n.-2906C>T|||||2906|,C|upstream_gene_variant|MODIFIER|Rn4.5s|Rn4.5s.2|transcript|NR_002841.1.2|pseudogene||n.-2906C>G|||||2906|,A|downstream_gene_variant|MODIFIER|Rn4.5s|Rn4.5s.3|transcript|NR_002841.1.3|pseudogene||n.*1261C>T|||||1261|,C|downstream_gene_variant|MODIFIER|Rn4.5s|Rn4.5s.3|transcript|N…	REFCT:ALTCT:TTCT:ALTRT	NA:0:NA:0	24:4:28:0.142857142857143	Rn4.5s	upstream_gene_variant	MODIFIER
710	chr6	47667824	.	T	G	.	.	INFO=TMP;ANN=G|upstream_gene_variant|MODIFIER|Rn4.5s|Rn4.5s.3|transcript|NR_002841.1.3|pseudogene||n.-4069A>C|||||4069|,G|downstream_gene_variant|MODIFIER|Rn4.5s|Rn4.5s.4|transcript|NR_002841.1.4|pseudogene||n.*94A>C|||||94|,G|downstream_gene_variant|MODIFIER|Rn4.5s|Rn4.5s.5|transcript|NR_002841.1.5|pseudogene||n.*4402A>C|||||4402|,G|intergenic_region|MODIFIER|Rn4.5s-Rn4.5s|Rn4.5s.3-Rn4.5s.4|inte…	REFCT:ALTCT:TTCT:ALTRT	21:1:22:0.0454545454545455	20:4:24:0.166666666666667	Rn4.5s	upstream_gene_variant	MODIFIER
711	chr6	47668099	.	G	T	.	.	INFO=TMP;ANN=T|upstream_gene_variant|MODIFIER|Rn4.5s|Rn4.5s.3|transcript|NR_002841.1.3|pseudogene||n.-4344C>A|||||4344|,T|upstream_gene_variant|MODIFIER|Rn4.5s|Rn4.5s.4|transcript|NR_002841.1.4|pseudogene||n.-8C>A|||||8|,T|downstream_gene_variant|MODIFIER|Rn4.5s|Rn4.5s.5|transcript|NR_002841.1.5|pseudogene||n.*4127C>A|||||4127|,T|intergenic_region|MODIFIER|Rn4.5s-Rn4.5s|Rn4.5s.4-Rn4.5s.5|intergen…	REFCT:ALTCT:TTCT:ALTRT	19:1:20:0.05	21:6:27:0.222222222222222	Rn4.5s	upstream_gene_variant	MODIFIER
712	chr6	47673600	rs1132745923	G	A	.	.	INFO=TMP;ANN=A|upstream_gene_variant|MODIFIER|Rn4.5s|Rn4.5s.5|transcript|NR_002841.1.5|pseudogene||n.-1201C>T|||||1201|,A|downstream_gene_variant|MODIFIER|Rn4.5s|Rn4.5s.6|transcript|NR_002841.1.6|pseudogene||n.*2964C>T|||||2964|,A|intergenic_region|MODIFIER|Rn4.5s-Rn4.5s|Rn4.5s.5-Rn4.5s.6|intergenic_region|Rn4.5s.5-Rn4.5s.6|||n.47673600G>A||||||;GENEINFO=102640203:Gm36327|105244829:Gm40365;RSPOS=…	REFCT:ALTCT:TTCT:ALTRT	41:2:43:0.0465116279069767	29:7:36:0.194444444444444	Rn4.5s	upstream_gene_variant	MODIFIER
713	chr6	47675869	.	G	A	.	.	INFO=TMP;ANN=A|upstream_gene_variant|MODIFIER|Rn4.5s|Rn4.5s.5|transcript|NR_002841.1.5|pseudogene||n.-3470C>T|||||3470|,A|downstream_gene_variant|MODIFIER|Rn4.5s|Rn4.5s.6|transcript|NR_002841.1.6|pseudogene||n.*695C>T|||||695|,A|intergenic_region|MODIFIER|Rn4.5s-Rn4.5s|Rn4.5s.5-Rn4.5s.6|intergenic_region|Rn4.5s.5-Rn4.5s.6|||n.47675869G>A||||||	REFCT:ALTCT:TTCT:ALTRT	22:1:23:0.0434782608695652	22:4:26:0.153846153846154	Rn4.5s	upstream_gene_variant	MODIFIER
714	chr6	47744230	.	G	A	.	.	INFO=TMP;ANN=A|non_coding_transcript_exon_variant|MODIFIER|Rn4.5s|Rn4.5s.9|transcript|NR_002841.1.9|pseudogene|1/1|n.2C>T||||||	REFCT:ALTCT:TTCT:ALTRT	NA:0:NA:0	28:4:32:0.125	Rn4.5s	non_coding_transcript_exon_variant	MODIFIER
715	chr6	47744457	.	G	C	.	.	INFO=TMP;ANN=C|upstream_gene_variant|MODIFIER|Rn4.5s|Rn4.5s.9|transcript|NR_002841.1.9|pseudogene||n.-226C>G|||||226|,C|intergenic_region|MODIFIER|Rn4.5s-Rn4.5s|Rn4.5s.9-Rn4.5s.10|intergenic_region|Rn4.5s.9-Rn4.5s.10|||n.47744457G>C||||||	REFCT:ALTCT:TTCT:ALTRT	30:1:31:0.032258064516129	20:5:25:0.2	Rn4.5s	upstream_gene_variant	MODIFIER
716	chr6	47748599	.	G	T,C	.	.	INFO=TMP;ANN=C|upstream_gene_variant|MODIFIER|Rn4.5s|Rn4.5s.9|transcript|NR_002841.1.9|pseudogene||n.-4368C>G|||||4368|,T|upstream_gene_variant|MODIFIER|Rn4.5s|Rn4.5s.9|transcript|NR_002841.1.9|pseudogene||n.-4368C>A|||||4368|,C|downstream_gene_variant|MODIFIER|Rn4.5s|Rn4.5s.10|transcript|NR_002841.1.10|pseudogene||n.*4153C>G|||||4153|,T|downstream_gene_variant|MODIFIER|Rn4.5s|Rn4.5s.10|transcrip…	REFCT:ALTCT:TTCT:ALTRT	23:1:24:0.0416666666666667	26:4:30:0.133333333333333	Rn4.5s	upstream_gene_variant	MODIFIER
717	chr6	47752633	.	C	T	.	.	INFO=TMP;ANN=T|downstream_gene_variant|MODIFIER|Rn4.5s|Rn4.5s.10|transcript|NR_002841.1.10|pseudogene||n.*119G>A|||||119|,T|intergenic_region|MODIFIER|Rn4.5s-Rn4.5s|Rn4.5s.9-Rn4.5s.10|intergenic_region|Rn4.5s.9-Rn4.5s.10|||n.47752633C>T||||||	REFCT:ALTCT:TTCT:ALTRT	21:1:22:0.0454545454545455	25:4:29:0.137931034482759	Rn4.5s	downstream_gene_variant	MODIFIER
718	chr6	47759984	rs579641400	G	A,C	.	.	INFO=TMP;ANN=A|intergenic_region|MODIFIER|Rn4.5s-Pdia4|Rn4.5s.10-Pdia4|intergenic_region|Rn4.5s.10-Pdia4|||n.47759984G>A||||||,C|intergenic_region|MODIFIER|Rn4.5s-Pdia4|Rn4.5s.10-Pdia4|intergenic_region|Rn4.5s.10-Pdia4|||n.47759984G>C||||||;RSPOS=47759984;SAO=0;VC=snp;VP=050000000005000000000100;dbSNPBuildID=142	REFCT:ALTCT:TTCT:ALTRT	NA:0:NA:0	13:5:18:0.277777777777778	Rn4.5s-Pdia4	intergenic_region	MODIFIER
719	chr6	47763356	.	G	A	.	.	INFO=TMP;ANN=A|intergenic_region|MODIFIER|Rn4.5s-Pdia4|Rn4.5s.10-Pdia4|intergenic_region|Rn4.5s.10-Pdia4|||n.47763356G>A||||||	REFCT:ALTCT:TTCT:ALTRT	32:1:33:0.0303030303030303	27:4:31:0.129032258064516	Rn4.5s-Pdia4	intergenic_region	MODIFIER
720	chr6	47763805	.	T	C	.	.	INFO=TMP;ANN=C|intergenic_region|MODIFIER|Rn4.5s-Pdia4|Rn4.5s.10-Pdia4|intergenic_region|Rn4.5s.10-Pdia4|||n.47763805T>C||||||	REFCT:ALTCT:TTCT:ALTRT	21:1:22:0.0454545454545455	24:4:28:0.142857142857143	Rn4.5s-Pdia4	intergenic_region	MODIFIER
721	chr6	54269511	.	T	A,C	.	.	INFO=TMP;ANN=A|upstream_gene_variant|MODIFIER|Chn2|Chn2|transcript|NM_023543.2|protein_coding||c.-3397T>A|||||3311|,C|upstream_gene_variant|MODIFIER|Chn2|Chn2|transcript|NM_023543.2|protein_coding||c.-3397T>C|||||3311|,A|downstream_gene_variant|MODIFIER|9130019P16Rik|9130019P16Rik|transcript|NR_033635.1|pseudogene||n.*170A>T|||||170|,C|downstream_gene_variant|MODIFIER|9130019P16Rik|9130019P16Rik|…	REFCT:ALTCT:TTCT:ALTRT	NA:0:NA:0	23:4:27:0.148148148148148	Chn2	upstream_gene_variant	MODIFIER
722	chr6	54884650	.	G	C,A	.	.	INFO=TMP;ANN=A|intron_variant|MODIFIER|Znrf2|Znrf2|transcript|NM_199143.2|protein_coding|3/4|c.660-115G>A||||||,C|intron_variant|MODIFIER|Znrf2|Znrf2|transcript|NM_199143.2|protein_coding|3/4|c.660-115G>C||||||	REFCT:ALTCT:TTCT:ALTRT	NA:0:NA:0	39:9:48:0.1875	Znrf2	intron_variant	MODIFIER
723	chr6	54884655	rs242884174	G	C,T,A	.	.	INFO=TMP;ANN=A|intron_variant|MODIFIER|Znrf2|Znrf2|transcript|NM_199143.2|protein_coding|3/4|c.660-110G>A||||||,C|intron_variant|MODIFIER|Znrf2|Znrf2|transcript|NM_199143.2|protein_coding|3/4|c.660-110G>C||||||,T|intron_variant|MODIFIER|Znrf2|Znrf2|transcript|NM_199143.2|protein_coding|3/4|c.660-110G>T||||||;GENEINFO=387524:Znrf2;RSPOS=54884655;SAO=0;VC=snp;VP=050000080005000000000100;dbSNPBuildI…	REFCT:ALTCT:TTCT:ALTRT	41:1:42:0.0238095238095238	37:11:48:0.229166666666667	Znrf2	intron_variant	MODIFIER
724	chr6	92154589	.	T	G	.	.	INFO=TMP;ANN=G|intron_variant|MODIFIER|Nr2c2|Nr2c2|transcript|NM_011630.3|protein_coding|6/14|c.556+75T>G||||||	REFCT:ALTCT:TTCT:ALTRT	19:1:20:0.05	33:4:37:0.108108108108108	Nr2c2	intron_variant	MODIFIER
725	chr6	98860919	.	A	C	.	.	INFO=TMP;ANN=C|intergenic_region|MODIFIER|Gm765-Foxp1|Gm765-Foxp1|intergenic_region|Gm765-Foxp1|||n.98860919A>C||||||	REFCT:ALTCT:TTCT:ALTRT	NA:0:NA:0	42:14:56:0.25	Gm765-Foxp1	intergenic_region	MODIFIER
726	chr6	120332080	.	T	A	.	.	INFO=TMP;ANN=A|intron_variant|MODIFIER|Ccdc77|Ccdc77|transcript|NM_026028.5|protein_coding|8/11|c.822-49A>T||||||,A|intron_variant|MODIFIER|Ccdc77|Ccdc77|transcript|NR_045558.1|pseudogene|7/9|n.1004-2621A>T||||||	REFCT:ALTCT:TTCT:ALTRT	NA:0:NA:0	36:4:40:0.1	Ccdc77	intron_variant	MODIFIER
727	chr6	122220639	.	A	T	.	.	INFO=TMP;ANN=T|intron_variant|MODIFIER|Mug-ps1|Mug-ps1|transcript|NR_027619.1|pseudogene|12/35|n.1492-222A>T||||||	REFCT:ALTCT:TTCT:ALTRT	NA:0:NA:0	22:6:28:0.214285714285714	Mug-ps1	intron_variant	MODIFIER
728	chr6	122237599	.	A	C,T,G	.	.	INFO=TMP;ANN=C|intron_variant|MODIFIER|Mug-ps1|Mug-ps1|transcript|NR_027619.1|pseudogene|23/35|n.2985-134A>C||||||,G|intron_variant|MODIFIER|Mug-ps1|Mug-ps1|transcript|NR_027619.1|pseudogene|23/35|n.2985-134A>G||||||,T|intron_variant|MODIFIER|Mug-ps1|Mug-ps1|transcript|NR_027619.1|pseudogene|23/35|n.2985-134A>T||||||	REFCT:ALTCT:TTCT:ALTRT	NA:0:NA:0	30:5:35:0.142857142857143	Mug-ps1	intron_variant	MODIFIER
729	chr6	128323973	.	A	C	.	.	INFO=TMP;ANN=C|intron_variant|MODIFIER|Tulp3|Tulp3|transcript|NM_011657.2|protein_coding|10/10|c.1249+25T>G||||||	REFCT:ALTCT:TTCT:ALTRT	NA:0:NA:0	15:5:20:0.25	Tulp3	intron_variant	MODIFIER
730	chr6	132820419	.	T	C	.	.	INFO=TMP;ANN=C|intergenic_region|MODIFIER|Tas2r117-Tas2r123|Tas2r117-Tas2r123|intergenic_region|Tas2r117-Tas2r123|||n.132820419T>C||||||	REFCT:ALTCT:TTCT:ALTRT	NA:0:NA:0	11:5:16:0.3125	Tas2r117-Tas2r123	intergenic_region	MODIFIER
731	chr6	133002547	.	A	G	.	.	INFO=TMP;ANN=G|intergenic_region|MODIFIER|Tas2r109-Tas2r103|Tas2r109-Tas2r103|intergenic_region|Tas2r109-Tas2r103|||n.133002547A>G||||||	REFCT:ALTCT:TTCT:ALTRT	NA:0:NA:0	9:4:13:0.307692307692308	Tas2r109-Tas2r103	intergenic_region	MODIFIER
732	chr6	135137822	.	G	C	.	.	INFO=TMP;ANN=C|3_prime_UTR_variant|MODIFIER|Hebp1|Hebp1|transcript|NM_013546.3|protein_coding|4/4|c.*67C>G|||||67|	REFCT:ALTCT:TTCT:ALTRT	NA:0:NA:0	23:5:28:0.178571428571429	Hebp1	3_prime_UTR_variant	MODIFIER
733	chr6	136241891	.	A	G	.	.	INFO=TMP;ANN=G|intergenic_region|MODIFIER|Grin2b-Gm8994|Grin2b-Gm8994|intergenic_region|Grin2b-Gm8994|||n.136241891A>G||||||	REFCT:ALTCT:TTCT:ALTRT	NA:0:NA:0	63:13:76:0.171052631578947	Grin2b-Gm8994	intergenic_region	MODIFIER
734	chr6	136599820	.	T	A,C	.	.	INFO=TMP;ANN=A|intron_variant|MODIFIER|Atf7ip|Atf7ip|transcript|NM_019426.2|protein_coding|12/14|c.3205+15T>A||||||,C|intron_variant|MODIFIER|Atf7ip|Atf7ip|transcript|NM_019426.2|protein_coding|12/14|c.3205+15T>C||||||	REFCT:ALTCT:TTCT:ALTRT	50:1:51:0.0196078431372549	53:6:59:0.101694915254237	Atf7ip	intron_variant	MODIFIER
735	chr6	148189614	.	T	G,A	.	.	INFO=TMP;ANN=A|intron_variant|MODIFIER|Ergic2|Ergic2|transcript|NM_026168.4|protein_coding|9/13|c.629-30A>T||||||,G|intron_variant|MODIFIER|Ergic2|Ergic2|transcript|NM_026168.4|protein_coding|9/13|c.629-30A>C||||||,A|intron_variant|MODIFIER|Ergic2|Ergic2|transcript|NM_001286560.1|protein_coding|8/12|c.380-30A>T||||||,G|intron_variant|MODIFIER|Ergic2|Ergic2|transcript|NM_001286560.1|protein_coding…	REFCT:ALTCT:TTCT:ALTRT	NA:0:NA:0	25:4:29:0.137931034482759	Ergic2	intron_variant	MODIFIER
736	chr6	149585144	.	C	A	.	.	INFO=TMP;ANN=A|intergenic_region|MODIFIER|Bicd1-CHR_END|Bicd1-CHR_END|intergenic_region|Bicd1-CHR_END|||n.149585144C>A||||||	REFCT:ALTCT:TTCT:ALTRT	NA:0:NA:0	4:7:11:0.636363636363636	Bicd1-CHR_END	intergenic_region	MODIFIER
737	chr7	9130671	.	C	G	.	.	INFO=TMP;ANN=G|intergenic_region|MODIFIER|Vmn2r38-Vmn2r37|Vmn2r38-Vmn2r37|intergenic_region|Vmn2r38-Vmn2r37|||n.9130671C>G||||||	REFCT:ALTCT:TTCT:ALTRT	39:1:40:0.025	52:11:63:0.174603174603175	Vmn2r38-Vmn2r37	intergenic_region	MODIFIER
738	chr7	9923228	.	C	A	.	.	INFO=TMP;ANN=A|downstream_gene_variant|MODIFIER|Vmn2r48|Vmn2r48|transcript|NM_001105152.1|protein_coding||c.*4396G>T|||||4396|,A|intergenic_region|MODIFIER|Vmn2r47-Vmn2r48|Vmn2r47.4-Vmn2r48|intergenic_region|Vmn2r47.4-Vmn2r48|||n.9923228C>A||||||	REFCT:ALTCT:TTCT:ALTRT	39:2:41:0.0487804878048781	34:4:38:0.105263157894737	Vmn2r48	downstream_gene_variant	MODIFIER
739	chr7	10099577	.	T	C,A,G	.	.	INFO=TMP;ANN=A|intron_variant|MODIFIER|Vmn2r51|Vmn2r51|transcript|NM_001105179.1|protein_coding|3/5|c.1302+231A>T||||||,C|intron_variant|MODIFIER|Vmn2r51|Vmn2r51|transcript|NM_001105179.1|protein_coding|3/5|c.1302+231A>G||||||,G|intron_variant|MODIFIER|Vmn2r51|Vmn2r51|transcript|NM_001105179.1|protein_coding|3/5|c.1302+231A>C||||||	REFCT:ALTCT:TTCT:ALTRT	NA:0:NA:0	20:4:24:0.166666666666667	Vmn2r51	intron_variant	MODIFIER
740	chr7	15938267	.	T	C,A,G	.	.	INFO=TMP;ANN=A|downstream_gene_variant|MODIFIER|Snord23|Snord23|transcript|NR_028539.1|pseudogene||n.*495A>T|||||495|,C|downstream_gene_variant|MODIFIER|Snord23|Snord23|transcript|NR_028539.1|pseudogene||n.*495A>G|||||495|,G|downstream_gene_variant|MODIFIER|Snord23|Snord23|transcript|NR_028539.1|pseudogene||n.*495A>C|||||495|,A|intron_variant|MODIFIER|Gltscr2|Gltscr2|transcript|NM_133831.3|protei…	REFCT:ALTCT:TTCT:ALTRT	48:1:49:0.0204081632653061	28:4:32:0.125	Snord23	downstream_gene_variant	MODIFIER
741	chr7	19634152	.	T	A,G,C	.	.	INFO=TMP;ANN=A|missense_variant|MODERATE|Clptm1|Clptm1|transcript|NM_019649.2|protein_coding|13/14|c.1627A>T|p.Met543Leu|1652/4131|1627/1995|543/664||,C|missense_variant|MODERATE|Clptm1|Clptm1|transcript|NM_019649.2|protein_coding|13/14|c.1627A>G|p.Met543Val|1652/4131|1627/1995|543/664||,G|missense_variant|MODERATE|Clptm1|Clptm1|transcript|NM_019649.2|protein_coding|13/14|c.1627A>C|p.Met543Leu|16…	REFCT:ALTCT:TTCT:ALTRT	30:1:31:0.032258064516129	21:4:25:0.16	Relb	upstream_gene_variant	MODIFIER
742	chr7	20724790	.	C	A	.	.	INFO=TMP;ANN=A|3_prime_UTR_variant|MODIFIER|Gm6902|Gm6902.2|transcript|NM_001270494.1.2|protein_coding|2/2|c.*129G>T|||||129|,A|3_prime_UTR_variant|MODIFIER|Gm4567|Gm4567|transcript|NM_001037248.3|protein_coding|3/3|c.*129G>T|||||129|	REFCT:ALTCT:TTCT:ALTRT	69:3:72:0.0416666666666667	70:8:78:0.102564102564103	Gm6902	3_prime_UTR_variant	MODIFIER
743	chr7	20913505	.	C	A	.	.	INFO=TMP;ANN=A|upstream_gene_variant|MODIFIER|Vmn1r118|Vmn1r118.2|transcript|NM_001166742.1.2|protein_coding||c.-1158G>T|||||1158|,A|upstream_gene_variant|MODIFIER|Gm8453|Gm8453.2|transcript|NM_001167150.1.2|protein_coding||c.-1158G>T|||||1158|,A|upstream_gene_variant|MODIFIER|Gm4498|Gm4498.2|transcript|NM_001167151.1.2|protein_coding||c.-1158G>T|||||1158|,A|intergenic_region|MODIFIER|Gm4498-Vmn1…	REFCT:ALTCT:TTCT:ALTRT	60:2:62:0.032258064516129	70:9:79:0.113924050632911	Vmn1r118	upstream_gene_variant	MODIFIER
744	chr7	21604809	.	C	A	.	.	INFO=TMP;ANN=A|intergenic_region|MODIFIER|Vmn1r111-Vmn1r132|Vmn1r111.2-Vmn1r132|intergenic_region|Vmn1r111.2-Vmn1r132|||n.21604809C>A||||||	REFCT:ALTCT:TTCT:ALTRT	20:1:21:0.0476190476190476	20:4:24:0.166666666666667	Vmn1r111-Vmn1r132	intergenic_region	MODIFIER
745	chr7	22187982	.	G	A	.	.	INFO=TMP;ANN=A|upstream_gene_variant|MODIFIER|Vmn1r143|Vmn1r143.2|transcript|NM_001166750.1.2|protein_coding||c.-1395G>A|||||1395|,A|upstream_gene_variant|MODIFIER|Vmn1r95|Vmn1r95.2|transcript|NM_001167538.1.2|protein_coding||c.-1395G>A|||||1395|,A|intergenic_region|MODIFIER|Vmn1r142-Vmn1r143|Vmn1r142.2-Vmn1r143.2|intergenic_region|Vmn1r142.2-Vmn1r143.2|||n.22187982G>A||||||	REFCT:ALTCT:TTCT:ALTRT	40:1:41:0.024390243902439	33:7:40:0.175	Vmn1r143	upstream_gene_variant	MODIFIER
746	chr7	24572313	.	T	G	.	.	INFO=TMP;ANN=G|intron_variant|MODIFIER|Xrcc1|Xrcc1|transcript|NM_009532.4|protein_coding|15/16|c.1706+14T>G||||||	REFCT:ALTCT:TTCT:ALTRT	41:2:43:0.0465116279069767	36:5:41:0.121951219512195	Xrcc1	intron_variant	MODIFIER
747	chr7	24994291	.	T	C,A	.	.	INFO=TMP;ANN=A|intron_variant|MODIFIER|Atp1a3|Atp1a3|transcript|NM_001290469.1|protein_coding|10/22|c.1303-25A>T||||||,C|intron_variant|MODIFIER|Atp1a3|Atp1a3|transcript|NM_001290469.1|protein_coding|10/22|c.1303-25A>G||||||	REFCT:ALTCT:TTCT:ALTRT	NA:0:NA:0	34:4:38:0.105263157894737	Atp1a3	intron_variant	MODIFIER
748	chr7	28288245	.	T	G	.	.	INFO=TMP;ANN=G|intron_variant|MODIFIER|BC089491|BC089491|transcript|NM_175033.3|protein_coding|3/5|c.835-49A>C||||||	REFCT:ALTCT:TTCT:ALTRT	60:2:62:0.032258064516129	24:5:29:0.172413793103448	BC089491	intron_variant	MODIFIER
750	chr7	29913303	.	T	G,C,A	.	.	INFO=TMP;ANN=A|intron_variant|MODIFIER|Zfp383|Zfp383|transcript|NM_001243908.1|protein_coding|4/4|c.295+618T>A||||||,C|intron_variant|MODIFIER|Zfp383|Zfp383|transcript|NM_001243908.1|protein_coding|4/4|c.295+618T>C||||||,G|intron_variant|MODIFIER|Zfp383|Zfp383|transcript|NM_001243908.1|protein_coding|4/4|c.295+618T>G||||||	REFCT:ALTCT:TTCT:ALTRT	31:1:32:0.03125	30:4:34:0.117647058823529	Zfp383	intron_variant	MODIFIER
751	chr7	30187725	.	A	T,G	.	.	INFO=TMP;ANN=G|synonymous_variant|LOW|Capns1|Capns1|transcript|NM_009795.3|protein_coding|10/11|c.726T>C|p.Ala242Ala|784/1430|726/807|242/268||,T|synonymous_variant|LOW|Capns1|Capns1|transcript|NM_009795.3|protein_coding|10/11|c.726T>A|p.Ala242Ala|784/1430|726/807|242/268||,G|downstream_gene_variant|MODIFIER|Cox7a1|Cox7a1|transcript|NM_009944.3|protein_coding||c.*1758A>G|||||1695|,T|downstream_ge…	REFCT:ALTCT:TTCT:ALTRT	NA:0:NA:0	28:4:32:0.125	Cox7a1	downstream_gene_variant	MODIFIER
752	chr7	43225565	.	G	A	.	.	INFO=TMP;ANN=A|intron_variant|MODIFIER|EU599041|EU599041|transcript|NM_001177525.1|protein_coding|3/3|c.192-147G>A||||||	REFCT:ALTCT:TTCT:ALTRT	NA:0:NA:0	35:6:41:0.146341463414634	EU599041	intron_variant	MODIFIER
753	chr7	45234812	.	T	A,G	.	.	INFO=TMP;ANN=A|downstream_gene_variant|MODIFIER|Tead2|Tead2|transcript|NM_001285498.1|protein_coding||c.*1884T>A|||||1193|,G|downstream_gene_variant|MODIFIER|Tead2|Tead2|transcript|NM_001285498.1|protein_coding||c.*1884T>G|||||1193|,A|downstream_gene_variant|MODIFIER|Tead2|Tead2|transcript|NM_001285500.1|protein_coding||c.*1884T>A|||||1193|,G|downstream_gene_variant|MODIFIER|Tead2|Tead2|transcrip…	REFCT:ALTCT:TTCT:ALTRT	37:1:38:0.0263157894736842	24:4:28:0.142857142857143	Tead2	downstream_gene_variant	MODIFIER
754	chr7	46241785	.	C	G	.	.	INFO=TMP;ANN=G|upstream_gene_variant|MODIFIER|Ush1c|Ush1c|transcript|NM_153677.2|protein_coding||c.-3321G>C|||||3295|,G|upstream_gene_variant|MODIFIER|Ush1c|Ush1c|transcript|NM_001163733.1|protein_coding||c.-3321G>C|||||3295|,G|upstream_gene_variant|MODIFIER|Ush1c|Ush1c|transcript|NM_001291182.1|protein_coding||c.-3321G>C|||||3295|,G|upstream_gene_variant|MODIFIER|Ush1c|Ush1c|transcript|NM_023649…	REFCT:ALTCT:TTCT:ALTRT	64:1:65:0.0153846153846154	43:8:51:0.156862745098039	Ush1c	upstream_gene_variant	MODIFIER
755	chr7	59735823	.	T	A	.	.	INFO=TMP;ANN=A|intergenic_region|MODIFIER|Snord116-Snord116|Snord116.9-Snord116.10|intergenic_region|Snord116.9-Snord116.10|||n.59735823T>A||||||	REFCT:ALTCT:TTCT:ALTRT	37:1:38:0.0263157894736842	23:5:28:0.178571428571429	Snord116-Snord116	intergenic_region	MODIFIER
756	chr7	59735825	.	C	A	.	.	INFO=TMP;ANN=A|intergenic_region|MODIFIER|Snord116-Snord116|Snord116.9-Snord116.10|intergenic_region|Snord116.9-Snord116.10|||n.59735825C>A||||||	REFCT:ALTCT:TTCT:ALTRT	44:1:45:0.0222222222222222	27:5:32:0.15625	Snord116-Snord116	intergenic_region	MODIFIER
757	chr7	59758643	.	C	T	.	.	INFO=TMP;ANN=T|intergenic_region|MODIFIER|Snord116-Snhg14|Snord116.10-Snhg14|intergenic_region|Snord116.10-Snhg14|||n.59758643C>T||||||	REFCT:ALTCT:TTCT:ALTRT	NA:0:NA:0	10:4:14:0.285714285714286	Snord116-Snhg14	intergenic_region	MODIFIER
758	chr7	59767619	.	A	G	.	.	INFO=TMP;ANN=G|intergenic_region|MODIFIER|Snord116-Snhg14|Snord116.10-Snhg14|intergenic_region|Snord116.10-Snhg14|||n.59767619A>G||||||	REFCT:ALTCT:TTCT:ALTRT	NA:0:NA:0	34:4:38:0.105263157894737	Snord116-Snhg14	intergenic_region	MODIFIER
759	chr7	59767712	.	G	A	.	.	INFO=TMP;ANN=A|intergenic_region|MODIFIER|Snord116-Snhg14|Snord116.10-Snhg14|intergenic_region|Snord116.10-Snhg14|||n.59767712G>A||||||	REFCT:ALTCT:TTCT:ALTRT	NA:0:NA:0	31:4:35:0.114285714285714	Snord116-Snhg14	intergenic_region	MODIFIER
760	chr7	59768487	.	G	T,A	.	.	INFO=TMP;ANN=A|intergenic_region|MODIFIER|Snord116-Snhg14|Snord116.10-Snhg14|intergenic_region|Snord116.10-Snhg14|||n.59768487G>A||||||,T|intergenic_region|MODIFIER|Snord116-Snhg14|Snord116.10-Snhg14|intergenic_region|Snord116.10-Snhg14|||n.59768487G>T||||||	REFCT:ALTCT:TTCT:ALTRT	24:1:25:0.04	41:5:46:0.108695652173913	Snord116-Snhg14	intergenic_region	MODIFIER
761	chr7	59769816	.	T	G,C,A	.	.	INFO=TMP;ANN=A|intergenic_region|MODIFIER|Snord116-Snhg14|Snord116.10-Snhg14|intergenic_region|Snord116.10-Snhg14|||n.59769816T>A||||||,C|intergenic_region|MODIFIER|Snord116-Snhg14|Snord116.10-Snhg14|intergenic_region|Snord116.10-Snhg14|||n.59769816T>C||||||,G|intergenic_region|MODIFIER|Snord116-Snhg14|Snord116.10-Snhg14|intergenic_region|Snord116.10-Snhg14|||n.59769816T>G||||||	REFCT:ALTCT:TTCT:ALTRT	117:3:120:0.025	145:17:162:0.104938271604938	Snord116-Snhg14	intergenic_region	MODIFIER
762	chr7	59796563	.	C	T	.	.	INFO=TMP;ANN=T|intergenic_region|MODIFIER|Snord116-Snhg14|Snord116.10-Snhg14|intergenic_region|Snord116.10-Snhg14|||n.59796563C>T||||||	REFCT:ALTCT:TTCT:ALTRT	48:1:49:0.0204081632653061	44:6:50:0.12	Snord116-Snhg14	intergenic_region	MODIFIER
763	chr7	59869922	rs1132377589	A	G,C	.	.	INFO=TMP;ANN=C|intergenic_region|MODIFIER|Snord116-Snhg14|Snord116.10-Snhg14|intergenic_region|Snord116.10-Snhg14|||n.59869922A>C||||||,G|intergenic_region|MODIFIER|Snord116-Snhg14|Snord116.10-Snhg14|intergenic_region|Snord116.10-Snhg14|||n.59869922A>G||||||;GENEINFO=102640292:LOC102640292|52480:Snhg14;RSPOS=59869922;SAO=0;VC=snp;VP=050000080005000000000100;dbSNPBuildID=150	REFCT:ALTCT:TTCT:ALTRT	54:2:56:0.0357142857142857	50:6:56:0.107142857142857	Snord116-Snhg14	intergenic_region	MODIFIER
764	chr7	59887644	.	G	C	.	.	INFO=TMP;ANN=C|intergenic_region|MODIFIER|Snord116-Snhg14|Snord116.10-Snhg14|intergenic_region|Snord116.10-Snhg14|||n.59887644G>C||||||	REFCT:ALTCT:TTCT:ALTRT	36:1:37:0.027027027027027	31:5:36:0.138888888888889	Snord116-Snhg14	intergenic_region	MODIFIER
765	chr7	59900225	.	C	A	.	.	INFO=TMP;ANN=A|intergenic_region|MODIFIER|Snord116-Snhg14|Snord116.10-Snhg14|intergenic_region|Snord116.10-Snhg14|||n.59900225C>A||||||	REFCT:ALTCT:TTCT:ALTRT	58:3:61:0.0491803278688525	57:9:66:0.136363636363636	Snord116-Snhg14	intergenic_region	MODIFIER
766	chr7	67734988	.	A	T	.	.	INFO=TMP;ANN=T|missense_variant|MODERATE|Synm|Synm|transcript|NM_201639.2|protein_coding|4/4|c.2925T>A|p.Ser975Arg|3039/7866|2925/4686|975/1561||,T|missense_variant|MODERATE|Synm|Synm|transcript|NM_207663.3|protein_coding|4/5|c.2925T>A|p.Ser975Arg|3039/6960|2925/3780|975/1259||,T|intron_variant|MODIFIER|Synm|Synm|transcript|NM_183312.3|protein_coding|3/3|c.1007-1435T>A||||||	REFCT:ALTCT:TTCT:ALTRT	NA:0:NA:0	36:5:41:0.121951219512195	Synm	intron_variant	MODIFIER
767	chr7	98052960	.	A	G,C	.	.	INFO=TMP;ANN=C|downstream_gene_variant|MODIFIER|Gdpd4|Gdpd4|transcript|NM_177696.3|protein_coding||c.*4349A>C|||||3297|,G|downstream_gene_variant|MODIFIER|Gdpd4|Gdpd4|transcript|NM_177696.3|protein_coding||c.*4349A>G|||||3297|,C|intron_variant|MODIFIER|Myo7a|Myo7a|transcript|NM_001256081.1|protein_coding|47/48|c.6438+197T>G||||||,G|intron_variant|MODIFIER|Myo7a|Myo7a|transcript|NM_001256081.1|pro…	REFCT:ALTCT:TTCT:ALTRT	NA:0:NA:0	13:4:17:0.235294117647059	Gdpd4	downstream_gene_variant	MODIFIER
768	chr7	98467787	.	G	T	.	.	INFO=TMP;ANN=T|intron_variant|MODIFIER|Gucy2d|Gucy2d|transcript|NM_001130693.3|protein_coding|14/18|c.2790+16G>T||||||	REFCT:ALTCT:TTCT:ALTRT	NA:0:NA:0	15:6:21:0.285714285714286	Gucy2d	intron_variant	MODIFIER
770	chr7	105830558	.	C	A	.	.	INFO=TMP;ANN=A|intergenic_region|MODIFIER|Mrpl17-Gm15645|Mrpl17-Gm15645|intergenic_region|Mrpl17-Gm15645|||n.105830558C>A||||||	REFCT:ALTCT:TTCT:ALTRT	79:2:81:0.0246913580246914	63:7:70:0.1	Mrpl17-Gm15645	intergenic_region	MODIFIER
771	chr7	107951267	.	A	C	.	.	INFO=TMP;ANN=C|upstream_gene_variant|MODIFIER|Olfr474|Olfr474|transcript|NM_146495.1|protein_coding||c.-3376A>C|||||3376|,C|intergenic_region|MODIFIER|Olfr473-Olfr474|Olfr473-Olfr474|intergenic_region|Olfr473-Olfr474|||n.107951267A>C||||||	REFCT:ALTCT:TTCT:ALTRT	NA:0:NA:0	21:8:29:0.275862068965517	Olfr474	upstream_gene_variant	MODIFIER
772	chr7	108713253	.	C	A	.	.	INFO=TMP;ANN=A|upstream_gene_variant|MODIFIER|Olfr512|Olfr512|transcript|NM_146724.1|protein_coding||c.-102C>A|||||102|,A|intergenic_region|MODIFIER|Olfr510-Olfr512|Olfr510-Olfr512|intergenic_region|Olfr510-Olfr512|||n.108713253C>A||||||	REFCT:ALTCT:TTCT:ALTRT	NA:0:NA:0	11:9:20:0.45	Olfr512	upstream_gene_variant	MODIFIER
773	chr7	111050553	.	C	G	.	.	INFO=TMP;ANN=G|intron_variant|MODIFIER|Ctr9|Ctr9|transcript|NM_009431.2|protein_coding|19/24|c.2444+48C>G||||||	REFCT:ALTCT:TTCT:ALTRT	19:1:20:0.05	29:5:34:0.147058823529412	Ctr9	intron_variant	MODIFIER
774	chr7	118200803	.	T	G	.	.	INFO=TMP;ANN=G|intron_variant|MODIFIER|Smg1|Smg1|transcript|NM_001031814.1|protein_coding|8/62|c.1016-45A>C||||||	REFCT:ALTCT:TTCT:ALTRT	24:1:25:0.04	25:5:30:0.166666666666667	Smg1	intron_variant	MODIFIER
775	chr7	127020290	.	A	C,G	.	.	INFO=TMP;ANN=C|start_lost|HIGH|Prrt2|Prrt2|transcript|NM_001102563.1|protein_coding|2/4|c.2T>G|p.Met1?|273/2490|2/1041|1/346||,G|start_lost|HIGH|Prrt2|Prrt2|transcript|NM_001102563.1|protein_coding|2/4|c.2T>C|p.Met1?|273/2490|2/1041|1/346||,C|upstream_gene_variant|MODIFIER|Pagr1a|Pagr1a|transcript|NM_030240.1|protein_coding||c.-3369T>G|||||2938|,G|upstream_gene_variant|MODIFIER|Pagr1a|Pagr1a|tran…	REFCT:ALTCT:TTCT:ALTRT	40:1:41:0.024390243902439	32:4:36:0.111111111111111	Prrt2	start_lost	HIGH
776	chr7	131079854	.	G	T	.	.	INFO=TMP;ANN=T|intron_variant|MODIFIER|Dmbt1|Dmbt1|transcript|NM_007769.2|protein_coding|22/46|c.2167+309G>T||||||	REFCT:ALTCT:TTCT:ALTRT	NA:0:NA:0	7:4:11:0.363636363636364	Dmbt1	intron_variant	MODIFIER
777	chr8	7132714	.	C	T	.	.	INFO=TMP;ANN=T|intergenic_region|MODIFIER|Slc10a2-Efnb2|Slc10a2-Efnb2|intergenic_region|Slc10a2-Efnb2|||n.7132714C>T||||||	REFCT:ALTCT:TTCT:ALTRT	NA:0:NA:0	6:5:11:0.454545454545455	Slc10a2-Efnb2	intergenic_region	MODIFIER
778	chr8	11333168	.	G	C	.	.	INFO=TMP;ANN=C|intron_variant|MODIFIER|Col4a2|Col4a2|transcript|NM_009932.4|protein_coding|3/47|c.99+19484G>C||||||	REFCT:ALTCT:TTCT:ALTRT	NA:0:NA:0	5:7:12:0.583333333333333	Col4a2	intron_variant	MODIFIER
779	chr8	14307227	rs585990616	C	T,A	.	.	INFO=TMP;ANN=A|intron_variant|MODIFIER|Dlgap2|Dlgap2|transcript|NM_001145965.1|protein_coding|2/14|c.73+49201C>A||||||,T|intron_variant|MODIFIER|Dlgap2|Dlgap2|transcript|NM_001145965.1|protein_coding|2/14|c.73+49201C>T||||||,A|intron_variant|MODIFIER|Dlgap2|Dlgap2|transcript|NM_172910.3|protein_coding|3/15|c.70+49201C>A||||||,T|intron_variant|MODIFIER|Dlgap2|Dlgap2|transcript|NM_172910.3|protein_…	REFCT:ALTCT:TTCT:ALTRT	34:1:35:0.0285714285714286	27:4:31:0.129032258064516	Dlgap2	intron_variant	MODIFIER
780	chr8	14307234	.	G	A	.	.	INFO=TMP;ANN=A|intron_variant|MODIFIER|Dlgap2|Dlgap2|transcript|NM_001145965.1|protein_coding|2/14|c.73+49208G>A||||||,A|intron_variant|MODIFIER|Dlgap2|Dlgap2|transcript|NM_172910.3|protein_coding|3/15|c.70+49208G>A||||||	REFCT:ALTCT:TTCT:ALTRT	34:1:35:0.0285714285714286	29:4:33:0.121212121212121	Dlgap2	intron_variant	MODIFIER
781	chr8	15520040	.	C	A	.	.	INFO=TMP;ANN=A|intergenic_region|MODIFIER|Myom2-Csmd1|Myom2-Csmd1|intergenic_region|Myom2-Csmd1|||n.15520040C>A||||||	REFCT:ALTCT:TTCT:ALTRT	NA:0:NA:0	37:5:42:0.119047619047619	Myom2-Csmd1	intergenic_region	MODIFIER
782	chr8	19685688	rs1132609383	G	A	.	.	INFO=TMP;ANN=A|intergenic_region|MODIFIER|Defb7-4930467E23Rik|Defb7-4930467E23Rik|intergenic_region|Defb7-4930467E23Rik|||n.19685688G>A||||||;RSPOS=19685688;SAO=0;VC=snp;VP=050000000005000000000100;dbSNPBuildID=150	REFCT:ALTCT:TTCT:ALTRT	NA:0:NA:0	5:5:10:0.5	Defb7-4930467E23Rik	intergenic_region	MODIFIER
783	chr8	19698866	.	T	A	.	.	INFO=TMP;ANN=A|intergenic_region|MODIFIER|Defb7-4930467E23Rik|Defb7-4930467E23Rik|intergenic_region|Defb7-4930467E23Rik|||n.19698866T>A||||||	REFCT:ALTCT:TTCT:ALTRT	NA:0:NA:0	10:4:14:0.285714285714286	Defb7-4930467E23Rik	intergenic_region	MODIFIER
784	chr8	19699021	rs1133960502	A	C	.	.	INFO=TMP;ANN=C|intergenic_region|MODIFIER|Defb7-4930467E23Rik|Defb7-4930467E23Rik|intergenic_region|Defb7-4930467E23Rik|||n.19699021A>C||||||;RSPOS=19699021;SAO=0;VC=snp;VP=050000000005000000000100;dbSNPBuildID=150	REFCT:ALTCT:TTCT:ALTRT	NA:0:NA:0	8:5:13:0.384615384615385	Defb7-4930467E23Rik	intergenic_region	MODIFIER
785	chr8	19701734	rs1132403219	C	T	.	.	INFO=TMP;ANN=T|intergenic_region|MODIFIER|Defb7-4930467E23Rik|Defb7-4930467E23Rik|intergenic_region|Defb7-4930467E23Rik|||n.19701734C>T||||||;RSPOS=19701734;SAO=0;VC=snp;VP=050000000005000000000100;dbSNPBuildID=150	REFCT:ALTCT:TTCT:ALTRT	NA:0:NA:0	14:5:19:0.263157894736842	Defb7-4930467E23Rik	intergenic_region	MODIFIER
786	chr8	19701735	rs1134970687	C	T	.	.	INFO=TMP;ANN=T|intergenic_region|MODIFIER|Defb7-4930467E23Rik|Defb7-4930467E23Rik|intergenic_region|Defb7-4930467E23Rik|||n.19701735C>T||||||;RSPOS=19701735;SAO=0;VC=snp;VP=050000000005000000000100;dbSNPBuildID=150	REFCT:ALTCT:TTCT:ALTRT	NA:0:NA:0	14:5:19:0.263157894736842	Defb7-4930467E23Rik	intergenic_region	MODIFIER
787	chr8	20070813	.	G	A	.	.	INFO=TMP;ANN=A|intergenic_region|MODIFIER|Gm21119-6820431F20Rik|Gm21119-6820431F20Rik|intergenic_region|Gm21119-6820431F20Rik|||n.20070813G>A||||||	REFCT:ALTCT:TTCT:ALTRT	NA:0:NA:0	6:4:10:0.4	Gm21119-6820431F20Rik	intergenic_region	MODIFIER
788	chr8	20070932	.	T	C	.	.	INFO=TMP;ANN=C|intergenic_region|MODIFIER|Gm21119-6820431F20Rik|Gm21119-6820431F20Rik|intergenic_region|Gm21119-6820431F20Rik|||n.20070932T>C||||||	REFCT:ALTCT:TTCT:ALTRT	NA:0:NA:0	10:4:14:0.285714285714286	Gm21119-6820431F20Rik	intergenic_region	MODIFIER
789	chr8	20151761	.	C	G	.	.	INFO=TMP;ANN=G|intergenic_region|MODIFIER|Gm21119-6820431F20Rik|Gm21119-6820431F20Rik|intergenic_region|Gm21119-6820431F20Rik|||n.20151761C>G||||||	REFCT:ALTCT:TTCT:ALTRT	47:2:49:0.0408163265306122	44:6:50:0.12	Gm21119-6820431F20Rik	intergenic_region	MODIFIER
790	chr8	20267589	rs1134849020	G	A	.	.	INFO=TMP;ANN=A|downstream_gene_variant|MODIFIER|6820431F20Rik|6820431F20Rik|transcript|NR_030708.1|pseudogene||n.*697C>T|||||697|,A|intergenic_region|MODIFIER|Gm21119-6820431F20Rik|Gm21119-6820431F20Rik|intergenic_region|Gm21119-6820431F20Rik|||n.20267589G>A||||||;RSPOS=20267589;SAO=0;VC=snp;VP=050000000005000000000100;dbSNPBuildID=150	REFCT:ALTCT:TTCT:ALTRT	NA:0:NA:0	8:4:12:0.333333333333333	6820431F20Rik	downstream_gene_variant	MODIFIER
791	chr8	20334362	rs578693274	A	T	.	.	INFO=TMP;ANN=T|downstream_gene_variant|MODIFIER|Gm15319|Gm15319|transcript|NM_001177408.1|protein_coding||c.*4593T>A|||||3302|,T|intergenic_region|MODIFIER|6820431F20Rik-Gm15319|6820431F20Rik-Gm15319|intergenic_region|6820431F20Rik-Gm15319|||n.20334362A>T||||||;GENEINFO=100040599:Gm15319;RSPOS=20334362;SAO=0;VC=snp;VP=050000080005000000000100;dbSNPBuildID=142	REFCT:ALTCT:TTCT:ALTRT	NA:0:NA:0	6:4:10:0.4	Gm15319	downstream_gene_variant	MODIFIER
792	chr8	20338688	.	T	G	.	.	INFO=TMP;ANN=G|3_prime_UTR_variant|MODIFIER|Gm15319|Gm15319|transcript|NM_001177408.1|protein_coding|10/10|c.*267A>C|||||267|	REFCT:ALTCT:TTCT:ALTRT	71:3:74:0.0405405405405405	71:9:80:0.1125	Gm15319	3_prime_UTR_variant	MODIFIER
793	chr8	20401141	rs864285282	A	G	.	.	INFO=TMP;ANN=G|intron_variant|MODIFIER|2610005L07Rik|2610005L07Rik|transcript|NR_028428.1|pseudogene|4/5|n.1015+236T>C||||||;GENEINFO=381598:2610005L07Rik;RSPOS=20401141;SAO=0;VC=snp;VP=050000080005000000000100;dbSNPBuildID=146	REFCT:ALTCT:TTCT:ALTRT	NA:0:NA:0	25:4:29:0.137931034482759	2610005L07Rik	intron_variant	MODIFIER
794	chr8	20405633	.	A	G	.	.	INFO=TMP;ANN=G|intron_variant|MODIFIER|2610005L07Rik|2610005L07Rik|transcript|NR_028428.1|pseudogene|2/5|n.597-214T>C||||||	REFCT:ALTCT:TTCT:ALTRT	44:2:46:0.0434782608695652	43:7:50:0.14	2610005L07Rik	intron_variant	MODIFIER
795	chr8	20500592	.	A	G	.	.	INFO=TMP;ANN=G|intergenic_region|MODIFIER|2610005L07Rik-Gm21119|2610005L07Rik-Gm21119.2|intergenic_region|2610005L07Rik-Gm21119.2|||n.20500592A>G||||||	REFCT:ALTCT:TTCT:ALTRT	NA:0:NA:0	10:5:15:0.333333333333333	2610005L07Rik-Gm21119	intergenic_region	MODIFIER
796	chr8	20513755	.	G	A	.	.	INFO=TMP;ANN=A|intergenic_region|MODIFIER|2610005L07Rik-Gm21119|2610005L07Rik-Gm21119.2|intergenic_region|2610005L07Rik-Gm21119.2|||n.20513755G>A||||||	REFCT:ALTCT:TTCT:ALTRT	NA:0:NA:0	9:4:13:0.307692307692308	2610005L07Rik-Gm21119	intergenic_region	MODIFIER
797	chr8	20589428	rs1134486053	G	C	.	.	INFO=TMP;ANN=C|intergenic_region|MODIFIER|2610005L07Rik-Gm21119|2610005L07Rik-Gm21119.2|intergenic_region|2610005L07Rik-Gm21119.2|||n.20589428G>C||||||;RSPOS=20589428;SAO=0;VC=snp;VP=050000000005000000000100;dbSNPBuildID=150	REFCT:ALTCT:TTCT:ALTRT	NA:0:NA:0	9:4:13:0.307692307692308	2610005L07Rik-Gm21119	intergenic_region	MODIFIER
798	chr8	20618309	.	T	C,G,A	.	.	INFO=TMP;ANN=A|intron_variant|MODIFIER|Gm21119|Gm21119.2|transcript|NM_001270553.1.2|protein_coding|2/9|c.372+138T>A||||||,C|intron_variant|MODIFIER|Gm21119|Gm21119.2|transcript|NM_001270553.1.2|protein_coding|2/9|c.372+138T>C||||||,G|intron_variant|MODIFIER|Gm21119|Gm21119.2|transcript|NM_001270553.1.2|protein_coding|2/9|c.372+138T>G||||||	REFCT:ALTCT:TTCT:ALTRT	201:10:211:0.0473933649289099	172:20:192:0.104166666666667	Gm21119	intron_variant	MODIFIER
799	chr8	20622504	.	T	C	.	.	INFO=TMP;ANN=C|intron_variant|MODIFIER|Gm21119|Gm21119.2|transcript|NM_001270553.1.2|protein_coding|6/9|c.841+523T>C||||||	REFCT:ALTCT:TTCT:ALTRT	44:2:46:0.0434782608695652	38:5:43:0.116279069767442	Gm21119	intron_variant	MODIFIER
800	chr8	21379657	.	C	A	.	.	INFO=TMP;ANN=A|downstream_gene_variant|MODIFIER|Defa2|Defa2|transcript|NM_001195634.2|protein_coding||c.*255C>A|||||162|,A|intergenic_region|MODIFIER|Defa2-Defa33|Defa2-Defa33|intergenic_region|Defa2-Defa33|||n.21379657C>A||||||	REFCT:ALTCT:TTCT:ALTRT	NA:0:NA:0	17:4:21:0.19047619047619	Defa2	downstream_gene_variant	MODIFIER
801	chr8	22681779	.	T	G	.	.	INFO=TMP;ANN=G|intron_variant|MODIFIER|Ikbkb|Ikbkb|transcript|NM_001159774.1|protein_coding|6/21|c.478-27A>C||||||,G|intron_variant|MODIFIER|Ikbkb|Ikbkb|transcript|NM_010546.2|protein_coding|6/20|c.478-27A>C||||||	REFCT:ALTCT:TTCT:ALTRT	36:1:37:0.027027027027027	40:5:45:0.111111111111111	Ikbkb	intron_variant	MODIFIER
802	chr8	23132725	.	T	A,C	.	.	INFO=TMP;ANN=A|intron_variant|MODIFIER|Ank1|Ank1|transcript|NM_001110783.3|protein_coding|39/43|c.5198+91T>A||||||,C|intron_variant|MODIFIER|Ank1|Ank1|transcript|NM_001110783.3|protein_coding|39/43|c.5198+91T>C||||||,A|intron_variant|MODIFIER|Ank1|Ank1|transcript|NM_001277280.2|protein_coding|38/42|c.4709+91T>A||||||,C|intron_variant|MODIFIER|Ank1|Ank1|transcript|NM_001277280.2|protein_coding|38/…	REFCT:ALTCT:TTCT:ALTRT	NA:0:NA:0	32:4:36:0.111111111111111	Ank1	intron_variant	MODIFIER
803	chr8	26158395	rs1134404530	C	G	.	.	INFO=TMP;ANN=G|5_prime_UTR_variant|MODIFIER|Thap1|Thap1|transcript|NM_199042.2|protein_coding|1/3|c.-56C>G|||||56|;GENEINFO=73754:Thap1;RSPOS=26158395;SAO=0;VC=snp;VP=050000420005000000000100;dbSNPBuildID=150	REFCT:ALTCT:TTCT:ALTRT	23:1:24:0.0416666666666667	11:6:17:0.352941176470588	Thap1	5_prime_UTR_variant	MODIFIER
805	chr8	46526440	.	A	G	.	.	INFO=TMP;ANN=G|intron_variant|MODIFIER|Acsl1|Acsl1|transcript|NM_001302163.1|protein_coding|13/20|c.1266+62A>G||||||,G|intron_variant|MODIFIER|Acsl1|Acsl1|transcript|NM_007981.4|protein_coding|13/20|c.1266+62A>G||||||	REFCT:ALTCT:TTCT:ALTRT	NA:0:NA:0	18:4:22:0.181818181818182	Acsl1	intron_variant	MODIFIER
806	chr8	55115677	.	G	T	.	.	INFO=TMP;ANN=T|intergenic_region|MODIFIER|Gpm6a-Adam29|Gpm6a-Adam29|intergenic_region|Gpm6a-Adam29|||n.55115677G>T||||||	REFCT:ALTCT:TTCT:ALTRT	NA:0:NA:0	17:4:21:0.19047619047619	Gpm6a-Adam29	intergenic_region	MODIFIER
807	chr8	55120236	.	A	T	.	.	INFO=TMP;ANN=T|intergenic_region|MODIFIER|Gpm6a-Adam29|Gpm6a-Adam29|intergenic_region|Gpm6a-Adam29|||n.55120236A>T||||||	REFCT:ALTCT:TTCT:ALTRT	NA:0:NA:0	31:4:35:0.114285714285714	Gpm6a-Adam29	intergenic_region	MODIFIER
808	chr8	55362734	.	C	T	.	.	INFO=TMP;ANN=T|intergenic_region|MODIFIER|Gpm6a-Adam29|Gpm6a-Adam29|intergenic_region|Gpm6a-Adam29|||n.55362734C>T||||||	REFCT:ALTCT:TTCT:ALTRT	NA:0:NA:0	24:4:28:0.142857142857143	Gpm6a-Adam29	intergenic_region	MODIFIER
809	chr8	55366057	.	C	T	.	.	INFO=TMP;ANN=T|intergenic_region|MODIFIER|Gpm6a-Adam29|Gpm6a-Adam29|intergenic_region|Gpm6a-Adam29|||n.55366057C>T||||||	REFCT:ALTCT:TTCT:ALTRT	NA:0:NA:0	34:4:38:0.105263157894737	Gpm6a-Adam29	intergenic_region	MODIFIER
810	chr8	75096141	.	C	G	.	.	INFO=TMP;ANN=G|intron_variant|MODIFIER|Hmox1|Hmox1|transcript|NM_010442.2|protein_coding|2/4|c.144+165C>G||||||	REFCT:ALTCT:TTCT:ALTRT	NA:0:NA:0	11:5:16:0.3125	Hmox1	intron_variant	MODIFIER
811	chr8	75096151	.	T	G	.	.	INFO=TMP;ANN=G|intron_variant|MODIFIER|Hmox1|Hmox1|transcript|NM_010442.2|protein_coding|2/4|c.144+175T>G||||||	REFCT:ALTCT:TTCT:ALTRT	NA:0:NA:0	11:5:16:0.3125	Hmox1	intron_variant	MODIFIER
812	chr8	81015043	.	T	C	.	.	INFO=TMP;ANN=C|upstream_gene_variant|MODIFIER|Usp38|Usp38|transcript|NM_027554.2|protein_coding||c.-607A>G|||||137|,C|intergenic_region|MODIFIER|Usp38-Inpp4b|Usp38-Inpp4b|intergenic_region|Usp38-Inpp4b|||n.81015043T>C||||||	REFCT:ALTCT:TTCT:ALTRT	32:1:33:0.0303030303030303	29:4:33:0.121212121212121	Usp38	upstream_gene_variant	MODIFIER
813	chr8	82517912	.	G	A	.	.	INFO=TMP;ANN=A|intergenic_region|MODIFIER|Il15-Zfp330|Il15-Zfp330|intergenic_region|Il15-Zfp330|||n.82517912G>A||||||	REFCT:ALTCT:TTCT:ALTRT	NA:0:NA:0	6:4:10:0.4	Il15-Zfp330	intergenic_region	MODIFIER
814	chr8	100637768	.	T	C	.	.	INFO=TMP;ANN=C|intergenic_region|MODIFIER|A330008L17Rik-Cdh11|A330008L17Rik-Cdh11|intergenic_region|A330008L17Rik-Cdh11|||n.100637768T>C||||||	REFCT:ALTCT:TTCT:ALTRT	NA:0:NA:0	140:77:217:0.354838709677419	A330008L17Rik-Cdh11	intergenic_region	MODIFIER
815	chr8	109995954	.	G	A	.	.	INFO=TMP;ANN=A|intron_variant|MODIFIER|Tat|Tat|transcript|NM_146214.3|protein_coding|7/11|c.760-113G>A||||||	REFCT:ALTCT:TTCT:ALTRT	NA:0:NA:0	14:4:18:0.222222222222222	Tat	intron_variant	MODIFIER
816	chr8	117614112	.	T	A	.	.	INFO=TMP;ANN=A|intron_variant|MODIFIER|Plcg2|Plcg2|transcript|NM_172285.2|protein_coding|28/32|c.3199-56T>A||||||	REFCT:ALTCT:TTCT:ALTRT	NA:0:NA:0	20:5:25:0.2	Plcg2	intron_variant	MODIFIER
817	chr8	121129754	.	C	T	.	.	INFO=TMP;ANN=T|3_prime_UTR_variant|MODIFIER|Foxl1|Foxl1|transcript|NM_008024.2|protein_coding|1/1|c.*782C>T|||||782|	REFCT:ALTCT:TTCT:ALTRT	NA:0:NA:0	33:4:37:0.108108108108108	Foxl1	3_prime_UTR_variant	MODIFIER
818	chr8	122643124	.	T	G	.	.	INFO=TMP;ANN=G|intron_variant|MODIFIER|Cbfa2t3|Cbfa2t3|transcript|NM_009824.2|protein_coding|4/11|c.547-71A>C||||||,G|intron_variant|MODIFIER|Cbfa2t3|Cbfa2t3|transcript|NM_001109873.1|protein_coding|4/11|c.442-71A>C||||||,G|intron_variant|MODIFIER|Cbfa2t3|Cbfa2t3|transcript|NM_177289.1|protein_coding|3/10|c.364-71A>C||||||	REFCT:ALTCT:TTCT:ALTRT	NA:0:NA:0	23:4:27:0.148148148148148	Cbfa2t3	intron_variant	MODIFIER
819	chr9	3001095	.	T	G	.	.	INFO=TMP;ANN=G|intergenic_region|MODIFIER|CHR_START-Mir101c|CHR_START-Mir101c|intergenic_region|CHR_START-Mir101c|||n.3001095T>G||||||	REFCT:ALTCT:TTCT:ALTRT	20:1:21:0.0476190476190476	31:4:35:0.114285714285714	CHR_START-Mir101c	intergenic_region	MODIFIER
820	chr9	3001965	.	T	C,A	.	.	INFO=TMP;ANN=A|intergenic_region|MODIFIER|CHR_START-Mir101c|CHR_START-Mir101c|intergenic_region|CHR_START-Mir101c|||n.3001965T>A||||||,C|intergenic_region|MODIFIER|CHR_START-Mir101c|CHR_START-Mir101c|intergenic_region|CHR_START-Mir101c|||n.3001965T>C||||||	REFCT:ALTCT:TTCT:ALTRT	19:1:20:0.05	34:4:38:0.105263157894737	CHR_START-Mir101c	intergenic_region	MODIFIER
821	chr9	3002581	.	C	T,A,G	.	.	INFO=TMP;ANN=A|intergenic_region|MODIFIER|CHR_START-Mir101c|CHR_START-Mir101c|intergenic_region|CHR_START-Mir101c|||n.3002581C>A||||||,G|intergenic_region|MODIFIER|CHR_START-Mir101c|CHR_START-Mir101c|intergenic_region|CHR_START-Mir101c|||n.3002581C>G||||||,T|intergenic_region|MODIFIER|CHR_START-Mir101c|CHR_START-Mir101c|intergenic_region|CHR_START-Mir101c|||n.3002581C>T||||||	REFCT:ALTCT:TTCT:ALTRT	68:3:71:0.0422535211267606	87:11:98:0.112244897959184	CHR_START-Mir101c	intergenic_region	MODIFIER
822	chr9	3002751	.	G	A,T,C	.	.	INFO=TMP;ANN=A|intergenic_region|MODIFIER|CHR_START-Mir101c|CHR_START-Mir101c|intergenic_region|CHR_START-Mir101c|||n.3002751G>A||||||,C|intergenic_region|MODIFIER|CHR_START-Mir101c|CHR_START-Mir101c|intergenic_region|CHR_START-Mir101c|||n.3002751G>C||||||,T|intergenic_region|MODIFIER|CHR_START-Mir101c|CHR_START-Mir101c|intergenic_region|CHR_START-Mir101c|||n.3002751G>T||||||	REFCT:ALTCT:TTCT:ALTRT	51:1:52:0.0192307692307692	58:13:71:0.183098591549296	CHR_START-Mir101c	intergenic_region	MODIFIER
823	chr9	3002796	.	C	T,G,A	.	.	INFO=TMP;ANN=A|intergenic_region|MODIFIER|CHR_START-Mir101c|CHR_START-Mir101c|intergenic_region|CHR_START-Mir101c|||n.3002796C>A||||||,G|intergenic_region|MODIFIER|CHR_START-Mir101c|CHR_START-Mir101c|intergenic_region|CHR_START-Mir101c|||n.3002796C>G||||||,T|intergenic_region|MODIFIER|CHR_START-Mir101c|CHR_START-Mir101c|intergenic_region|CHR_START-Mir101c|||n.3002796C>T||||||	REFCT:ALTCT:TTCT:ALTRT	38:1:39:0.0256410256410256	52:8:60:0.133333333333333	CHR_START-Mir101c	intergenic_region	MODIFIER
824	chr9	3003004	.	C	A	.	.	INFO=TMP;ANN=A|intergenic_region|MODIFIER|CHR_START-Mir101c|CHR_START-Mir101c|intergenic_region|CHR_START-Mir101c|||n.3003004C>A||||||	REFCT:ALTCT:TTCT:ALTRT	28:1:29:0.0344827586206897	45:5:50:0.1	CHR_START-Mir101c	intergenic_region	MODIFIER
825	chr9	3003008	.	T	A	.	.	INFO=TMP;ANN=A|intergenic_region|MODIFIER|CHR_START-Mir101c|CHR_START-Mir101c|intergenic_region|CHR_START-Mir101c|||n.3003008T>A||||||	REFCT:ALTCT:TTCT:ALTRT	30:1:31:0.032258064516129	45:6:51:0.117647058823529	CHR_START-Mir101c	intergenic_region	MODIFIER
826	chr9	3003111	.	G	T,A	.	.	INFO=TMP;ANN=A|intergenic_region|MODIFIER|CHR_START-Mir101c|CHR_START-Mir101c|intergenic_region|CHR_START-Mir101c|||n.3003111G>A||||||,T|intergenic_region|MODIFIER|CHR_START-Mir101c|CHR_START-Mir101c|intergenic_region|CHR_START-Mir101c|||n.3003111G>T||||||	REFCT:ALTCT:TTCT:ALTRT	25:1:26:0.0384615384615385	31:4:35:0.114285714285714	CHR_START-Mir101c	intergenic_region	MODIFIER
827	chr9	3003872	.	T	G	.	.	INFO=TMP;ANN=G|intergenic_region|MODIFIER|CHR_START-Mir101c|CHR_START-Mir101c|intergenic_region|CHR_START-Mir101c|||n.3003872T>G||||||	REFCT:ALTCT:TTCT:ALTRT	NA:0:NA:0	16:6:22:0.272727272727273	CHR_START-Mir101c	intergenic_region	MODIFIER
828	chr9	3003873	.	G	A,T	.	.	INFO=TMP;ANN=A|intergenic_region|MODIFIER|CHR_START-Mir101c|CHR_START-Mir101c|intergenic_region|CHR_START-Mir101c|||n.3003873G>A||||||,T|intergenic_region|MODIFIER|CHR_START-Mir101c|CHR_START-Mir101c|intergenic_region|CHR_START-Mir101c|||n.3003873G>T||||||	REFCT:ALTCT:TTCT:ALTRT	NA:0:NA:0	15:7:22:0.318181818181818	CHR_START-Mir101c	intergenic_region	MODIFIER
829	chr9	3003907	.	G	T,A,C	.	.	INFO=TMP;ANN=A|intergenic_region|MODIFIER|CHR_START-Mir101c|CHR_START-Mir101c|intergenic_region|CHR_START-Mir101c|||n.3003907G>A||||||,C|intergenic_region|MODIFIER|CHR_START-Mir101c|CHR_START-Mir101c|intergenic_region|CHR_START-Mir101c|||n.3003907G>C||||||,T|intergenic_region|MODIFIER|CHR_START-Mir101c|CHR_START-Mir101c|intergenic_region|CHR_START-Mir101c|||n.3003907G>T||||||	REFCT:ALTCT:TTCT:ALTRT	NA:0:NA:0	22:6:28:0.214285714285714	CHR_START-Mir101c	intergenic_region	MODIFIER
830	chr9	3006308	.	C	T,A	.	.	INFO=TMP;ANN=A|intergenic_region|MODIFIER|CHR_START-Mir101c|CHR_START-Mir101c|intergenic_region|CHR_START-Mir101c|||n.3006308C>A||||||,T|intergenic_region|MODIFIER|CHR_START-Mir101c|CHR_START-Mir101c|intergenic_region|CHR_START-Mir101c|||n.3006308C>T||||||	REFCT:ALTCT:TTCT:ALTRT	NA:0:NA:0	26:4:30:0.133333333333333	CHR_START-Mir101c	intergenic_region	MODIFIER
831	chr9	3007286	.	G	T,A	.	.	INFO=TMP;ANN=A|intergenic_region|MODIFIER|CHR_START-Mir101c|CHR_START-Mir101c|intergenic_region|CHR_START-Mir101c|||n.3007286G>A||||||,T|intergenic_region|MODIFIER|CHR_START-Mir101c|CHR_START-Mir101c|intergenic_region|CHR_START-Mir101c|||n.3007286G>T||||||	REFCT:ALTCT:TTCT:ALTRT	66:2:68:0.0294117647058824	76:9:85:0.105882352941176	CHR_START-Mir101c	intergenic_region	MODIFIER
832	chr9	3007319	.	A	T	.	.	INFO=TMP;ANN=T|intergenic_region|MODIFIER|CHR_START-Mir101c|CHR_START-Mir101c|intergenic_region|CHR_START-Mir101c|||n.3007319A>T||||||	REFCT:ALTCT:TTCT:ALTRT	23:1:24:0.0416666666666667	36:4:40:0.1	CHR_START-Mir101c	intergenic_region	MODIFIER
833	chr9	3007595	.	C	T,A	.	.	INFO=TMP;ANN=A|intergenic_region|MODIFIER|CHR_START-Mir101c|CHR_START-Mir101c|intergenic_region|CHR_START-Mir101c|||n.3007595C>A||||||,T|intergenic_region|MODIFIER|CHR_START-Mir101c|CHR_START-Mir101c|intergenic_region|CHR_START-Mir101c|||n.3007595C>T||||||	REFCT:ALTCT:TTCT:ALTRT	25:1:26:0.0384615384615385	45:5:50:0.1	CHR_START-Mir101c	intergenic_region	MODIFIER
834	chr9	3007653	.	C	T,G	.	.	INFO=TMP;ANN=G|intergenic_region|MODIFIER|CHR_START-Mir101c|CHR_START-Mir101c|intergenic_region|CHR_START-Mir101c|||n.3007653C>G||||||,T|intergenic_region|MODIFIER|CHR_START-Mir101c|CHR_START-Mir101c|intergenic_region|CHR_START-Mir101c|||n.3007653C>T||||||	REFCT:ALTCT:TTCT:ALTRT	NA:0:NA:0	30:12:42:0.285714285714286	CHR_START-Mir101c	intergenic_region	MODIFIER
835	chr9	3008141	.	G	T,C,A	.	.	INFO=TMP;ANN=A|intergenic_region|MODIFIER|CHR_START-Mir101c|CHR_START-Mir101c|intergenic_region|CHR_START-Mir101c|||n.3008141G>A||||||,C|intergenic_region|MODIFIER|CHR_START-Mir101c|CHR_START-Mir101c|intergenic_region|CHR_START-Mir101c|||n.3008141G>C||||||,T|intergenic_region|MODIFIER|CHR_START-Mir101c|CHR_START-Mir101c|intergenic_region|CHR_START-Mir101c|||n.3008141G>T||||||	REFCT:ALTCT:TTCT:ALTRT	NA:0:NA:0	54:6:60:0.1	CHR_START-Mir101c	intergenic_region	MODIFIER
836	chr9	3008151	.	C	T,A	.	.	INFO=TMP;ANN=A|intergenic_region|MODIFIER|CHR_START-Mir101c|CHR_START-Mir101c|intergenic_region|CHR_START-Mir101c|||n.3008151C>A||||||,T|intergenic_region|MODIFIER|CHR_START-Mir101c|CHR_START-Mir101c|intergenic_region|CHR_START-Mir101c|||n.3008151C>T||||||	REFCT:ALTCT:TTCT:ALTRT	NA:0:NA:0	35:4:39:0.102564102564103	CHR_START-Mir101c	intergenic_region	MODIFIER
837	chr9	3008464	rs1134373913	G	C,A	.	.	INFO=TMP;ANN=A|intergenic_region|MODIFIER|CHR_START-Mir101c|CHR_START-Mir101c|intergenic_region|CHR_START-Mir101c|||n.3008464G>A||||||,C|intergenic_region|MODIFIER|CHR_START-Mir101c|CHR_START-Mir101c|intergenic_region|CHR_START-Mir101c|||n.3008464G>C||||||;RSPOS=3008464;SAO=0;VC=snp;VP=050000000005000000000100;dbSNPBuildID=150	REFCT:ALTCT:TTCT:ALTRT	NA:0:NA:0	33:5:38:0.131578947368421	CHR_START-Mir101c	intergenic_region	MODIFIER
838	chr9	3008712	.	A	T,G	.	.	INFO=TMP;ANN=G|intergenic_region|MODIFIER|CHR_START-Mir101c|CHR_START-Mir101c|intergenic_region|CHR_START-Mir101c|||n.3008712A>G||||||,T|intergenic_region|MODIFIER|CHR_START-Mir101c|CHR_START-Mir101c|intergenic_region|CHR_START-Mir101c|||n.3008712A>T||||||	REFCT:ALTCT:TTCT:ALTRT	26:1:27:0.037037037037037	32:4:36:0.111111111111111	CHR_START-Mir101c	intergenic_region	MODIFIER
839	chr9	3009251	.	C	T,G,A	.	.	INFO=TMP;ANN=A|intergenic_region|MODIFIER|CHR_START-Mir101c|CHR_START-Mir101c|intergenic_region|CHR_START-Mir101c|||n.3009251C>A||||||,G|intergenic_region|MODIFIER|CHR_START-Mir101c|CHR_START-Mir101c|intergenic_region|CHR_START-Mir101c|||n.3009251C>G||||||,T|intergenic_region|MODIFIER|CHR_START-Mir101c|CHR_START-Mir101c|intergenic_region|CHR_START-Mir101c|||n.3009251C>T||||||	REFCT:ALTCT:TTCT:ALTRT	24:1:25:0.04	22:4:26:0.153846153846154	CHR_START-Mir101c	intergenic_region	MODIFIER
840	chr9	3009722	.	C	A,T,G	.	.	INFO=TMP;ANN=A|intergenic_region|MODIFIER|CHR_START-Mir101c|CHR_START-Mir101c|intergenic_region|CHR_START-Mir101c|||n.3009722C>A||||||,G|intergenic_region|MODIFIER|CHR_START-Mir101c|CHR_START-Mir101c|intergenic_region|CHR_START-Mir101c|||n.3009722C>G||||||,T|intergenic_region|MODIFIER|CHR_START-Mir101c|CHR_START-Mir101c|intergenic_region|CHR_START-Mir101c|||n.3009722C>T||||||	REFCT:ALTCT:TTCT:ALTRT	NA:0:NA:0	29:4:33:0.121212121212121	CHR_START-Mir101c	intergenic_region	MODIFIER
841	chr9	3009823	.	G	T,A,C	.	.	INFO=TMP;ANN=A|intergenic_region|MODIFIER|CHR_START-Mir101c|CHR_START-Mir101c|intergenic_region|CHR_START-Mir101c|||n.3009823G>A||||||,C|intergenic_region|MODIFIER|CHR_START-Mir101c|CHR_START-Mir101c|intergenic_region|CHR_START-Mir101c|||n.3009823G>C||||||,T|intergenic_region|MODIFIER|CHR_START-Mir101c|CHR_START-Mir101c|intergenic_region|CHR_START-Mir101c|||n.3009823G>T||||||	REFCT:ALTCT:TTCT:ALTRT	NA:0:NA:0	77:9:86:0.104651162790698	CHR_START-Mir101c	intergenic_region	MODIFIER
842	chr9	3011139	rs1132189800	C	T,A	.	.	INFO=TMP;ANN=A|intergenic_region|MODIFIER|CHR_START-Mir101c|CHR_START-Mir101c|intergenic_region|CHR_START-Mir101c|||n.3011139C>A||||||,T|intergenic_region|MODIFIER|CHR_START-Mir101c|CHR_START-Mir101c|intergenic_region|CHR_START-Mir101c|||n.3011139C>T||||||;RSPOS=3011139;SAO=0;VC=snp;VP=050000000005000000000100;dbSNPBuildID=150	REFCT:ALTCT:TTCT:ALTRT	NA:0:NA:0	27:4:31:0.129032258064516	CHR_START-Mir101c	intergenic_region	MODIFIER
843	chr9	3011791	.	T	G	.	.	INFO=TMP;ANN=G|intergenic_region|MODIFIER|CHR_START-Mir101c|CHR_START-Mir101c|intergenic_region|CHR_START-Mir101c|||n.3011791T>G||||||	REFCT:ALTCT:TTCT:ALTRT	NA:0:NA:0	39:5:44:0.113636363636364	CHR_START-Mir101c	intergenic_region	MODIFIER
844	chr9	3012208	.	C	A,G	.	.	INFO=TMP;ANN=A|intergenic_region|MODIFIER|CHR_START-Mir101c|CHR_START-Mir101c|intergenic_region|CHR_START-Mir101c|||n.3012208C>A||||||,G|intergenic_region|MODIFIER|CHR_START-Mir101c|CHR_START-Mir101c|intergenic_region|CHR_START-Mir101c|||n.3012208C>G||||||	REFCT:ALTCT:TTCT:ALTRT	35:1:36:0.0277777777777778	48:7:55:0.127272727272727	CHR_START-Mir101c	intergenic_region	MODIFIER
845	chr9	3012287	.	T	G,C,A	.	.	INFO=TMP;ANN=A|intergenic_region|MODIFIER|CHR_START-Mir101c|CHR_START-Mir101c|intergenic_region|CHR_START-Mir101c|||n.3012287T>A||||||,C|intergenic_region|MODIFIER|CHR_START-Mir101c|CHR_START-Mir101c|intergenic_region|CHR_START-Mir101c|||n.3012287T>C||||||,G|intergenic_region|MODIFIER|CHR_START-Mir101c|CHR_START-Mir101c|intergenic_region|CHR_START-Mir101c|||n.3012287T>G||||||	REFCT:ALTCT:TTCT:ALTRT	58:2:60:0.0333333333333333	88:10:98:0.102040816326531	CHR_START-Mir101c	intergenic_region	MODIFIER
846	chr9	3012333	.	C	T,G,A	.	.	INFO=TMP;ANN=A|intergenic_region|MODIFIER|CHR_START-Mir101c|CHR_START-Mir101c|intergenic_region|CHR_START-Mir101c|||n.3012333C>A||||||,G|intergenic_region|MODIFIER|CHR_START-Mir101c|CHR_START-Mir101c|intergenic_region|CHR_START-Mir101c|||n.3012333C>G||||||,T|intergenic_region|MODIFIER|CHR_START-Mir101c|CHR_START-Mir101c|intergenic_region|CHR_START-Mir101c|||n.3012333C>T||||||	REFCT:ALTCT:TTCT:ALTRT	60:2:62:0.032258064516129	89:11:100:0.11	CHR_START-Mir101c	intergenic_region	MODIFIER
847	chr9	3012412	.	A	G,T	.	.	INFO=TMP;ANN=G|intergenic_region|MODIFIER|CHR_START-Mir101c|CHR_START-Mir101c|intergenic_region|CHR_START-Mir101c|||n.3012412A>G||||||,T|intergenic_region|MODIFIER|CHR_START-Mir101c|CHR_START-Mir101c|intergenic_region|CHR_START-Mir101c|||n.3012412A>T||||||	REFCT:ALTCT:TTCT:ALTRT	NA:0:NA:0	12:5:17:0.294117647058824	CHR_START-Mir101c	intergenic_region	MODIFIER
848	chr9	3012917	.	T	A,G	.	.	INFO=TMP;ANN=A|intergenic_region|MODIFIER|CHR_START-Mir101c|CHR_START-Mir101c|intergenic_region|CHR_START-Mir101c|||n.3012917T>A||||||,G|intergenic_region|MODIFIER|CHR_START-Mir101c|CHR_START-Mir101c|intergenic_region|CHR_START-Mir101c|||n.3012917T>G||||||	REFCT:ALTCT:TTCT:ALTRT	71:2:73:0.0273972602739726	92:11:103:0.106796116504854	CHR_START-Mir101c	intergenic_region	MODIFIER
849	chr9	3013793	.	T	A	.	.	INFO=TMP;ANN=A|intergenic_region|MODIFIER|CHR_START-Mir101c|CHR_START-Mir101c|intergenic_region|CHR_START-Mir101c|||n.3013793T>A||||||	REFCT:ALTCT:TTCT:ALTRT	NA:0:NA:0	11:4:15:0.266666666666667	CHR_START-Mir101c	intergenic_region	MODIFIER
850	chr9	3014753	.	G	T,C	.	.	INFO=TMP;ANN=C|intergenic_region|MODIFIER|CHR_START-Mir101c|CHR_START-Mir101c|intergenic_region|CHR_START-Mir101c|||n.3014753G>C||||||,T|intergenic_region|MODIFIER|CHR_START-Mir101c|CHR_START-Mir101c|intergenic_region|CHR_START-Mir101c|||n.3014753G>T||||||	REFCT:ALTCT:TTCT:ALTRT	NA:0:NA:0	34:5:39:0.128205128205128	CHR_START-Mir101c	intergenic_region	MODIFIER
851	chr9	3014772	.	A	T,C	.	.	INFO=TMP;ANN=C|intergenic_region|MODIFIER|CHR_START-Mir101c|CHR_START-Mir101c|intergenic_region|CHR_START-Mir101c|||n.3014772A>C||||||,T|intergenic_region|MODIFIER|CHR_START-Mir101c|CHR_START-Mir101c|intergenic_region|CHR_START-Mir101c|||n.3014772A>T||||||	REFCT:ALTCT:TTCT:ALTRT	37:1:38:0.0263157894736842	37:5:42:0.119047619047619	CHR_START-Mir101c	intergenic_region	MODIFIER
852	chr9	3014792	.	C	T,G	.	.	INFO=TMP;ANN=G|intergenic_region|MODIFIER|CHR_START-Mir101c|CHR_START-Mir101c|intergenic_region|CHR_START-Mir101c|||n.3014792C>G||||||,T|intergenic_region|MODIFIER|CHR_START-Mir101c|CHR_START-Mir101c|intergenic_region|CHR_START-Mir101c|||n.3014792C>T||||||	REFCT:ALTCT:TTCT:ALTRT	41:2:43:0.0465116279069767	46:7:53:0.132075471698113	CHR_START-Mir101c	intergenic_region	MODIFIER
853	chr9	3014926	.	C	T,G,A	.	.	INFO=TMP;ANN=A|intergenic_region|MODIFIER|CHR_START-Mir101c|CHR_START-Mir101c|intergenic_region|CHR_START-Mir101c|||n.3014926C>A||||||,G|intergenic_region|MODIFIER|CHR_START-Mir101c|CHR_START-Mir101c|intergenic_region|CHR_START-Mir101c|||n.3014926C>G||||||,T|intergenic_region|MODIFIER|CHR_START-Mir101c|CHR_START-Mir101c|intergenic_region|CHR_START-Mir101c|||n.3014926C>T||||||	REFCT:ALTCT:TTCT:ALTRT	NA:0:NA:0	46:6:52:0.115384615384615	CHR_START-Mir101c	intergenic_region	MODIFIER
854	chr9	3014941	.	G	T,A	.	.	INFO=TMP;ANN=A|intergenic_region|MODIFIER|CHR_START-Mir101c|CHR_START-Mir101c|intergenic_region|CHR_START-Mir101c|||n.3014941G>A||||||,T|intergenic_region|MODIFIER|CHR_START-Mir101c|CHR_START-Mir101c|intergenic_region|CHR_START-Mir101c|||n.3014941G>T||||||	REFCT:ALTCT:TTCT:ALTRT	22:1:23:0.0434782608695652	43:6:49:0.122448979591837	CHR_START-Mir101c	intergenic_region	MODIFIER
855	chr9	3015946	.	T	G,A	.	.	INFO=TMP;ANN=A|intergenic_region|MODIFIER|CHR_START-Mir101c|CHR_START-Mir101c|intergenic_region|CHR_START-Mir101c|||n.3015946T>A||||||,G|intergenic_region|MODIFIER|CHR_START-Mir101c|CHR_START-Mir101c|intergenic_region|CHR_START-Mir101c|||n.3015946T>G||||||	REFCT:ALTCT:TTCT:ALTRT	96:3:99:0.0303030303030303	112:13:125:0.104	CHR_START-Mir101c	intergenic_region	MODIFIER
856	chr9	3016469	.	G	A	.	.	INFO=TMP;ANN=A|intergenic_region|MODIFIER|CHR_START-Mir101c|CHR_START-Mir101c|intergenic_region|CHR_START-Mir101c|||n.3016469G>A||||||	REFCT:ALTCT:TTCT:ALTRT	22:1:23:0.0434782608695652	31:4:35:0.114285714285714	CHR_START-Mir101c	intergenic_region	MODIFIER
857	chr9	3017577	.	A	T,C	.	.	INFO=TMP;ANN=C|intergenic_region|MODIFIER|CHR_START-Mir101c|CHR_START-Mir101c|intergenic_region|CHR_START-Mir101c|||n.3017577A>C||||||,T|intergenic_region|MODIFIER|CHR_START-Mir101c|CHR_START-Mir101c|intergenic_region|CHR_START-Mir101c|||n.3017577A>T||||||	REFCT:ALTCT:TTCT:ALTRT	NA:0:NA:0	13:5:18:0.277777777777778	CHR_START-Mir101c	intergenic_region	MODIFIER
858	chr9	3017701	.	G	T,A,C	.	.	INFO=TMP;ANN=A|intergenic_region|MODIFIER|CHR_START-Mir101c|CHR_START-Mir101c|intergenic_region|CHR_START-Mir101c|||n.3017701G>A||||||,C|intergenic_region|MODIFIER|CHR_START-Mir101c|CHR_START-Mir101c|intergenic_region|CHR_START-Mir101c|||n.3017701G>C||||||,T|intergenic_region|MODIFIER|CHR_START-Mir101c|CHR_START-Mir101c|intergenic_region|CHR_START-Mir101c|||n.3017701G>T||||||	REFCT:ALTCT:TTCT:ALTRT	NA:0:NA:0	13:5:18:0.277777777777778	CHR_START-Mir101c	intergenic_region	MODIFIER
859	chr9	3017783	.	T	A	.	.	INFO=TMP;ANN=A|intergenic_region|MODIFIER|CHR_START-Mir101c|CHR_START-Mir101c|intergenic_region|CHR_START-Mir101c|||n.3017783T>A||||||	REFCT:ALTCT:TTCT:ALTRT	21:1:22:0.0454545454545455	30:4:34:0.117647058823529	CHR_START-Mir101c	intergenic_region	MODIFIER
860	chr9	3019357	.	T	A,C	.	.	INFO=TMP;ANN=A|intergenic_region|MODIFIER|CHR_START-Mir101c|CHR_START-Mir101c|intergenic_region|CHR_START-Mir101c|||n.3019357T>A||||||,C|intergenic_region|MODIFIER|CHR_START-Mir101c|CHR_START-Mir101c|intergenic_region|CHR_START-Mir101c|||n.3019357T>C||||||	REFCT:ALTCT:TTCT:ALTRT	NA:0:NA:0	18:4:22:0.181818181818182	CHR_START-Mir101c	intergenic_region	MODIFIER
861	chr9	3019839	.	C	T	.	.	INFO=TMP;ANN=T|intergenic_region|MODIFIER|CHR_START-Mir101c|CHR_START-Mir101c|intergenic_region|CHR_START-Mir101c|||n.3019839C>T||||||	REFCT:ALTCT:TTCT:ALTRT	21:1:22:0.0454545454545455	19:4:23:0.173913043478261	CHR_START-Mir101c	intergenic_region	MODIFIER
862	chr9	3019852	.	G	T,A	.	.	INFO=TMP;ANN=A|intergenic_region|MODIFIER|CHR_START-Mir101c|CHR_START-Mir101c|intergenic_region|CHR_START-Mir101c|||n.3019852G>A||||||,T|intergenic_region|MODIFIER|CHR_START-Mir101c|CHR_START-Mir101c|intergenic_region|CHR_START-Mir101c|||n.3019852G>T||||||	REFCT:ALTCT:TTCT:ALTRT	29:1:30:0.0333333333333333	41:5:46:0.108695652173913	CHR_START-Mir101c	intergenic_region	MODIFIER
863	chr9	3019863	.	T	G,A	.	.	INFO=TMP;ANN=A|intergenic_region|MODIFIER|CHR_START-Mir101c|CHR_START-Mir101c|intergenic_region|CHR_START-Mir101c|||n.3019863T>A||||||,G|intergenic_region|MODIFIER|CHR_START-Mir101c|CHR_START-Mir101c|intergenic_region|CHR_START-Mir101c|||n.3019863T>G||||||	REFCT:ALTCT:TTCT:ALTRT	47:2:49:0.0408163265306122	62:9:71:0.126760563380282	CHR_START-Mir101c	intergenic_region	MODIFIER
864	chr9	3019897	.	C	T,G	.	.	INFO=TMP;ANN=G|intergenic_region|MODIFIER|CHR_START-Mir101c|CHR_START-Mir101c|intergenic_region|CHR_START-Mir101c|||n.3019897C>G||||||,T|intergenic_region|MODIFIER|CHR_START-Mir101c|CHR_START-Mir101c|intergenic_region|CHR_START-Mir101c|||n.3019897C>T||||||	REFCT:ALTCT:TTCT:ALTRT	59:2:61:0.0327868852459016	73:11:84:0.130952380952381	CHR_START-Mir101c	intergenic_region	MODIFIER
865	chr9	3021499	.	T	G	.	.	INFO=TMP;ANN=G|intergenic_region|MODIFIER|CHR_START-Mir101c|CHR_START-Mir101c|intergenic_region|CHR_START-Mir101c|||n.3021499T>G||||||	REFCT:ALTCT:TTCT:ALTRT	NA:0:NA:0	28:4:32:0.125	CHR_START-Mir101c	intergenic_region	MODIFIER
866	chr9	3021500	.	G	A,C	.	.	INFO=TMP;ANN=A|intergenic_region|MODIFIER|CHR_START-Mir101c|CHR_START-Mir101c|intergenic_region|CHR_START-Mir101c|||n.3021500G>A||||||,C|intergenic_region|MODIFIER|CHR_START-Mir101c|CHR_START-Mir101c|intergenic_region|CHR_START-Mir101c|||n.3021500G>C||||||	REFCT:ALTCT:TTCT:ALTRT	NA:0:NA:0	29:4:33:0.121212121212121	CHR_START-Mir101c	intergenic_region	MODIFIER
867	chr9	3021508	.	C	T,A	.	.	INFO=TMP;ANN=A|intergenic_region|MODIFIER|CHR_START-Mir101c|CHR_START-Mir101c|intergenic_region|CHR_START-Mir101c|||n.3021508C>A||||||,T|intergenic_region|MODIFIER|CHR_START-Mir101c|CHR_START-Mir101c|intergenic_region|CHR_START-Mir101c|||n.3021508C>T||||||	REFCT:ALTCT:TTCT:ALTRT	27:1:28:0.0357142857142857	34:6:40:0.15	CHR_START-Mir101c	intergenic_region	MODIFIER
868	chr9	3021509	.	A	T,G,C	.	.	INFO=TMP;ANN=C|intergenic_region|MODIFIER|CHR_START-Mir101c|CHR_START-Mir101c|intergenic_region|CHR_START-Mir101c|||n.3021509A>C||||||,G|intergenic_region|MODIFIER|CHR_START-Mir101c|CHR_START-Mir101c|intergenic_region|CHR_START-Mir101c|||n.3021509A>G||||||,T|intergenic_region|MODIFIER|CHR_START-Mir101c|CHR_START-Mir101c|intergenic_region|CHR_START-Mir101c|||n.3021509A>T||||||	REFCT:ALTCT:TTCT:ALTRT	NA:0:NA:0	35:4:39:0.102564102564103	CHR_START-Mir101c	intergenic_region	MODIFIER
869	chr9	3021703	.	T	G,C,A	.	.	INFO=TMP;ANN=A|intergenic_region|MODIFIER|CHR_START-Mir101c|CHR_START-Mir101c|intergenic_region|CHR_START-Mir101c|||n.3021703T>A||||||,C|intergenic_region|MODIFIER|CHR_START-Mir101c|CHR_START-Mir101c|intergenic_region|CHR_START-Mir101c|||n.3021703T>C||||||,G|intergenic_region|MODIFIER|CHR_START-Mir101c|CHR_START-Mir101c|intergenic_region|CHR_START-Mir101c|||n.3021703T>G||||||	REFCT:ALTCT:TTCT:ALTRT	51:2:53:0.0377358490566038	71:9:80:0.1125	CHR_START-Mir101c	intergenic_region	MODIFIER
870	chr9	3022218	.	A	G,T	.	.	INFO=TMP;ANN=G|intergenic_region|MODIFIER|CHR_START-Mir101c|CHR_START-Mir101c|intergenic_region|CHR_START-Mir101c|||n.3022218A>G||||||,T|intergenic_region|MODIFIER|CHR_START-Mir101c|CHR_START-Mir101c|intergenic_region|CHR_START-Mir101c|||n.3022218A>T||||||	REFCT:ALTCT:TTCT:ALTRT	60:2:62:0.032258064516129	62:9:71:0.126760563380282	CHR_START-Mir101c	intergenic_region	MODIFIER
871	chr9	3023915	.	G	T,A	.	.	INFO=TMP;ANN=A|intergenic_region|MODIFIER|CHR_START-Mir101c|CHR_START-Mir101c|intergenic_region|CHR_START-Mir101c|||n.3023915G>A||||||,T|intergenic_region|MODIFIER|CHR_START-Mir101c|CHR_START-Mir101c|intergenic_region|CHR_START-Mir101c|||n.3023915G>T||||||	REFCT:ALTCT:TTCT:ALTRT	51:2:53:0.0377358490566038	58:8:66:0.121212121212121	CHR_START-Mir101c	intergenic_region	MODIFIER
872	chr9	3023980	.	C	T	.	.	INFO=TMP;ANN=T|intergenic_region|MODIFIER|CHR_START-Mir101c|CHR_START-Mir101c|intergenic_region|CHR_START-Mir101c|||n.3023980C>T||||||	REFCT:ALTCT:TTCT:ALTRT	NA:0:NA:0	9:5:14:0.357142857142857	CHR_START-Mir101c	intergenic_region	MODIFIER
873	chr9	3024992	.	C	T,G,A	.	.	INFO=TMP;ANN=A|intergenic_region|MODIFIER|CHR_START-Mir101c|CHR_START-Mir101c|intergenic_region|CHR_START-Mir101c|||n.3024992C>A||||||,G|intergenic_region|MODIFIER|CHR_START-Mir101c|CHR_START-Mir101c|intergenic_region|CHR_START-Mir101c|||n.3024992C>G||||||,T|intergenic_region|MODIFIER|CHR_START-Mir101c|CHR_START-Mir101c|intergenic_region|CHR_START-Mir101c|||n.3024992C>T||||||	REFCT:ALTCT:TTCT:ALTRT	57:3:60:0.05	57:9:66:0.136363636363636	CHR_START-Mir101c	intergenic_region	MODIFIER
874	chr9	3025185	.	G	A,C,T	.	.	INFO=TMP;ANN=A|intergenic_region|MODIFIER|CHR_START-Mir101c|CHR_START-Mir101c|intergenic_region|CHR_START-Mir101c|||n.3025185G>A||||||,C|intergenic_region|MODIFIER|CHR_START-Mir101c|CHR_START-Mir101c|intergenic_region|CHR_START-Mir101c|||n.3025185G>C||||||,T|intergenic_region|MODIFIER|CHR_START-Mir101c|CHR_START-Mir101c|intergenic_region|CHR_START-Mir101c|||n.3025185G>T||||||	REFCT:ALTCT:TTCT:ALTRT	NA:0:NA:0	54:6:60:0.1	CHR_START-Mir101c	intergenic_region	MODIFIER
875	chr9	3025609	rs1133178126	C	A,T,G	.	.	INFO=TMP;ANN=A|intergenic_region|MODIFIER|CHR_START-Mir101c|CHR_START-Mir101c|intergenic_region|CHR_START-Mir101c|||n.3025609C>A||||||,G|intergenic_region|MODIFIER|CHR_START-Mir101c|CHR_START-Mir101c|intergenic_region|CHR_START-Mir101c|||n.3025609C>G||||||,T|intergenic_region|MODIFIER|CHR_START-Mir101c|CHR_START-Mir101c|intergenic_region|CHR_START-Mir101c|||n.3025609C>T||||||;RSPOS=3025609;SAO=0;…	REFCT:ALTCT:TTCT:ALTRT	187:9:196:0.0459183673469388	231:28:259:0.108108108108108	CHR_START-Mir101c	intergenic_region	MODIFIER
876	chr9	3026278	.	C	T,G	.	.	INFO=TMP;ANN=G|intergenic_region|MODIFIER|CHR_START-Mir101c|CHR_START-Mir101c|intergenic_region|CHR_START-Mir101c|||n.3026278C>G||||||,T|intergenic_region|MODIFIER|CHR_START-Mir101c|CHR_START-Mir101c|intergenic_region|CHR_START-Mir101c|||n.3026278C>T||||||	REFCT:ALTCT:TTCT:ALTRT	NA:0:NA:0	12:6:18:0.333333333333333	CHR_START-Mir101c	intergenic_region	MODIFIER
877	chr9	3026290	.	G	T,A	.	.	INFO=TMP;ANN=A|intergenic_region|MODIFIER|CHR_START-Mir101c|CHR_START-Mir101c|intergenic_region|CHR_START-Mir101c|||n.3026290G>A||||||,T|intergenic_region|MODIFIER|CHR_START-Mir101c|CHR_START-Mir101c|intergenic_region|CHR_START-Mir101c|||n.3026290G>T||||||	REFCT:ALTCT:TTCT:ALTRT	NA:0:NA:0	14:4:18:0.222222222222222	CHR_START-Mir101c	intergenic_region	MODIFIER
878	chr9	3026317	rs1131791540	T	G	.	.	INFO=TMP;ANN=G|intergenic_region|MODIFIER|CHR_START-Mir101c|CHR_START-Mir101c|intergenic_region|CHR_START-Mir101c|||n.3026317T>G||||||;RSPOS=3026317;SAO=0;VC=snp;VP=050000000005000000000100;dbSNPBuildID=150	REFCT:ALTCT:TTCT:ALTRT	NA:0:NA:0	14:5:19:0.263157894736842	CHR_START-Mir101c	intergenic_region	MODIFIER
879	chr9	3026423	.	T	A	.	.	INFO=TMP;ANN=A|intergenic_region|MODIFIER|CHR_START-Mir101c|CHR_START-Mir101c|intergenic_region|CHR_START-Mir101c|||n.3026423T>A||||||	REFCT:ALTCT:TTCT:ALTRT	23:1:24:0.0416666666666667	27:4:31:0.129032258064516	CHR_START-Mir101c	intergenic_region	MODIFIER
880	chr9	3026486	rs249872912	G	A,T	.	.	INFO=TMP;ANN=A|intergenic_region|MODIFIER|CHR_START-Mir101c|CHR_START-Mir101c|intergenic_region|CHR_START-Mir101c|||n.3026486G>A||||||,T|intergenic_region|MODIFIER|CHR_START-Mir101c|CHR_START-Mir101c|intergenic_region|CHR_START-Mir101c|||n.3026486G>T||||||;RSPOS=3026486;SAO=0;VC=snp;VP=050000000005000000000100;dbSNPBuildID=137	REFCT:ALTCT:TTCT:ALTRT	NA:0:NA:0	9:4:13:0.307692307692308	CHR_START-Mir101c	intergenic_region	MODIFIER
881	chr9	3027121	.	A	G	.	.	INFO=TMP;ANN=G|intergenic_region|MODIFIER|CHR_START-Mir101c|CHR_START-Mir101c|intergenic_region|CHR_START-Mir101c|||n.3027121A>G||||||	REFCT:ALTCT:TTCT:ALTRT	20:1:21:0.0476190476190476	25:4:29:0.137931034482759	CHR_START-Mir101c	intergenic_region	MODIFIER
882	chr9	3027251	.	T	C,A	.	.	INFO=TMP;ANN=A|intergenic_region|MODIFIER|CHR_START-Mir101c|CHR_START-Mir101c|intergenic_region|CHR_START-Mir101c|||n.3027251T>A||||||,C|intergenic_region|MODIFIER|CHR_START-Mir101c|CHR_START-Mir101c|intergenic_region|CHR_START-Mir101c|||n.3027251T>C||||||	REFCT:ALTCT:TTCT:ALTRT	32:1:33:0.0303030303030303	33:4:37:0.108108108108108	CHR_START-Mir101c	intergenic_region	MODIFIER
883	chr9	3027538	.	C	T,G,A	.	.	INFO=TMP;ANN=A|intergenic_region|MODIFIER|CHR_START-Mir101c|CHR_START-Mir101c|intergenic_region|CHR_START-Mir101c|||n.3027538C>A||||||,G|intergenic_region|MODIFIER|CHR_START-Mir101c|CHR_START-Mir101c|intergenic_region|CHR_START-Mir101c|||n.3027538C>G||||||,T|intergenic_region|MODIFIER|CHR_START-Mir101c|CHR_START-Mir101c|intergenic_region|CHR_START-Mir101c|||n.3027538C>T||||||	REFCT:ALTCT:TTCT:ALTRT	NA:0:NA:0	27:5:32:0.15625	CHR_START-Mir101c	intergenic_region	MODIFIER
884	chr9	3027827	.	T	A,G	.	.	INFO=TMP;ANN=A|intergenic_region|MODIFIER|CHR_START-Mir101c|CHR_START-Mir101c|intergenic_region|CHR_START-Mir101c|||n.3027827T>A||||||,G|intergenic_region|MODIFIER|CHR_START-Mir101c|CHR_START-Mir101c|intergenic_region|CHR_START-Mir101c|||n.3027827T>G||||||	REFCT:ALTCT:TTCT:ALTRT	NA:0:NA:0	42:5:47:0.106382978723404	CHR_START-Mir101c	intergenic_region	MODIFIER
885	chr9	3027853	.	C	T,A	.	.	INFO=TMP;ANN=A|intergenic_region|MODIFIER|CHR_START-Mir101c|CHR_START-Mir101c|intergenic_region|CHR_START-Mir101c|||n.3027853C>A||||||,T|intergenic_region|MODIFIER|CHR_START-Mir101c|CHR_START-Mir101c|intergenic_region|CHR_START-Mir101c|||n.3027853C>T||||||	REFCT:ALTCT:TTCT:ALTRT	23:1:24:0.0416666666666667	41:5:46:0.108695652173913	CHR_START-Mir101c	intergenic_region	MODIFIER
886	chr9	3027908	.	T	C	.	.	INFO=TMP;ANN=C|intergenic_region|MODIFIER|CHR_START-Mir101c|CHR_START-Mir101c|intergenic_region|CHR_START-Mir101c|||n.3027908T>C||||||	REFCT:ALTCT:TTCT:ALTRT	NA:0:NA:0	23:4:27:0.148148148148148	CHR_START-Mir101c	intergenic_region	MODIFIER
887	chr9	3028054	.	T	C,G,A	.	.	INFO=TMP;ANN=A|intergenic_region|MODIFIER|CHR_START-Mir101c|CHR_START-Mir101c|intergenic_region|CHR_START-Mir101c|||n.3028054T>A||||||,C|intergenic_region|MODIFIER|CHR_START-Mir101c|CHR_START-Mir101c|intergenic_region|CHR_START-Mir101c|||n.3028054T>C||||||,G|intergenic_region|MODIFIER|CHR_START-Mir101c|CHR_START-Mir101c|intergenic_region|CHR_START-Mir101c|||n.3028054T>G||||||	REFCT:ALTCT:TTCT:ALTRT	NA:0:NA:0	19:4:23:0.173913043478261	CHR_START-Mir101c	intergenic_region	MODIFIER
888	chr9	3028235	.	T	A	.	.	INFO=TMP;ANN=A|intergenic_region|MODIFIER|CHR_START-Mir101c|CHR_START-Mir101c|intergenic_region|CHR_START-Mir101c|||n.3028235T>A||||||	REFCT:ALTCT:TTCT:ALTRT	NA:0:NA:0	17:4:21:0.19047619047619	CHR_START-Mir101c	intergenic_region	MODIFIER
889	chr9	3028242	.	T	C	.	.	INFO=TMP;ANN=C|intergenic_region|MODIFIER|CHR_START-Mir101c|CHR_START-Mir101c|intergenic_region|CHR_START-Mir101c|||n.3028242T>C||||||	REFCT:ALTCT:TTCT:ALTRT	NA:0:NA:0	10:5:15:0.333333333333333	CHR_START-Mir101c	intergenic_region	MODIFIER
890	chr9	3028270	.	G	C	.	.	INFO=TMP;ANN=C|intergenic_region|MODIFIER|CHR_START-Mir101c|CHR_START-Mir101c|intergenic_region|CHR_START-Mir101c|||n.3028270G>C||||||	REFCT:ALTCT:TTCT:ALTRT	NA:0:NA:0	8:4:12:0.333333333333333	CHR_START-Mir101c	intergenic_region	MODIFIER
891	chr9	3028483	.	C	T,A	.	.	INFO=TMP;ANN=A|intergenic_region|MODIFIER|CHR_START-Mir101c|CHR_START-Mir101c|intergenic_region|CHR_START-Mir101c|||n.3028483C>A||||||,T|intergenic_region|MODIFIER|CHR_START-Mir101c|CHR_START-Mir101c|intergenic_region|CHR_START-Mir101c|||n.3028483C>T||||||	REFCT:ALTCT:TTCT:ALTRT	22:1:23:0.0434782608695652	29:5:34:0.147058823529412	CHR_START-Mir101c	intergenic_region	MODIFIER
892	chr9	3028711	.	G	A,T	.	.	INFO=TMP;ANN=A|intergenic_region|MODIFIER|CHR_START-Mir101c|CHR_START-Mir101c|intergenic_region|CHR_START-Mir101c|||n.3028711G>A||||||,T|intergenic_region|MODIFIER|CHR_START-Mir101c|CHR_START-Mir101c|intergenic_region|CHR_START-Mir101c|||n.3028711G>T||||||	REFCT:ALTCT:TTCT:ALTRT	NA:0:NA:0	36:4:40:0.1	CHR_START-Mir101c	intergenic_region	MODIFIER
893	chr9	3028819	.	C	A,T	.	.	INFO=TMP;ANN=A|intergenic_region|MODIFIER|CHR_START-Mir101c|CHR_START-Mir101c|intergenic_region|CHR_START-Mir101c|||n.3028819C>A||||||,T|intergenic_region|MODIFIER|CHR_START-Mir101c|CHR_START-Mir101c|intergenic_region|CHR_START-Mir101c|||n.3028819C>T||||||	REFCT:ALTCT:TTCT:ALTRT	36:1:37:0.027027027027027	39:7:46:0.152173913043478	CHR_START-Mir101c	intergenic_region	MODIFIER
894	chr9	3028826	.	C	T	.	.	INFO=TMP;ANN=T|intergenic_region|MODIFIER|CHR_START-Mir101c|CHR_START-Mir101c|intergenic_region|CHR_START-Mir101c|||n.3028826C>T||||||	REFCT:ALTCT:TTCT:ALTRT	NA:0:NA:0	39:6:45:0.133333333333333	CHR_START-Mir101c	intergenic_region	MODIFIER
895	chr9	3028877	.	C	A,G	.	.	INFO=TMP;ANN=A|intergenic_region|MODIFIER|CHR_START-Mir101c|CHR_START-Mir101c|intergenic_region|CHR_START-Mir101c|||n.3028877C>A||||||,G|intergenic_region|MODIFIER|CHR_START-Mir101c|CHR_START-Mir101c|intergenic_region|CHR_START-Mir101c|||n.3028877C>G||||||	REFCT:ALTCT:TTCT:ALTRT	21:1:22:0.0454545454545455	21:4:25:0.16	CHR_START-Mir101c	intergenic_region	MODIFIER
896	chr9	3029554	.	T	C,A	.	.	INFO=TMP;ANN=A|intergenic_region|MODIFIER|CHR_START-Mir101c|CHR_START-Mir101c|intergenic_region|CHR_START-Mir101c|||n.3029554T>A||||||,C|intergenic_region|MODIFIER|CHR_START-Mir101c|CHR_START-Mir101c|intergenic_region|CHR_START-Mir101c|||n.3029554T>C||||||	REFCT:ALTCT:TTCT:ALTRT	NA:0:NA:0	21:4:25:0.16	CHR_START-Mir101c	intergenic_region	MODIFIER
897	chr9	3029597	.	C	T	.	.	INFO=TMP;ANN=T|intergenic_region|MODIFIER|CHR_START-Mir101c|CHR_START-Mir101c|intergenic_region|CHR_START-Mir101c|||n.3029597C>T||||||	REFCT:ALTCT:TTCT:ALTRT	NA:0:NA:0	21:6:27:0.222222222222222	CHR_START-Mir101c	intergenic_region	MODIFIER
898	chr9	3029647	.	A	T,G	.	.	INFO=TMP;ANN=G|intergenic_region|MODIFIER|CHR_START-Mir101c|CHR_START-Mir101c|intergenic_region|CHR_START-Mir101c|||n.3029647A>G||||||,T|intergenic_region|MODIFIER|CHR_START-Mir101c|CHR_START-Mir101c|intergenic_region|CHR_START-Mir101c|||n.3029647A>T||||||	REFCT:ALTCT:TTCT:ALTRT	32:1:33:0.0303030303030303	51:7:58:0.120689655172414	CHR_START-Mir101c	intergenic_region	MODIFIER
899	chr9	3029708	.	C	T,A,G	.	.	INFO=TMP;ANN=A|intergenic_region|MODIFIER|CHR_START-Mir101c|CHR_START-Mir101c|intergenic_region|CHR_START-Mir101c|||n.3029708C>A||||||,G|intergenic_region|MODIFIER|CHR_START-Mir101c|CHR_START-Mir101c|intergenic_region|CHR_START-Mir101c|||n.3029708C>G||||||,T|intergenic_region|MODIFIER|CHR_START-Mir101c|CHR_START-Mir101c|intergenic_region|CHR_START-Mir101c|||n.3029708C>T||||||	REFCT:ALTCT:TTCT:ALTRT	112:4:116:0.0344827586206897	133:17:150:0.113333333333333	CHR_START-Mir101c	intergenic_region	MODIFIER
900	chr9	3030565	.	T	G,A	.	.	INFO=TMP;ANN=A|intergenic_region|MODIFIER|CHR_START-Mir101c|CHR_START-Mir101c|intergenic_region|CHR_START-Mir101c|||n.3030565T>A||||||,G|intergenic_region|MODIFIER|CHR_START-Mir101c|CHR_START-Mir101c|intergenic_region|CHR_START-Mir101c|||n.3030565T>G||||||	REFCT:ALTCT:TTCT:ALTRT	NA:0:NA:0	26:4:30:0.133333333333333	CHR_START-Mir101c	intergenic_region	MODIFIER
901	chr9	3030644	rs1133314129	C	A,T	.	.	INFO=TMP;ANN=A|intergenic_region|MODIFIER|CHR_START-Mir101c|CHR_START-Mir101c|intergenic_region|CHR_START-Mir101c|||n.3030644C>A||||||,T|intergenic_region|MODIFIER|CHR_START-Mir101c|CHR_START-Mir101c|intergenic_region|CHR_START-Mir101c|||n.3030644C>T||||||;RSPOS=3030644;SAO=0;VC=snp;VP=050000000005000000000100;dbSNPBuildID=150	REFCT:ALTCT:TTCT:ALTRT	58:3:61:0.0491803278688525	62:8:70:0.114285714285714	CHR_START-Mir101c	intergenic_region	MODIFIER
902	chr9	3031242	.	C	T	.	.	INFO=TMP;ANN=T|intergenic_region|MODIFIER|CHR_START-Mir101c|CHR_START-Mir101c|intergenic_region|CHR_START-Mir101c|||n.3031242C>T||||||	REFCT:ALTCT:TTCT:ALTRT	54:2:56:0.0357142857142857	50:10:60:0.166666666666667	CHR_START-Mir101c	intergenic_region	MODIFIER
903	chr9	3031282	.	C	T,G	.	.	INFO=TMP;ANN=G|intergenic_region|MODIFIER|CHR_START-Mir101c|CHR_START-Mir101c|intergenic_region|CHR_START-Mir101c|||n.3031282C>G||||||,T|intergenic_region|MODIFIER|CHR_START-Mir101c|CHR_START-Mir101c|intergenic_region|CHR_START-Mir101c|||n.3031282C>T||||||	REFCT:ALTCT:TTCT:ALTRT	56:2:58:0.0344827586206897	60:7:67:0.104477611940299	CHR_START-Mir101c	intergenic_region	MODIFIER
904	chr9	3031303	.	C	T,A	.	.	INFO=TMP;ANN=A|intergenic_region|MODIFIER|CHR_START-Mir101c|CHR_START-Mir101c|intergenic_region|CHR_START-Mir101c|||n.3031303C>A||||||,T|intergenic_region|MODIFIER|CHR_START-Mir101c|CHR_START-Mir101c|intergenic_region|CHR_START-Mir101c|||n.3031303C>T||||||	REFCT:ALTCT:TTCT:ALTRT	57:2:59:0.0338983050847458	63:7:70:0.1	CHR_START-Mir101c	intergenic_region	MODIFIER
905	chr9	3031857	.	C	A,T	.	.	INFO=TMP;ANN=A|intergenic_region|MODIFIER|CHR_START-Mir101c|CHR_START-Mir101c|intergenic_region|CHR_START-Mir101c|||n.3031857C>A||||||,T|intergenic_region|MODIFIER|CHR_START-Mir101c|CHR_START-Mir101c|intergenic_region|CHR_START-Mir101c|||n.3031857C>T||||||	REFCT:ALTCT:TTCT:ALTRT	NA:0:NA:0	34:4:38:0.105263157894737	CHR_START-Mir101c	intergenic_region	MODIFIER
906	chr9	3031869	.	G	T,A	.	.	INFO=TMP;ANN=A|intergenic_region|MODIFIER|CHR_START-Mir101c|CHR_START-Mir101c|intergenic_region|CHR_START-Mir101c|||n.3031869G>A||||||,T|intergenic_region|MODIFIER|CHR_START-Mir101c|CHR_START-Mir101c|intergenic_region|CHR_START-Mir101c|||n.3031869G>T||||||	REFCT:ALTCT:TTCT:ALTRT	33:1:34:0.0294117647058824	25:4:29:0.137931034482759	CHR_START-Mir101c	intergenic_region	MODIFIER
907	chr9	3032384	.	T	A,G,C	.	.	INFO=TMP;ANN=A|intergenic_region|MODIFIER|CHR_START-Mir101c|CHR_START-Mir101c|intergenic_region|CHR_START-Mir101c|||n.3032384T>A||||||,C|intergenic_region|MODIFIER|CHR_START-Mir101c|CHR_START-Mir101c|intergenic_region|CHR_START-Mir101c|||n.3032384T>C||||||,G|intergenic_region|MODIFIER|CHR_START-Mir101c|CHR_START-Mir101c|intergenic_region|CHR_START-Mir101c|||n.3032384T>G||||||	REFCT:ALTCT:TTCT:ALTRT	68:2:70:0.0285714285714286	72:9:81:0.111111111111111	CHR_START-Mir101c	intergenic_region	MODIFIER
908	chr9	3032903	.	G	T,A	.	.	INFO=TMP;ANN=A|intergenic_region|MODIFIER|CHR_START-Mir101c|CHR_START-Mir101c|intergenic_region|CHR_START-Mir101c|||n.3032903G>A||||||,T|intergenic_region|MODIFIER|CHR_START-Mir101c|CHR_START-Mir101c|intergenic_region|CHR_START-Mir101c|||n.3032903G>T||||||	REFCT:ALTCT:TTCT:ALTRT	41:1:42:0.0238095238095238	43:5:48:0.104166666666667	CHR_START-Mir101c	intergenic_region	MODIFIER
909	chr9	3032938	.	C	T,A	.	.	INFO=TMP;ANN=A|intergenic_region|MODIFIER|CHR_START-Mir101c|CHR_START-Mir101c|intergenic_region|CHR_START-Mir101c|||n.3032938C>A||||||,T|intergenic_region|MODIFIER|CHR_START-Mir101c|CHR_START-Mir101c|intergenic_region|CHR_START-Mir101c|||n.3032938C>T||||||	REFCT:ALTCT:TTCT:ALTRT	23:1:24:0.0416666666666667	23:6:29:0.206896551724138	CHR_START-Mir101c	intergenic_region	MODIFIER
910	chr9	3033679	.	A	T,G	.	.	INFO=TMP;ANN=G|downstream_gene_variant|MODIFIER|Mir101c|Mir101c|transcript|NR_039546.1|pseudogene||n.*4990T>C|||||4990|,T|downstream_gene_variant|MODIFIER|Mir101c|Mir101c|transcript|NR_039546.1|pseudogene||n.*4990T>A|||||4990|,G|intergenic_region|MODIFIER|CHR_START-Mir101c|CHR_START-Mir101c|intergenic_region|CHR_START-Mir101c|||n.3033679A>G||||||,T|intergenic_region|MODIFIER|CHR_START-Mir101c|CHR…	REFCT:ALTCT:TTCT:ALTRT	NA:0:NA:0	28:4:32:0.125	Mir101c	downstream_gene_variant	MODIFIER
911	chr9	3033922	.	A	T,G	.	.	INFO=TMP;ANN=G|downstream_gene_variant|MODIFIER|Mir101c|Mir101c|transcript|NR_039546.1|pseudogene||n.*4747T>C|||||4747|,T|downstream_gene_variant|MODIFIER|Mir101c|Mir101c|transcript|NR_039546.1|pseudogene||n.*4747T>A|||||4747|,G|intergenic_region|MODIFIER|CHR_START-Mir101c|CHR_START-Mir101c|intergenic_region|CHR_START-Mir101c|||n.3033922A>G||||||,T|intergenic_region|MODIFIER|CHR_START-Mir101c|CHR…	REFCT:ALTCT:TTCT:ALTRT	105:1:106:0.00943396226415094	116:17:133:0.12781954887218	Mir101c	downstream_gene_variant	MODIFIER
912	chr9	3034257	rs1133806470	T	C	.	.	INFO=TMP;ANN=C|downstream_gene_variant|MODIFIER|Mir101c|Mir101c|transcript|NR_039546.1|pseudogene||n.*4412A>G|||||4412|,C|intergenic_region|MODIFIER|CHR_START-Mir101c|CHR_START-Mir101c|intergenic_region|CHR_START-Mir101c|||n.3034257T>C||||||;RSPOS=3034257;SAO=0;VC=snp;VP=050000000005000000000100;dbSNPBuildID=150	REFCT:ALTCT:TTCT:ALTRT	NA:0:NA:0	4:6:10:0.6	Mir101c	downstream_gene_variant	MODIFIER
913	chr9	3034407	.	C	T,G	.	.	INFO=TMP;ANN=G|downstream_gene_variant|MODIFIER|Mir101c|Mir101c|transcript|NR_039546.1|pseudogene||n.*4262G>C|||||4262|,T|downstream_gene_variant|MODIFIER|Mir101c|Mir101c|transcript|NR_039546.1|pseudogene||n.*4262G>A|||||4262|,G|intergenic_region|MODIFIER|CHR_START-Mir101c|CHR_START-Mir101c|intergenic_region|CHR_START-Mir101c|||n.3034407C>G||||||,T|intergenic_region|MODIFIER|CHR_START-Mir101c|CHR…	REFCT:ALTCT:TTCT:ALTRT	41:1:42:0.0238095238095238	42:5:47:0.106382978723404	Mir101c	downstream_gene_variant	MODIFIER
914	chr9	3034442	.	C	T,G	.	.	INFO=TMP;ANN=G|downstream_gene_variant|MODIFIER|Mir101c|Mir101c|transcript|NR_039546.1|pseudogene||n.*4227G>C|||||4227|,T|downstream_gene_variant|MODIFIER|Mir101c|Mir101c|transcript|NR_039546.1|pseudogene||n.*4227G>A|||||4227|,G|intergenic_region|MODIFIER|CHR_START-Mir101c|CHR_START-Mir101c|intergenic_region|CHR_START-Mir101c|||n.3034442C>G||||||,T|intergenic_region|MODIFIER|CHR_START-Mir101c|CHR…	REFCT:ALTCT:TTCT:ALTRT	53:2:55:0.0363636363636364	50:6:56:0.107142857142857	Mir101c	downstream_gene_variant	MODIFIER
915	chr9	3034547	.	C	T,A	.	.	INFO=TMP;ANN=A|downstream_gene_variant|MODIFIER|Mir101c|Mir101c|transcript|NR_039546.1|pseudogene||n.*4122G>T|||||4122|,T|downstream_gene_variant|MODIFIER|Mir101c|Mir101c|transcript|NR_039546.1|pseudogene||n.*4122G>A|||||4122|,A|intergenic_region|MODIFIER|CHR_START-Mir101c|CHR_START-Mir101c|intergenic_region|CHR_START-Mir101c|||n.3034547C>A||||||,T|intergenic_region|MODIFIER|CHR_START-Mir101c|CHR…	REFCT:ALTCT:TTCT:ALTRT	24:1:25:0.04	29:4:33:0.121212121212121	Mir101c	downstream_gene_variant	MODIFIER
916	chr9	3035336	.	C	T	.	.	INFO=TMP;ANN=T|downstream_gene_variant|MODIFIER|Mir101c|Mir101c|transcript|NR_039546.1|pseudogene||n.*3333G>A|||||3333|,T|intergenic_region|MODIFIER|CHR_START-Mir101c|CHR_START-Mir101c|intergenic_region|CHR_START-Mir101c|||n.3035336C>T||||||	REFCT:ALTCT:TTCT:ALTRT	NA:0:NA:0	13:4:17:0.235294117647059	Mir101c	downstream_gene_variant	MODIFIER
917	chr9	3035407	.	G	T,C,A	.	.	INFO=TMP;ANN=A|downstream_gene_variant|MODIFIER|Mir101c|Mir101c|transcript|NR_039546.1|pseudogene||n.*3262C>T|||||3262|,C|downstream_gene_variant|MODIFIER|Mir101c|Mir101c|transcript|NR_039546.1|pseudogene||n.*3262C>G|||||3262|,T|downstream_gene_variant|MODIFIER|Mir101c|Mir101c|transcript|NR_039546.1|pseudogene||n.*3262C>A|||||3262|,A|intergenic_region|MODIFIER|CHR_START-Mir101c|CHR_START-Mir101c|…	REFCT:ALTCT:TTCT:ALTRT	47:1:48:0.0208333333333333	63:7:70:0.1	Mir101c	downstream_gene_variant	MODIFIER
918	chr9	3036021	.	C	A,T	.	.	INFO=TMP;ANN=A|downstream_gene_variant|MODIFIER|Mir101c|Mir101c|transcript|NR_039546.1|pseudogene||n.*2648G>T|||||2648|,T|downstream_gene_variant|MODIFIER|Mir101c|Mir101c|transcript|NR_039546.1|pseudogene||n.*2648G>A|||||2648|,A|intergenic_region|MODIFIER|CHR_START-Mir101c|CHR_START-Mir101c|intergenic_region|CHR_START-Mir101c|||n.3036021C>A||||||,T|intergenic_region|MODIFIER|CHR_START-Mir101c|CHR…	REFCT:ALTCT:TTCT:ALTRT	26:1:27:0.037037037037037	30:6:36:0.166666666666667	Mir101c	downstream_gene_variant	MODIFIER
919	chr9	3036022	.	C	T,A	.	.	INFO=TMP;ANN=A|downstream_gene_variant|MODIFIER|Mir101c|Mir101c|transcript|NR_039546.1|pseudogene||n.*2647G>T|||||2647|,T|downstream_gene_variant|MODIFIER|Mir101c|Mir101c|transcript|NR_039546.1|pseudogene||n.*2647G>A|||||2647|,A|intergenic_region|MODIFIER|CHR_START-Mir101c|CHR_START-Mir101c|intergenic_region|CHR_START-Mir101c|||n.3036022C>A||||||,T|intergenic_region|MODIFIER|CHR_START-Mir101c|CHR…	REFCT:ALTCT:TTCT:ALTRT	26:1:27:0.037037037037037	31:5:36:0.138888888888889	Mir101c	downstream_gene_variant	MODIFIER
920	chr9	3036271	.	C	G,T	.	.	INFO=TMP;ANN=G|downstream_gene_variant|MODIFIER|Mir101c|Mir101c|transcript|NR_039546.1|pseudogene||n.*2398G>C|||||2398|,T|downstream_gene_variant|MODIFIER|Mir101c|Mir101c|transcript|NR_039546.1|pseudogene||n.*2398G>A|||||2398|,G|intergenic_region|MODIFIER|CHR_START-Mir101c|CHR_START-Mir101c|intergenic_region|CHR_START-Mir101c|||n.3036271C>G||||||,T|intergenic_region|MODIFIER|CHR_START-Mir101c|CHR…	REFCT:ALTCT:TTCT:ALTRT	NA:0:NA:0	15:6:21:0.285714285714286	Mir101c	downstream_gene_variant	MODIFIER
921	chr9	3036287	.	C	A,T	.	.	INFO=TMP;ANN=A|downstream_gene_variant|MODIFIER|Mir101c|Mir101c|transcript|NR_039546.1|pseudogene||n.*2382G>T|||||2382|,T|downstream_gene_variant|MODIFIER|Mir101c|Mir101c|transcript|NR_039546.1|pseudogene||n.*2382G>A|||||2382|,A|intergenic_region|MODIFIER|CHR_START-Mir101c|CHR_START-Mir101c|intergenic_region|CHR_START-Mir101c|||n.3036287C>A||||||,T|intergenic_region|MODIFIER|CHR_START-Mir101c|CHR…	REFCT:ALTCT:TTCT:ALTRT	NA:0:NA:0	17:4:21:0.19047619047619	Mir101c	downstream_gene_variant	MODIFIER
922	chr9	3036302	.	C	A	.	.	INFO=TMP;ANN=A|downstream_gene_variant|MODIFIER|Mir101c|Mir101c|transcript|NR_039546.1|pseudogene||n.*2367G>T|||||2367|,A|intergenic_region|MODIFIER|CHR_START-Mir101c|CHR_START-Mir101c|intergenic_region|CHR_START-Mir101c|||n.3036302C>A||||||	REFCT:ALTCT:TTCT:ALTRT	NA:0:NA:0	15:4:19:0.210526315789474	Mir101c	downstream_gene_variant	MODIFIER
923	chr9	3037100	rs217447675	A	T	.	.	INFO=TMP;ANN=T|downstream_gene_variant|MODIFIER|Mir101c|Mir101c|transcript|NR_039546.1|pseudogene||n.*1569T>A|||||1569|,T|intergenic_region|MODIFIER|CHR_START-Mir101c|CHR_START-Mir101c|intergenic_region|CHR_START-Mir101c|||n.3037100A>T||||||;RSPOS=3037100;SAO=0;VC=snp;VP=050000000005000000000100;dbSNPBuildID=137	REFCT:ALTCT:TTCT:ALTRT	NA:0:NA:0	3:7:10:0.7	Mir101c	downstream_gene_variant	MODIFIER
924	chr9	3037125	.	T	C,A	.	.	INFO=TMP;ANN=A|downstream_gene_variant|MODIFIER|Mir101c|Mir101c|transcript|NR_039546.1|pseudogene||n.*1544A>T|||||1544|,C|downstream_gene_variant|MODIFIER|Mir101c|Mir101c|transcript|NR_039546.1|pseudogene||n.*1544A>G|||||1544|,A|intergenic_region|MODIFIER|CHR_START-Mir101c|CHR_START-Mir101c|intergenic_region|CHR_START-Mir101c|||n.3037125T>A||||||,C|intergenic_region|MODIFIER|CHR_START-Mir101c|CHR…	REFCT:ALTCT:TTCT:ALTRT	NA:0:NA:0	6:6:12:0.5	Mir101c	downstream_gene_variant	MODIFIER
925	chr9	3037216	.	C	A,T	.	.	INFO=TMP;ANN=A|downstream_gene_variant|MODIFIER|Mir101c|Mir101c|transcript|NR_039546.1|pseudogene||n.*1453G>T|||||1453|,T|downstream_gene_variant|MODIFIER|Mir101c|Mir101c|transcript|NR_039546.1|pseudogene||n.*1453G>A|||||1453|,A|intergenic_region|MODIFIER|CHR_START-Mir101c|CHR_START-Mir101c|intergenic_region|CHR_START-Mir101c|||n.3037216C>A||||||,T|intergenic_region|MODIFIER|CHR_START-Mir101c|CHR…	REFCT:ALTCT:TTCT:ALTRT	NA:0:NA:0	32:4:36:0.111111111111111	Mir101c	downstream_gene_variant	MODIFIER
926	chr9	3037245	.	G	A	.	.	INFO=TMP;ANN=A|downstream_gene_variant|MODIFIER|Mir101c|Mir101c|transcript|NR_039546.1|pseudogene||n.*1424C>T|||||1424|,A|intergenic_region|MODIFIER|CHR_START-Mir101c|CHR_START-Mir101c|intergenic_region|CHR_START-Mir101c|||n.3037245G>A||||||	REFCT:ALTCT:TTCT:ALTRT	NA:0:NA:0	27:4:31:0.129032258064516	Mir101c	downstream_gene_variant	MODIFIER
927	chr9	3037846	.	T	C,A	.	.	INFO=TMP;ANN=A|downstream_gene_variant|MODIFIER|Mir101c|Mir101c|transcript|NR_039546.1|pseudogene||n.*823A>T|||||823|,C|downstream_gene_variant|MODIFIER|Mir101c|Mir101c|transcript|NR_039546.1|pseudogene||n.*823A>G|||||823|,A|intergenic_region|MODIFIER|CHR_START-Mir101c|CHR_START-Mir101c|intergenic_region|CHR_START-Mir101c|||n.3037846T>A||||||,C|intergenic_region|MODIFIER|CHR_START-Mir101c|CHR_STA…	REFCT:ALTCT:TTCT:ALTRT	46:2:48:0.0416666666666667	44:8:52:0.153846153846154	Mir101c	downstream_gene_variant	MODIFIER
928	chr9	3038140	.	C	T,A	.	.	INFO=TMP;ANN=A|downstream_gene_variant|MODIFIER|Mir101c|Mir101c|transcript|NR_039546.1|pseudogene||n.*529G>T|||||529|,T|downstream_gene_variant|MODIFIER|Mir101c|Mir101c|transcript|NR_039546.1|pseudogene||n.*529G>A|||||529|,A|intergenic_region|MODIFIER|CHR_START-Mir101c|CHR_START-Mir101c|intergenic_region|CHR_START-Mir101c|||n.3038140C>A||||||,T|intergenic_region|MODIFIER|CHR_START-Mir101c|CHR_STA…	REFCT:ALTCT:TTCT:ALTRT	86:2:88:0.0227272727272727	90:13:103:0.12621359223301	Mir101c	downstream_gene_variant	MODIFIER
929	chr9	3038201	.	C	T,A	.	.	INFO=TMP;ANN=A|downstream_gene_variant|MODIFIER|Mir101c|Mir101c|transcript|NR_039546.1|pseudogene||n.*468G>T|||||468|,T|downstream_gene_variant|MODIFIER|Mir101c|Mir101c|transcript|NR_039546.1|pseudogene||n.*468G>A|||||468|,A|intergenic_region|MODIFIER|CHR_START-Mir101c|CHR_START-Mir101c|intergenic_region|CHR_START-Mir101c|||n.3038201C>A||||||,T|intergenic_region|MODIFIER|CHR_START-Mir101c|CHR_STA…	REFCT:ALTCT:TTCT:ALTRT	70:3:73:0.0410958904109589	75:9:84:0.107142857142857	Mir101c	downstream_gene_variant	MODIFIER
930	chr9	3038266	.	C	T,A	.	.	INFO=TMP;ANN=A|downstream_gene_variant|MODIFIER|Mir101c|Mir101c|transcript|NR_039546.1|pseudogene||n.*403G>T|||||403|,T|downstream_gene_variant|MODIFIER|Mir101c|Mir101c|transcript|NR_039546.1|pseudogene||n.*403G>A|||||403|,A|intergenic_region|MODIFIER|CHR_START-Mir101c|CHR_START-Mir101c|intergenic_region|CHR_START-Mir101c|||n.3038266C>A||||||,T|intergenic_region|MODIFIER|CHR_START-Mir101c|CHR_STA…	REFCT:ALTCT:TTCT:ALTRT	38:1:39:0.0256410256410256	35:4:39:0.102564102564103	Mir101c	downstream_gene_variant	MODIFIER
931	chr9	3038283	.	G	T,A	.	.	INFO=TMP;ANN=A|downstream_gene_variant|MODIFIER|Mir101c|Mir101c|transcript|NR_039546.1|pseudogene||n.*386C>T|||||386|,T|downstream_gene_variant|MODIFIER|Mir101c|Mir101c|transcript|NR_039546.1|pseudogene||n.*386C>A|||||386|,A|intergenic_region|MODIFIER|CHR_START-Mir101c|CHR_START-Mir101c|intergenic_region|CHR_START-Mir101c|||n.3038283G>A||||||,T|intergenic_region|MODIFIER|CHR_START-Mir101c|CHR_STA…	REFCT:ALTCT:TTCT:ALTRT	NA:0:NA:0	19:4:23:0.173913043478261	Mir101c	downstream_gene_variant	MODIFIER
932	chr9	7282193	.	T	G,A	.	.	INFO=TMP;ANN=A|3_prime_UTR_variant|MODIFIER|Mmp13|Mmp13|transcript|NM_008607.2|protein_coding|10/10|c.*75T>A|||||75|,G|3_prime_UTR_variant|MODIFIER|Mmp13|Mmp13|transcript|NM_008607.2|protein_coding|10/10|c.*75T>G|||||75|	REFCT:ALTCT:TTCT:ALTRT	NA:0:NA:0	29:4:33:0.121212121212121	Mmp13	3_prime_UTR_variant	MODIFIER
933	chr9	37541394	.	A	G	.	.	INFO=TMP;ANN=G|synonymous_variant|LOW|Vsig2|Vsig2|transcript|NM_020518.2|protein_coding|4/7|c.498A>G|p.Gly166Gly|618/1170|498/987|166/328||,G|downstream_gene_variant|MODIFIER|Esam|Esam|transcript|NM_027102.3|protein_coding||c.*3612A>G|||||3075|,G|downstream_gene_variant|MODIFIER|Nrgn|Nrgn|transcript|NM_022029.2|protein_coding||c.*4559T>C|||||3099|,G|downstream_gene_variant|MODIFIER|Esam|Esam|tran…	REFCT:ALTCT:TTCT:ALTRT	NA:0:NA:0	25:4:29:0.137931034482759	Esam	downstream_gene_variant	MODIFIER
934	chr9	40781073	.	A	C	.	.	INFO=TMP;ANN=C|intron_variant|MODIFIER|Clmp|Clmp|transcript|NM_133733.4|protein_coding|5/6|c.677-40A>C||||||	REFCT:ALTCT:TTCT:ALTRT	NA:0:NA:0	16:13:29:0.448275862068966	Clmp	intron_variant	MODIFIER
935	chr9	45118162	.	C	G	.	.	INFO=TMP;ANN=G|intron_variant|MODIFIER|Gm10684|Gm10684|transcript|NR_033547.1|pseudogene|1/2|n.829-7403G>C||||||,G|intron_variant|MODIFIER|Scn2b|Scn2b|transcript|NM_001014761.2|protein_coding|1/3|c.70+69C>G||||||	REFCT:ALTCT:TTCT:ALTRT	27:1:28:0.0357142857142857	19:4:23:0.173913043478261	Gm10684	intron_variant	MODIFIER
936	chr9	45931660	.	A	T	.	.	INFO=TMP;ANN=T|synonymous_variant|LOW|Tagln|Tagln|transcript|NM_011526.5|protein_coding|2/5|c.102T>A|p.Ile34Ile|339/1586|102/606|34/201||,T|downstream_gene_variant|MODIFIER|Pcsk7|Pcsk7|transcript|NM_001281934.1|protein_coding||c.*2832A>T|||||1938|,T|downstream_gene_variant|MODIFIER|Pcsk7|Pcsk7|transcript|NM_008794.2|protein_coding||c.*2832A>T|||||1938|,T|downstream_gene_variant|MODIFIER|Pcsk7|Pcs…	REFCT:ALTCT:TTCT:ALTRT	NA:0:NA:0	12:11:23:0.478260869565217	Pcsk7	downstream_gene_variant	MODIFIER
937	chr9	56123373	.	T	G	.	.	INFO=TMP;ANN=G|intron_variant|MODIFIER|Pstpip1|Pstpip1|transcript|NM_011193.2|protein_coding|7/14|c.516+13T>G||||||	REFCT:ALTCT:TTCT:ALTRT	NA:0:NA:0	30:5:35:0.142857142857143	Pstpip1	intron_variant	MODIFIER
938	chr9	56123381	.	A	G	.	.	INFO=TMP;ANN=G|intron_variant|MODIFIER|Pstpip1|Pstpip1|transcript|NM_011193.2|protein_coding|7/14|c.516+21A>G||||||	REFCT:ALTCT:TTCT:ALTRT	NA:0:NA:0	26:4:30:0.133333333333333	Pstpip1	intron_variant	MODIFIER
939	chr9	64007476	.	A	C	.	.	INFO=TMP;ANN=C|intron_variant|MODIFIER|Smad6|Smad6|transcript|NM_008542.3|protein_coding|3/3|c.955+55T>G||||||	REFCT:ALTCT:TTCT:ALTRT	NA:0:NA:0	21:4:25:0.16	Smad6	intron_variant	MODIFIER
940	chr9	65507930	.	C	G,A	.	.	INFO=TMP;ANN=A|intergenic_region|MODIFIER|Spg21-Plekho2|Spg21-Plekho2|intergenic_region|Spg21-Plekho2|||n.65507930C>A||||||,G|intergenic_region|MODIFIER|Spg21-Plekho2|Spg21-Plekho2|intergenic_region|Spg21-Plekho2|||n.65507930C>G||||||	REFCT:ALTCT:TTCT:ALTRT	NA:0:NA:0	9:4:13:0.307692307692308	Spg21-Plekho2	intergenic_region	MODIFIER
941	chr9	69290094	.	C	G	.	.	INFO=TMP;ANN=G|intron_variant|MODIFIER|Rora|Rora|transcript|NM_013646.2|protein_coding|2/10|c.197-58038C>G||||||,G|intron_variant|MODIFIER|Rora|Rora.2|transcript|NM_001289916.1|protein_coding|1/9|c.28+46C>G||||||	REFCT:ALTCT:TTCT:ALTRT	NA:0:NA:0	29:5:34:0.147058823529412	Rora	intron_variant	MODIFIER
943	chr9	99640027	.	G	T	.	.	INFO=TMP;ANN=T|intron_variant|MODIFIER|Dzip1l|Dzip1l|transcript|NM_028258.4|protein_coding|3/15|c.586+129G>T||||||,T|intron_variant|MODIFIER|Dzip1l|Dzip1l|transcript|NM_001311142.1|protein_coding|3/15|c.586+129G>T||||||	REFCT:ALTCT:TTCT:ALTRT	NA:0:NA:0	14:11:25:0.44	Dzip1l	intron_variant	MODIFIER
944	chr9	103354890	rs1132380469	A	G	.	.	INFO=TMP;ANN=G|3_prime_UTR_variant|MODIFIER|Cdv3|Cdv3|transcript|NM_175833.2|protein_coding|5/5|c.*273T>C|||||273|,G|3_prime_UTR_variant|MODIFIER|Cdv3|Cdv3|transcript|NM_001134427.1|protein_coding|5/5|c.*1124T>C|||||1124|,G|3_prime_UTR_variant|MODIFIER|Cdv3|Cdv3|transcript|NM_001134426.1|protein_coding|5/5|c.*1124T>C|||||1124|,G|3_prime_UTR_variant|MODIFIER|Cdv3|Cdv3|transcript|NM_175565.3|protei…	REFCT:ALTCT:TTCT:ALTRT	NA:0:NA:0	6:4:10:0.4	Cdv3	3_prime_UTR_variant	MODIFIER
945	chr9	103354910	rs1131945212	T	C	.	.	INFO=TMP;ANN=C|3_prime_UTR_variant|MODIFIER|Cdv3|Cdv3|transcript|NM_175833.2|protein_coding|5/5|c.*253A>G|||||253|,C|3_prime_UTR_variant|MODIFIER|Cdv3|Cdv3|transcript|NM_001134427.1|protein_coding|5/5|c.*1104A>G|||||1104|,C|3_prime_UTR_variant|MODIFIER|Cdv3|Cdv3|transcript|NM_001134426.1|protein_coding|5/5|c.*1104A>G|||||1104|,C|3_prime_UTR_variant|MODIFIER|Cdv3|Cdv3|transcript|NM_175565.3|protei…	REFCT:ALTCT:TTCT:ALTRT	NA:0:NA:0	8:5:13:0.384615384615385	Cdv3	3_prime_UTR_variant	MODIFIER
946	chr9	103354961	rs1134692996	T	C	.	.	INFO=TMP;ANN=C|3_prime_UTR_variant|MODIFIER|Cdv3|Cdv3|transcript|NM_175833.2|protein_coding|5/5|c.*202A>G|||||202|,C|3_prime_UTR_variant|MODIFIER|Cdv3|Cdv3|transcript|NM_001134427.1|protein_coding|5/5|c.*1053A>G|||||1053|,C|3_prime_UTR_variant|MODIFIER|Cdv3|Cdv3|transcript|NM_001134426.1|protein_coding|5/5|c.*1053A>G|||||1053|,C|3_prime_UTR_variant|MODIFIER|Cdv3|Cdv3|transcript|NM_175565.3|protei…	REFCT:ALTCT:TTCT:ALTRT	NA:0:NA:0	12:6:18:0.333333333333333	Cdv3	3_prime_UTR_variant	MODIFIER
949	chr9	119958870	.	A	C	.	.	INFO=TMP;ANN=C|intron_variant|MODIFIER|Ttc21a|Ttc21a|transcript|NM_028735.3|protein_coding|18/28|c.2458+45A>C||||||	REFCT:ALTCT:TTCT:ALTRT	NA:0:NA:0	14:4:18:0.222222222222222	Ttc21a	intron_variant	MODIFIER
950	chr9	124256693	.	G	T	.	.	INFO=TMP;ANN=T|intergenic_region|MODIFIER|Ccr5-2010315B03Rik|Ccr5-2010315B03Rik|intergenic_region|Ccr5-2010315B03Rik|||n.124256693G>T||||||	REFCT:ALTCT:TTCT:ALTRT	NA:0:NA:0	14:5:19:0.263157894736842	Ccr5-2010315B03Rik	intergenic_region	MODIFIER
951	chr9	124256714	.	T	G	.	.	INFO=TMP;ANN=G|intergenic_region|MODIFIER|Ccr5-2010315B03Rik|Ccr5-2010315B03Rik|intergenic_region|Ccr5-2010315B03Rik|||n.124256714T>G||||||	REFCT:ALTCT:TTCT:ALTRT	NA:0:NA:0	17:4:21:0.19047619047619	Ccr5-2010315B03Rik	intergenic_region	MODIFIER
952	chr9	124256739	.	G	C,A	.	.	INFO=TMP;ANN=A|intergenic_region|MODIFIER|Ccr5-2010315B03Rik|Ccr5-2010315B03Rik|intergenic_region|Ccr5-2010315B03Rik|||n.124256739G>A||||||,C|intergenic_region|MODIFIER|Ccr5-2010315B03Rik|Ccr5-2010315B03Rik|intergenic_region|Ccr5-2010315B03Rik|||n.124256739G>C||||||	REFCT:ALTCT:TTCT:ALTRT	19:1:20:0.05	24:4:28:0.142857142857143	Ccr5-2010315B03Rik	intergenic_region	MODIFIER
953	chr9	124257402	.	T	G	.	.	INFO=TMP;ANN=G|intergenic_region|MODIFIER|Ccr5-2010315B03Rik|Ccr5-2010315B03Rik|intergenic_region|Ccr5-2010315B03Rik|||n.124257402T>G||||||	REFCT:ALTCT:TTCT:ALTRT	NA:0:NA:0	11:4:15:0.266666666666667	Ccr5-2010315B03Rik	intergenic_region	MODIFIER
954	chr9	124257404	.	C	T	.	.	INFO=TMP;ANN=T|intergenic_region|MODIFIER|Ccr5-2010315B03Rik|Ccr5-2010315B03Rik|intergenic_region|Ccr5-2010315B03Rik|||n.124257404C>T||||||	REFCT:ALTCT:TTCT:ALTRT	NA:0:NA:0	11:4:15:0.266666666666667	Ccr5-2010315B03Rik	intergenic_region	MODIFIER
955	chr9	124257416	.	A	G,C	.	.	INFO=TMP;ANN=C|intergenic_region|MODIFIER|Ccr5-2010315B03Rik|Ccr5-2010315B03Rik|intergenic_region|Ccr5-2010315B03Rik|||n.124257416A>C||||||,G|intergenic_region|MODIFIER|Ccr5-2010315B03Rik|Ccr5-2010315B03Rik|intergenic_region|Ccr5-2010315B03Rik|||n.124257416A>G||||||	REFCT:ALTCT:TTCT:ALTRT	NA:0:NA:0	10:5:15:0.333333333333333	Ccr5-2010315B03Rik	intergenic_region	MODIFIER
956	chr9	124257422	rs585081046	A	T	.	.	INFO=TMP;ANN=T|intergenic_region|MODIFIER|Ccr5-2010315B03Rik|Ccr5-2010315B03Rik|intergenic_region|Ccr5-2010315B03Rik|||n.124257422A>T||||||;RSPOS=124257422;SAO=0;VC=snp;VP=050000000005000000000100;dbSNPBuildID=142	REFCT:ALTCT:TTCT:ALTRT	NA:0:NA:0	11:4:15:0.266666666666667	Ccr5-2010315B03Rik	intergenic_region	MODIFIER
957	chr9	124257458	rs581321671	A	G	.	.	INFO=TMP;ANN=G|intergenic_region|MODIFIER|Ccr5-2010315B03Rik|Ccr5-2010315B03Rik|intergenic_region|Ccr5-2010315B03Rik|||n.124257458A>G||||||;RSPOS=124257458;SAO=0;VC=snp;VP=050000000005000000000100;dbSNPBuildID=142	REFCT:ALTCT:TTCT:ALTRT	NA:0:NA:0	0:10:10:1	Ccr5-2010315B03Rik	intergenic_region	MODIFIER
958	chr9	124257474	rs584926175	A	G	.	.	INFO=TMP;ANN=G|intergenic_region|MODIFIER|Ccr5-2010315B03Rik|Ccr5-2010315B03Rik|intergenic_region|Ccr5-2010315B03Rik|||n.124257474A>G||||||;RSPOS=124257474;SAO=0;VC=snp;VP=050000000005000000000100;dbSNPBuildID=142	REFCT:ALTCT:TTCT:ALTRT	NA:0:NA:0	0:10:10:1	Ccr5-2010315B03Rik	intergenic_region	MODIFIER
959	chr9	124257479	rs578557068	C	A	.	.	INFO=TMP;ANN=A|intergenic_region|MODIFIER|Ccr5-2010315B03Rik|Ccr5-2010315B03Rik|intergenic_region|Ccr5-2010315B03Rik|||n.124257479C>A||||||;RSPOS=124257479;SAO=0;VC=snp;VP=050000000005000000000100;dbSNPBuildID=142	REFCT:ALTCT:TTCT:ALTRT	NA:0:NA:0	4:7:11:0.636363636363636	Ccr5-2010315B03Rik	intergenic_region	MODIFIER
960	chr9	124257692	.	G	T	.	.	INFO=TMP;ANN=T|intergenic_region|MODIFIER|Ccr5-2010315B03Rik|Ccr5-2010315B03Rik|intergenic_region|Ccr5-2010315B03Rik|||n.124257692G>T||||||	REFCT:ALTCT:TTCT:ALTRT	NA:0:NA:0	8:6:14:0.428571428571429	Ccr5-2010315B03Rik	intergenic_region	MODIFIER
961	chr9	124257745	.	C	G	.	.	INFO=TMP;ANN=G|intergenic_region|MODIFIER|Ccr5-2010315B03Rik|Ccr5-2010315B03Rik|intergenic_region|Ccr5-2010315B03Rik|||n.124257745C>G||||||	REFCT:ALTCT:TTCT:ALTRT	NA:0:NA:0	7:4:11:0.363636363636364	Ccr5-2010315B03Rik	intergenic_region	MODIFIER
962	chr9	124268618	.	G	A	.	.	INFO=TMP;ANN=A|intergenic_region|MODIFIER|Ccr5-2010315B03Rik|Ccr5-2010315B03Rik|intergenic_region|Ccr5-2010315B03Rik|||n.124268618G>A||||||	REFCT:ALTCT:TTCT:ALTRT	NA:0:NA:0	7:4:11:0.363636363636364	Ccr5-2010315B03Rik	intergenic_region	MODIFIER
963	chrM	12128	.	T	C,A,G	.	.	INFO=TMP;ANN=A|intergenic_region|MODIFIER|||||||||||||,C|intergenic_region|MODIFIER|||||||||||||,G|intergenic_region|MODIFIER|||||||||||||	REFCT:ALTCT:TTCT:ALTRT	22350:955:23305:0.0409783308302939	15056:14568:29624:0.49176343505266		intergenic_region	MODIFIER
964	chrX	3277834	.	G	C	.	.	INFO=TMP;ANN=C|intergenic_region|MODIFIER|Gm21950-Gm14345|Gm21950-Gm14345|intergenic_region|Gm21950-Gm14345|||n.3277834G>C||||||	REFCT:ALTCT:TTCT:ALTRT	48:1:49:0.0204081632653061	35:7:42:0.166666666666667	Gm21950-Gm14345	intergenic_region	MODIFIER
965	chrX	3327951	.	C	A	.	.	INFO=TMP;ANN=A|intergenic_region|MODIFIER|Gm21950-Gm14345|Gm21950-Gm14345|intergenic_region|Gm21950-Gm14345|||n.3327951C>A||||||	REFCT:ALTCT:TTCT:ALTRT	99:2:101:0.0198019801980198	64:8:72:0.111111111111111	Gm21950-Gm14345	intergenic_region	MODIFIER
966	chrX	3785373	rs586795843	T	G	.	.	INFO=TMP;ANN=G|intergenic_region|MODIFIER|Gm14345-Gm21637|Gm14345.3-Gm21637|intergenic_region|Gm14345.3-Gm21637|||n.3785373T>G||||||;RSPOS=3785373;SAO=0;VC=snp;VP=050000000005000000000100;dbSNPBuildID=142	REFCT:ALTCT:TTCT:ALTRT	NA:0:NA:0	22:4:26:0.153846153846154	Gm14345-Gm21637	intergenic_region	MODIFIER
967	chrX	4341014	.	T	C	.	.	INFO=TMP;ANN=C|intergenic_region|MODIFIER|Gm10921-Gm10922|Gm10921-Gm10922|intergenic_region|Gm10921-Gm10922|||n.4341014T>C||||||	REFCT:ALTCT:TTCT:ALTRT	NA:0:NA:0	26:7:33:0.212121212121212	Gm10921-Gm10922	intergenic_region	MODIFIER
968	chrX	5339418	.	A	G	.	.	INFO=TMP;ANN=G|intergenic_region|MODIFIER|Gm3763-Mycs|Gm3763-Mycs|intergenic_region|Gm3763-Mycs|||n.5339418A>G||||||	REFCT:ALTCT:TTCT:ALTRT	NA:0:NA:0	16:4:20:0.2	Gm3763-Mycs	intergenic_region	MODIFIER
969	chrX	5339419	.	G	A	.	.	INFO=TMP;ANN=A|intergenic_region|MODIFIER|Gm3763-Mycs|Gm3763-Mycs|intergenic_region|Gm3763-Mycs|||n.5339419G>A||||||	REFCT:ALTCT:TTCT:ALTRT	30:1:31:0.032258064516129	16:4:20:0.2	Gm3763-Mycs	intergenic_region	MODIFIER
970	chrX	8143276	.	T	C	.	.	INFO=TMP;ANN=C|missense_variant|MODERATE|Rbm3|Rbm3|transcript|NM_001166409.2|protein_coding|6/7|c.461A>G|p.Asn154Ser|719/1348|461/465|154/154||,C|missense_variant|MODERATE|Rbm3|Rbm3|transcript|NM_016809.6|protein_coding|6/7|c.461A>G|p.Asn154Ser|719/2978|461/465|154/154||,C|missense_variant|MODERATE|Rbm3|Rbm3|transcript|NM_001166410.2|protein_coding|6/7|c.458A>G|p.Asn153Ser|716/1341|458/462|153/15…	REFCT:ALTCT:TTCT:ALTRT	NA:0:NA:0	28:29:57:0.508771929824561	Rbm3os	upstream_gene_variant	MODIFIER
971	chrX	24963762	.	G	T	.	.	INFO=TMP;ANN=T|intron_variant|MODIFIER|Gm10230|Gm10230.5|transcript|NM_001099347.2.5|protein_coding|3/8|c.164+218C>A||||||,T|intron_variant|MODIFIER|Gm14632|Gm14632|transcript|NM_001100610.2|protein_coding|3/8|c.164+218C>A||||||,T|intron_variant|MODIFIER|Gm14819|Gm14819|transcript|NM_001110250.2|protein_coding|3/8|c.164+218C>A||||||,T|intron_variant|MODIFIER|Gm10486|Gm10486.2|transcript|NM_001109…	REFCT:ALTCT:TTCT:ALTRT	23:1:24:0.0416666666666667	27:5:32:0.15625	Gm10230	intron_variant	MODIFIER
972	chrX	25370136	.	G	A	.	.	INFO=TMP;ANN=A|intergenic_region|MODIFIER|Gm5169-Gm1993|Gm5169-Gm1993|intergenic_region|Gm5169-Gm1993|||n.25370136G>A||||||	REFCT:ALTCT:TTCT:ALTRT	NA:0:NA:0	54:13:67:0.194029850746269	Gm5169-Gm1993	intergenic_region	MODIFIER
973	chrX	27598061	.	G	T	.	.	INFO=TMP;ANN=T|intron_variant|MODIFIER|Gm10230|Gm10230.7|transcript|NM_001099347.2.7|protein_coding|2/8|c.97+218C>A||||||,T|intron_variant|MODIFIER|Gm14632|Gm14632.3|transcript|NM_001100610.2.3|protein_coding|2/8|c.97+218C>A||||||,T|intron_variant|MODIFIER|Gm14819|Gm14819.3|transcript|NM_001110250.2.3|protein_coding|2/8|c.97+218C>A||||||,T|intron_variant|MODIFIER|Gm10486|Gm10486.4|transcript|NM_0…	REFCT:ALTCT:TTCT:ALTRT	NA:0:NA:0	26:4:30:0.133333333333333	Gm10230	intron_variant	MODIFIER
974	chrX	28453088	.	C	A	.	.	INFO=TMP;ANN=A|intergenic_region|MODIFIER|Gm10486-Gm10230|Gm10486.6-Gm10230.10|intergenic_region|Gm10486.6-Gm10230.10|||n.28453088C>A||||||	REFCT:ALTCT:TTCT:ALTRT	NA:0:NA:0	25:4:29:0.137931034482759	Gm10486-Gm10230	intergenic_region	MODIFIER
975	chrX	29564093	.	G	A	.	.	INFO=TMP;ANN=A|intergenic_region|MODIFIER|Gm10486-Gm10096|Gm10486.7-Gm10096.4|intergenic_region|Gm10486.7-Gm10096.4|||n.29564093G>A||||||	REFCT:ALTCT:TTCT:ALTRT	38:1:39:0.0256410256410256	27:4:31:0.129032258064516	Gm10486-Gm10096	intergenic_region	MODIFIER
976	chrX	29793190	.	A	C,T	.	.	INFO=TMP;ANN=C|intergenic_region|MODIFIER|Gm10486-Gm10096|Gm10486.7-Gm10096.4|intergenic_region|Gm10486.7-Gm10096.4|||n.29793190A>C||||||,T|intergenic_region|MODIFIER|Gm10486-Gm10096|Gm10486.7-Gm10096.4|intergenic_region|Gm10486.7-Gm10096.4|||n.29793190A>T||||||	REFCT:ALTCT:TTCT:ALTRT	68:1:69:0.0144927536231884	57:8:65:0.123076923076923	Gm10486-Gm10096	intergenic_region	MODIFIER
977	chrX	29797134	.	G	T	.	.	INFO=TMP;ANN=T|intergenic_region|MODIFIER|Gm10486-Gm10096|Gm10486.7-Gm10096.4|intergenic_region|Gm10486.7-Gm10096.4|||n.29797134G>T||||||	REFCT:ALTCT:TTCT:ALTRT	30:1:31:0.032258064516129	19:4:23:0.173913043478261	Gm10486-Gm10096	intergenic_region	MODIFIER
978	chrX	31306713	.	A	G	.	.	INFO=TMP;ANN=G|intergenic_region|MODIFIER|Gm10486-Gm14351|Gm10486.10-Gm14351.5|intergenic_region|Gm10486.10-Gm14351.5|||n.31306713A>G||||||	REFCT:ALTCT:TTCT:ALTRT	79:2:81:0.0246913580246914	51:6:57:0.105263157894737	Gm10486-Gm14351	intergenic_region	MODIFIER
979	chrX	31306725	.	C	G,T	.	.	INFO=TMP;ANN=G|intergenic_region|MODIFIER|Gm10486-Gm14351|Gm10486.10-Gm14351.5|intergenic_region|Gm10486.10-Gm14351.5|||n.31306725C>G||||||,T|intergenic_region|MODIFIER|Gm10486-Gm14351|Gm10486.10-Gm14351.5|intergenic_region|Gm10486.10-Gm14351.5|||n.31306725C>T||||||	REFCT:ALTCT:TTCT:ALTRT	77:2:79:0.0253164556962025	48:7:55:0.127272727272727	Gm10486-Gm14351	intergenic_region	MODIFIER
980	chrX	32022345	.	A	C	.	.	INFO=TMP;ANN=C|intergenic_region|MODIFIER|Gm21637-Gm2799|Gm21637.2-Gm2799|intergenic_region|Gm21637.2-Gm2799|||n.32022345A>C||||||	REFCT:ALTCT:TTCT:ALTRT	NA:0:NA:0	11:4:15:0.266666666666667	Gm21637-Gm2799	intergenic_region	MODIFIER
981	chrX	32022515	.	G	A	.	.	INFO=TMP;ANN=A|intergenic_region|MODIFIER|Gm21637-Gm2799|Gm21637.2-Gm2799|intergenic_region|Gm21637.2-Gm2799|||n.32022515G>A||||||	REFCT:ALTCT:TTCT:ALTRT	57:3:60:0.05	49:6:55:0.109090909090909	Gm21637-Gm2799	intergenic_region	MODIFIER
982	chrX	32317887	.	T	C	.	.	INFO=TMP;ANN=C|intergenic_region|MODIFIER|Gm2799-Gm2799|Gm2799-Gm2799.2|intergenic_region|Gm2799-Gm2799.2|||n.32317887T>C||||||	REFCT:ALTCT:TTCT:ALTRT	94:3:97:0.0309278350515464	78:11:89:0.123595505617978	Gm2799-Gm2799	intergenic_region	MODIFIER
983	chrX	32944256	.	A	G	.	.	INFO=TMP;ANN=G|intergenic_region|MODIFIER|Gm21951-Gm2825|Gm21951-Gm2825|intergenic_region|Gm21951-Gm2825|||n.32944256A>G||||||	REFCT:ALTCT:TTCT:ALTRT	NA:0:NA:0	30:4:34:0.117647058823529	Gm21951-Gm2825	intergenic_region	MODIFIER
984	chrX	32944268	.	C	G	.	.	INFO=TMP;ANN=G|intergenic_region|MODIFIER|Gm21951-Gm2825|Gm21951-Gm2825|intergenic_region|Gm21951-Gm2825|||n.32944268C>G||||||	REFCT:ALTCT:TTCT:ALTRT	41:2:43:0.0465116279069767	34:7:41:0.170731707317073	Gm21951-Gm2825	intergenic_region	MODIFIER
985	chrX	33283703	.	A	G	.	.	INFO=TMP;ANN=G|intergenic_region|MODIFIER|Gm2837-Gm2863|Gm2837-Gm2863|intergenic_region|Gm2837-Gm2863|||n.33283703A>G||||||	REFCT:ALTCT:TTCT:ALTRT	66:2:68:0.0294117647058824	30:4:34:0.117647058823529	Gm2837-Gm2863	intergenic_region	MODIFIER
986	chrX	33283715	.	C	G	.	.	INFO=TMP;ANN=G|intergenic_region|MODIFIER|Gm2837-Gm2863|Gm2837-Gm2863|intergenic_region|Gm2837-Gm2863|||n.33283715C>G||||||	REFCT:ALTCT:TTCT:ALTRT	66:2:68:0.0294117647058824	31:6:37:0.162162162162162	Gm2837-Gm2863	intergenic_region	MODIFIER
987	chrX	33283783	.	G	A	.	.	INFO=TMP;ANN=A|intergenic_region|MODIFIER|Gm2837-Gm2863|Gm2837-Gm2863|intergenic_region|Gm2837-Gm2863|||n.33283783G>A||||||	REFCT:ALTCT:TTCT:ALTRT	83:2:85:0.0235294117647059	43:6:49:0.122448979591837	Gm2837-Gm2863	intergenic_region	MODIFIER
988	chrX	33283890	.	G	A,T	.	.	INFO=TMP;ANN=A|intergenic_region|MODIFIER|Gm2837-Gm2863|Gm2837-Gm2863|intergenic_region|Gm2837-Gm2863|||n.33283890G>A||||||,T|intergenic_region|MODIFIER|Gm2837-Gm2863|Gm2837-Gm2863|intergenic_region|Gm2837-Gm2863|||n.33283890G>T||||||	REFCT:ALTCT:TTCT:ALTRT	68:1:69:0.0144927536231884	36:5:41:0.121951219512195	Gm2837-Gm2863	intergenic_region	MODIFIER
989	chrX	34298155	.	G	A	.	.	INFO=TMP;ANN=A|intergenic_region|MODIFIER|Gm14346-Gm10487|Gm14346.6-Gm10487.4|intergenic_region|Gm14346.6-Gm10487.4|||n.34298155G>A||||||	REFCT:ALTCT:TTCT:ALTRT	112:3:115:0.0260869565217391	83:10:93:0.10752688172043	Gm14346-Gm10487	intergenic_region	MODIFIER
990	chrX	34883242	.	C	A	.	.	INFO=TMP;ANN=A|intergenic_region|MODIFIER|Gm14346-Gm10487|Gm14346.6-Gm10487.4|intergenic_region|Gm14346.6-Gm10487.4|||n.34883242C>A||||||	REFCT:ALTCT:TTCT:ALTRT	24:1:25:0.04	28:4:32:0.125	Gm14346-Gm10487	intergenic_region	MODIFIER
991	chrX	35222145	.	G	T	.	.	INFO=TMP;ANN=T|intergenic_region|MODIFIER|Gm10486-Gm10487|Gm10486.12-Gm10487.9|intergenic_region|Gm10486.12-Gm10487.9|||n.35222145G>T||||||	REFCT:ALTCT:TTCT:ALTRT	NA:0:NA:0	24:4:28:0.142857142857143	Gm10486-Gm10487	intergenic_region	MODIFIER
992	chrX	35406108	.	C	A,G	.	.	INFO=TMP;ANN=A|intron_variant|MODIFIER|Gm10487|Gm10487.9|transcript|NM_001100609.1.9|protein_coding|2/8|c.97+218C>A||||||,G|intron_variant|MODIFIER|Gm10487|Gm10487.9|transcript|NM_001100609.1.9|protein_coding|2/8|c.97+218C>G||||||,A|intron_variant|MODIFIER|Gm4836|Gm4836.3|transcript|NM_009529.3.3|protein_coding|2/8|c.97+218C>A||||||,G|intron_variant|MODIFIER|Gm4836|Gm4836.3|transcript|NM_009529.3…	REFCT:ALTCT:TTCT:ALTRT	NA:0:NA:0	27:4:31:0.129032258064516	Gm10487	intron_variant	MODIFIER
994	chrX	74731865	.	C	T	.	.	INFO=TMP;ANN=T|intergenic_region|MODIFIER|Gm5640-Gm6890|Gm5640-Gm6890|intergenic_region|Gm5640-Gm6890|||n.74731865C>T||||||	REFCT:ALTCT:TTCT:ALTRT	NA:0:NA:0	20:27:47:0.574468085106383	Gm5640-Gm6890	intergenic_region	MODIFIER
995	chrX	76598556	.	T	A	.	.	INFO=TMP;ANN=A|intron_variant|MODIFIER|Cldn34d|Cldn34d|transcript|NM_001201395.1|protein_coding|1/1|c.-29+4229A>T||||||	REFCT:ALTCT:TTCT:ALTRT	NA:0:NA:0	10:4:14:0.285714285714286	Cldn34d	intron_variant	MODIFIER
996	chrX	76598569	.	C	T	.	.	INFO=TMP;ANN=T|intron_variant|MODIFIER|Cldn34d|Cldn34d|transcript|NM_001201395.1|protein_coding|1/1|c.-29+4216G>A||||||	REFCT:ALTCT:TTCT:ALTRT	NA:0:NA:0	17:5:22:0.227272727272727	Cldn34d	intron_variant	MODIFIER
997	chrX	76598761	rs1133189029	A	T,G	.	.	INFO=TMP;ANN=G|intron_variant|MODIFIER|Cldn34d|Cldn34d|transcript|NM_001201395.1|protein_coding|1/1|c.-29+4024T>C||||||,T|intron_variant|MODIFIER|Cldn34d|Cldn34d|transcript|NM_001201395.1|protein_coding|1/1|c.-29+4024T>A||||||;GENEINFO=74987:Cldn34d;RSPOS=76598761;SAO=0;VC=snp;VP=050000080005000000000100;dbSNPBuildID=150	REFCT:ALTCT:TTCT:ALTRT	NA:0:NA:0	18:5:23:0.217391304347826	Cldn34d	intron_variant	MODIFIER
998	chrX	76599014	rs1135254064	A	G	.	.	INFO=TMP;ANN=G|intron_variant|MODIFIER|Cldn34d|Cldn34d|transcript|NM_001201395.1|protein_coding|1/1|c.-29+3771T>C||||||;GENEINFO=74987:Cldn34d;RSPOS=76599014;SAO=0;VC=snp;VP=050000080005000000000100;dbSNPBuildID=150	REFCT:ALTCT:TTCT:ALTRT	96:4:100:0.04	110:14:124:0.112903225806452	Cldn34d	intron_variant	MODIFIER
999	chrX	112660511	.	C	G	.	.	INFO=TMP;ANN=G|intron_variant|MODIFIER|Pof1b|Pof1b|transcript|NM_181579.1|protein_coding|7/16|c.848+1240G>C||||||	REFCT:ALTCT:TTCT:ALTRT	NA:0:NA:0	86:58:144:0.402777777777778	Pof1b	intron_variant	MODIFIER
1000	chrX	113200098	.	G	C	.	.	INFO=TMP;ANN=C|intergenic_region|MODIFIER|Chm-Dach2|Chm-Dach2|intergenic_region|Chm-Dach2|||n.113200098G>C||||||	REFCT:ALTCT:TTCT:ALTRT	NA:0:NA:0	7:4:11:0.363636363636364	Chm-Dach2	intergenic_region	MODIFIER
1001	chrX	124133111	rs108690622	G	A	.	.	INFO=TMP;ANN=A|intron_variant|MODIFIER|Vmn2r121|Vmn2r121|transcript|NM_001100616.1|protein_coding|2/5|c.487-139C>T||||||;GENEINFO=100038941:Vmn2r121;RSPOS=124133111;SAO=0;VC=snp;VLD;VP=050000080005040000000100;dbSNPBuildID=132	REFCT:ALTCT:TTCT:ALTRT	NA:0:NA:0	25:6:31:0.193548387096774	Vmn2r121	intron_variant	MODIFIER
1002	chrX	124133122	rs238572655	G	T	.	.	INFO=TMP;ANN=T|intron_variant|MODIFIER|Vmn2r121|Vmn2r121|transcript|NM_001100616.1|protein_coding|2/5|c.487-150C>A||||||;GENEINFO=100038941:Vmn2r121;RSPOS=124133122;SAO=0;VC=snp;VP=050000080005000000000100;dbSNPBuildID=137	REFCT:ALTCT:TTCT:ALTRT	22:1:23:0.0434782608695652	17:8:25:0.32	Vmn2r121	intron_variant	MODIFIER
1003	chrX	126777896	.	C	A	.	.	INFO=TMP;ANN=A|intergenic_region|MODIFIER|Vmn2r121-4932411N23Rik|Vmn2r121-4932411N23Rik|intergenic_region|Vmn2r121-4932411N23Rik|||n.126777896C>A||||||	REFCT:ALTCT:TTCT:ALTRT	23:1:24:0.0416666666666667	15:6:21:0.285714285714286	Vmn2r121-4932411N23Rik	intergenic_region	MODIFIER
1005	chrX	143483038	.	C	T	.	.	INFO=TMP;ANN=T|intergenic_region|MODIFIER|Chrdl1-Pak3|Chrdl1-Pak3|intergenic_region|Chrdl1-Pak3|||n.143483038C>T||||||	REFCT:ALTCT:TTCT:ALTRT	NA:0:NA:0	12:4:16:0.25	Chrdl1-Pak3	intergenic_region	MODIFIER
1006	chrX	143483043	.	A	G,T	.	.	INFO=TMP;ANN=G|intergenic_region|MODIFIER|Chrdl1-Pak3|Chrdl1-Pak3|intergenic_region|Chrdl1-Pak3|||n.143483043A>G||||||,T|intergenic_region|MODIFIER|Chrdl1-Pak3|Chrdl1-Pak3|intergenic_region|Chrdl1-Pak3|||n.143483043A>T||||||	REFCT:ALTCT:TTCT:ALTRT	NA:0:NA:0	24:4:28:0.142857142857143	Chrdl1-Pak3	intergenic_region	MODIFIER
1007	chrX	143483045	.	G	T	.	.	INFO=TMP;ANN=T|intergenic_region|MODIFIER|Chrdl1-Pak3|Chrdl1-Pak3|intergenic_region|Chrdl1-Pak3|||n.143483045G>T||||||	REFCT:ALTCT:TTCT:ALTRT	NA:0:NA:0	16:12:28:0.428571428571429	Chrdl1-Pak3	intergenic_region	MODIFIER
1008	chrX	143483058	rs1134607334	G	A,T	.	.	INFO=TMP;ANN=A|intergenic_region|MODIFIER|Chrdl1-Pak3|Chrdl1-Pak3|intergenic_region|Chrdl1-Pak3|||n.143483058G>A||||||,T|intergenic_region|MODIFIER|Chrdl1-Pak3|Chrdl1-Pak3|intergenic_region|Chrdl1-Pak3|||n.143483058G>T||||||;RSPOS=143483058;SAO=0;VC=snp;VP=050000000005000000000100;dbSNPBuildID=150	REFCT:ALTCT:TTCT:ALTRT	NA:0:NA:0	25:5:30:0.166666666666667	Chrdl1-Pak3	intergenic_region	MODIFIER
1009	chrY	4014137	rs1133192089	G	A	.	.	INFO=TMP;ANN=A|intergenic_region|MODIFIER|Gm21708-Gm20826|Gm21708.3-Gm20826|intergenic_region|Gm21708.3-Gm20826|||n.4014137G>A||||||;RSPOS=4014137;SAO=0;VC=snp;VP=050000000005000000000100;dbSNPBuildID=150	REFCT:ALTCT:TTCT:ALTRT	NA:0:NA:0	3:8:11:0.727272727272727	Gm21708-Gm20826	intergenic_region	MODIFIER
1010	chrY	4014164	rs1134066848	T	G	.	.	INFO=TMP;ANN=G|intergenic_region|MODIFIER|Gm21708-Gm20826|Gm21708.3-Gm20826|intergenic_region|Gm21708.3-Gm20826|||n.4014164T>G||||||;RSPOS=4014164;SAO=0;VC=snp;VP=050000000005000000000100;dbSNPBuildID=150	REFCT:ALTCT:TTCT:ALTRT	NA:0:NA:0	3:9:12:0.75	Gm21708-Gm20826	intergenic_region	MODIFIER
1011	chrY	4014179	rs1134936764	T	C	.	.	INFO=TMP;ANN=C|intergenic_region|MODIFIER|Gm21708-Gm20826|Gm21708.3-Gm20826|intergenic_region|Gm21708.3-Gm20826|||n.4014179T>C||||||;RSPOS=4014179;SAO=0;VC=snp;VP=050000000005000000000100;dbSNPBuildID=150	REFCT:ALTCT:TTCT:ALTRT	NA:0:NA:0	0:13:13:1	Gm21708-Gm20826	intergenic_region	MODIFIER
1012	chrY	4014180	rs1132909548	C	T	.	.	INFO=TMP;ANN=T|intergenic_region|MODIFIER|Gm21708-Gm20826|Gm21708.3-Gm20826|intergenic_region|Gm21708.3-Gm20826|||n.4014180C>T||||||;RSPOS=4014180;SAO=0;VC=snp;VP=050000000005000000000100;dbSNPBuildID=150	REFCT:ALTCT:TTCT:ALTRT	NA:0:NA:0	9:4:13:0.307692307692308	Gm21708-Gm20826	intergenic_region	MODIFIER
1013	chrY	90761598	.	C	G	.	.	INFO=TMP;ANN=G|intergenic_region|MODIFIER|G530011O06Rik-Erdr1|G530011O06Rik.2-Erdr1|intergenic_region|G530011O06Rik.2-Erdr1|||n.90761598C>G||||||	REFCT:ALTCT:TTCT:ALTRT	24:1:25:0.04	19:5:24:0.208333333333333	G530011O06Rik-Erdr1	intergenic_region	MODIFIER
1014	chrY	90793275	.	T	G	.	.	INFO=TMP;ANN=G|intron_variant|MODIFIER|Erdr1|Erdr1|transcript|NM_133362.2|protein_coding|1/2|c.310-21T>G||||||WARNING_TRANSCRIPT_INCOMPLETE,G|intron_variant|MODIFIER|Erdr1|Erdr1|transcript|NR_137282.1|pseudogene|1/2|n.539-21T>G||||||	REFCT:ALTCT:TTCT:ALTRT	NA:0:NA:0	8:4:12:0.333333333333333	Erdr1	intron_variant	MODIFIER
1016	chrY	90793304	.	G	C	.	.	INFO=TMP;ANN=C|synonymous_variant|LOW|Erdr1|Erdr1|transcript|NM_133362.2|protein_coding|2/3|c.318G>C|p.Pro106Pro|547/777|318/530|106/175||WARNING_TRANSCRIPT_INCOMPLETE,C|non_coding_transcript_exon_variant|MODIFIER|Erdr1|Erdr1|transcript|NR_137282.1|pseudogene|2/3|n.547G>C||||||	REFCT:ALTCT:TTCT:ALTRT	NA:0:NA:0	7:4:11:0.363636363636364	Erdr1	non_coding_transcript_exon_variant	MODIFIER
1017	chrY	90793310	.	T	G	.	.	INFO=TMP;ANN=G|synonymous_variant|LOW|Erdr1|Erdr1|transcript|NM_133362.2|protein_coding|2/3|c.324T>G|p.Thr108Thr|553/777|324/530|108/175||WARNING_TRANSCRIPT_INCOMPLETE,G|non_coding_transcript_exon_variant|MODIFIER|Erdr1|Erdr1|transcript|NR_137282.1|pseudogene|2/3|n.553T>G||||||	REFCT:ALTCT:TTCT:ALTRT	NA:0:NA:0	8:4:12:0.333333333333333	Erdr1	non_coding_transcript_exon_variant	MODIFIER
1018	chrY	90793317	.	G	A	.	.	INFO=TMP;ANN=A|missense_variant|MODERATE|Erdr1|Erdr1|transcript|NM_133362.2|protein_coding|2/3|c.331G>A|p.Ala111Thr|560/777|331/530|111/175||WARNING_TRANSCRIPT_INCOMPLETE,A|non_coding_transcript_exon_variant|MODIFIER|Erdr1|Erdr1|transcript|NR_137282.1|pseudogene|2/3|n.560G>A||||||	REFCT:ALTCT:TTCT:ALTRT	NA:0:NA:0	9:4:13:0.307692307692308	Erdr1	non_coding_transcript_exon_variant	MODIFIER
1019	chrY	90793344	.	A	G	.	.	INFO=TMP;ANN=G|missense_variant|MODERATE|Erdr1|Erdr1|transcript|NM_133362.2|protein_coding|2/3|c.358A>G|p.Thr120Ala|587/777|358/530|120/175||WARNING_TRANSCRIPT_INCOMPLETE,G|non_coding_transcript_exon_variant|MODIFIER|Erdr1|Erdr1|transcript|NR_137282.1|pseudogene|2/3|n.587A>G||||||	REFCT:ALTCT:TTCT:ALTRT	NA:0:NA:0	8:4:12:0.333333333333333	Erdr1	non_coding_transcript_exon_variant	MODIFIER
