# Supplementary material for: Differential tumor immune microenvironment coupled with tumor progression or tumor eradication in HPV-antigen expressing squamous cell carcinoma (SCC) models
Source: Front Immunol. 2024 Jul 11;15:1405318. doi: 10.3389/fimmu.2024.1405318 (PMC11269233; doi:10.3389/fimmu.2024.1405318)
Supplement: Supplementary file 5 [file DataSheet_5.csv]

	CHROM	POS	ID	REF	ALT	QUAL	FILTER	INFO	FORMAT	NORMAL	TUMOR	anno.gene	anno.type	anno.imapct
1	chr10	3110265	.	C	T	.	.	INFO=TMP;ANN=T|intergenic_region|MODIFIER|CHR_START-B020014A21Rik|CHR_START-B020014A21Rik|intergenic_region|CHR_START-B020014A21Rik|||n.3110265C>T||||||	REFCT:ALTCT:TTCT:ALTRT	22:1:23:0.0434782608695652	37:7:44:0.159090909090909	CHR_START-B020014A21Rik	intergenic_region	MODIFIER
2	chr10	3111377	.	C	A	.	.	INFO=TMP;ANN=A|intergenic_region|MODIFIER|CHR_START-B020014A21Rik|CHR_START-B020014A21Rik|intergenic_region|CHR_START-B020014A21Rik|||n.3111377C>A||||||	REFCT:ALTCT:TTCT:ALTRT	NA:0:NA:0	33:4:37:0.108108108108108	CHR_START-B020014A21Rik	intergenic_region	MODIFIER
3	chr10	3112730	.	C	T	.	.	INFO=TMP;ANN=T|intergenic_region|MODIFIER|CHR_START-B020014A21Rik|CHR_START-B020014A21Rik|intergenic_region|CHR_START-B020014A21Rik|||n.3112730C>T||||||	REFCT:ALTCT:TTCT:ALTRT	55:2:57:0.0350877192982456	68:8:76:0.105263157894737	CHR_START-B020014A21Rik	intergenic_region	MODIFIER
4	chr10	3112889	.	C	T	.	.	INFO=TMP;ANN=T|intergenic_region|MODIFIER|CHR_START-B020014A21Rik|CHR_START-B020014A21Rik|intergenic_region|CHR_START-B020014A21Rik|||n.3112889C>T||||||	REFCT:ALTCT:TTCT:ALTRT	60:2:62:0.032258064516129	78:16:94:0.170212765957447	CHR_START-B020014A21Rik	intergenic_region	MODIFIER
5	chr10	3113140	.	C	A	.	.	INFO=TMP;ANN=A|intergenic_region|MODIFIER|CHR_START-B020014A21Rik|CHR_START-B020014A21Rik|intergenic_region|CHR_START-B020014A21Rik|||n.3113140C>A||||||	REFCT:ALTCT:TTCT:ALTRT	27:1:28:0.0357142857142857	25:4:29:0.137931034482759	CHR_START-B020014A21Rik	intergenic_region	MODIFIER
6	chr10	3113723	.	G	A	.	.	INFO=TMP;ANN=A|intergenic_region|MODIFIER|CHR_START-B020014A21Rik|CHR_START-B020014A21Rik|intergenic_region|CHR_START-B020014A21Rik|||n.3113723G>A||||||	REFCT:ALTCT:TTCT:ALTRT	NA:0:NA:0	20:4:24:0.166666666666667	CHR_START-B020014A21Rik	intergenic_region	MODIFIER
7	chr10	3113803	.	A	G	.	.	INFO=TMP;ANN=G|intergenic_region|MODIFIER|CHR_START-B020014A21Rik|CHR_START-B020014A21Rik|intergenic_region|CHR_START-B020014A21Rik|||n.3113803A>G||||||	REFCT:ALTCT:TTCT:ALTRT	21:1:22:0.0454545454545455	42:7:49:0.142857142857143	CHR_START-B020014A21Rik	intergenic_region	MODIFIER
8	chr10	3114878	.	C	G,T	.	.	INFO=TMP;ANN=G|intergenic_region|MODIFIER|CHR_START-B020014A21Rik|CHR_START-B020014A21Rik|intergenic_region|CHR_START-B020014A21Rik|||n.3114878C>G||||||,T|intergenic_region|MODIFIER|CHR_START-B020014A21Rik|CHR_START-B020014A21Rik|intergenic_region|CHR_START-B020014A21Rik|||n.3114878C>T||||||	REFCT:ALTCT:TTCT:ALTRT	NA:0:NA:0	29:4:33:0.121212121212121	CHR_START-B020014A21Rik	intergenic_region	MODIFIER
9	chr10	3116544	.	A	G	.	.	INFO=TMP;ANN=G|intergenic_region|MODIFIER|CHR_START-B020014A21Rik|CHR_START-B020014A21Rik|intergenic_region|CHR_START-B020014A21Rik|||n.3116544A>G||||||	REFCT:ALTCT:TTCT:ALTRT	71:3:74:0.0405405405405405	75:9:84:0.107142857142857	CHR_START-B020014A21Rik	intergenic_region	MODIFIER
10	chr10	3116633	.	A	G	.	.	INFO=TMP;ANN=G|intergenic_region|MODIFIER|CHR_START-B020014A21Rik|CHR_START-B020014A21Rik|intergenic_region|CHR_START-B020014A21Rik|||n.3116633A>G||||||	REFCT:ALTCT:TTCT:ALTRT	63:3:66:0.0454545454545455	70:8:78:0.102564102564103	CHR_START-B020014A21Rik	intergenic_region	MODIFIER
11	chr10	3116895	.	G	A	.	.	INFO=TMP;ANN=A|intergenic_region|MODIFIER|CHR_START-B020014A21Rik|CHR_START-B020014A21Rik|intergenic_region|CHR_START-B020014A21Rik|||n.3116895G>A||||||	REFCT:ALTCT:TTCT:ALTRT	24:1:25:0.04	43:5:48:0.104166666666667	CHR_START-B020014A21Rik	intergenic_region	MODIFIER
12	chr10	3116900	.	C	G	.	.	INFO=TMP;ANN=G|intergenic_region|MODIFIER|CHR_START-B020014A21Rik|CHR_START-B020014A21Rik|intergenic_region|CHR_START-B020014A21Rik|||n.3116900C>G||||||	REFCT:ALTCT:TTCT:ALTRT	NA:0:NA:0	44:6:50:0.12	CHR_START-B020014A21Rik	intergenic_region	MODIFIER
14	chr10	22143040	.	C	A	.	.	INFO=TMP;ANN=A|downstream_gene_variant|MODIFIER|E030030I06Rik|E030030I06Rik|transcript|NM_001254745.1|protein_coding||c.*1381G>T|||||1264|,A|intron_variant|MODIFIER|E030030I06Rik|E030030I06Rik|transcript|NM_001254744.1|protein_coding|1/1|c.524+5449G>T||||||	REFCT:ALTCT:TTCT:ALTRT	NA:0:NA:0	27:5:32:0.15625	E030030I06Rik	downstream_gene_variant	MODIFIER
15	chr10	26270280	.	T	G	.	.	INFO=TMP;ANN=G|intron_variant|MODIFIER|Samd3|Samd3|transcript|NM_001115154.1|protein_coding|9/10|c.1183+19T>G||||||	REFCT:ALTCT:TTCT:ALTRT	NA:0:NA:0	35:4:39:0.102564102564103	Samd3	intron_variant	MODIFIER
16	chr10	39198547	.	C	A	.	.	INFO=TMP;ANN=A|intergenic_region|MODIFIER|Wisp3-Fyn|Wisp3-Fyn|intergenic_region|Wisp3-Fyn|||n.39198547C>A||||||	REFCT:ALTCT:TTCT:ALTRT	21:1:22:0.0454545454545455	29:6:35:0.171428571428571	Wisp3-Fyn	intergenic_region	MODIFIER
17	chr10	39198558	rs581803193	T	G	.	.	INFO=TMP;ANN=G|intergenic_region|MODIFIER|Wisp3-Fyn|Wisp3-Fyn|intergenic_region|Wisp3-Fyn|||n.39198558T>G||||||;RSPOS=39198558;SAO=0;VC=snp;VP=050000000005000000000100;dbSNPBuildID=142	REFCT:ALTCT:TTCT:ALTRT	24:1:25:0.04	31:7:38:0.184210526315789	Wisp3-Fyn	intergenic_region	MODIFIER
18	chr10	39198560	.	C	T	.	.	INFO=TMP;ANN=T|intergenic_region|MODIFIER|Wisp3-Fyn|Wisp3-Fyn|intergenic_region|Wisp3-Fyn|||n.39198560C>T||||||	REFCT:ALTCT:TTCT:ALTRT	24:1:25:0.04	31:7:38:0.184210526315789	Wisp3-Fyn	intergenic_region	MODIFIER
19	chr10	41454983	.	T	A	.	.	INFO=TMP;ANN=A|downstream_gene_variant|MODIFIER|Zbtb24|Zbtb24|transcript|NM_001277230.1|protein_coding||c.*2799T>A|||||1515|,A|intron_variant|MODIFIER|Zbtb24|Zbtb24|transcript|NM_153398.3|protein_coding|2/6|c.950-45T>A||||||,A|intron_variant|MODIFIER|Zbtb24|Zbtb24|transcript|NM_001277229.1|protein_coding|2/5|c.950-45T>A||||||,A|intron_variant|MODIFIER|Zbtb24|Zbtb24|transcript|NR_102360.1|pseudoge…	REFCT:ALTCT:TTCT:ALTRT	NA:0:NA:0	30:5:35:0.142857142857143	Zbtb24	downstream_gene_variant	MODIFIER
20	chr10	43413759	.	A	T	.	.	INFO=TMP;ANN=T|intron_variant|MODIFIER|Pdss2|Pdss2|transcript|NM_027772.2|protein_coding|7/7|c.1047+212A>T||||||,T|intron_variant|MODIFIER|Pdss2|Pdss2|transcript|NM_001168289.1|protein_coding|7/7|c.1047+212A>T||||||	REFCT:ALTCT:TTCT:ALTRT	NA:0:NA:0	21:17:38:0.447368421052632	Pdss2	intron_variant	MODIFIER
21	chr10	45354117	.	T	G,C,A	.	.	INFO=TMP;ANN=A|intron_variant|MODIFIER|Bves|Bves|transcript|NM_024285.2|protein_coding|6/7|c.816+200T>A||||||,C|intron_variant|MODIFIER|Bves|Bves|transcript|NM_024285.2|protein_coding|6/7|c.816+200T>C||||||,G|intron_variant|MODIFIER|Bves|Bves|transcript|NM_024285.2|protein_coding|6/7|c.816+200T>G||||||	REFCT:ALTCT:TTCT:ALTRT	19:1:20:0.05	27:4:31:0.129032258064516	Bves	intron_variant	MODIFIER
23	chr10	58222144	.	A	C	.	.	INFO=TMP;ANN=C|intergenic_region|MODIFIER|Smpdl3a-Dux|Smpdl3a-Dux|intergenic_region|Smpdl3a-Dux|||n.58222144A>C||||||	REFCT:ALTCT:TTCT:ALTRT	NA:0:NA:0	31:4:35:0.114285714285714	Smpdl3a-Dux	intergenic_region	MODIFIER
24	chr10	58230290	.	C	A,T	.	.	INFO=TMP;ANN=A|downstream_gene_variant|MODIFIER|Dux|Dux|transcript|NM_001081954.1|protein_coding||c.*361G>T|||||361|,T|downstream_gene_variant|MODIFIER|Dux|Dux|transcript|NM_001081954.1|protein_coding||c.*361G>A|||||361|,A|downstream_gene_variant|MODIFIER|Gm4981|Gm4981|transcript|NM_001034869.2|protein_coding||c.*5225G>T|||||4558|,T|downstream_gene_variant|MODIFIER|Gm4981|Gm4981|transcript|NM_001…	REFCT:ALTCT:TTCT:ALTRT	43:1:44:0.0227272727272727	53:6:59:0.101694915254237	Dux	downstream_gene_variant	MODIFIER
25	chr10	61057248	.	T	G	.	.	INFO=TMP;ANN=G|intergenic_region|MODIFIER|Gm20611-Pcbd1|Gm20611-Pcbd1|intergenic_region|Gm20611-Pcbd1|||n.61057248T>G||||||	REFCT:ALTCT:TTCT:ALTRT	23:1:24:0.0416666666666667	27:4:31:0.129032258064516	Gm20611-Pcbd1	intergenic_region	MODIFIER
26	chr10	61057262	.	T	C	.	.	INFO=TMP;ANN=C|intergenic_region|MODIFIER|Gm20611-Pcbd1|Gm20611-Pcbd1|intergenic_region|Gm20611-Pcbd1|||n.61057262T>C||||||	REFCT:ALTCT:TTCT:ALTRT	20:1:21:0.0476190476190476	26:4:30:0.133333333333333	Gm20611-Pcbd1	intergenic_region	MODIFIER
27	chr10	62746838	.	G	C	.	.	INFO=TMP;ANN=C|intron_variant|MODIFIER|Ccar1|Ccar1|transcript|NM_026201.3|protein_coding|23/24|c.3175+63C>G||||||	REFCT:ALTCT:TTCT:ALTRT	NA:0:NA:0	38:6:44:0.136363636363636	Ccar1	intron_variant	MODIFIER
28	chr10	75585062	.	T	G	.	.	INFO=TMP;ANN=G|upstream_gene_variant|MODIFIER|Ggt5|Ggt5|transcript|NM_011820.4|protein_coding||c.-4648T>G|||||4319|,G|intron_variant|MODIFIER|Ggt1|Ggt1|transcript|NM_001305992.1|protein_coding|10/13|c.1205+55T>G||||||,G|intron_variant|MODIFIER|Ggt1|Ggt1|transcript|NM_008116.3|protein_coding|9/12|c.1205+55T>G||||||	REFCT:ALTCT:TTCT:ALTRT	41:1:42:0.0238095238095238	35:4:39:0.102564102564103	Ggt5	upstream_gene_variant	MODIFIER
29	chr10	80952813	.	T	C	.	.	INFO=TMP;ANN=C|intron_variant|MODIFIER|Gng7|Gng7|transcript|NM_001038655.1|protein_coding|3/3|c.84+18A>G||||||,C|intron_variant|MODIFIER|Gng7|Gng7|transcript|NM_010319.3|protein_coding|3/3|c.84+18A>G||||||	REFCT:ALTCT:TTCT:ALTRT	NA:0:NA:0	28:5:33:0.151515151515152	Gng7	intron_variant	MODIFIER
30	chr10	81617094	.	G	C	.	.	INFO=TMP;ANN=C|downstream_gene_variant|MODIFIER|Sirt6|Sirt6|transcript|NM_181586.3|protein_coding||c.*5319C>G|||||4692|,C|downstream_gene_variant|MODIFIER|Sirt6|Sirt6|transcript|NM_001163430.1|protein_coding||c.*5319C>G|||||4692|,C|intergenic_region|MODIFIER|BC025920-Sirt6|BC025920-Sirt6|intergenic_region|BC025920-Sirt6|||n.81617094G>C||||||	REFCT:ALTCT:TTCT:ALTRT	NA:0:NA:0	4:7:11:0.636363636363636	Sirt6	downstream_gene_variant	MODIFIER
32	chr10	104170249	.	G	T	.	.	INFO=TMP;ANN=T|missense_variant|MODERATE|Gm21293|Gm21293.4|transcript|NM_001270898.1.4|protein_coding|2/2|c.380G>T|p.Gly127Val|512/1217|380/795|127/264||,T|missense_variant|MODERATE|Gm6763|Gm6763.5|transcript|NM_001270899.1.5|protein_coding|2/2|c.380G>T|p.Gly127Val|512/1217|380/795|127/264||,T|missense_variant|MODERATE|Gm8764|Gm8764.7|transcript|NM_001270900.1.7|protein_coding|2/2|c.380G>T|p.Gly1…	REFCT:ALTCT:TTCT:ALTRT	128:6:134:0.0447761194029851	112:19:131:0.145038167938931	Gm4340	intron_variant	MODIFIER
33	chr10	109693974	.	T	A	.	.	INFO=TMP;ANN=A|intron_variant|MODIFIER|Nav3|Nav3|transcript|NM_001081035.1|protein_coding|35/38|c.6461+44A>T||||||	REFCT:ALTCT:TTCT:ALTRT	45:2:47:0.0425531914893617	43:5:48:0.104166666666667	Nav3	intron_variant	MODIFIER
34	chr10	118342343	.	C	A	.	.	INFO=TMP;ANN=A|intergenic_region|MODIFIER|Iltifb-Ifng|Iltifb-Ifng|intergenic_region|Iltifb-Ifng|||n.118342343C>A||||||	REFCT:ALTCT:TTCT:ALTRT	48:2:50:0.04	69:9:78:0.115384615384615	Iltifb-Ifng	intergenic_region	MODIFIER
35	chr10	123124461	.	G	C	.	.	INFO=TMP;ANN=C|intron_variant|MODIFIER|Usp15|Usp15|transcript|NM_027604.4|protein_coding|18/21|c.2420+53C>G||||||,C|intron_variant|MODIFIER|Usp15|Usp15|transcript|NM_001301628.1|protein_coding|17/20|c.2333+53C>G||||||	REFCT:ALTCT:TTCT:ALTRT	NA:0:NA:0	21:4:25:0.16	Usp15	intron_variant	MODIFIER
36	chr10	128045984	.	A	G	.	.	INFO=TMP;ANN=G|intron_variant|MODIFIER|Naca|Naca|transcript|NM_001113199.1|protein_coding|3/8|c.5987-184A>G||||||,G|intron_variant|MODIFIER|Naca|Naca|transcript|NM_001282976.1|protein_coding|2/7|c.71-184A>G||||||,G|intron_variant|MODIFIER|Naca|Naca|transcript|NM_013608.3|protein_coding|2/7|c.71-184A>G||||||	REFCT:ALTCT:TTCT:ALTRT	NA:0:NA:0	12:7:19:0.368421052631579	Naca	intron_variant	MODIFIER
37	chr10	128723151	.	A	C	.	.	INFO=TMP;ANN=C|downstream_gene_variant|MODIFIER|Pmel|Pmel|transcript|NM_021882.4|protein_coding||c.*3134A>C|||||2913|,C|intron_variant|MODIFIER|Dgka|Dgka|transcript|NM_016811.2|protein_coding|19/23|c.1637+34T>G||||||	REFCT:ALTCT:TTCT:ALTRT	NA:0:NA:0	19:4:23:0.173913043478261	Pmel	downstream_gene_variant	MODIFIER
38	chr11	3100408	.	C	T,A	.	.	INFO=TMP;ANN=A|intergenic_region|MODIFIER|CHR_START-Pisd-ps1|CHR_START-Pisd-ps1|intergenic_region|CHR_START-Pisd-ps1|||n.3100408C>A||||||,T|intergenic_region|MODIFIER|CHR_START-Pisd-ps1|CHR_START-Pisd-ps1|intergenic_region|CHR_START-Pisd-ps1|||n.3100408C>T||||||	REFCT:ALTCT:TTCT:ALTRT	NA:0:NA:0	6:6:12:0.5	CHR_START-Pisd-ps1	intergenic_region	MODIFIER
39	chr11	3100468	.	C	A,T	.	.	INFO=TMP;ANN=A|intergenic_region|MODIFIER|CHR_START-Pisd-ps1|CHR_START-Pisd-ps1|intergenic_region|CHR_START-Pisd-ps1|||n.3100468C>A||||||,T|intergenic_region|MODIFIER|CHR_START-Pisd-ps1|CHR_START-Pisd-ps1|intergenic_region|CHR_START-Pisd-ps1|||n.3100468C>T||||||	REFCT:ALTCT:TTCT:ALTRT	28:1:29:0.0344827586206897	38:5:43:0.116279069767442	CHR_START-Pisd-ps1	intergenic_region	MODIFIER
40	chr11	3100507	.	A	G,T,C	.	.	INFO=TMP;ANN=C|intergenic_region|MODIFIER|CHR_START-Pisd-ps1|CHR_START-Pisd-ps1|intergenic_region|CHR_START-Pisd-ps1|||n.3100507A>C||||||,G|intergenic_region|MODIFIER|CHR_START-Pisd-ps1|CHR_START-Pisd-ps1|intergenic_region|CHR_START-Pisd-ps1|||n.3100507A>G||||||,T|intergenic_region|MODIFIER|CHR_START-Pisd-ps1|CHR_START-Pisd-ps1|intergenic_region|CHR_START-Pisd-ps1|||n.3100507A>T||||||	REFCT:ALTCT:TTCT:ALTRT	44:2:46:0.0434782608695652	58:8:66:0.121212121212121	CHR_START-Pisd-ps1	intergenic_region	MODIFIER
41	chr11	3100539	.	T	A,C,G	.	.	INFO=TMP;ANN=A|intergenic_region|MODIFIER|CHR_START-Pisd-ps1|CHR_START-Pisd-ps1|intergenic_region|CHR_START-Pisd-ps1|||n.3100539T>A||||||,C|intergenic_region|MODIFIER|CHR_START-Pisd-ps1|CHR_START-Pisd-ps1|intergenic_region|CHR_START-Pisd-ps1|||n.3100539T>C||||||,G|intergenic_region|MODIFIER|CHR_START-Pisd-ps1|CHR_START-Pisd-ps1|intergenic_region|CHR_START-Pisd-ps1|||n.3100539T>G||||||	REFCT:ALTCT:TTCT:ALTRT	46:2:48:0.0416666666666667	52:6:58:0.103448275862069	CHR_START-Pisd-ps1	intergenic_region	MODIFIER
42	chr11	3100547	.	T	A,G	.	.	INFO=TMP;ANN=A|intergenic_region|MODIFIER|CHR_START-Pisd-ps1|CHR_START-Pisd-ps1|intergenic_region|CHR_START-Pisd-ps1|||n.3100547T>A||||||,G|intergenic_region|MODIFIER|CHR_START-Pisd-ps1|CHR_START-Pisd-ps1|intergenic_region|CHR_START-Pisd-ps1|||n.3100547T>G||||||	REFCT:ALTCT:TTCT:ALTRT	44:2:46:0.0434782608695652	51:6:57:0.105263157894737	CHR_START-Pisd-ps1	intergenic_region	MODIFIER
43	chr11	3101290	.	T	A,C	.	.	INFO=TMP;ANN=A|intergenic_region|MODIFIER|CHR_START-Pisd-ps1|CHR_START-Pisd-ps1|intergenic_region|CHR_START-Pisd-ps1|||n.3101290T>A||||||,C|intergenic_region|MODIFIER|CHR_START-Pisd-ps1|CHR_START-Pisd-ps1|intergenic_region|CHR_START-Pisd-ps1|||n.3101290T>C||||||	REFCT:ALTCT:TTCT:ALTRT	NA:0:NA:0	14:8:22:0.363636363636364	CHR_START-Pisd-ps1	intergenic_region	MODIFIER
44	chr11	3101305	.	C	T,A,G	.	.	INFO=TMP;ANN=A|intergenic_region|MODIFIER|CHR_START-Pisd-ps1|CHR_START-Pisd-ps1|intergenic_region|CHR_START-Pisd-ps1|||n.3101305C>A||||||,G|intergenic_region|MODIFIER|CHR_START-Pisd-ps1|CHR_START-Pisd-ps1|intergenic_region|CHR_START-Pisd-ps1|||n.3101305C>G||||||,T|intergenic_region|MODIFIER|CHR_START-Pisd-ps1|CHR_START-Pisd-ps1|intergenic_region|CHR_START-Pisd-ps1|||n.3101305C>T||||||	REFCT:ALTCT:TTCT:ALTRT	NA:0:NA:0	21:5:26:0.192307692307692	CHR_START-Pisd-ps1	intergenic_region	MODIFIER
45	chr11	3101311	.	G	T,A	.	.	INFO=TMP;ANN=A|intergenic_region|MODIFIER|CHR_START-Pisd-ps1|CHR_START-Pisd-ps1|intergenic_region|CHR_START-Pisd-ps1|||n.3101311G>A||||||,T|intergenic_region|MODIFIER|CHR_START-Pisd-ps1|CHR_START-Pisd-ps1|intergenic_region|CHR_START-Pisd-ps1|||n.3101311G>T||||||	REFCT:ALTCT:TTCT:ALTRT	NA:0:NA:0	25:4:29:0.137931034482759	CHR_START-Pisd-ps1	intergenic_region	MODIFIER
46	chr11	3101319	.	C	T,A	.	.	INFO=TMP;ANN=A|intergenic_region|MODIFIER|CHR_START-Pisd-ps1|CHR_START-Pisd-ps1|intergenic_region|CHR_START-Pisd-ps1|||n.3101319C>A||||||,T|intergenic_region|MODIFIER|CHR_START-Pisd-ps1|CHR_START-Pisd-ps1|intergenic_region|CHR_START-Pisd-ps1|||n.3101319C>T||||||	REFCT:ALTCT:TTCT:ALTRT	NA:0:NA:0	25:5:30:0.166666666666667	CHR_START-Pisd-ps1	intergenic_region	MODIFIER
47	chr11	3101335	.	G	C,T,A	.	.	INFO=TMP;ANN=A|intergenic_region|MODIFIER|CHR_START-Pisd-ps1|CHR_START-Pisd-ps1|intergenic_region|CHR_START-Pisd-ps1|||n.3101335G>A||||||,C|intergenic_region|MODIFIER|CHR_START-Pisd-ps1|CHR_START-Pisd-ps1|intergenic_region|CHR_START-Pisd-ps1|||n.3101335G>C||||||,T|intergenic_region|MODIFIER|CHR_START-Pisd-ps1|CHR_START-Pisd-ps1|intergenic_region|CHR_START-Pisd-ps1|||n.3101335G>T||||||	REFCT:ALTCT:TTCT:ALTRT	NA:0:NA:0	18:4:22:0.181818181818182	CHR_START-Pisd-ps1	intergenic_region	MODIFIER
48	chr11	3102061	.	A	C,T	.	.	INFO=TMP;ANN=C|intergenic_region|MODIFIER|CHR_START-Pisd-ps1|CHR_START-Pisd-ps1|intergenic_region|CHR_START-Pisd-ps1|||n.3102061A>C||||||,T|intergenic_region|MODIFIER|CHR_START-Pisd-ps1|CHR_START-Pisd-ps1|intergenic_region|CHR_START-Pisd-ps1|||n.3102061A>T||||||	REFCT:ALTCT:TTCT:ALTRT	28:1:29:0.0344827586206897	29:8:37:0.216216216216216	CHR_START-Pisd-ps1	intergenic_region	MODIFIER
49	chr11	3102066	.	G	A,C	.	.	INFO=TMP;ANN=A|intergenic_region|MODIFIER|CHR_START-Pisd-ps1|CHR_START-Pisd-ps1|intergenic_region|CHR_START-Pisd-ps1|||n.3102066G>A||||||,C|intergenic_region|MODIFIER|CHR_START-Pisd-ps1|CHR_START-Pisd-ps1|intergenic_region|CHR_START-Pisd-ps1|||n.3102066G>C||||||	REFCT:ALTCT:TTCT:ALTRT	29:1:30:0.0333333333333333	33:4:37:0.108108108108108	CHR_START-Pisd-ps1	intergenic_region	MODIFIER
50	chr11	3102298	.	C	T,A	.	.	INFO=TMP;ANN=A|intergenic_region|MODIFIER|CHR_START-Pisd-ps1|CHR_START-Pisd-ps1|intergenic_region|CHR_START-Pisd-ps1|||n.3102298C>A||||||,T|intergenic_region|MODIFIER|CHR_START-Pisd-ps1|CHR_START-Pisd-ps1|intergenic_region|CHR_START-Pisd-ps1|||n.3102298C>T||||||	REFCT:ALTCT:TTCT:ALTRT	NA:0:NA:0	9:4:13:0.307692307692308	CHR_START-Pisd-ps1	intergenic_region	MODIFIER
51	chr11	3102502	.	T	G	.	.	INFO=TMP;ANN=G|intergenic_region|MODIFIER|CHR_START-Pisd-ps1|CHR_START-Pisd-ps1|intergenic_region|CHR_START-Pisd-ps1|||n.3102502T>G||||||	REFCT:ALTCT:TTCT:ALTRT	NA:0:NA:0	13:5:18:0.277777777777778	CHR_START-Pisd-ps1	intergenic_region	MODIFIER
52	chr11	3102911	.	C	T,A	.	.	INFO=TMP;ANN=A|intergenic_region|MODIFIER|CHR_START-Pisd-ps1|CHR_START-Pisd-ps1|intergenic_region|CHR_START-Pisd-ps1|||n.3102911C>A||||||,T|intergenic_region|MODIFIER|CHR_START-Pisd-ps1|CHR_START-Pisd-ps1|intergenic_region|CHR_START-Pisd-ps1|||n.3102911C>T||||||	REFCT:ALTCT:TTCT:ALTRT	NA:0:NA:0	8:6:14:0.428571428571429	CHR_START-Pisd-ps1	intergenic_region	MODIFIER
53	chr11	3103933	.	G	A,T	.	.	INFO=TMP;ANN=A|intergenic_region|MODIFIER|CHR_START-Pisd-ps1|CHR_START-Pisd-ps1|intergenic_region|CHR_START-Pisd-ps1|||n.3103933G>A||||||,T|intergenic_region|MODIFIER|CHR_START-Pisd-ps1|CHR_START-Pisd-ps1|intergenic_region|CHR_START-Pisd-ps1|||n.3103933G>T||||||	REFCT:ALTCT:TTCT:ALTRT	23:1:24:0.0416666666666667	25:5:30:0.166666666666667	CHR_START-Pisd-ps1	intergenic_region	MODIFIER
54	chr11	3103949	.	C	G,T,A	.	.	INFO=TMP;ANN=A|intergenic_region|MODIFIER|CHR_START-Pisd-ps1|CHR_START-Pisd-ps1|intergenic_region|CHR_START-Pisd-ps1|||n.3103949C>A||||||,G|intergenic_region|MODIFIER|CHR_START-Pisd-ps1|CHR_START-Pisd-ps1|intergenic_region|CHR_START-Pisd-ps1|||n.3103949C>G||||||,T|intergenic_region|MODIFIER|CHR_START-Pisd-ps1|CHR_START-Pisd-ps1|intergenic_region|CHR_START-Pisd-ps1|||n.3103949C>T||||||	REFCT:ALTCT:TTCT:ALTRT	37:1:38:0.0263157894736842	56:8:64:0.125	CHR_START-Pisd-ps1	intergenic_region	MODIFIER
55	chr11	3104030	.	C	A,T	.	.	INFO=TMP;ANN=A|intergenic_region|MODIFIER|CHR_START-Pisd-ps1|CHR_START-Pisd-ps1|intergenic_region|CHR_START-Pisd-ps1|||n.3104030C>A||||||,T|intergenic_region|MODIFIER|CHR_START-Pisd-ps1|CHR_START-Pisd-ps1|intergenic_region|CHR_START-Pisd-ps1|||n.3104030C>T||||||	REFCT:ALTCT:TTCT:ALTRT	28:1:29:0.0344827586206897	34:7:41:0.170731707317073	CHR_START-Pisd-ps1	intergenic_region	MODIFIER
56	chr11	3104043	rs1132037438	A	T,C	.	.	INFO=TMP;ANN=C|intergenic_region|MODIFIER|CHR_START-Pisd-ps1|CHR_START-Pisd-ps1|intergenic_region|CHR_START-Pisd-ps1|||n.3104043A>C||||||,T|intergenic_region|MODIFIER|CHR_START-Pisd-ps1|CHR_START-Pisd-ps1|intergenic_region|CHR_START-Pisd-ps1|||n.3104043A>T||||||;RSPOS=3104043;SAO=0;VC=snp;VP=050000000005000000000100;dbSNPBuildID=150	REFCT:ALTCT:TTCT:ALTRT	NA:0:NA:0	22:4:26:0.153846153846154	CHR_START-Pisd-ps1	intergenic_region	MODIFIER
57	chr11	3104697	.	T	A,G	.	.	INFO=TMP;ANN=A|intergenic_region|MODIFIER|CHR_START-Pisd-ps1|CHR_START-Pisd-ps1|intergenic_region|CHR_START-Pisd-ps1|||n.3104697T>A||||||,G|intergenic_region|MODIFIER|CHR_START-Pisd-ps1|CHR_START-Pisd-ps1|intergenic_region|CHR_START-Pisd-ps1|||n.3104697T>G||||||	REFCT:ALTCT:TTCT:ALTRT	NA:0:NA:0	5:5:10:0.5	CHR_START-Pisd-ps1	intergenic_region	MODIFIER
58	chr11	3112575	.	G	C	.	.	INFO=TMP;ANN=C|intergenic_region|MODIFIER|CHR_START-Pisd-ps1|CHR_START-Pisd-ps1|intergenic_region|CHR_START-Pisd-ps1|||n.3112575G>C||||||	REFCT:ALTCT:TTCT:ALTRT	NA:0:NA:0	12:4:16:0.25	CHR_START-Pisd-ps1	intergenic_region	MODIFIER
59	chr11	3112587	.	C	G,T	.	.	INFO=TMP;ANN=G|intergenic_region|MODIFIER|CHR_START-Pisd-ps1|CHR_START-Pisd-ps1|intergenic_region|CHR_START-Pisd-ps1|||n.3112587C>G||||||,T|intergenic_region|MODIFIER|CHR_START-Pisd-ps1|CHR_START-Pisd-ps1|intergenic_region|CHR_START-Pisd-ps1|||n.3112587C>T||||||	REFCT:ALTCT:TTCT:ALTRT	NA:0:NA:0	12:4:16:0.25	CHR_START-Pisd-ps1	intergenic_region	MODIFIER
60	chr11	3137474	.	C	T	.	.	INFO=TMP;ANN=T|intron_variant|MODIFIER|Sfi1|Sfi1|transcript|NM_030207.2|protein_coding|22/32|c.2183-368G>A||||||	REFCT:ALTCT:TTCT:ALTRT	31:1:32:0.03125	32:4:36:0.111111111111111	Sfi1	intron_variant	MODIFIER
61	chr11	3138539	.	C	T	.	.	INFO=TMP;ANN=T|intron_variant|MODIFIER|Sfi1|Sfi1|transcript|NM_030207.2|protein_coding|22/32|c.2183-1433G>A||||||	REFCT:ALTCT:TTCT:ALTRT	34:1:35:0.0285714285714286	28:4:32:0.125	Sfi1	intron_variant	MODIFIER
62	chr11	3139153	rs1133288258	T	A	.	.	INFO=TMP;ANN=A|intron_variant|MODIFIER|Sfi1|Sfi1|transcript|NM_030207.2|protein_coding|22/32|c.2182+984A>T||||||;GENEINFO=102636923:Gm33862|108167875:LOC108167875|78887:Sfi1;RSPOS=3139153;SAO=0;VC=snp;VP=0500000A0005000000000100;dbSNPBuildID=150	REFCT:ALTCT:TTCT:ALTRT	NA:0:NA:0	14:4:18:0.222222222222222	Sfi1	intron_variant	MODIFIER
63	chr11	3139829	.	A	G	.	.	INFO=TMP;ANN=G|intron_variant|MODIFIER|Sfi1|Sfi1|transcript|NM_030207.2|protein_coding|22/32|c.2182+308T>C||||||	REFCT:ALTCT:TTCT:ALTRT	72:3:75:0.04	62:8:70:0.114285714285714	Sfi1	intron_variant	MODIFIER
64	chr11	3152698	.	C	T	.	.	INFO=TMP;ANN=T|intron_variant|MODIFIER|Sfi1|Sfi1|transcript|NM_030207.2|protein_coding|14/32|c.1341+734G>A||||||	REFCT:ALTCT:TTCT:ALTRT	20:1:21:0.0476190476190476	29:4:33:0.121212121212121	Sfi1	intron_variant	MODIFIER
65	chr11	3156046	.	G	A	.	.	INFO=TMP;ANN=A|intron_variant|MODIFIER|Sfi1|Sfi1|transcript|NM_030207.2|protein_coding|12/32|c.1177-550C>T||||||	REFCT:ALTCT:TTCT:ALTRT	NA:0:NA:0	27:6:33:0.181818181818182	Sfi1	intron_variant	MODIFIER
66	chr11	3159488	.	T	G	.	.	INFO=TMP;ANN=G|intron_variant|MODIFIER|Sfi1|Sfi1|transcript|NM_030207.2|protein_coding|10/32|c.1012+497A>C||||||	REFCT:ALTCT:TTCT:ALTRT	24:1:25:0.04	34:4:38:0.105263157894737	Sfi1	intron_variant	MODIFIER
67	chr11	3164366	rs1135292360	G	A	.	.	INFO=TMP;ANN=A|intron_variant|MODIFIER|Sfi1|Sfi1|transcript|NM_030207.2|protein_coding|9/32|c.850+191C>T||||||;GENEINFO=78887:Sfi1;RSPOS=3164366;SAO=0;VC=snp;VP=050000080005000000000100;dbSNPBuildID=150	REFCT:ALTCT:TTCT:ALTRT	57:2:59:0.0338983050847458	45:5:50:0.1	Sfi1	intron_variant	MODIFIER
68	chr11	3166778	.	G	A	.	.	INFO=TMP;ANN=A|intron_variant|MODIFIER|Sfi1|Sfi1|transcript|NM_030207.2|protein_coding|7/32|c.591-1100C>T||||||	REFCT:ALTCT:TTCT:ALTRT	NA:0:NA:0	26:4:30:0.133333333333333	Sfi1	intron_variant	MODIFIER
69	chr11	3176509	rs1132243965	G	A	.	.	INFO=TMP;ANN=A|intron_variant|MODIFIER|Sfi1|Sfi1|transcript|NM_030207.2|protein_coding|6/32|c.472+918C>T||||||;GENEINFO=78887:Sfi1;RSPOS=3176509;SAO=0;VC=snp;VP=050000080005000000000100;dbSNPBuildID=150	REFCT:ALTCT:TTCT:ALTRT	NA:0:NA:0	30:5:35:0.142857142857143	Sfi1	intron_variant	MODIFIER
70	chr11	3180225	.	C	G	.	.	INFO=TMP;ANN=G|intron_variant|MODIFIER|Sfi1|Sfi1|transcript|NM_030207.2|protein_coding|4/32|c.267-718G>C||||||	REFCT:ALTCT:TTCT:ALTRT	53:2:55:0.0363636363636364	41:5:46:0.108695652173913	Sfi1	intron_variant	MODIFIER
71	chr11	3180229	.	G	C	.	.	INFO=TMP;ANN=C|intron_variant|MODIFIER|Sfi1|Sfi1|transcript|NM_030207.2|protein_coding|4/32|c.267-722C>G||||||	REFCT:ALTCT:TTCT:ALTRT	54:2:56:0.0357142857142857	39:5:44:0.113636363636364	Sfi1	intron_variant	MODIFIER
72	chr11	3180254	.	T	C	.	.	INFO=TMP;ANN=C|intron_variant|MODIFIER|Sfi1|Sfi1|transcript|NM_030207.2|protein_coding|4/32|c.267-747A>G||||||	REFCT:ALTCT:TTCT:ALTRT	32:1:33:0.0303030303030303	29:4:33:0.121212121212121	Sfi1	intron_variant	MODIFIER
73	chr11	3180890	rs1135188887	T	G	.	.	INFO=TMP;ANN=G|intron_variant|MODIFIER|Sfi1|Sfi1|transcript|NM_030207.2|protein_coding|4/32|c.267-1383A>C||||||;GENEINFO=78887:Sfi1;RSPOS=3180890;SAO=0;VC=snp;VP=050000080005000000000100;dbSNPBuildID=150	REFCT:ALTCT:TTCT:ALTRT	NA:0:NA:0	52:9:61:0.147540983606557	Sfi1	intron_variant	MODIFIER
74	chr11	3192605	.	G	A,C	.	.	INFO=TMP;ANN=A|intron_variant|MODIFIER|Sfi1|Sfi1|transcript|NM_030207.2|protein_coding|1/32|c.-94+755C>T||||||,C|intron_variant|MODIFIER|Sfi1|Sfi1|transcript|NM_030207.2|protein_coding|1/32|c.-94+755C>G||||||	REFCT:ALTCT:TTCT:ALTRT	NA:0:NA:0	15:5:20:0.25	Sfi1	intron_variant	MODIFIER
76	chr11	6029006	.	G	T	.	.	INFO=TMP;ANN=T|intron_variant|MODIFIER|Camk2b|Camk2b|transcript|NM_001174053.1|protein_coding|1/19|c.66-45C>A||||||,T|intron_variant|MODIFIER|Camk2b|Camk2b|transcript|NM_001174054.1|protein_coding|1/20|c.66-45C>A||||||,T|intron_variant|MODIFIER|Camk2b|Camk2b|transcript|NM_007595.5|protein_coding|1/20|c.66-45C>A||||||	REFCT:ALTCT:TTCT:ALTRT	NA:0:NA:0	5:7:12:0.583333333333333	Camk2b	intron_variant	MODIFIER
77	chr11	6593792	.	C	G	.	.	INFO=TMP;ANN=G|downstream_gene_variant|MODIFIER|Nacad|Nacad|transcript|NM_001081652.1|protein_coding||c.*4103G>C|||||4031|,G|intron_variant|MODIFIER|Ccm2|Ccm2|transcript|NM_146014.3|protein_coding|8/9|c.942+52C>G||||||,G|intron_variant|MODIFIER|Ccm2|Ccm2|transcript|NM_001190343.1|protein_coding|7/8|c.768+52C>G||||||,G|intron_variant|MODIFIER|Ccm2|Ccm2|transcript|NM_001190344.1|protein_coding|8/9|…	REFCT:ALTCT:TTCT:ALTRT	NA:0:NA:0	10:4:14:0.285714285714286	Nacad	downstream_gene_variant	MODIFIER
78	chr11	34544897	rs1133899522	C	T,A	.	.	INFO=TMP;ANN=A|intron_variant|MODIFIER|Dock2|Dock2|transcript|NM_033374.3|protein_coding|22/51|c.2268-30361G>T||||||,T|intron_variant|MODIFIER|Dock2|Dock2|transcript|NM_033374.3|protein_coding|22/51|c.2268-30361G>A||||||;GENEINFO=94176:Dock2;RSPOS=34544897;SAO=0;VC=snp;VP=050000080005000000000100;dbSNPBuildID=150	REFCT:ALTCT:TTCT:ALTRT	NA:0:NA:0	7:4:11:0.363636363636364	Dock2	intron_variant	MODIFIER
79	chr11	43741702	.	T	G	.	.	INFO=TMP;ANN=G|intron_variant|MODIFIER|Ttc1|Ttc1|transcript|NM_133795.1|protein_coding|3/7|c.391+59A>C||||||	REFCT:ALTCT:TTCT:ALTRT	38:2:40:0.05	17:5:22:0.227272727272727	Ttc1	intron_variant	MODIFIER
80	chr11	49534989	.	A	T,C,G	.	.	INFO=TMP;ANN=C|upstream_gene_variant|MODIFIER|Olfr1382|Olfr1382|transcript|NM_001011790.1|protein_coding||c.-198A>C|||||198|,G|upstream_gene_variant|MODIFIER|Olfr1382|Olfr1382|transcript|NM_001011790.1|protein_coding||c.-198A>G|||||198|,T|upstream_gene_variant|MODIFIER|Olfr1382|Olfr1382|transcript|NM_001011790.1|protein_coding||c.-198A>T|||||198|,C|intergenic_region|MODIFIER|Olfr1383-Olfr1382|Olf…	REFCT:ALTCT:TTCT:ALTRT	19:1:20:0.05	35:4:39:0.102564102564103	Olfr1382	upstream_gene_variant	MODIFIER
81	chr11	53953274	.	G	A	.	.	INFO=TMP;ANN=A|intron_variant|MODIFIER|Slc22a21|Slc22a21|transcript|NM_019723.2|protein_coding|7/9|c.1277-91C>T||||||	REFCT:ALTCT:TTCT:ALTRT	NA:0:NA:0	29:13:42:0.30952380952381	Slc22a21	intron_variant	MODIFIER
82	chr11	67984762	.	A	T,G	.	.	INFO=TMP;ANN=G|intron_variant|MODIFIER|Stx8|Stx8|transcript|NM_018768.2|protein_coding|4/7|c.323+89A>G||||||,T|intron_variant|MODIFIER|Stx8|Stx8|transcript|NM_018768.2|protein_coding|4/7|c.323+89A>T||||||	REFCT:ALTCT:TTCT:ALTRT	NA:0:NA:0	23:6:29:0.206896551724138	Stx8	intron_variant	MODIFIER
83	chr11	69891067	.	C	A	.	.	INFO=TMP;ANN=A|intron_variant|MODIFIER|Acap1|Acap1|transcript|NM_153788.3|protein_coding|2/21|c.112-84G>T||||||	REFCT:ALTCT:TTCT:ALTRT	NA:0:NA:0	10:10:20:0.5	Acap1	intron_variant	MODIFIER
84	chr11	70238985	.	A	C,G,T	.	.	INFO=TMP;ANN=C|missense_variant|MODERATE|Rnasek|Rnasek|transcript|NM_173742.3|protein_coding|2/3|c.108T>G|p.His36Gln|227/622|108/297|36/98||,T|missense_variant|MODERATE|Rnasek|Rnasek|transcript|NM_173742.3|protein_coding|2/3|c.108T>A|p.His36Gln|227/622|108/297|36/98||,G|synonymous_variant|LOW|Rnasek|Rnasek|transcript|NM_173742.3|protein_coding|2/3|c.108T>C|p.His36His|227/622|108/297|36/98||,C|ups…	REFCT:ALTCT:TTCT:ALTRT	NA:0:NA:0	41:5:46:0.108695652173913	Mir497b	upstream_gene_variant	MODIFIER
85	chr11	73111429	.	T	G	.	.	INFO=TMP;ANN=G|intron_variant|MODIFIER|Itgae|Itgae|transcript|NM_008399.2|protein_coding|4/30|c.327+31T>G||||||,G|intron_variant|MODIFIER|Itgae|Itgae|transcript|NM_172944.2|protein_coding|4/25|c.327+31T>G||||||	REFCT:ALTCT:TTCT:ALTRT	19:1:20:0.05	13:4:17:0.235294117647059	Itgae	intron_variant	MODIFIER
86	chr11	80119719	.	C	T	.	.	INFO=TMP;ANN=T|intron_variant|MODIFIER|Atad5|Atad5|transcript|NM_001029856.2|protein_coding|16/22|c.3882+116C>T||||||	REFCT:ALTCT:TTCT:ALTRT	NA:0:NA:0	26:5:31:0.161290322580645	Atad5	intron_variant	MODIFIER
87	chr11	83070408	.	T	C	.	.	INFO=TMP;ANN=C|3_prime_UTR_variant|MODIFIER|Slfn2|Slfn2|transcript|NM_011408.1|protein_coding|2/2|c.*75T>C|||||75|	REFCT:ALTCT:TTCT:ALTRT	21:1:22:0.0454545454545455	30:4:34:0.117647058823529	Slfn2	3_prime_UTR_variant	MODIFIER
88	chr11	88394524	.	G	C	.	.	INFO=TMP;ANN=C|intron_variant|MODIFIER|Msi2|Msi2|transcript|NM_054043.3|protein_coding|9/13|c.652+41C>G||||||	REFCT:ALTCT:TTCT:ALTRT	21:1:22:0.0454545454545455	23:4:27:0.148148148148148	Msi2	intron_variant	MODIFIER
89	chr11	95061762	.	C	A	.	.	INFO=TMP;ANN=A|intron_variant|MODIFIER|Itga3|Itga3|transcript|NM_001306162.1|protein_coding|8/25|c.1159+116G>T||||||,A|intron_variant|MODIFIER|Itga3|Itga3|transcript|NM_001306071.1|protein_coding|6/24|c.1066+116G>T||||||,A|intron_variant|MODIFIER|Itga3|Itga3|transcript|NM_013565.3|protein_coding|7/25|c.1159+116G>T||||||	REFCT:ALTCT:TTCT:ALTRT	NA:0:NA:0	3:7:10:0.7	Itga3	intron_variant	MODIFIER
90	chr11	100657244	.	G	T	.	.	INFO=TMP;ANN=T|intergenic_region|MODIFIER|Zfp385c-Dhx58|Zfp385c-Dhx58|intergenic_region|Zfp385c-Dhx58|||n.100657244G>T||||||	REFCT:ALTCT:TTCT:ALTRT	NA:0:NA:0	8:7:15:0.466666666666667	Zfp385c-Dhx58	intergenic_region	MODIFIER
91	chr11	101195012	.	C	G	.	.	INFO=TMP;ANN=G|downstream_gene_variant|MODIFIER|Cntnap1|Cntnap1|transcript|NM_016782.2|protein_coding||c.*5353C>G|||||4292|,G|intron_variant|MODIFIER|Ezh1|Ezh1|transcript|NM_007970.3|protein_coding|16/20|c.1849-31G>C||||||	REFCT:ALTCT:TTCT:ALTRT	36:1:37:0.027027027027027	29:6:35:0.171428571428571	Cntnap1	downstream_gene_variant	MODIFIER
92	chr11	101429692	.	C	G	.	.	INFO=TMP;ANN=G|upstream_gene_variant|MODIFIER|Ptges3l|Ptges3l|transcript|NM_026865.2|protein_coding||c.-5069G>C|||||4359|,G|intron_variant|MODIFIER|Rundc1|Rundc1|transcript|NM_172566.4|protein_coding|2/4|c.666+82C>G||||||	REFCT:ALTCT:TTCT:ALTRT	NA:0:NA:0	9:4:13:0.307692307692308	Ptges3l	upstream_gene_variant	MODIFIER
94	chr11	105210596	.	G	T	.	.	INFO=TMP;ANN=T|missense_variant|MODERATE|Tlk2|Tlk2|transcript|NM_001112705.2|protein_coding|6/22|c.319G>T|p.Val107Phe|846/5481|319/2253|107/750||,T|missense_variant|MODERATE|Tlk2|Tlk2|transcript|NM_001294334.1|protein_coding|6/20|c.319G>T|p.Val107Phe|846/3423|319/2094|107/697||,T|intron_variant|MODIFIER|Tlk2|Tlk2|transcript|NM_001294331.1|protein_coding|6/21|c.267+759G>T||||||,T|intron_variant|MO…	REFCT:ALTCT:TTCT:ALTRT	NA:0:NA:0	63:9:72:0.125	Tlk2	intron_variant	MODIFIER
95	chr11	109976789	rs217033749	C	A	.	.	INFO=TMP;ANN=A|intron_variant|MODIFIER|Abca8b|Abca8b|transcript|NM_013851.2|protein_coding|5/38|c.568-126G>T||||||;GENEINFO=27404:Abca8b;RSPOS=109976789;SAO=0;VC=snp;VP=050000080005000000000100;dbSNPBuildID=137	REFCT:ALTCT:TTCT:ALTRT	NA:0:NA:0	6:4:10:0.4	Abca8b	intron_variant	MODIFIER
97	chr11	115882088	rs252143594	A	C	.	.	INFO=TMP;ANN=C|intergenic_region|MODIFIER|Llgl2-Recql5|Llgl2-Recql5|intergenic_region|Llgl2-Recql5|||n.115882088A>C||||||;GENEINFO=217328:Myo15b;RSPOS=115882088;SAO=0;VC=snp;VLD;VP=050000080005040000000100;dbSNPBuildID=137	REFCT:ALTCT:TTCT:ALTRT	NA:0:NA:0	13:5:18:0.277777777777778	Llgl2-Recql5	intergenic_region	MODIFIER
98	chr11	116289374	.	C	G	.	.	INFO=TMP;ANN=G|intron_variant|MODIFIER|Exoc7|Exoc7|transcript|NM_016857.2|protein_coding|19/19|c.1992-89G>C||||||,G|intron_variant|MODIFIER|Exoc7|Exoc7|transcript|NM_001162872.1|protein_coding|17/17|c.1860-89G>C||||||	REFCT:ALTCT:TTCT:ALTRT	NA:0:NA:0	27:4:31:0.129032258064516	Exoc7	intron_variant	MODIFIER
99	chr11	119943067	.	C	T	.	.	INFO=TMP;ANN=T|upstream_gene_variant|MODIFIER|Baiap2|Baiap2|transcript|NM_001037755.3|protein_coding||c.-128C>T|||||25|,T|upstream_gene_variant|MODIFIER|Baiap2|Baiap2|transcript|NM_001037754.3|protein_coding||c.-128C>T|||||25|,T|upstream_gene_variant|MODIFIER|Baiap2|Baiap2|transcript|NM_130862.4|protein_coding||c.-128C>T|||||25|,T|intergenic_region|MODIFIER|Mir5098-Baiap2|Mir5098.2-Baiap2|interge…	REFCT:ALTCT:TTCT:ALTRT	NA:0:NA:0	10:6:16:0.375	Baiap2	upstream_gene_variant	MODIFIER
100	chr11	120095293	.	A	T,C	.	.	INFO=TMP;ANN=C|upstream_gene_variant|MODIFIER|1810043H04Rik|1810043H04Rik|transcript|NM_001110242.1|protein_coding||c.-3689A>C|||||3641|,T|upstream_gene_variant|MODIFIER|1810043H04Rik|1810043H04Rik|transcript|NM_001110242.1|protein_coding||c.-3689A>T|||||3641|,C|intron_variant|MODIFIER|Enthd2|Enthd2|transcript|NM_183137.2|protein_coding|7/12|c.523+51T>G||||||,T|intron_variant|MODIFIER|Enthd2|Enth…	REFCT:ALTCT:TTCT:ALTRT	NA:0:NA:0	16:4:20:0.2	1810043H04Rik	upstream_gene_variant	MODIFIER
101	chr12	3109871	.	C	A,T,G	.	.	INFO=TMP;ANN=A|intergenic_region|MODIFIER|CHR_START-Rab10os|CHR_START-Rab10os|intergenic_region|CHR_START-Rab10os|||n.3109871C>A||||||,G|intergenic_region|MODIFIER|CHR_START-Rab10os|CHR_START-Rab10os|intergenic_region|CHR_START-Rab10os|||n.3109871C>G||||||,T|intergenic_region|MODIFIER|CHR_START-Rab10os|CHR_START-Rab10os|intergenic_region|CHR_START-Rab10os|||n.3109871C>T||||||	REFCT:ALTCT:TTCT:ALTRT	28:1:29:0.0344827586206897	39:6:45:0.133333333333333	CHR_START-Rab10os	intergenic_region	MODIFIER
102	chr12	4707860	.	C	T	.	.	INFO=TMP;ANN=T|intron_variant|MODIFIER|Itsn2|Itsn2|transcript|NM_001198968.2|protein_coding|35/39|c.4437+115C>T||||||,T|intron_variant|MODIFIER|Itsn2|Itsn2|transcript|NM_011365.4|protein_coding|34/38|c.4356+115C>T||||||	REFCT:ALTCT:TTCT:ALTRT	NA:0:NA:0	6:5:11:0.454545454545455	Itsn2	intron_variant	MODIFIER
103	chr12	17406711	.	A	G,T	.	.	INFO=TMP;ANN=G|intron_variant|MODIFIER|Nol10|Nol10|transcript|NM_001008421.1|protein_coding|16/20|c.1333-96A>G||||||,T|intron_variant|MODIFIER|Nol10|Nol10|transcript|NM_001008421.1|protein_coding|16/20|c.1333-96A>T||||||	REFCT:ALTCT:TTCT:ALTRT	31:1:32:0.03125	34:4:38:0.105263157894737	Nol10	intron_variant	MODIFIER
104	chr12	22554100	.	T	G	.	.	INFO=TMP;ANN=G|intergenic_region|MODIFIER|Gm4425-2410018L13Rik|Gm4425-2410018L13Rik|intergenic_region|Gm4425-2410018L13Rik|||n.22554100T>G||||||	REFCT:ALTCT:TTCT:ALTRT	44:1:45:0.0222222222222222	34:5:39:0.128205128205128	Gm4425-2410018L13Rik	intergenic_region	MODIFIER
105	chr12	22670930	.	A	G	.	.	INFO=TMP;ANN=G|intergenic_region|MODIFIER|Gm4425-2410018L13Rik|Gm4425-2410018L13Rik|intergenic_region|Gm4425-2410018L13Rik|||n.22670930A>G||||||	REFCT:ALTCT:TTCT:ALTRT	170:4:174:0.0229885057471264	146:35:181:0.193370165745856	Gm4425-2410018L13Rik	intergenic_region	MODIFIER
106	chr12	23898322	.	T	G	.	.	INFO=TMP;ANN=G|intergenic_region|MODIFIER|2410018L13Rik-9030624G23Rik|2410018L13Rik-9030624G23Rik|intergenic_region|2410018L13Rik-9030624G23Rik|||n.23898322T>G||||||	REFCT:ALTCT:TTCT:ALTRT	41:2:43:0.0465116279069767	45:5:50:0.1	2410018L13Rik-9030624G23Rik	intergenic_region	MODIFIER
107	chr12	24306328	.	A	C	.	.	INFO=TMP;ANN=C|intergenic_region|MODIFIER|9030624G23Rik-Taf1b|9030624G23Rik-Taf1b|intergenic_region|9030624G23Rik-Taf1b|||n.24306328A>C||||||	REFCT:ALTCT:TTCT:ALTRT	39:2:41:0.0487804878048781	56:7:63:0.111111111111111	9030624G23Rik-Taf1b	intergenic_region	MODIFIER
109	chr12	67059265	.	A	G,C	.	.	INFO=TMP;ANN=C|intron_variant|MODIFIER|Mdga2|Mdga2|transcript|NM_001193266.1|protein_coding|1/16|c.73+161705T>G||||||,G|intron_variant|MODIFIER|Mdga2|Mdga2|transcript|NM_001193266.1|protein_coding|1/16|c.73+161705T>C||||||,C|intron_variant|MODIFIER|Mdga2|Mdga2|transcript|NM_207010.2|protein_coding|1/15|c.73+161705T>G||||||,G|intron_variant|MODIFIER|Mdga2|Mdga2|transcript|NM_207010.2|protein_codin…	REFCT:ALTCT:TTCT:ALTRT	22:1:23:0.0434782608695652	28:4:32:0.125	Mdga2	intron_variant	MODIFIER
110	chr12	67059299	.	A	G,T	.	.	INFO=TMP;ANN=G|intron_variant|MODIFIER|Mdga2|Mdga2|transcript|NM_001193266.1|protein_coding|1/16|c.73+161671T>C||||||,T|intron_variant|MODIFIER|Mdga2|Mdga2|transcript|NM_001193266.1|protein_coding|1/16|c.73+161671T>A||||||,G|intron_variant|MODIFIER|Mdga2|Mdga2|transcript|NM_207010.2|protein_coding|1/15|c.73+161671T>C||||||,T|intron_variant|MODIFIER|Mdga2|Mdga2|transcript|NM_207010.2|protein_codin…	REFCT:ALTCT:TTCT:ALTRT	46:2:48:0.0416666666666667	65:8:73:0.10958904109589	Mdga2	intron_variant	MODIFIER
111	chr12	67059581	.	C	A,T,G	.	.	INFO=TMP;ANN=A|intron_variant|MODIFIER|Mdga2|Mdga2|transcript|NM_001193266.1|protein_coding|1/16|c.73+161389G>T||||||,G|intron_variant|MODIFIER|Mdga2|Mdga2|transcript|NM_001193266.1|protein_coding|1/16|c.73+161389G>C||||||,T|intron_variant|MODIFIER|Mdga2|Mdga2|transcript|NM_001193266.1|protein_coding|1/16|c.73+161389G>A||||||,A|intron_variant|MODIFIER|Mdga2|Mdga2|transcript|NM_207010.2|protein_co…	REFCT:ALTCT:TTCT:ALTRT	72:3:75:0.04	90:10:100:0.1	Mdga2	intron_variant	MODIFIER
112	chr12	67059668	rs33900140	C	T,G,A	.	.	INFO=TMP;ANN=A|intron_variant|MODIFIER|Mdga2|Mdga2|transcript|NM_001193266.1|protein_coding|1/16|c.73+161302G>T||||||,G|intron_variant|MODIFIER|Mdga2|Mdga2|transcript|NM_001193266.1|protein_coding|1/16|c.73+161302G>C||||||,T|intron_variant|MODIFIER|Mdga2|Mdga2|transcript|NM_001193266.1|protein_coding|1/16|c.73+161302G>A||||||,A|intron_variant|MODIFIER|Mdga2|Mdga2|transcript|NM_207010.2|protein_co…	REFCT:ALTCT:TTCT:ALTRT	39:2:41:0.0487804878048781	74:13:87:0.149425287356322	Mdga2	intron_variant	MODIFIER
113	chr12	67059677	.	T	G,C,A	.	.	INFO=TMP;ANN=A|intron_variant|MODIFIER|Mdga2|Mdga2|transcript|NM_001193266.1|protein_coding|1/16|c.73+161293A>T||||||,C|intron_variant|MODIFIER|Mdga2|Mdga2|transcript|NM_001193266.1|protein_coding|1/16|c.73+161293A>G||||||,G|intron_variant|MODIFIER|Mdga2|Mdga2|transcript|NM_001193266.1|protein_coding|1/16|c.73+161293A>C||||||,A|intron_variant|MODIFIER|Mdga2|Mdga2|transcript|NM_207010.2|protein_co…	REFCT:ALTCT:TTCT:ALTRT	NA:0:NA:0	81:9:90:0.1	Mdga2	intron_variant	MODIFIER
114	chr12	67059686	.	C	T,A	.	.	INFO=TMP;ANN=A|intron_variant|MODIFIER|Mdga2|Mdga2|transcript|NM_001193266.1|protein_coding|1/16|c.73+161284G>T||||||,T|intron_variant|MODIFIER|Mdga2|Mdga2|transcript|NM_001193266.1|protein_coding|1/16|c.73+161284G>A||||||,A|intron_variant|MODIFIER|Mdga2|Mdga2|transcript|NM_207010.2|protein_coding|1/15|c.73+161284G>T||||||,T|intron_variant|MODIFIER|Mdga2|Mdga2|transcript|NM_207010.2|protein_codin…	REFCT:ALTCT:TTCT:ALTRT	22:1:23:0.0434782608695652	49:11:60:0.183333333333333	Mdga2	intron_variant	MODIFIER
115	chr12	67059727	.	C	T,A	.	.	INFO=TMP;ANN=A|intron_variant|MODIFIER|Mdga2|Mdga2|transcript|NM_001193266.1|protein_coding|1/16|c.73+161243G>T||||||,T|intron_variant|MODIFIER|Mdga2|Mdga2|transcript|NM_001193266.1|protein_coding|1/16|c.73+161243G>A||||||,A|intron_variant|MODIFIER|Mdga2|Mdga2|transcript|NM_207010.2|protein_coding|1/15|c.73+161243G>T||||||,T|intron_variant|MODIFIER|Mdga2|Mdga2|transcript|NM_207010.2|protein_codin…	REFCT:ALTCT:TTCT:ALTRT	NA:0:NA:0	28:4:32:0.125	Mdga2	intron_variant	MODIFIER
116	chr12	67059760	.	G	A,C	.	.	INFO=TMP;ANN=A|intron_variant|MODIFIER|Mdga2|Mdga2|transcript|NM_001193266.1|protein_coding|1/16|c.73+161210C>T||||||,C|intron_variant|MODIFIER|Mdga2|Mdga2|transcript|NM_001193266.1|protein_coding|1/16|c.73+161210C>G||||||,A|intron_variant|MODIFIER|Mdga2|Mdga2|transcript|NM_207010.2|protein_coding|1/15|c.73+161210C>T||||||,C|intron_variant|MODIFIER|Mdga2|Mdga2|transcript|NM_207010.2|protein_codin…	REFCT:ALTCT:TTCT:ALTRT	NA:0:NA:0	23:4:27:0.148148148148148	Mdga2	intron_variant	MODIFIER
117	chr12	74803925	.	A	T,C,G	.	.	INFO=TMP;ANN=C|intergenic_region|MODIFIER|Dbpht2-Kcnh5|Dbpht2-Kcnh5|intergenic_region|Dbpht2-Kcnh5|||n.74803925A>C||||||,G|intergenic_region|MODIFIER|Dbpht2-Kcnh5|Dbpht2-Kcnh5|intergenic_region|Dbpht2-Kcnh5|||n.74803925A>G||||||,T|intergenic_region|MODIFIER|Dbpht2-Kcnh5|Dbpht2-Kcnh5|intergenic_region|Dbpht2-Kcnh5|||n.74803925A>T||||||	REFCT:ALTCT:TTCT:ALTRT	NA:0:NA:0	36:8:44:0.181818181818182	Dbpht2-Kcnh5	intergenic_region	MODIFIER
118	chr12	74803938	.	T	A,C	.	.	INFO=TMP;ANN=A|intergenic_region|MODIFIER|Dbpht2-Kcnh5|Dbpht2-Kcnh5|intergenic_region|Dbpht2-Kcnh5|||n.74803938T>A||||||,C|intergenic_region|MODIFIER|Dbpht2-Kcnh5|Dbpht2-Kcnh5|intergenic_region|Dbpht2-Kcnh5|||n.74803938T>C||||||	REFCT:ALTCT:TTCT:ALTRT	25:1:26:0.0384615384615385	44:5:49:0.102040816326531	Dbpht2-Kcnh5	intergenic_region	MODIFIER
119	chr12	74803945	.	G	C,A	.	.	INFO=TMP;ANN=A|intergenic_region|MODIFIER|Dbpht2-Kcnh5|Dbpht2-Kcnh5|intergenic_region|Dbpht2-Kcnh5|||n.74803945G>A||||||,C|intergenic_region|MODIFIER|Dbpht2-Kcnh5|Dbpht2-Kcnh5|intergenic_region|Dbpht2-Kcnh5|||n.74803945G>C||||||	REFCT:ALTCT:TTCT:ALTRT	24:1:25:0.04	41:5:46:0.108695652173913	Dbpht2-Kcnh5	intergenic_region	MODIFIER
120	chr12	74803953	.	A	T,G,C	.	.	INFO=TMP;ANN=C|intergenic_region|MODIFIER|Dbpht2-Kcnh5|Dbpht2-Kcnh5|intergenic_region|Dbpht2-Kcnh5|||n.74803953A>C||||||,G|intergenic_region|MODIFIER|Dbpht2-Kcnh5|Dbpht2-Kcnh5|intergenic_region|Dbpht2-Kcnh5|||n.74803953A>G||||||,T|intergenic_region|MODIFIER|Dbpht2-Kcnh5|Dbpht2-Kcnh5|intergenic_region|Dbpht2-Kcnh5|||n.74803953A>T||||||	REFCT:ALTCT:TTCT:ALTRT	NA:0:NA:0	44:5:49:0.102040816326531	Dbpht2-Kcnh5	intergenic_region	MODIFIER
121	chr12	74803959	.	C	T,A	.	.	INFO=TMP;ANN=A|intergenic_region|MODIFIER|Dbpht2-Kcnh5|Dbpht2-Kcnh5|intergenic_region|Dbpht2-Kcnh5|||n.74803959C>A||||||,T|intergenic_region|MODIFIER|Dbpht2-Kcnh5|Dbpht2-Kcnh5|intergenic_region|Dbpht2-Kcnh5|||n.74803959C>T||||||	REFCT:ALTCT:TTCT:ALTRT	20:1:21:0.0476190476190476	38:5:43:0.116279069767442	Dbpht2-Kcnh5	intergenic_region	MODIFIER
122	chr12	74804284	.	T	A,C	.	.	INFO=TMP;ANN=A|intergenic_region|MODIFIER|Dbpht2-Kcnh5|Dbpht2-Kcnh5|intergenic_region|Dbpht2-Kcnh5|||n.74804284T>A||||||,C|intergenic_region|MODIFIER|Dbpht2-Kcnh5|Dbpht2-Kcnh5|intergenic_region|Dbpht2-Kcnh5|||n.74804284T>C||||||	REFCT:ALTCT:TTCT:ALTRT	34:1:35:0.0285714285714286	65:10:75:0.133333333333333	Dbpht2-Kcnh5	intergenic_region	MODIFIER
123	chr12	74804468	.	T	A,C	.	.	INFO=TMP;ANN=A|intergenic_region|MODIFIER|Dbpht2-Kcnh5|Dbpht2-Kcnh5|intergenic_region|Dbpht2-Kcnh5|||n.74804468T>A||||||,C|intergenic_region|MODIFIER|Dbpht2-Kcnh5|Dbpht2-Kcnh5|intergenic_region|Dbpht2-Kcnh5|||n.74804468T>C||||||	REFCT:ALTCT:TTCT:ALTRT	98:5:103:0.0485436893203883	151:17:168:0.101190476190476	Dbpht2-Kcnh5	intergenic_region	MODIFIER
124	chr12	76145671	.	G	C	.	.	INFO=TMP;ANN=C|intron_variant|MODIFIER|Esr2|Esr2|transcript|NM_207707.1|protein_coding|4/9|c.710-128C>G||||||,C|intron_variant|MODIFIER|Esr2|Esr2|transcript|NM_010157.3|protein_coding|4/8|c.710-128C>G||||||,C|intron_variant|MODIFIER|Esr2|Esr2|transcript|NR_104386.1|pseudogene|4/7|n.1057-128C>G||||||	REFCT:ALTCT:TTCT:ALTRT	NA:0:NA:0	12:6:18:0.333333333333333	Esr2	intron_variant	MODIFIER
125	chr12	87542522	rs584640894	C	G	.	.	INFO=TMP;ANN=G|intergenic_region|MODIFIER|Gm8300-Oog1|Gm8300-Oog1|intergenic_region|Gm8300-Oog1|||n.87542522C>G||||||;RSPOS=87542522;SAO=0;VC=snp;VP=050000000005000000000100;dbSNPBuildID=142	REFCT:ALTCT:TTCT:ALTRT	NA:0:NA:0	6:5:11:0.454545454545455	Gm8300-Oog1	intergenic_region	MODIFIER
126	chr12	93577056	.	G	C	.	.	INFO=TMP;ANN=C|intergenic_region|MODIFIER|4930559C10Rik-Mir8099-1|4930559C10Rik-Mir8099-1.2|intergenic_region|4930559C10Rik-Mir8099-1.2|||n.93577056G>C||||||	REFCT:ALTCT:TTCT:ALTRT	NA:0:NA:0	7:4:11:0.363636363636364	4930559C10Rik-Mir8099-1	intergenic_region	MODIFIER
127	chr12	98974837	rs217323310	C	G	.	.	INFO=TMP;ANN=G|intron_variant|MODIFIER|Ttc8|Ttc8|transcript|NM_198311.1|protein_coding|11/14|c.1049+56C>G||||||,G|intron_variant|MODIFIER|Ttc8|Ttc8|transcript|NM_029553.3|protein_coding|10/13|c.1019+56C>G||||||;GENEINFO=76260:Ttc8;RSPOS=98974837;SAO=0;VC=snp;VP=050000080005000000000100;dbSNPBuildID=137	REFCT:ALTCT:TTCT:ALTRT	NA:0:NA:0	29:5:34:0.147058823529412	Ttc8	intron_variant	MODIFIER
128	chr12	103435600	.	T	G	.	.	INFO=TMP;ANN=G|intron_variant|MODIFIER|Ifi27|Ifi27|transcript|NM_026790.2|protein_coding|2/6|c.118+27T>G||||||,G|intron_variant|MODIFIER|Ifi27l2a|Ifi27l2a|transcript|NM_001281830.1|protein_coding|3/3|c.200-1309A>C||||||,G|intron_variant|MODIFIER|Ifi27|Ifi27|transcript|NM_194066.2|protein_coding|2/5|c.118+27T>G||||||,G|intron_variant|MODIFIER|Ifi27|Ifi27|transcript|NM_194067.2|protein_coding|2/5|c…	REFCT:ALTCT:TTCT:ALTRT	NA:0:NA:0	25:4:29:0.137931034482759	Ifi27	intron_variant	MODIFIER
129	chr12	108328362	rs29178147	C	T	.	.	INFO=TMP;ANN=T|downstream_gene_variant|MODIFIER|Hhipl1|Hhipl1|transcript|NM_001044380.1|protein_coding||c.*150C>T|||||62|,T|intergenic_region|MODIFIER|Hhipl1-Cyp46a1|Hhipl1-Cyp46a1|intergenic_region|Hhipl1-Cyp46a1|||n.108328362C>T||||||;GENEINFO=214305:Hhipl1;RSPOS=108328362;SAO=0;VC=snp;VLD;VP=050000040005040100000100;dbSNPBuildID=125	REFCT:ALTCT:TTCT:ALTRT	NA:0:NA:0	11:4:15:0.266666666666667	Hhipl1	downstream_gene_variant	MODIFIER
130	chr12	108851233	.	A	G	.	.	INFO=TMP;ANN=G|intron_variant|MODIFIER|Slc25a47|Slc25a47|transcript|NM_001012310.2|protein_coding|1/5|c.28+26A>G||||||	REFCT:ALTCT:TTCT:ALTRT	47:1:48:0.0208333333333333	50:6:56:0.107142857142857	Slc25a47	intron_variant	MODIFIER
131	chr12	113189373	.	T	C	.	.	INFO=TMP;ANN=C|3_prime_UTR_variant|MODIFIER|Tmem121|Tmem121|transcript|NM_153776.2|protein_coding|2/2|c.*253T>C|||||253|	REFCT:ALTCT:TTCT:ALTRT	NA:0:NA:0	43:5:48:0.104166666666667	Tmem121	3_prime_UTR_variant	MODIFIER
132	chr12	113466300	.	G	T	.	.	INFO=TMP;ANN=T|intergenic_region|MODIFIER|Tmem121-Adam6b|Tmem121-Adam6b|intergenic_region|Tmem121-Adam6b|||n.113466300G>T||||||	REFCT:ALTCT:TTCT:ALTRT	NA:0:NA:0	2:8:10:0.8	Tmem121-Adam6b	intergenic_region	MODIFIER
133	chr13	3374318	.	G	T	.	.	INFO=TMP;ANN=T|intergenic_region|MODIFIER|Speer6-ps1-2810429I04Rik|Speer6-ps1-2810429I04Rik|intergenic_region|Speer6-ps1-2810429I04Rik|||n.3374318G>T||||||	REFCT:ALTCT:TTCT:ALTRT	NA:0:NA:0	19:6:25:0.24	Speer6-ps1-2810429I04Rik	intergenic_region	MODIFIER
134	chr13	6600810	.	T	A,C	.	.	INFO=TMP;ANN=A|intron_variant|MODIFIER|Pfkp|Pfkp|transcript|NM_001291071.1|protein_coding|13/21|c.1369-144A>T||||||,C|intron_variant|MODIFIER|Pfkp|Pfkp|transcript|NM_001291071.1|protein_coding|13/21|c.1369-144A>G||||||,A|intron_variant|MODIFIER|Pfkp|Pfkp|transcript|NM_019703.4|protein_coding|13/21|c.1369-144A>T||||||,C|intron_variant|MODIFIER|Pfkp|Pfkp|transcript|NM_019703.4|protein_coding|13/21|…	REFCT:ALTCT:TTCT:ALTRT	NA:0:NA:0	35:5:40:0.125	Pfkp	intron_variant	MODIFIER
135	chr13	12278775	rs578847241	T	C	.	.	INFO=TMP;ANN=C|intron_variant|MODIFIER|Actn2|Actn2|transcript|NM_033268.4|protein_coding|15/20|c.1839+19A>G||||||;GENEINFO=11472:Actn2;RSPOS=12278775;SAO=0;VC=snp;VP=050000080005000000000100;dbSNPBuildID=142	REFCT:ALTCT:TTCT:ALTRT	21:1:22:0.0454545454545455	31:4:35:0.114285714285714	Actn2	intron_variant	MODIFIER
136	chr13	21673927	.	C	T	.	.	INFO=TMP;ANN=T|downstream_gene_variant|MODIFIER|Olfr1359|Olfr1359|transcript|NM_001011820.1|protein_coding||c.*74G>A|||||74|,T|downstream_gene_variant|MODIFIER|Olfr1360|Olfr1360|transcript|NM_146543.2|protein_coding||c.*74G>A|||||74|,T|intergenic_region|MODIFIER|Olfr1361-Olfr1359|Olfr1361-Olfr1359|intergenic_region|Olfr1361-Olfr1359|||n.21673927C>T||||||	REFCT:ALTCT:TTCT:ALTRT	48:2:50:0.04	56:14:70:0.2	Olfr1359	downstream_gene_variant	MODIFIER
137	chr13	30753305	.	A	G,T,C	.	.	INFO=TMP;ANN=C|intron_variant|MODIFIER|Irf4|Irf4|transcript|NM_013674.1|protein_coding|4/8|c.493-140A>C||||||,G|intron_variant|MODIFIER|Irf4|Irf4|transcript|NM_013674.1|protein_coding|4/8|c.493-140A>G||||||,T|intron_variant|MODIFIER|Irf4|Irf4|transcript|NM_013674.1|protein_coding|4/8|c.493-140A>T||||||	REFCT:ALTCT:TTCT:ALTRT	NA:0:NA:0	19:5:24:0.208333333333333	Irf4	intron_variant	MODIFIER
138	chr13	48818477	.	C	G	.	.	INFO=TMP;ANN=G|intron_variant|MODIFIER|Phf2|Phf2|transcript|NM_011078.3|protein_coding|10/21|c.1240-86G>C||||||	REFCT:ALTCT:TTCT:ALTRT	NA:0:NA:0	13:4:17:0.235294117647059	Phf2	intron_variant	MODIFIER
139	chr13	61149716	.	C	A	.	.	INFO=TMP;ANN=A|intergenic_region|MODIFIER|Ctsq-Ctsr|Ctsq-Ctsr|intergenic_region|Ctsq-Ctsr|||n.61149716C>A||||||	REFCT:ALTCT:TTCT:ALTRT	NA:0:NA:0	4:7:11:0.636363636363636	Ctsq-Ctsr	intergenic_region	MODIFIER
140	chr13	61524437	.	C	G	.	.	INFO=TMP;ANN=G|intergenic_region|MODIFIER|Cts7-Ctsm|Cts7-Ctsm|intergenic_region|Cts7-Ctsm|||n.61524437C>G||||||	REFCT:ALTCT:TTCT:ALTRT	58:2:60:0.0333333333333333	61:8:69:0.115942028985507	Cts7-Ctsm	intergenic_region	MODIFIER
141	chr13	61524463	.	A	T	.	.	INFO=TMP;ANN=T|intergenic_region|MODIFIER|Cts7-Ctsm|Cts7-Ctsm|intergenic_region|Cts7-Ctsm|||n.61524463A>T||||||	REFCT:ALTCT:TTCT:ALTRT	59:1:60:0.0166666666666667	59:8:67:0.119402985074627	Cts7-Ctsm	intergenic_region	MODIFIER
142	chr13	61524551	rs580006219	A	C	.	.	INFO=TMP;ANN=C|intergenic_region|MODIFIER|Cts7-Ctsm|Cts7-Ctsm|intergenic_region|Cts7-Ctsm|||n.61524551A>C||||||;RSPOS=61524551;SAO=0;VC=snp;VP=050000000005000000000100;dbSNPBuildID=142	REFCT:ALTCT:TTCT:ALTRT	40:2:42:0.0476190476190476	37:7:44:0.159090909090909	Cts7-Ctsm	intergenic_region	MODIFIER
143	chr13	61524555	.	T	C	.	.	INFO=TMP;ANN=C|intergenic_region|MODIFIER|Cts7-Ctsm|Cts7-Ctsm|intergenic_region|Cts7-Ctsm|||n.61524555T>C||||||	REFCT:ALTCT:TTCT:ALTRT	41:1:42:0.0238095238095238	40:6:46:0.130434782608696	Cts7-Ctsm	intergenic_region	MODIFIER
144	chr13	61524556	.	G	A	.	.	INFO=TMP;ANN=A|intergenic_region|MODIFIER|Cts7-Ctsm|Cts7-Ctsm|intergenic_region|Cts7-Ctsm|||n.61524556G>A||||||	REFCT:ALTCT:TTCT:ALTRT	41:1:42:0.0238095238095238	41:6:47:0.127659574468085	Cts7-Ctsm	intergenic_region	MODIFIER
145	chr13	61524562	.	C	A	.	.	INFO=TMP;ANN=A|intergenic_region|MODIFIER|Cts7-Ctsm|Cts7-Ctsm|intergenic_region|Cts7-Ctsm|||n.61524562C>A||||||	REFCT:ALTCT:TTCT:ALTRT	40:1:41:0.024390243902439	36:5:41:0.121951219512195	Cts7-Ctsm	intergenic_region	MODIFIER
146	chr13	61524563	.	G	C	.	.	INFO=TMP;ANN=C|intergenic_region|MODIFIER|Cts7-Ctsm|Cts7-Ctsm|intergenic_region|Cts7-Ctsm|||n.61524563G>C||||||	REFCT:ALTCT:TTCT:ALTRT	38:1:39:0.0256410256410256	36:5:41:0.121951219512195	Cts7-Ctsm	intergenic_region	MODIFIER
147	chr13	61524572	.	G	T	.	.	INFO=TMP;ANN=T|intergenic_region|MODIFIER|Cts7-Ctsm|Cts7-Ctsm|intergenic_region|Cts7-Ctsm|||n.61524572G>T||||||	REFCT:ALTCT:TTCT:ALTRT	37:1:38:0.0263157894736842	35:5:40:0.125	Cts7-Ctsm	intergenic_region	MODIFIER
148	chr13	66688511	.	G	A	.	.	INFO=TMP;ANN=A|intergenic_region|MODIFIER|2410141K09Rik-Uqcrb|2410141K09Rik-Uqcrb|intergenic_region|2410141K09Rik-Uqcrb|||n.66688511G>A||||||	REFCT:ALTCT:TTCT:ALTRT	NA:0:NA:0	25:6:31:0.193548387096774	2410141K09Rik-Uqcrb	intergenic_region	MODIFIER
149	chr13	67399585	.	A	C	.	.	INFO=TMP;ANN=C|intron_variant|MODIFIER|Zfp429|Zfp429|transcript|NM_001080941.1|protein_coding|1/3|c.36+111T>G||||||	REFCT:ALTCT:TTCT:ALTRT	26:1:27:0.037037037037037	35:7:42:0.166666666666667	Zfp429	intron_variant	MODIFIER
150	chr13	74630494	rs1131878263	C	A	.	.	INFO=TMP;ANN=A|intergenic_region|MODIFIER|Zfp825-Erap1|Zfp825-Erap1|intergenic_region|Zfp825-Erap1|||n.74630494C>A||||||;RSPOS=74630494;SAO=0;VC=snp;VP=050000000005000000000100;dbSNPBuildID=150	REFCT:ALTCT:TTCT:ALTRT	NA:0:NA:0	33:4:37:0.108108108108108	Zfp825-Erap1	intergenic_region	MODIFIER
151	chr13	74630522	.	A	T	.	.	INFO=TMP;ANN=T|intergenic_region|MODIFIER|Zfp825-Erap1|Zfp825-Erap1|intergenic_region|Zfp825-Erap1|||n.74630522A>T||||||	REFCT:ALTCT:TTCT:ALTRT	NA:0:NA:0	35:4:39:0.102564102564103	Zfp825-Erap1	intergenic_region	MODIFIER
153	chr13	83575493	.	G	A	.	.	INFO=TMP;ANN=A|intron_variant|MODIFIER|Mef2c|Mef2c|transcript|NM_001170537.1|protein_coding|2/10|c.-139-45G>A||||||,A|intron_variant|MODIFIER|Mef2c|Mef2c|transcript|NM_025282.3|protein_coding|2/10|c.-139-45G>A||||||	REFCT:ALTCT:TTCT:ALTRT	NA:0:NA:0	36:4:40:0.1	Mef2c	intron_variant	MODIFIER
154	chr13	104313910	.	G	T	.	.	INFO=TMP;ANN=T|intron_variant|MODIFIER|Adamts6|Adamts6|transcript|NM_001081020.2|protein_coding|6/24|c.927+191G>T||||||,T|intron_variant|MODIFIER|Adamts6|Adamts6|transcript|NR_136938.1|pseudogene|6/26|n.1379+191G>T||||||	REFCT:ALTCT:TTCT:ALTRT	NA:0:NA:0	7:12:19:0.631578947368421	Adamts6	intron_variant	MODIFIER
155	chr13	119596883	.	G	T	.	.	INFO=TMP;ANN=T|intron_variant|MODIFIER|Tmem267|Tmem267|transcript|NM_001039244.3|protein_coding|2/2|c.382-12309G>T||||||,T|intron_variant|MODIFIER|Tmem267|Tmem267|transcript|NM_001177666.1|protein_coding|2/3|c.382-12309G>T||||||	REFCT:ALTCT:TTCT:ALTRT	NA:0:NA:0	35:4:39:0.102564102564103	Tmem267	intron_variant	MODIFIER
156	chr13	119596926	.	G	T,C	.	.	INFO=TMP;ANN=C|intron_variant|MODIFIER|Tmem267|Tmem267|transcript|NM_001039244.3|protein_coding|2/2|c.382-12266G>C||||||,T|intron_variant|MODIFIER|Tmem267|Tmem267|transcript|NM_001039244.3|protein_coding|2/2|c.382-12266G>T||||||,C|intron_variant|MODIFIER|Tmem267|Tmem267|transcript|NM_001177666.1|protein_coding|2/3|c.382-12266G>C||||||,T|intron_variant|MODIFIER|Tmem267|Tmem267|transcript|NM_001177…	REFCT:ALTCT:TTCT:ALTRT	NA:0:NA:0	28:4:32:0.125	Tmem267	intron_variant	MODIFIER
157	chr13	119597255	.	G	T	.	.	INFO=TMP;ANN=T|intron_variant|MODIFIER|Tmem267|Tmem267|transcript|NM_001039244.3|protein_coding|2/2|c.382-11937G>T||||||,T|intron_variant|MODIFIER|Tmem267|Tmem267|transcript|NM_001177666.1|protein_coding|2/3|c.382-11937G>T||||||	REFCT:ALTCT:TTCT:ALTRT	NA:0:NA:0	6:4:10:0.4	Tmem267	intron_variant	MODIFIER
158	chr13	119598891	.	A	T	.	.	INFO=TMP;ANN=T|intron_variant|MODIFIER|Tmem267|Tmem267|transcript|NM_001039244.3|protein_coding|2/2|c.382-10301A>T||||||,T|intron_variant|MODIFIER|Tmem267|Tmem267|transcript|NM_001177666.1|protein_coding|2/3|c.382-10301A>T||||||	REFCT:ALTCT:TTCT:ALTRT	NA:0:NA:0	9:4:13:0.307692307692308	Tmem267	intron_variant	MODIFIER
159	chr13	119598975	.	A	C,G,T	.	.	INFO=TMP;ANN=C|intron_variant|MODIFIER|Tmem267|Tmem267|transcript|NM_001039244.3|protein_coding|2/2|c.382-10217A>C||||||,G|intron_variant|MODIFIER|Tmem267|Tmem267|transcript|NM_001039244.3|protein_coding|2/2|c.382-10217A>G||||||,T|intron_variant|MODIFIER|Tmem267|Tmem267|transcript|NM_001039244.3|protein_coding|2/2|c.382-10217A>T||||||,C|intron_variant|MODIFIER|Tmem267|Tmem267|transcript|NM_001177…	REFCT:ALTCT:TTCT:ALTRT	25:1:26:0.0384615384615385	40:5:45:0.111111111111111	Tmem267	intron_variant	MODIFIER
160	chr13	119599077	.	A	T,G	.	.	INFO=TMP;ANN=G|intron_variant|MODIFIER|Tmem267|Tmem267|transcript|NM_001039244.3|protein_coding|2/2|c.382-10115A>G||||||,T|intron_variant|MODIFIER|Tmem267|Tmem267|transcript|NM_001039244.3|protein_coding|2/2|c.382-10115A>T||||||,G|intron_variant|MODIFIER|Tmem267|Tmem267|transcript|NM_001177666.1|protein_coding|2/3|c.382-10115A>G||||||,T|intron_variant|MODIFIER|Tmem267|Tmem267|transcript|NM_001177…	REFCT:ALTCT:TTCT:ALTRT	120:6:126:0.0476190476190476	167:20:187:0.106951871657754	Tmem267	intron_variant	MODIFIER
161	chr13	119599098	.	G	A,C,T	.	.	INFO=TMP;ANN=A|intron_variant|MODIFIER|Tmem267|Tmem267|transcript|NM_001039244.3|protein_coding|2/2|c.382-10094G>A||||||,C|intron_variant|MODIFIER|Tmem267|Tmem267|transcript|NM_001039244.3|protein_coding|2/2|c.382-10094G>C||||||,T|intron_variant|MODIFIER|Tmem267|Tmem267|transcript|NM_001039244.3|protein_coding|2/2|c.382-10094G>T||||||,A|intron_variant|MODIFIER|Tmem267|Tmem267|transcript|NM_001177…	REFCT:ALTCT:TTCT:ALTRT	119:6:125:0.048	166:19:185:0.102702702702703	Tmem267	intron_variant	MODIFIER
162	chr13	119602208	.	G	C	.	.	INFO=TMP;ANN=C|intron_variant|MODIFIER|Tmem267|Tmem267|transcript|NM_001039244.3|protein_coding|2/2|c.382-6984G>C||||||,C|intron_variant|MODIFIER|Tmem267|Tmem267|transcript|NM_001177666.1|protein_coding|2/3|c.382-6984G>C||||||	REFCT:ALTCT:TTCT:ALTRT	NA:0:NA:0	21:4:25:0.16	Tmem267	intron_variant	MODIFIER
163	chr13	119602249	.	T	A	.	.	INFO=TMP;ANN=A|intron_variant|MODIFIER|Tmem267|Tmem267|transcript|NM_001039244.3|protein_coding|2/2|c.382-6943T>A||||||,A|intron_variant|MODIFIER|Tmem267|Tmem267|transcript|NM_001177666.1|protein_coding|2/3|c.382-6943T>A||||||	REFCT:ALTCT:TTCT:ALTRT	NA:0:NA:0	20:6:26:0.230769230769231	Tmem267	intron_variant	MODIFIER
164	chr13	119602330	.	G	T	.	.	INFO=TMP;ANN=T|intron_variant|MODIFIER|Tmem267|Tmem267|transcript|NM_001039244.3|protein_coding|2/2|c.382-6862G>T||||||,T|intron_variant|MODIFIER|Tmem267|Tmem267|transcript|NM_001177666.1|protein_coding|2/3|c.382-6862G>T||||||	REFCT:ALTCT:TTCT:ALTRT	NA:0:NA:0	18:5:23:0.217391304347826	Tmem267	intron_variant	MODIFIER
165	chr13	119602458	.	C	G	.	.	INFO=TMP;ANN=G|intron_variant|MODIFIER|Tmem267|Tmem267|transcript|NM_001039244.3|protein_coding|2/2|c.382-6734C>G||||||,G|intron_variant|MODIFIER|Tmem267|Tmem267|transcript|NM_001177666.1|protein_coding|2/3|c.382-6734C>G||||||	REFCT:ALTCT:TTCT:ALTRT	NA:0:NA:0	12:4:16:0.25	Tmem267	intron_variant	MODIFIER
166	chr13	119602464	.	G	T	.	.	INFO=TMP;ANN=T|intron_variant|MODIFIER|Tmem267|Tmem267|transcript|NM_001039244.3|protein_coding|2/2|c.382-6728G>T||||||,T|intron_variant|MODIFIER|Tmem267|Tmem267|transcript|NM_001177666.1|protein_coding|2/3|c.382-6728G>T||||||	REFCT:ALTCT:TTCT:ALTRT	NA:0:NA:0	13:4:17:0.235294117647059	Tmem267	intron_variant	MODIFIER
167	chr13	119602476	rs578772898	A	G	.	.	INFO=TMP;ANN=G|intron_variant|MODIFIER|Tmem267|Tmem267|transcript|NM_001039244.3|protein_coding|2/2|c.382-6716A>G||||||,G|intron_variant|MODIFIER|Tmem267|Tmem267|transcript|NM_001177666.1|protein_coding|2/3|c.382-6716A>G||||||;GENEINFO=633640:Tmem267;RSPOS=119602476;SAO=0;VC=snp;VP=050000080005000000000100;dbSNPBuildID=142	REFCT:ALTCT:TTCT:ALTRT	NA:0:NA:0	9:5:14:0.357142857142857	Tmem267	intron_variant	MODIFIER
168	chr13	119602701	rs1135371995	A	G,C	.	.	INFO=TMP;ANN=C|intron_variant|MODIFIER|Tmem267|Tmem267|transcript|NM_001039244.3|protein_coding|2/2|c.382-6491A>C||||||,G|intron_variant|MODIFIER|Tmem267|Tmem267|transcript|NM_001039244.3|protein_coding|2/2|c.382-6491A>G||||||,C|intron_variant|MODIFIER|Tmem267|Tmem267|transcript|NM_001177666.1|protein_coding|2/3|c.382-6491A>C||||||,G|intron_variant|MODIFIER|Tmem267|Tmem267|transcript|NM_001177666…	REFCT:ALTCT:TTCT:ALTRT	NA:0:NA:0	6:6:12:0.5	Tmem267	intron_variant	MODIFIER
169	chr13	119602713	rs1131983494	T	C	.	.	INFO=TMP;ANN=C|intron_variant|MODIFIER|Tmem267|Tmem267|transcript|NM_001039244.3|protein_coding|2/2|c.382-6479T>C||||||,C|intron_variant|MODIFIER|Tmem267|Tmem267|transcript|NM_001177666.1|protein_coding|2/3|c.382-6479T>C||||||;GENEINFO=633640:Tmem267;RSPOS=119602713;SAO=0;VC=snp;VP=050000080005000000000100;dbSNPBuildID=150	REFCT:ALTCT:TTCT:ALTRT	NA:0:NA:0	6:5:11:0.454545454545455	Tmem267	intron_variant	MODIFIER
170	chr14	3224832	.	C	G	.	.	INFO=TMP;ANN=G|intron_variant|MODIFIER|D830030K20Rik|D830030K20Rik|transcript|NM_001320366.1|protein_coding|1/4|c.-86-397C>G||||||,G|intron_variant|MODIFIER|D830030K20Rik|D830030K20Rik|transcript|NM_177135.5|protein_coding|1/4|c.-87+336C>G||||||	REFCT:ALTCT:TTCT:ALTRT	NA:0:NA:0	36:5:41:0.121951219512195	D830030K20Rik	intron_variant	MODIFIER
171	chr14	3397743	.	G	A	.	.	INFO=TMP;ANN=A|intron_variant|MODIFIER|Gm10413|Gm10413|transcript|NM_029288.3|protein_coding|3/4|c.426-200G>A||||||,A|intron_variant|MODIFIER|Gm5795|Gm5795.2|transcript|NM_001270806.1.2|protein_coding|3/4|c.426-200G>A||||||	REFCT:ALTCT:TTCT:ALTRT	120:6:126:0.0476190476190476	142:18:160:0.1125	Gm10413	intron_variant	MODIFIER
172	chr14	3933298	.	G	T	.	.	INFO=TMP;ANN=T|intergenic_region|MODIFIER|D830030K20Rik-Gm5796|D830030K20Rik.2-Gm5796|intergenic_region|D830030K20Rik.2-Gm5796|||n.3933298G>T||||||	REFCT:ALTCT:TTCT:ALTRT	NA:0:NA:0	8:11:19:0.578947368421053	D830030K20Rik-Gm5796	intergenic_region	MODIFIER
173	chr14	4251059	.	G	A	.	.	INFO=TMP;ANN=A|intergenic_region|MODIFIER|Gm5796-2610042L04Rik|Gm5796-2610042L04Rik|intergenic_region|Gm5796-2610042L04Rik|||n.4251059G>A||||||	REFCT:ALTCT:TTCT:ALTRT	NA:0:NA:0	27:6:33:0.181818181818182	Gm5796-2610042L04Rik	intergenic_region	MODIFIER
174	chr14	4700380	.	C	A	.	.	INFO=TMP;ANN=A|intergenic_region|MODIFIER|Gm3264-Gm3264|Gm3264-Gm3264.2|intergenic_region|Gm3264-Gm3264.2|||n.4700380C>A||||||	REFCT:ALTCT:TTCT:ALTRT	40:1:41:0.024390243902439	31:5:36:0.138888888888889	Gm3264-Gm3264	intergenic_region	MODIFIER
175	chr14	5256304	.	G	T	.	.	INFO=TMP;ANN=T|intergenic_region|MODIFIER|Gm3317-Gm3500|Gm3317.2-Gm3500|intergenic_region|Gm3317.2-Gm3500|||n.5256304G>T||||||	REFCT:ALTCT:TTCT:ALTRT	99:3:102:0.0294117647058824	88:12:100:0.12	Gm3317-Gm3500	intergenic_region	MODIFIER
176	chr14	5628156	.	T	A	.	.	INFO=TMP;ANN=A|intergenic_region|MODIFIER|Gm3317-Gm3500|Gm3317-Gm3500.2|intergenic_region|Gm3317-Gm3500.2|||n.5628156T>A||||||	REFCT:ALTCT:TTCT:ALTRT	NA:0:NA:0	34:5:39:0.128205128205128	Gm3317-Gm3500	intergenic_region	MODIFIER
177	chr14	6121092	.	C	G	.	.	INFO=TMP;ANN=G|intergenic_region|MODIFIER|Gm3383-LOC100861615|Gm3383-LOC100861615|intergenic_region|Gm3383-LOC100861615|||n.6121092C>G||||||	REFCT:ALTCT:TTCT:ALTRT	NA:0:NA:0	20:5:25:0.2	Gm3383-LOC100861615	intergenic_region	MODIFIER
178	chr14	6133243	.	G	A	.	.	INFO=TMP;ANN=A|intergenic_region|MODIFIER|Gm3383-LOC100861615|Gm3383-LOC100861615|intergenic_region|Gm3383-LOC100861615|||n.6133243G>A||||||	REFCT:ALTCT:TTCT:ALTRT	79:3:82:0.0365853658536585	71:10:81:0.123456790123457	Gm3383-LOC100861615	intergenic_region	MODIFIER
179	chr14	6727428	.	T	G	.	.	INFO=TMP;ANN=G|intergenic_region|MODIFIER|LOC100861615-Gm3636|LOC100861615-Gm3636|intergenic_region|LOC100861615-Gm3636|||n.6727428T>G||||||	REFCT:ALTCT:TTCT:ALTRT	NA:0:NA:0	24:4:28:0.142857142857143	LOC100861615-Gm3636	intergenic_region	MODIFIER
180	chr14	16400689	.	G	A	.	.	INFO=TMP;ANN=A|intron_variant|MODIFIER|Top2b|Top2b|transcript|NM_009409.2|protein_coding|15/35|c.1870+193G>A||||||	REFCT:ALTCT:TTCT:ALTRT	NA:0:NA:0	7:4:11:0.363636363636364	Top2b	intron_variant	MODIFIER
181	chr14	19415728	.	C	A,T,G	.	.	INFO=TMP;ANN=A|intergenic_region|MODIFIER|Ube2e2-Gm5458|Ube2e2-Gm5458|intergenic_region|Ube2e2-Gm5458|||n.19415728C>A||||||,G|intergenic_region|MODIFIER|Ube2e2-Gm5458|Ube2e2-Gm5458|intergenic_region|Ube2e2-Gm5458|||n.19415728C>G||||||,T|intergenic_region|MODIFIER|Ube2e2-Gm5458|Ube2e2-Gm5458|intergenic_region|Ube2e2-Gm5458|||n.19415728C>T||||||	REFCT:ALTCT:TTCT:ALTRT	21:1:22:0.0454545454545455	33:6:39:0.153846153846154	Ube2e2-Gm5458	intergenic_region	MODIFIER
182	chr14	19416957	.	C	A,T,G	.	.	INFO=TMP;ANN=A|intergenic_region|MODIFIER|Ube2e2-Gm5458|Ube2e2-Gm5458|intergenic_region|Ube2e2-Gm5458|||n.19416957C>A||||||,G|intergenic_region|MODIFIER|Ube2e2-Gm5458|Ube2e2-Gm5458|intergenic_region|Ube2e2-Gm5458|||n.19416957C>G||||||,T|intergenic_region|MODIFIER|Ube2e2-Gm5458|Ube2e2-Gm5458|intergenic_region|Ube2e2-Gm5458|||n.19416957C>T||||||	REFCT:ALTCT:TTCT:ALTRT	80:3:83:0.036144578313253	127:15:142:0.105633802816901	Ube2e2-Gm5458	intergenic_region	MODIFIER
183	chr14	19416976	.	A	C,G,T	.	.	INFO=TMP;ANN=C|intergenic_region|MODIFIER|Ube2e2-Gm5458|Ube2e2-Gm5458|intergenic_region|Ube2e2-Gm5458|||n.19416976A>C||||||,G|intergenic_region|MODIFIER|Ube2e2-Gm5458|Ube2e2-Gm5458|intergenic_region|Ube2e2-Gm5458|||n.19416976A>G||||||,T|intergenic_region|MODIFIER|Ube2e2-Gm5458|Ube2e2-Gm5458|intergenic_region|Ube2e2-Gm5458|||n.19416976A>T||||||	REFCT:ALTCT:TTCT:ALTRT	82:3:85:0.0352941176470588	133:15:148:0.101351351351351	Ube2e2-Gm5458	intergenic_region	MODIFIER
184	chr14	19416977	.	C	T,G,A	.	.	INFO=TMP;ANN=A|intergenic_region|MODIFIER|Ube2e2-Gm5458|Ube2e2-Gm5458|intergenic_region|Ube2e2-Gm5458|||n.19416977C>A||||||,G|intergenic_region|MODIFIER|Ube2e2-Gm5458|Ube2e2-Gm5458|intergenic_region|Ube2e2-Gm5458|||n.19416977C>G||||||,T|intergenic_region|MODIFIER|Ube2e2-Gm5458|Ube2e2-Gm5458|intergenic_region|Ube2e2-Gm5458|||n.19416977C>T||||||	REFCT:ALTCT:TTCT:ALTRT	77:4:81:0.0493827160493827	131:16:147:0.108843537414966	Ube2e2-Gm5458	intergenic_region	MODIFIER
185	chr14	19417151	.	A	T,C	.	.	INFO=TMP;ANN=C|intergenic_region|MODIFIER|Ube2e2-Gm5458|Ube2e2-Gm5458|intergenic_region|Ube2e2-Gm5458|||n.19417151A>C||||||,T|intergenic_region|MODIFIER|Ube2e2-Gm5458|Ube2e2-Gm5458|intergenic_region|Ube2e2-Gm5458|||n.19417151A>T||||||	REFCT:ALTCT:TTCT:ALTRT	NA:0:NA:0	35:4:39:0.102564102564103	Ube2e2-Gm5458	intergenic_region	MODIFIER
186	chr14	19417162	.	C	A,T	.	.	INFO=TMP;ANN=A|intergenic_region|MODIFIER|Ube2e2-Gm5458|Ube2e2-Gm5458|intergenic_region|Ube2e2-Gm5458|||n.19417162C>A||||||,T|intergenic_region|MODIFIER|Ube2e2-Gm5458|Ube2e2-Gm5458|intergenic_region|Ube2e2-Gm5458|||n.19417162C>T||||||	REFCT:ALTCT:TTCT:ALTRT	24:1:25:0.04	29:5:34:0.147058823529412	Ube2e2-Gm5458	intergenic_region	MODIFIER
187	chr14	19417437	.	G	A	.	.	INFO=TMP;ANN=A|intergenic_region|MODIFIER|Ube2e2-Gm5458|Ube2e2-Gm5458|intergenic_region|Ube2e2-Gm5458|||n.19417437G>A||||||	REFCT:ALTCT:TTCT:ALTRT	46:2:48:0.0416666666666667	44:7:51:0.137254901960784	Ube2e2-Gm5458	intergenic_region	MODIFIER
188	chr14	19417484	.	C	A,G	.	.	INFO=TMP;ANN=A|intergenic_region|MODIFIER|Ube2e2-Gm5458|Ube2e2-Gm5458|intergenic_region|Ube2e2-Gm5458|||n.19417484C>A||||||,G|intergenic_region|MODIFIER|Ube2e2-Gm5458|Ube2e2-Gm5458|intergenic_region|Ube2e2-Gm5458|||n.19417484C>G||||||	REFCT:ALTCT:TTCT:ALTRT	41:2:43:0.0465116279069767	44:7:51:0.137254901960784	Ube2e2-Gm5458	intergenic_region	MODIFIER
189	chr14	19417616	.	G	T,A,C	.	.	INFO=TMP;ANN=A|intergenic_region|MODIFIER|Ube2e2-Gm5458|Ube2e2-Gm5458|intergenic_region|Ube2e2-Gm5458|||n.19417616G>A||||||,C|intergenic_region|MODIFIER|Ube2e2-Gm5458|Ube2e2-Gm5458|intergenic_region|Ube2e2-Gm5458|||n.19417616G>C||||||,T|intergenic_region|MODIFIER|Ube2e2-Gm5458|Ube2e2-Gm5458|intergenic_region|Ube2e2-Gm5458|||n.19417616G>T||||||	REFCT:ALTCT:TTCT:ALTRT	54:2:56:0.0357142857142857	35:7:42:0.166666666666667	Ube2e2-Gm5458	intergenic_region	MODIFIER
190	chr14	19417918	rs1134762588	A	C,T	.	.	INFO=TMP;ANN=C|intergenic_region|MODIFIER|Ube2e2-Gm5458|Ube2e2-Gm5458|intergenic_region|Ube2e2-Gm5458|||n.19417918A>C||||||,T|intergenic_region|MODIFIER|Ube2e2-Gm5458|Ube2e2-Gm5458|intergenic_region|Ube2e2-Gm5458|||n.19417918A>T||||||;RSPOS=19417918;SAO=0;VC=snp;VP=050000000005000000000100;dbSNPBuildID=150	REFCT:ALTCT:TTCT:ALTRT	78:3:81:0.037037037037037	76:16:92:0.173913043478261	Ube2e2-Gm5458	intergenic_region	MODIFIER
191	chr14	19418228	.	C	A,T	.	.	INFO=TMP;ANN=A|intergenic_region|MODIFIER|Ube2e2-Gm5458|Ube2e2-Gm5458|intergenic_region|Ube2e2-Gm5458|||n.19418228C>A||||||,T|intergenic_region|MODIFIER|Ube2e2-Gm5458|Ube2e2-Gm5458|intergenic_region|Ube2e2-Gm5458|||n.19418228C>T||||||	REFCT:ALTCT:TTCT:ALTRT	NA:0:NA:0	21:4:25:0.16	Ube2e2-Gm5458	intergenic_region	MODIFIER
192	chr14	19418577	.	C	T,A	.	.	INFO=TMP;ANN=A|intergenic_region|MODIFIER|Ube2e2-Gm5458|Ube2e2-Gm5458|intergenic_region|Ube2e2-Gm5458|||n.19418577C>A||||||,T|intergenic_region|MODIFIER|Ube2e2-Gm5458|Ube2e2-Gm5458|intergenic_region|Ube2e2-Gm5458|||n.19418577C>T||||||	REFCT:ALTCT:TTCT:ALTRT	31:1:32:0.03125	36:5:41:0.121951219512195	Ube2e2-Gm5458	intergenic_region	MODIFIER
193	chr14	19418594	.	G	A,T	.	.	INFO=TMP;ANN=A|intergenic_region|MODIFIER|Ube2e2-Gm5458|Ube2e2-Gm5458|intergenic_region|Ube2e2-Gm5458|||n.19418594G>A||||||,T|intergenic_region|MODIFIER|Ube2e2-Gm5458|Ube2e2-Gm5458|intergenic_region|Ube2e2-Gm5458|||n.19418594G>T||||||	REFCT:ALTCT:TTCT:ALTRT	46:2:48:0.0416666666666667	48:9:57:0.157894736842105	Ube2e2-Gm5458	intergenic_region	MODIFIER
194	chr14	20607310	.	T	A	.	.	INFO=TMP;ANN=A|5_prime_UTR_variant|MODIFIER|Usp54|Usp54|transcript|NM_030180.2|protein_coding|2/21|c.-82A>T|||||82|	REFCT:ALTCT:TTCT:ALTRT	0:0:0:0	60:7:67:0.104477611940299	Usp54	5_prime_UTR_variant	MODIFIER
195	chr14	22577675	.	T	C	.	.	INFO=TMP;ANN=C|intron_variant|MODIFIER|1700112E06Rik|1700112E06Rik|transcript|NM_028275.1|protein_coding|2/6|c.132-173T>C||||||	REFCT:ALTCT:TTCT:ALTRT	NA:0:NA:0	13:4:17:0.235294117647059	1700112E06Rik	intron_variant	MODIFIER
196	chr14	24297916	.	T	A	.	.	INFO=TMP;ANN=A|intron_variant|MODIFIER|E330034G19Rik|E330034G19Rik|transcript|NM_001033214.2|protein_coding|3/6|c.496-66T>A||||||	REFCT:ALTCT:TTCT:ALTRT	73:2:75:0.0266666666666667	54:15:69:0.217391304347826	E330034G19Rik	intron_variant	MODIFIER
197	chr14	41368084	.	G	C	.	.	INFO=TMP;ANN=C|intergenic_region|MODIFIER|Sftpd-Gm10377|Sftpd-Gm10377|intergenic_region|Sftpd-Gm10377|||n.41368084G>C||||||	REFCT:ALTCT:TTCT:ALTRT	47:2:49:0.0408163265306122	32:6:38:0.157894736842105	Sftpd-Gm10377	intergenic_region	MODIFIER
198	chr14	41368088	.	A	C	.	.	INFO=TMP;ANN=C|intergenic_region|MODIFIER|Sftpd-Gm10377|Sftpd-Gm10377|intergenic_region|Sftpd-Gm10377|||n.41368088A>C||||||	REFCT:ALTCT:TTCT:ALTRT	47:2:49:0.0408163265306122	34:5:39:0.128205128205128	Sftpd-Gm10377	intergenic_region	MODIFIER
199	chr14	41452253	.	C	A	.	.	INFO=TMP;ANN=A|intergenic_region|MODIFIER|Sftpd-Gm10377|Sftpd-Gm10377|intergenic_region|Sftpd-Gm10377|||n.41452253C>A||||||	REFCT:ALTCT:TTCT:ALTRT	33:1:34:0.0294117647058824	32:8:40:0.2	Sftpd-Gm10377	intergenic_region	MODIFIER
200	chr14	41453501	.	G	A	.	.	INFO=TMP;ANN=A|intergenic_region|MODIFIER|Sftpd-Gm10377|Sftpd-Gm10377|intergenic_region|Sftpd-Gm10377|||n.41453501G>A||||||	REFCT:ALTCT:TTCT:ALTRT	152:1:153:0.0065359477124183	146:18:164:0.109756097560976	Sftpd-Gm10377	intergenic_region	MODIFIER
201	chr14	41579049	.	A	G	.	.	INFO=TMP;ANN=G|intergenic_region|MODIFIER|Sftpd-Gm10377|Sftpd-Gm10377|intergenic_region|Sftpd-Gm10377|||n.41579049A>G||||||	REFCT:ALTCT:TTCT:ALTRT	NA:0:NA:0	11:4:15:0.266666666666667	Sftpd-Gm10377	intergenic_region	MODIFIER
202	chr14	41746059	rs1135275271	C	G	.	.	INFO=TMP;ANN=G|intergenic_region|MODIFIER|Sftpd-Gm10377|Sftpd-Gm10377|intergenic_region|Sftpd-Gm10377|||n.41746059C>G||||||;GENEINFO=102639037:LOC102639037;RSPOS=41746059;SAO=0;VC=snp;VP=050000800005000000000100;dbSNPBuildID=150	REFCT:ALTCT:TTCT:ALTRT	45:2:47:0.0425531914893617	41:6:47:0.127659574468085	Sftpd-Gm10377	intergenic_region	MODIFIER
203	chr14	41746078	.	T	A	.	.	INFO=TMP;ANN=A|intergenic_region|MODIFIER|Sftpd-Gm10377|Sftpd-Gm10377|intergenic_region|Sftpd-Gm10377|||n.41746078T>A||||||	REFCT:ALTCT:TTCT:ALTRT	41:2:43:0.0465116279069767	42:7:49:0.142857142857143	Sftpd-Gm10377	intergenic_region	MODIFIER
204	chr14	42993736	.	A	C,T	.	.	INFO=TMP;ANN=C|intergenic_region|MODIFIER|Gm10377-Gm10377|Gm10377.2-Gm10377.3|intergenic_region|Gm10377.2-Gm10377.3|||n.42993736A>C||||||,T|intergenic_region|MODIFIER|Gm10377-Gm10377|Gm10377.2-Gm10377.3|intergenic_region|Gm10377.2-Gm10377.3|||n.42993736A>T||||||	REFCT:ALTCT:TTCT:ALTRT	34:1:35:0.0285714285714286	43:6:49:0.122448979591837	Gm10377-Gm10377	intergenic_region	MODIFIER
205	chr14	43073659	.	A	G	.	.	INFO=TMP;ANN=G|intergenic_region|MODIFIER|Gm10377-1700001F09Rik|Gm10377.3-1700001F09Rik|intergenic_region|Gm10377.3-1700001F09Rik|||n.43073659A>G||||||	REFCT:ALTCT:TTCT:ALTRT	28:1:29:0.0344827586206897	32:6:38:0.157894736842105	Gm10377-1700001F09Rik	intergenic_region	MODIFIER
206	chr14	43073662	.	A	C	.	.	INFO=TMP;ANN=C|intergenic_region|MODIFIER|Gm10377-1700001F09Rik|Gm10377.3-1700001F09Rik|intergenic_region|Gm10377.3-1700001F09Rik|||n.43073662A>C||||||	REFCT:ALTCT:TTCT:ALTRT	29:1:30:0.0333333333333333	33:7:40:0.175	Gm10377-1700001F09Rik	intergenic_region	MODIFIER
207	chr14	43333065	rs1131993690	T	G	.	.	INFO=TMP;ANN=G|intergenic_region|MODIFIER|Gm10377-1700001F09Rik|Gm10377.3-1700001F09Rik|intergenic_region|Gm10377.3-1700001F09Rik|||n.43333065T>G||||||;RSPOS=43333065;SAO=0;VC=snp;VP=050000000005000000000100;dbSNPBuildID=150	REFCT:ALTCT:TTCT:ALTRT	NA:0:NA:0	7:5:12:0.416666666666667	Gm10377-1700001F09Rik	intergenic_region	MODIFIER
208	chr14	46767074	.	C	A	.	.	INFO=TMP;ANN=A|intron_variant|MODIFIER|Cdkn3|Cdkn3|transcript|NM_028222.1|protein_coding|4/7|c.194-102C>A||||||	REFCT:ALTCT:TTCT:ALTRT	NA:0:NA:0	12:5:17:0.294117647058824	Cdkn3	intron_variant	MODIFIER
209	chr14	51452300	rs1135132372	G	T	.	.	INFO=TMP;ANN=T|intron_variant|MODIFIER|Vmn2r89|Vmn2r89|transcript|NM_009487.1|protein_coding|1/4|c.206+53G>T||||||,T|intron_variant|MODIFIER|Vmn2r89|Vmn2r89|transcript|NM_009486.3|protein_coding|1/3|c.206+53G>T||||||,T|intron_variant|MODIFIER|Vmn2r89|Vmn2r89|transcript|NR_104384.1|pseudogene|1/2|n.286+53G>T||||||;GENEINFO=22301:Vmn2r89|638695:Gm7247;RSPOS=51452300;SAO=0;VC=snp;VP=0500000800050000…	REFCT:ALTCT:TTCT:ALTRT	53:2:55:0.0363636363636364	54:7:61:0.114754098360656	Vmn2r89	intron_variant	MODIFIER
210	chr14	51452350	rs578906895	A	G	.	.	INFO=TMP;ANN=G|intron_variant|MODIFIER|Vmn2r89|Vmn2r89|transcript|NM_009487.1|protein_coding|1/4|c.206+103A>G||||||,G|intron_variant|MODIFIER|Vmn2r89|Vmn2r89|transcript|NM_009486.3|protein_coding|1/3|c.206+103A>G||||||,G|intron_variant|MODIFIER|Vmn2r89|Vmn2r89|transcript|NR_104384.1|pseudogene|1/2|n.286+103A>G||||||;GENEINFO=22301:Vmn2r89|638695:Gm7247;RSPOS=51452350;SAO=0;VC=snp;VP=0500000800050…	REFCT:ALTCT:TTCT:ALTRT	23:1:24:0.0416666666666667	29:5:34:0.147058823529412	Vmn2r89	intron_variant	MODIFIER
211	chr14	51456668	.	G	A	.	.	INFO=TMP;ANN=A|intron_variant|MODIFIER|Vmn2r89|Vmn2r89|transcript|NM_009487.1|protein_coding|3/4|c.1293+181G>A||||||,A|intron_variant|MODIFIER|Vmn2r89|Vmn2r89|transcript|NM_009486.3|protein_coding|3/3|c.1293+181G>A||||||,A|intron_variant|MODIFIER|Vmn2r89|Vmn2r89|transcript|NR_104384.1|pseudogene|2/2|n.1090+181G>A||||||	REFCT:ALTCT:TTCT:ALTRT	23:1:24:0.0416666666666667	29:7:36:0.194444444444444	Vmn2r89	intron_variant	MODIFIER
212	chr14	51456674	.	A	C	.	.	INFO=TMP;ANN=C|intron_variant|MODIFIER|Vmn2r89|Vmn2r89|transcript|NM_009487.1|protein_coding|3/4|c.1293+187A>C||||||,C|intron_variant|MODIFIER|Vmn2r89|Vmn2r89|transcript|NM_009486.3|protein_coding|3/3|c.1293+187A>C||||||,C|intron_variant|MODIFIER|Vmn2r89|Vmn2r89|transcript|NR_104384.1|pseudogene|2/2|n.1090+187A>C||||||	REFCT:ALTCT:TTCT:ALTRT	24:1:25:0.04	26:6:32:0.1875	Vmn2r89	intron_variant	MODIFIER
214	chr14	51894352	.	A	G,T	.	.	INFO=TMP;ANN=G|downstream_gene_variant|MODIFIER|Mettl17|Mettl17|transcript|NM_001029990.1|protein_coding||c.*2617A>G|||||2484|,T|downstream_gene_variant|MODIFIER|Mettl17|Mettl17|transcript|NM_001029990.1|protein_coding||c.*2617A>T|||||2484|,G|intron_variant|MODIFIER|Slc39a2|Slc39a2|transcript|NM_001039676.2|protein_coding|2/3|c.247-104A>G||||||,T|intron_variant|MODIFIER|Slc39a2|Slc39a2|transcript…	REFCT:ALTCT:TTCT:ALTRT	35:1:36:0.0277777777777778	43:5:48:0.104166666666667	Mettl17	downstream_gene_variant	MODIFIER
215	chr14	55619297	.	A	T	.	.	INFO=TMP;ANN=T|intron_variant|MODIFIER|Rec8|Rec8|transcript|NM_020002.3|protein_coding|5/19|c.344+101A>T||||||	REFCT:ALTCT:TTCT:ALTRT	19:1:20:0.05	15:4:19:0.210526315789474	Rec8	intron_variant	MODIFIER
216	chr14	63497743	.	T	G	.	.	INFO=TMP;ANN=G|intron_variant|MODIFIER|Tdh|Tdh|transcript|NM_021480.5|protein_coding|2/8|c.185-103A>C||||||	REFCT:ALTCT:TTCT:ALTRT	58:3:61:0.0491803278688525	56:9:65:0.138461538461538	Tdh	intron_variant	MODIFIER
219	chr14	112579827	.	A	G	.	.	INFO=TMP;ANN=G|intergenic_region|MODIFIER|Mir466-4930524C18Rik|Mir466-4930524C18Rik|intergenic_region|Mir466-4930524C18Rik|||n.112579827A>G||||||	REFCT:ALTCT:TTCT:ALTRT	NA:0:NA:0	12:4:16:0.25	Mir466-4930524C18Rik	intergenic_region	MODIFIER
220	chr14	123299335	.	A	G	.	.	INFO=TMP;ANN=G|intron_variant|MODIFIER|Nalcn|Nalcn|transcript|NM_177393.4|protein_coding|31/43|c.3584-81T>C||||||	REFCT:ALTCT:TTCT:ALTRT	38:1:39:0.0256410256410256	29:4:33:0.121212121212121	Nalcn	intron_variant	MODIFIER
221	chr15	6744546	.	T	A	.	.	INFO=TMP;ANN=A|intron_variant|MODIFIER|Rictor|Rictor|transcript|NM_030168.3|protein_coding|4/37|c.260+154T>A||||||	REFCT:ALTCT:TTCT:ALTRT	NA:0:NA:0	33:4:37:0.108108108108108	Rictor	intron_variant	MODIFIER
222	chr15	27818955	.	T	C,A	.	.	INFO=TMP;ANN=A|stop_gained|HIGH|Trio|Trio|transcript|NM_001081302.1|protein_coding|32/57|c.4804A>T|p.Lys1602*|5156/11497|4804/9312|1602/3103||,C|missense_variant|MODERATE|Trio|Trio|transcript|NM_001081302.1|protein_coding|32/57|c.4804A>G|p.Lys1602Glu|5156/11497|4804/9312|1602/3103||;LOF=(Trio|Trio|1|1.00);NMD=(Trio|Trio|1|1.00)	REFCT:ALTCT:TTCT:ALTRT	NA:0:NA:0	25:4:29:0.137931034482759	Trio	stop_gained	HIGH
223	chr15	28403676	.	C	A	.	.	INFO=TMP;ANN=A|intron_variant|MODIFIER|Dnah5|Dnah5|transcript|NM_133365.3|protein_coding|61/78|c.10410+136C>A||||||	REFCT:ALTCT:TTCT:ALTRT	NA:0:NA:0	11:9:20:0.45	Dnah5	intron_variant	MODIFIER
224	chr15	42524504	.	T	G	.	.	INFO=TMP;ANN=G|intron_variant|MODIFIER|Angpt1|Angpt1|transcript|NM_009640.4|protein_coding|1/8|c.298-845A>C||||||,G|intron_variant|MODIFIER|Angpt1|Angpt1|transcript|NM_001286062.1|protein_coding|1/8|c.298-845A>C||||||	REFCT:ALTCT:TTCT:ALTRT	38:2:40:0.05	31:5:36:0.138888888888889	Angpt1	intron_variant	MODIFIER
225	chr15	47711086	.	A	C	.	.	INFO=TMP;ANN=C|intron_variant|MODIFIER|Csmd3|Csmd3|transcript|NM_001081391.2|protein_coding|38/70|c.6137-14T>G||||||	REFCT:ALTCT:TTCT:ALTRT	NA:0:NA:0	87:12:99:0.121212121212121	Csmd3	intron_variant	MODIFIER
226	chr15	57936008	rs212844914	T	C	.	.	INFO=TMP;ANN=C|intron_variant|MODIFIER|Tbc1d31|Tbc1d31|transcript|NM_001081396.2|protein_coding|5/20|c.672-83T>C||||||,C|intron_variant|MODIFIER|Tbc1d31|Tbc1d31|transcript|NM_001167679.1|protein_coding|5/17|c.672-83T>C||||||;GENEINFO=210544:Tbc1d31;RSPOS=57936008;SAO=0;VC=snp;VP=050000080005000000000100;dbSNPBuildID=137	REFCT:ALTCT:TTCT:ALTRT	NA:0:NA:0	15:4:19:0.210526315789474	Tbc1d31	intron_variant	MODIFIER
227	chr15	76698266	.	C	G,T	.	.	INFO=TMP;ANN=G|upstream_gene_variant|MODIFIER|Mfsd3|Mfsd3|transcript|NM_027122.3|protein_coding||c.-3403C>G|||||3276|,T|upstream_gene_variant|MODIFIER|Mfsd3|Mfsd3|transcript|NM_027122.3|protein_coding||c.-3403C>T|||||3276|,G|downstream_gene_variant|MODIFIER|Ppp1r16a|Ppp1r16a|transcript|NM_033371.2|protein_coding||c.*3594C>G|||||3351|,T|downstream_gene_variant|MODIFIER|Ppp1r16a|Ppp1r16a|transcript…	REFCT:ALTCT:TTCT:ALTRT	NA:0:NA:0	44:5:49:0.102040816326531	Mfsd3	upstream_gene_variant	MODIFIER
228	chr15	78459669	.	T	C,G	.	.	INFO=TMP;ANN=C|intron_variant|MODIFIER|Tmprss6|Tmprss6|transcript|NM_027902.2|protein_coding|5/17|c.616+76A>G||||||,G|intron_variant|MODIFIER|Tmprss6|Tmprss6|transcript|NM_027902.2|protein_coding|5/17|c.616+76A>C||||||	REFCT:ALTCT:TTCT:ALTRT	NA:0:NA:0	32:4:36:0.111111111111111	Tmprss6	intron_variant	MODIFIER
229	chr15	81866046	.	C	T	.	.	INFO=TMP;ANN=T|intron_variant|MODIFIER|Phf5a|Phf5a|transcript|NM_026737.3|protein_coding|3/3|c.244-154G>A||||||	REFCT:ALTCT:TTCT:ALTRT	NA:0:NA:0	8:4:12:0.333333333333333	Phf5a	intron_variant	MODIFIER
230	chr15	84114044	.	G	T	.	.	INFO=TMP;ANN=T|intron_variant|MODIFIER|Pnpla5|Pnpla5|transcript|NM_029427.1|protein_coding|7/9|c.1077-81C>A||||||	REFCT:ALTCT:TTCT:ALTRT	NA:0:NA:0	22:4:26:0.153846153846154	Pnpla5	intron_variant	MODIFIER
231	chr15	88953790	.	G	C	.	.	INFO=TMP;ANN=C|downstream_gene_variant|MODIFIER|Mlc1|Mlc1|transcript|NM_133241.2|protein_coding||c.*3232C>G|||||2094|,C|intron_variant|MODIFIER|Ttll8|Ttll8|transcript|NM_172818.3|protein_coding|1/11|c.220+66C>G||||||	REFCT:ALTCT:TTCT:ALTRT	NA:0:NA:0	12:5:17:0.294117647058824	Mlc1	downstream_gene_variant	MODIFIER
232	chr15	88994095	.	C	A	.	.	INFO=TMP;ANN=A|intron_variant|MODIFIER|Mov10l1|Mov10l1|transcript|NM_031260.2|protein_coding|4/26|c.402+177C>A||||||	REFCT:ALTCT:TTCT:ALTRT	NA:0:NA:0	16:5:21:0.238095238095238	Mov10l1	intron_variant	MODIFIER
233	chr15	89159745	.	T	A,C	.	.	INFO=TMP;ANN=A|downstream_gene_variant|MODIFIER|Mir7118|Mir7118|transcript|NR_106066.1|pseudogene||n.*3103A>T|||||3103|,C|downstream_gene_variant|MODIFIER|Mir7118|Mir7118|transcript|NR_106066.1|pseudogene||n.*3103A>G|||||3103|,A|intron_variant|MODIFIER|Plxnb2|Plxnb2|transcript|NM_001159521.2|protein_coding|25/37|c.4005+28A>T||||||,C|intron_variant|MODIFIER|Plxnb2|Plxnb2|transcript|NM_001159521.2|…	REFCT:ALTCT:TTCT:ALTRT	NA:0:NA:0	21:4:25:0.16	Mir7118	downstream_gene_variant	MODIFIER
234	chr15	90643910	.	A	G,T	.	.	INFO=TMP;ANN=G|intron_variant|MODIFIER|Cpne8|Cpne8|transcript|NM_025815.2|protein_coding|3/19|c.225+4668T>C||||||,T|intron_variant|MODIFIER|Cpne8|Cpne8|transcript|NM_025815.2|protein_coding|3/19|c.225+4668T>A||||||,G|intron_variant|MODIFIER|Cpne8|Cpne8|transcript|NM_001033851.1|protein_coding|3/3|c.226-197T>C||||||,T|intron_variant|MODIFIER|Cpne8|Cpne8|transcript|NM_001033851.1|protein_coding|3/3…	REFCT:ALTCT:TTCT:ALTRT	NA:0:NA:0	6:4:10:0.4	Cpne8	intron_variant	MODIFIER
236	chr15	102106108	.	G	A	.	.	INFO=TMP;ANN=A|intron_variant|MODIFIER|Tns2|Tns2|transcript|NM_153533.2|protein_coding|3/28|c.223-136G>A||||||	REFCT:ALTCT:TTCT:ALTRT	NA:0:NA:0	10:6:16:0.375	Tns2	intron_variant	MODIFIER
237	chr15	103309649	.	G	T	.	.	INFO=TMP;ANN=T|5_prime_UTR_variant|MODIFIER|Gpr84|Gpr84|transcript|NM_030720.1|protein_coding|2/2|c.-1C>A|||||1|,T|downstream_gene_variant|MODIFIER|Zfp385a|Zfp385a|transcript|NM_013866.2|protein_coding||c.*5346C>A|||||4246|	REFCT:ALTCT:TTCT:ALTRT	NA:0:NA:0	73:13:86:0.151162790697674	Gpr84	5_prime_UTR_variant	MODIFIER
238	chr16	3123433	rs107836514	T	G	.	.	INFO=TMP;ANN=G|intergenic_region|MODIFIER|CHR_START-Olfr161|CHR_START-Olfr161|intergenic_region|CHR_START-Olfr161|||n.3123433T>G||||||;RSPOS=3123433;SAO=0;VC=snp;VP=050000000005000000000100;dbSNPBuildID=132	REFCT:ALTCT:TTCT:ALTRT	NA:0:NA:0	1:9:10:0.9	CHR_START-Olfr161	intergenic_region	MODIFIER
239	chr16	3123473	rs587382232	T	A	.	.	INFO=TMP;ANN=A|intergenic_region|MODIFIER|CHR_START-Olfr161|CHR_START-Olfr161|intergenic_region|CHR_START-Olfr161|||n.3123473T>A||||||;RSPOS=3123473;SAO=0;VC=snp;VP=050000000005000000000100;dbSNPBuildID=142	REFCT:ALTCT:TTCT:ALTRT	NA:0:NA:0	2:10:12:0.833333333333333	CHR_START-Olfr161	intergenic_region	MODIFIER
240	chr16	3173962	rs1132197722	A	C	.	.	INFO=TMP;ANN=C|intergenic_region|MODIFIER|CHR_START-Olfr161|CHR_START-Olfr161|intergenic_region|CHR_START-Olfr161|||n.3173962A>C||||||;RSPOS=3173962;SAO=0;VC=snp;VP=050000000005000000000100;dbSNPBuildID=150	REFCT:ALTCT:TTCT:ALTRT	NA:0:NA:0	3:7:10:0.7	CHR_START-Olfr161	intergenic_region	MODIFIER
241	chr16	3236245	.	C	T,G,A	.	.	INFO=TMP;ANN=A|intergenic_region|MODIFIER|CHR_START-Olfr161|CHR_START-Olfr161|intergenic_region|CHR_START-Olfr161|||n.3236245C>A||||||,G|intergenic_region|MODIFIER|CHR_START-Olfr161|CHR_START-Olfr161|intergenic_region|CHR_START-Olfr161|||n.3236245C>G||||||,T|intergenic_region|MODIFIER|CHR_START-Olfr161|CHR_START-Olfr161|intergenic_region|CHR_START-Olfr161|||n.3236245C>T||||||	REFCT:ALTCT:TTCT:ALTRT	NA:0:NA:0	24:4:28:0.142857142857143	CHR_START-Olfr161	intergenic_region	MODIFIER
242	chr16	3236257	.	C	A,T	.	.	INFO=TMP;ANN=A|intergenic_region|MODIFIER|CHR_START-Olfr161|CHR_START-Olfr161|intergenic_region|CHR_START-Olfr161|||n.3236257C>A||||||,T|intergenic_region|MODIFIER|CHR_START-Olfr161|CHR_START-Olfr161|intergenic_region|CHR_START-Olfr161|||n.3236257C>T||||||	REFCT:ALTCT:TTCT:ALTRT	NA:0:NA:0	22:4:26:0.153846153846154	CHR_START-Olfr161	intergenic_region	MODIFIER
243	chr16	3236258	.	A	C,T,G	.	.	INFO=TMP;ANN=C|intergenic_region|MODIFIER|CHR_START-Olfr161|CHR_START-Olfr161|intergenic_region|CHR_START-Olfr161|||n.3236258A>C||||||,G|intergenic_region|MODIFIER|CHR_START-Olfr161|CHR_START-Olfr161|intergenic_region|CHR_START-Olfr161|||n.3236258A>G||||||,T|intergenic_region|MODIFIER|CHR_START-Olfr161|CHR_START-Olfr161|intergenic_region|CHR_START-Olfr161|||n.3236258A>T||||||	REFCT:ALTCT:TTCT:ALTRT	NA:0:NA:0	20:5:25:0.2	CHR_START-Olfr161	intergenic_region	MODIFIER
244	chr16	4631276	.	A	T,C,G	.	.	INFO=TMP;ANN=C|intron_variant|MODIFIER|Coro7|Coro7|transcript|NM_030205.4|protein_coding|21/27|c.2099+173T>G||||||,G|intron_variant|MODIFIER|Coro7|Coro7|transcript|NM_030205.4|protein_coding|21/27|c.2099+173T>C||||||,T|intron_variant|MODIFIER|Coro7|Coro7|transcript|NM_030205.4|protein_coding|21/27|c.2099+173T>A||||||	REFCT:ALTCT:TTCT:ALTRT	NA:0:NA:0	14:4:18:0.222222222222222	Coro7	intron_variant	MODIFIER
245	chr16	10975151	rs1134613421	G	A,T,C	.	.	INFO=TMP;ANN=A|intron_variant|MODIFIER|Litaf|Litaf|transcript|NM_019980.2|protein_coding|1/3|c.-5-8502C>T||||||,C|intron_variant|MODIFIER|Litaf|Litaf|transcript|NM_019980.2|protein_coding|1/3|c.-5-8502C>G||||||,T|intron_variant|MODIFIER|Litaf|Litaf|transcript|NM_019980.2|protein_coding|1/3|c.-5-8502C>A||||||;GENEINFO=56722:Litaf;RSPOS=10975151;SAO=0;VC=snp;VP=050000080005000000000100;dbSNPBuildID…	REFCT:ALTCT:TTCT:ALTRT	59:3:62:0.0483870967741935	114:13:127:0.102362204724409	Litaf	intron_variant	MODIFIER
246	chr16	10975228	.	C	A,T	.	.	INFO=TMP;ANN=A|intron_variant|MODIFIER|Litaf|Litaf|transcript|NM_019980.2|protein_coding|1/3|c.-5-8579G>T||||||,T|intron_variant|MODIFIER|Litaf|Litaf|transcript|NM_019980.2|protein_coding|1/3|c.-5-8579G>A||||||	REFCT:ALTCT:TTCT:ALTRT	NA:0:NA:0	12:4:16:0.25	Litaf	intron_variant	MODIFIER
248	chr16	17635443	.	G	C,A	.	.	INFO=TMP;ANN=A|intron_variant|MODIFIER|Smpd4|Smpd4|transcript|NM_029945.3|protein_coding|10/19|c.862-39G>A||||||,C|intron_variant|MODIFIER|Smpd4|Smpd4|transcript|NM_029945.3|protein_coding|10/19|c.862-39G>C||||||,A|intron_variant|MODIFIER|Smpd4|Smpd4|transcript|NM_001164609.1|protein_coding|10/19|c.862-3053G>A||||||,C|intron_variant|MODIFIER|Smpd4|Smpd4|transcript|NM_001164609.1|protein_coding|10…	REFCT:ALTCT:TTCT:ALTRT	NA:0:NA:0	32:4:36:0.111111111111111	Smpd4	intron_variant	MODIFIER
249	chr16	18240880	.	G	C	.	.	INFO=TMP;ANN=C|intron_variant|MODIFIER|Ranbp1|Ranbp1|transcript|NM_011239.2|protein_coding|5/5|c.505+14C>G||||||	REFCT:ALTCT:TTCT:ALTRT	42:1:43:0.0232558139534884	38:7:45:0.155555555555556	Ranbp1	intron_variant	MODIFIER
250	chr16	29781677	.	C	A	.	.	INFO=TMP;ANN=A|intergenic_region|MODIFIER|Opa1-Gm1968|Opa1-Gm1968|intergenic_region|Opa1-Gm1968|||n.29781677C>A||||||	REFCT:ALTCT:TTCT:ALTRT	NA:0:NA:0	7:6:13:0.461538461538462	Opa1-Gm1968	intergenic_region	MODIFIER
251	chr16	30602833	.	C	G	.	.	INFO=TMP;ANN=G|downstream_gene_variant|MODIFIER|Fam43a|Fam43a|transcript|NM_177632.3|protein_coding||c.*959C>G|||||36|,G|intergenic_region|MODIFIER|Fam43a-Mir1195|Fam43a-Mir1195|intergenic_region|Fam43a-Mir1195|||n.30602833C>G||||||	REFCT:ALTCT:TTCT:ALTRT	34:1:35:0.0285714285714286	21:4:25:0.16	Fam43a	downstream_gene_variant	MODIFIER
253	chr16	32795135	.	C	A	.	.	INFO=TMP;ANN=A|intron_variant|MODIFIER|Muc20|Muc20|transcript|NM_001145874.1|protein_coding|1/3|c.77-206G>T||||||,A|intron_variant|MODIFIER|Muc20|Muc20|transcript|NM_146071.2|protein_coding|1/3|c.77-206G>T||||||	REFCT:ALTCT:TTCT:ALTRT	NA:0:NA:0	17:7:24:0.291666666666667	Muc20	intron_variant	MODIFIER
254	chr16	36997049	.	G	A	.	.	INFO=TMP;ANN=A|intergenic_region|MODIFIER|Fbxo40-Polq|Fbxo40-Polq|intergenic_region|Fbxo40-Polq|||n.36997049G>A||||||	REFCT:ALTCT:TTCT:ALTRT	NA:0:NA:0	6:4:10:0.4	Fbxo40-Polq	intergenic_region	MODIFIER
255	chr16	48761311	.	G	T	.	.	INFO=TMP;ANN=T|intron_variant|MODIFIER|Trat1|Trat1|transcript|NM_198297.3|protein_coding|2/5|c.148+54C>A||||||	REFCT:ALTCT:TTCT:ALTRT	NA:0:NA:0	30:6:36:0.166666666666667	Trat1	intron_variant	MODIFIER
256	chr16	54350048	.	C	A	.	.	INFO=TMP;ANN=A|intergenic_region|MODIFIER|4930404A05Rik-Zpld1|4930404A05Rik-Zpld1|intergenic_region|4930404A05Rik-Zpld1|||n.54350048C>A||||||	REFCT:ALTCT:TTCT:ALTRT	NA:0:NA:0	7:4:11:0.363636363636364	4930404A05Rik-Zpld1	intergenic_region	MODIFIER
257	chr16	91925773	.	C	G	.	.	INFO=TMP;ANN=G|intron_variant|MODIFIER|Atp5o|Atp5o|transcript|NM_138597.2|protein_coding|5/6|c.442-146G>C||||||	REFCT:ALTCT:TTCT:ALTRT	NA:0:NA:0	19:4:23:0.173913043478261	Atp5o	intron_variant	MODIFIER
258	chr16	93993086	rs107783733	C	T	.	.	INFO=TMP;ANN=T|intron_variant|MODIFIER|Cldn14|Cldn14|transcript|NM_019500.4|protein_coding|1/2|c.-220+15439G>A||||||;GENEINFO=56173:Cldn14;RSPOS=93993086;SAO=0;VC=snp;VP=050000080005000000000100;dbSNPBuildID=132	REFCT:ALTCT:TTCT:ALTRT	NA:0:NA:0	6:4:10:0.4	Cldn14	intron_variant	MODIFIER
259	chr16	96109383	.	C	A	.	.	INFO=TMP;ANN=A|intergenic_region|MODIFIER|Brwd1-Hmgn1|Brwd1-Hmgn1|intergenic_region|Brwd1-Hmgn1|||n.96109383C>A||||||	REFCT:ALTCT:TTCT:ALTRT	NA:0:NA:0	7:7:14:0.5	Brwd1-Hmgn1	intergenic_region	MODIFIER
260	chr16	98011373	rs579077653	C	T	.	.	INFO=TMP;ANN=T|intron_variant|MODIFIER|B230307C23Rik|B230307C23Rik|transcript|NR_130962.1|pseudogene|3/4|n.278+2369C>T||||||;GENEINFO=245305:B230307C23Rik;RSPOS=98011373;SAO=0;VC=snp;VP=050000080005000000000100;dbSNPBuildID=142	REFCT:ALTCT:TTCT:ALTRT	NA:0:NA:0	5:5:10:0.5	B230307C23Rik	intron_variant	MODIFIER
261	chr17	3013011	.	C	G,T,A	.	.	INFO=TMP;ANN=A|intergenic_region|MODIFIER|CHR_START-Pisd-ps2|CHR_START-Pisd-ps2|intergenic_region|CHR_START-Pisd-ps2|||n.3013011C>A||||||,G|intergenic_region|MODIFIER|CHR_START-Pisd-ps2|CHR_START-Pisd-ps2|intergenic_region|CHR_START-Pisd-ps2|||n.3013011C>G||||||,T|intergenic_region|MODIFIER|CHR_START-Pisd-ps2|CHR_START-Pisd-ps2|intergenic_region|CHR_START-Pisd-ps2|||n.3013011C>T||||||	REFCT:ALTCT:TTCT:ALTRT	NA:0:NA:0	12:5:17:0.294117647058824	CHR_START-Pisd-ps2	intergenic_region	MODIFIER
262	chr17	3020176	.	G	A,T,C	.	.	INFO=TMP;ANN=A|intergenic_region|MODIFIER|CHR_START-Pisd-ps2|CHR_START-Pisd-ps2|intergenic_region|CHR_START-Pisd-ps2|||n.3020176G>A||||||,C|intergenic_region|MODIFIER|CHR_START-Pisd-ps2|CHR_START-Pisd-ps2|intergenic_region|CHR_START-Pisd-ps2|||n.3020176G>C||||||,T|intergenic_region|MODIFIER|CHR_START-Pisd-ps2|CHR_START-Pisd-ps2|intergenic_region|CHR_START-Pisd-ps2|||n.3020176G>T||||||	REFCT:ALTCT:TTCT:ALTRT	NA:0:NA:0	13:6:19:0.315789473684211	CHR_START-Pisd-ps2	intergenic_region	MODIFIER
263	chr17	3020580	.	C	A,T	.	.	INFO=TMP;ANN=A|intergenic_region|MODIFIER|CHR_START-Pisd-ps2|CHR_START-Pisd-ps2|intergenic_region|CHR_START-Pisd-ps2|||n.3020580C>A||||||,T|intergenic_region|MODIFIER|CHR_START-Pisd-ps2|CHR_START-Pisd-ps2|intergenic_region|CHR_START-Pisd-ps2|||n.3020580C>T||||||	REFCT:ALTCT:TTCT:ALTRT	NA:0:NA:0	12:4:16:0.25	CHR_START-Pisd-ps2	intergenic_region	MODIFIER
264	chr17	3020605	.	G	T	.	.	INFO=TMP;ANN=T|intergenic_region|MODIFIER|CHR_START-Pisd-ps2|CHR_START-Pisd-ps2|intergenic_region|CHR_START-Pisd-ps2|||n.3020605G>T||||||	REFCT:ALTCT:TTCT:ALTRT	NA:0:NA:0	11:4:15:0.266666666666667	CHR_START-Pisd-ps2	intergenic_region	MODIFIER
265	chr17	3022832	.	C	T,G	.	.	INFO=TMP;ANN=G|intergenic_region|MODIFIER|CHR_START-Pisd-ps2|CHR_START-Pisd-ps2|intergenic_region|CHR_START-Pisd-ps2|||n.3022832C>G||||||,T|intergenic_region|MODIFIER|CHR_START-Pisd-ps2|CHR_START-Pisd-ps2|intergenic_region|CHR_START-Pisd-ps2|||n.3022832C>T||||||	REFCT:ALTCT:TTCT:ALTRT	NA:0:NA:0	28:6:34:0.176470588235294	CHR_START-Pisd-ps2	intergenic_region	MODIFIER
266	chr17	3022840	.	C	A,G,T	.	.	INFO=TMP;ANN=A|intergenic_region|MODIFIER|CHR_START-Pisd-ps2|CHR_START-Pisd-ps2|intergenic_region|CHR_START-Pisd-ps2|||n.3022840C>A||||||,G|intergenic_region|MODIFIER|CHR_START-Pisd-ps2|CHR_START-Pisd-ps2|intergenic_region|CHR_START-Pisd-ps2|||n.3022840C>G||||||,T|intergenic_region|MODIFIER|CHR_START-Pisd-ps2|CHR_START-Pisd-ps2|intergenic_region|CHR_START-Pisd-ps2|||n.3022840C>T||||||	REFCT:ALTCT:TTCT:ALTRT	NA:0:NA:0	27:10:37:0.27027027027027	CHR_START-Pisd-ps2	intergenic_region	MODIFIER
267	chr17	3022844	.	G	T,C,A	.	.	INFO=TMP;ANN=A|intergenic_region|MODIFIER|CHR_START-Pisd-ps2|CHR_START-Pisd-ps2|intergenic_region|CHR_START-Pisd-ps2|||n.3022844G>A||||||,C|intergenic_region|MODIFIER|CHR_START-Pisd-ps2|CHR_START-Pisd-ps2|intergenic_region|CHR_START-Pisd-ps2|||n.3022844G>C||||||,T|intergenic_region|MODIFIER|CHR_START-Pisd-ps2|CHR_START-Pisd-ps2|intergenic_region|CHR_START-Pisd-ps2|||n.3022844G>T||||||	REFCT:ALTCT:TTCT:ALTRT	NA:0:NA:0	32:4:36:0.111111111111111	CHR_START-Pisd-ps2	intergenic_region	MODIFIER
268	chr17	3023041	.	C	T,A	.	.	INFO=TMP;ANN=A|intergenic_region|MODIFIER|CHR_START-Pisd-ps2|CHR_START-Pisd-ps2|intergenic_region|CHR_START-Pisd-ps2|||n.3023041C>A||||||,T|intergenic_region|MODIFIER|CHR_START-Pisd-ps2|CHR_START-Pisd-ps2|intergenic_region|CHR_START-Pisd-ps2|||n.3023041C>T||||||	REFCT:ALTCT:TTCT:ALTRT	NA:0:NA:0	25:4:29:0.137931034482759	CHR_START-Pisd-ps2	intergenic_region	MODIFIER
269	chr17	3023043	.	C	G,A	.	.	INFO=TMP;ANN=A|intergenic_region|MODIFIER|CHR_START-Pisd-ps2|CHR_START-Pisd-ps2|intergenic_region|CHR_START-Pisd-ps2|||n.3023043C>A||||||,G|intergenic_region|MODIFIER|CHR_START-Pisd-ps2|CHR_START-Pisd-ps2|intergenic_region|CHR_START-Pisd-ps2|||n.3023043C>G||||||	REFCT:ALTCT:TTCT:ALTRT	NA:0:NA:0	26:4:30:0.133333333333333	CHR_START-Pisd-ps2	intergenic_region	MODIFIER
270	chr17	3029812	.	C	T,A	.	.	INFO=TMP;ANN=A|intergenic_region|MODIFIER|CHR_START-Pisd-ps2|CHR_START-Pisd-ps2|intergenic_region|CHR_START-Pisd-ps2|||n.3029812C>A||||||,T|intergenic_region|MODIFIER|CHR_START-Pisd-ps2|CHR_START-Pisd-ps2|intergenic_region|CHR_START-Pisd-ps2|||n.3029812C>T||||||	REFCT:ALTCT:TTCT:ALTRT	NA:0:NA:0	12:5:17:0.294117647058824	CHR_START-Pisd-ps2	intergenic_region	MODIFIER
271	chr17	3029834	.	C	T,G	.	.	INFO=TMP;ANN=G|intergenic_region|MODIFIER|CHR_START-Pisd-ps2|CHR_START-Pisd-ps2|intergenic_region|CHR_START-Pisd-ps2|||n.3029834C>G||||||,T|intergenic_region|MODIFIER|CHR_START-Pisd-ps2|CHR_START-Pisd-ps2|intergenic_region|CHR_START-Pisd-ps2|||n.3029834C>T||||||	REFCT:ALTCT:TTCT:ALTRT	NA:0:NA:0	16:6:22:0.272727272727273	CHR_START-Pisd-ps2	intergenic_region	MODIFIER
272	chr17	3029950	.	C	T,A,G	.	.	INFO=TMP;ANN=A|intergenic_region|MODIFIER|CHR_START-Pisd-ps2|CHR_START-Pisd-ps2|intergenic_region|CHR_START-Pisd-ps2|||n.3029950C>A||||||,G|intergenic_region|MODIFIER|CHR_START-Pisd-ps2|CHR_START-Pisd-ps2|intergenic_region|CHR_START-Pisd-ps2|||n.3029950C>G||||||,T|intergenic_region|MODIFIER|CHR_START-Pisd-ps2|CHR_START-Pisd-ps2|intergenic_region|CHR_START-Pisd-ps2|||n.3029950C>T||||||	REFCT:ALTCT:TTCT:ALTRT	40:2:42:0.0476190476190476	38:5:43:0.116279069767442	CHR_START-Pisd-ps2	intergenic_region	MODIFIER
273	chr17	3029968	.	T	A,G,C	.	.	INFO=TMP;ANN=A|intergenic_region|MODIFIER|CHR_START-Pisd-ps2|CHR_START-Pisd-ps2|intergenic_region|CHR_START-Pisd-ps2|||n.3029968T>A||||||,C|intergenic_region|MODIFIER|CHR_START-Pisd-ps2|CHR_START-Pisd-ps2|intergenic_region|CHR_START-Pisd-ps2|||n.3029968T>C||||||,G|intergenic_region|MODIFIER|CHR_START-Pisd-ps2|CHR_START-Pisd-ps2|intergenic_region|CHR_START-Pisd-ps2|||n.3029968T>G||||||	REFCT:ALTCT:TTCT:ALTRT	38:2:40:0.05	39:5:44:0.113636363636364	CHR_START-Pisd-ps2	intergenic_region	MODIFIER
274	chr17	3029969	.	G	A,T,C	.	.	INFO=TMP;ANN=A|intergenic_region|MODIFIER|CHR_START-Pisd-ps2|CHR_START-Pisd-ps2|intergenic_region|CHR_START-Pisd-ps2|||n.3029969G>A||||||,C|intergenic_region|MODIFIER|CHR_START-Pisd-ps2|CHR_START-Pisd-ps2|intergenic_region|CHR_START-Pisd-ps2|||n.3029969G>C||||||,T|intergenic_region|MODIFIER|CHR_START-Pisd-ps2|CHR_START-Pisd-ps2|intergenic_region|CHR_START-Pisd-ps2|||n.3029969G>T||||||	REFCT:ALTCT:TTCT:ALTRT	40:1:41:0.024390243902439	38:6:44:0.136363636363636	CHR_START-Pisd-ps2	intergenic_region	MODIFIER
275	chr17	3030027	.	G	C,A	.	.	INFO=TMP;ANN=A|intergenic_region|MODIFIER|CHR_START-Pisd-ps2|CHR_START-Pisd-ps2|intergenic_region|CHR_START-Pisd-ps2|||n.3030027G>A||||||,C|intergenic_region|MODIFIER|CHR_START-Pisd-ps2|CHR_START-Pisd-ps2|intergenic_region|CHR_START-Pisd-ps2|||n.3030027G>C||||||	REFCT:ALTCT:TTCT:ALTRT	NA:0:NA:0	12:4:16:0.25	CHR_START-Pisd-ps2	intergenic_region	MODIFIER
277	chr17	13110014	.	G	A	.	.	INFO=TMP;ANN=A|intron_variant|MODIFIER|Unc93a|Unc93a|transcript|NM_199252.2|protein_coding|9/9|c.1112-161C>T||||||	REFCT:ALTCT:TTCT:ALTRT	22:1:23:0.0434782608695652	15:4:19:0.210526315789474	Unc93a	intron_variant	MODIFIER
278	chr17	13306046	.	G	T	.	.	INFO=TMP;ANN=T|intergenic_region|MODIFIER|Smok2b-Tcp10c|Smok2b-Tcp10c|intergenic_region|Smok2b-Tcp10c|||n.13306046G>T||||||	REFCT:ALTCT:TTCT:ALTRT	53:1:54:0.0185185185185185	36:5:41:0.121951219512195	Smok2b-Tcp10c	intergenic_region	MODIFIER
279	chr17	13306138	.	C	T	.	.	INFO=TMP;ANN=T|intergenic_region|MODIFIER|Smok2b-Tcp10c|Smok2b-Tcp10c|intergenic_region|Smok2b-Tcp10c|||n.13306138C>T||||||	REFCT:ALTCT:TTCT:ALTRT	40:2:42:0.0476190476190476	36:4:40:0.1	Smok2b-Tcp10c	intergenic_region	MODIFIER
280	chr17	13306145	.	G	A,T	.	.	INFO=TMP;ANN=A|intergenic_region|MODIFIER|Smok2b-Tcp10c|Smok2b-Tcp10c|intergenic_region|Smok2b-Tcp10c|||n.13306145G>A||||||,T|intergenic_region|MODIFIER|Smok2b-Tcp10c|Smok2b-Tcp10c|intergenic_region|Smok2b-Tcp10c|||n.13306145G>T||||||	REFCT:ALTCT:TTCT:ALTRT	43:2:45:0.0444444444444444	35:5:40:0.125	Smok2b-Tcp10c	intergenic_region	MODIFIER
281	chr17	13550755	.	G	C,A,T	.	.	INFO=TMP;ANN=A|intron_variant|MODIFIER|2700054A10Rik|2700054A10Rik|transcript|NR_045436.1|pseudogene|1/4|n.83-2322C>T||||||,C|intron_variant|MODIFIER|2700054A10Rik|2700054A10Rik|transcript|NR_045436.1|pseudogene|1/4|n.83-2322C>G||||||,T|intron_variant|MODIFIER|2700054A10Rik|2700054A10Rik|transcript|NR_045436.1|pseudogene|1/4|n.83-2322C>A||||||,A|intron_variant|MODIFIER|2700054A10Rik|2700054A10Rik…	REFCT:ALTCT:TTCT:ALTRT	141:7:148:0.0472972972972973	114:13:127:0.102362204724409	2700054A10Rik	intron_variant	MODIFIER
282	chr17	13550880	.	T	C	.	.	INFO=TMP;ANN=C|intron_variant|MODIFIER|2700054A10Rik|2700054A10Rik|transcript|NR_045436.1|pseudogene|1/4|n.83-2447A>G||||||,C|intron_variant|MODIFIER|2700054A10Rik|2700054A10Rik|transcript|NR_045437.1|pseudogene|1/3|n.83-2447A>G||||||	REFCT:ALTCT:TTCT:ALTRT	NA:0:NA:0	32:5:37:0.135135135135135	2700054A10Rik	intron_variant	MODIFIER
283	chr17	13550895	.	C	A	.	.	INFO=TMP;ANN=A|intron_variant|MODIFIER|2700054A10Rik|2700054A10Rik|transcript|NR_045436.1|pseudogene|1/4|n.83-2462G>T||||||,A|intron_variant|MODIFIER|2700054A10Rik|2700054A10Rik|transcript|NR_045437.1|pseudogene|1/3|n.83-2462G>T||||||	REFCT:ALTCT:TTCT:ALTRT	28:1:29:0.0344827586206897	26:4:30:0.133333333333333	2700054A10Rik	intron_variant	MODIFIER
284	chr17	13550904	.	C	A,T	.	.	INFO=TMP;ANN=A|intron_variant|MODIFIER|2700054A10Rik|2700054A10Rik|transcript|NR_045436.1|pseudogene|1/4|n.83-2471G>T||||||,T|intron_variant|MODIFIER|2700054A10Rik|2700054A10Rik|transcript|NR_045436.1|pseudogene|1/4|n.83-2471G>A||||||,A|intron_variant|MODIFIER|2700054A10Rik|2700054A10Rik|transcript|NR_045437.1|pseudogene|1/3|n.83-2471G>T||||||,T|intron_variant|MODIFIER|2700054A10Rik|2700054A10Rik…	REFCT:ALTCT:TTCT:ALTRT	NA:0:NA:0	28:4:32:0.125	2700054A10Rik	intron_variant	MODIFIER
285	chr17	13550914	.	C	G,T,A	.	.	INFO=TMP;ANN=A|intron_variant|MODIFIER|2700054A10Rik|2700054A10Rik|transcript|NR_045436.1|pseudogene|1/4|n.83-2481G>T||||||,G|intron_variant|MODIFIER|2700054A10Rik|2700054A10Rik|transcript|NR_045436.1|pseudogene|1/4|n.83-2481G>C||||||,T|intron_variant|MODIFIER|2700054A10Rik|2700054A10Rik|transcript|NR_045436.1|pseudogene|1/4|n.83-2481G>A||||||,A|intron_variant|MODIFIER|2700054A10Rik|2700054A10Rik…	REFCT:ALTCT:TTCT:ALTRT	44:2:46:0.0434782608695652	49:6:55:0.109090909090909	2700054A10Rik	intron_variant	MODIFIER
286	chr17	13551306	.	T	A	.	.	INFO=TMP;ANN=A|intron_variant|MODIFIER|2700054A10Rik|2700054A10Rik|transcript|NR_045436.1|pseudogene|1/4|n.82+2707A>T||||||,A|intron_variant|MODIFIER|2700054A10Rik|2700054A10Rik|transcript|NR_045437.1|pseudogene|1/3|n.82+2707A>T||||||	REFCT:ALTCT:TTCT:ALTRT	42:1:43:0.0232558139534884	34:4:38:0.105263157894737	2700054A10Rik	intron_variant	MODIFIER
287	chr17	13551445	.	G	C,A	.	.	INFO=TMP;ANN=A|intron_variant|MODIFIER|2700054A10Rik|2700054A10Rik|transcript|NR_045436.1|pseudogene|1/4|n.82+2568C>T||||||,C|intron_variant|MODIFIER|2700054A10Rik|2700054A10Rik|transcript|NR_045436.1|pseudogene|1/4|n.82+2568C>G||||||,A|intron_variant|MODIFIER|2700054A10Rik|2700054A10Rik|transcript|NR_045437.1|pseudogene|1/3|n.82+2568C>T||||||,C|intron_variant|MODIFIER|2700054A10Rik|2700054A10Rik…	REFCT:ALTCT:TTCT:ALTRT	36:1:37:0.027027027027027	43:5:48:0.104166666666667	2700054A10Rik	intron_variant	MODIFIER
288	chr17	13551865	.	C	G,A,T	.	.	INFO=TMP;ANN=A|intron_variant|MODIFIER|2700054A10Rik|2700054A10Rik|transcript|NR_045436.1|pseudogene|1/4|n.82+2148G>T||||||,G|intron_variant|MODIFIER|2700054A10Rik|2700054A10Rik|transcript|NR_045436.1|pseudogene|1/4|n.82+2148G>C||||||,T|intron_variant|MODIFIER|2700054A10Rik|2700054A10Rik|transcript|NR_045436.1|pseudogene|1/4|n.82+2148G>A||||||,A|intron_variant|MODIFIER|2700054A10Rik|2700054A10Rik…	REFCT:ALTCT:TTCT:ALTRT	35:1:36:0.0277777777777778	17:4:21:0.19047619047619	2700054A10Rik	intron_variant	MODIFIER
289	chr17	13551939	.	G	A,T,C	.	.	INFO=TMP;ANN=A|intron_variant|MODIFIER|2700054A10Rik|2700054A10Rik|transcript|NR_045436.1|pseudogene|1/4|n.82+2074C>T||||||,C|intron_variant|MODIFIER|2700054A10Rik|2700054A10Rik|transcript|NR_045436.1|pseudogene|1/4|n.82+2074C>G||||||,T|intron_variant|MODIFIER|2700054A10Rik|2700054A10Rik|transcript|NR_045436.1|pseudogene|1/4|n.82+2074C>A||||||,A|intron_variant|MODIFIER|2700054A10Rik|2700054A10Rik…	REFCT:ALTCT:TTCT:ALTRT	50:2:52:0.0384615384615385	32:6:38:0.157894736842105	2700054A10Rik	intron_variant	MODIFIER
290	chr17	13551986	.	G	C,T,A	.	.	INFO=TMP;ANN=A|intron_variant|MODIFIER|2700054A10Rik|2700054A10Rik|transcript|NR_045436.1|pseudogene|1/4|n.82+2027C>T||||||,C|intron_variant|MODIFIER|2700054A10Rik|2700054A10Rik|transcript|NR_045436.1|pseudogene|1/4|n.82+2027C>G||||||,T|intron_variant|MODIFIER|2700054A10Rik|2700054A10Rik|transcript|NR_045436.1|pseudogene|1/4|n.82+2027C>A||||||,A|intron_variant|MODIFIER|2700054A10Rik|2700054A10Rik…	REFCT:ALTCT:TTCT:ALTRT	24:1:25:0.04	19:4:23:0.173913043478261	2700054A10Rik	intron_variant	MODIFIER
291	chr17	13552535	.	C	A,T	.	.	INFO=TMP;ANN=A|intron_variant|MODIFIER|2700054A10Rik|2700054A10Rik|transcript|NR_045436.1|pseudogene|1/4|n.82+1478G>T||||||,T|intron_variant|MODIFIER|2700054A10Rik|2700054A10Rik|transcript|NR_045436.1|pseudogene|1/4|n.82+1478G>A||||||,A|intron_variant|MODIFIER|2700054A10Rik|2700054A10Rik|transcript|NR_045437.1|pseudogene|1/3|n.82+1478G>T||||||,T|intron_variant|MODIFIER|2700054A10Rik|2700054A10Rik…	REFCT:ALTCT:TTCT:ALTRT	122:4:126:0.0317460317460317	117:14:131:0.106870229007634	2700054A10Rik	intron_variant	MODIFIER
292	chr17	13590049	.	A	G,T	.	.	INFO=TMP;ANN=G|intergenic_region|MODIFIER|2700054A10Rik-Tcte2|2700054A10Rik-Tcte2|intergenic_region|2700054A10Rik-Tcte2|||n.13590049A>G||||||,T|intergenic_region|MODIFIER|2700054A10Rik-Tcte2|2700054A10Rik-Tcte2|intergenic_region|2700054A10Rik-Tcte2|||n.13590049A>T||||||	REFCT:ALTCT:TTCT:ALTRT	NA:0:NA:0	7:4:11:0.363636363636364	2700054A10Rik-Tcte2	intergenic_region	MODIFIER
293	chr17	13590437	.	C	T	.	.	INFO=TMP;ANN=T|intergenic_region|MODIFIER|2700054A10Rik-Tcte2|2700054A10Rik-Tcte2|intergenic_region|2700054A10Rik-Tcte2|||n.13590437C>T||||||	REFCT:ALTCT:TTCT:ALTRT	NA:0:NA:0	12:4:16:0.25	2700054A10Rik-Tcte2	intergenic_region	MODIFIER
294	chr17	13590446	.	C	A	.	.	INFO=TMP;ANN=A|intergenic_region|MODIFIER|2700054A10Rik-Tcte2|2700054A10Rik-Tcte2|intergenic_region|2700054A10Rik-Tcte2|||n.13590446C>A||||||	REFCT:ALTCT:TTCT:ALTRT	NA:0:NA:0	13:4:17:0.235294117647059	2700054A10Rik-Tcte2	intergenic_region	MODIFIER
295	chr17	13590567	.	G	T,A	.	.	INFO=TMP;ANN=A|intergenic_region|MODIFIER|2700054A10Rik-Tcte2|2700054A10Rik-Tcte2|intergenic_region|2700054A10Rik-Tcte2|||n.13590567G>A||||||,T|intergenic_region|MODIFIER|2700054A10Rik-Tcte2|2700054A10Rik-Tcte2|intergenic_region|2700054A10Rik-Tcte2|||n.13590567G>T||||||	REFCT:ALTCT:TTCT:ALTRT	NA:0:NA:0	31:4:35:0.114285714285714	2700054A10Rik-Tcte2	intergenic_region	MODIFIER
296	chr17	13590628	.	A	G	.	.	INFO=TMP;ANN=G|intergenic_region|MODIFIER|2700054A10Rik-Tcte2|2700054A10Rik-Tcte2|intergenic_region|2700054A10Rik-Tcte2|||n.13590628A>G||||||	REFCT:ALTCT:TTCT:ALTRT	30:1:31:0.032258064516129	30:4:34:0.117647058823529	2700054A10Rik-Tcte2	intergenic_region	MODIFIER
297	chr17	13590631	.	A	T	.	.	INFO=TMP;ANN=T|intergenic_region|MODIFIER|2700054A10Rik-Tcte2|2700054A10Rik-Tcte2|intergenic_region|2700054A10Rik-Tcte2|||n.13590631A>T||||||	REFCT:ALTCT:TTCT:ALTRT	NA:0:NA:0	31:4:35:0.114285714285714	2700054A10Rik-Tcte2	intergenic_region	MODIFIER
298	chr17	23307924	rs1133660992	A	C	.	.	INFO=TMP;ANN=C|intron_variant|MODIFIER|Vmn2r114|Vmn2r114|transcript|NM_001102584.1|protein_coding|4/5|c.1527+106T>G||||||;GENEINFO=666002:Vmn2r114;RSPOS=23307924;SAO=0;VC=snp;VP=050000080005000000000100;dbSNPBuildID=150	REFCT:ALTCT:TTCT:ALTRT	88:4:92:0.0434782608695652	75:13:88:0.147727272727273	Vmn2r114	intron_variant	MODIFIER
299	chr17	23344372	rs1134121087	G	A	.	.	INFO=TMP;ANN=A|intron_variant|MODIFIER|Vmn2r115|Vmn2r115|transcript|NM_001104579.1|protein_coding|1/5|c.197+199G>A||||||;GENEINFO=638102:Vmn2r115;RSPOS=23344372;SAO=0;VC=snp;VP=050000080005000000000100;dbSNPBuildID=150	REFCT:ALTCT:TTCT:ALTRT	NA:0:NA:0	29:4:33:0.121212121212121	Vmn2r115	intron_variant	MODIFIER
300	chr17	23344376	rs1132483542	A	T	.	.	INFO=TMP;ANN=T|intron_variant|MODIFIER|Vmn2r115|Vmn2r115|transcript|NM_001104579.1|protein_coding|1/5|c.197+203A>T||||||;GENEINFO=638102:Vmn2r115;RSPOS=23344376;SAO=0;VC=snp;VP=050000080005000000000100;dbSNPBuildID=150	REFCT:ALTCT:TTCT:ALTRT	35:1:36:0.0277777777777778	25:4:29:0.137931034482759	Vmn2r115	intron_variant	MODIFIER
301	chr17	23344389	rs1132709767	C	A	.	.	INFO=TMP;ANN=A|intron_variant|MODIFIER|Vmn2r115|Vmn2r115|transcript|NM_001104579.1|protein_coding|1/5|c.197+216C>A||||||;GENEINFO=638102:Vmn2r115;RSPOS=23344389;SAO=0;VC=snp;VP=050000080005000000000100;dbSNPBuildID=150	REFCT:ALTCT:TTCT:ALTRT	NA:0:NA:0	18:4:22:0.181818181818182	Vmn2r115	intron_variant	MODIFIER
302	chr17	23360327	rs580605108	A	C	.	.	INFO=TMP;ANN=C|downstream_gene_variant|MODIFIER|Vmn2r115|Vmn2r115|transcript|NM_001104579.1|protein_coding||c.*199A>C|||||199|,C|intergenic_region|MODIFIER|Vmn2r115-Vmn2r116|Vmn2r115-Vmn2r116|intergenic_region|Vmn2r115-Vmn2r116|||n.23360327A>C||||||;GENEINFO=638102:Vmn2r115;RSPOS=23360327;SAO=0;VC=snp;VP=050000040005000000000100;dbSNPBuildID=142	REFCT:ALTCT:TTCT:ALTRT	20:1:21:0.0476190476190476	28:6:34:0.176470588235294	Vmn2r115	downstream_gene_variant	MODIFIER
303	chr17	23360335	.	C	A	.	.	INFO=TMP;ANN=A|downstream_gene_variant|MODIFIER|Vmn2r115|Vmn2r115|transcript|NM_001104579.1|protein_coding||c.*207C>A|||||207|,A|intergenic_region|MODIFIER|Vmn2r115-Vmn2r116|Vmn2r115-Vmn2r116|intergenic_region|Vmn2r115-Vmn2r116|||n.23360335C>A||||||	REFCT:ALTCT:TTCT:ALTRT	NA:0:NA:0	25:5:30:0.166666666666667	Vmn2r115	downstream_gene_variant	MODIFIER
304	chr17	23360336	.	C	A	.	.	INFO=TMP;ANN=A|downstream_gene_variant|MODIFIER|Vmn2r115|Vmn2r115|transcript|NM_001104579.1|protein_coding||c.*208C>A|||||208|,A|intergenic_region|MODIFIER|Vmn2r115-Vmn2r116|Vmn2r115-Vmn2r116|intergenic_region|Vmn2r115-Vmn2r116|||n.23360336C>A||||||	REFCT:ALTCT:TTCT:ALTRT	NA:0:NA:0	26:5:31:0.161290322580645	Vmn2r115	downstream_gene_variant	MODIFIER
305	chr17	23440875	rs48079342	T	C	.	.	INFO=TMP;ANN=C|intergenic_region|MODIFIER|Vmn2r116-Vmn2r117|Vmn2r116-Vmn2r117|intergenic_region|Vmn2r116-Vmn2r117|||n.23440875T>C||||||;RSPOS=23440875;SAO=0;VC=snp;VP=050000000005000000000100;dbSNPBuildID=127	REFCT:ALTCT:TTCT:ALTRT	57:3:60:0.05	47:12:59:0.203389830508475	Vmn2r116-Vmn2r117	intergenic_region	MODIFIER
306	chr17	23442101	rs580445334	T	G	.	.	INFO=TMP;ANN=G|intergenic_region|MODIFIER|Vmn2r116-Vmn2r117|Vmn2r116-Vmn2r117|intergenic_region|Vmn2r116-Vmn2r117|||n.23442101T>G||||||;RSPOS=23442101;SAO=0;VC=snp;VP=050000000005000000000100;dbSNPBuildID=142	REFCT:ALTCT:TTCT:ALTRT	NA:0:NA:0	35:4:39:0.102564102564103	Vmn2r116-Vmn2r117	intergenic_region	MODIFIER
307	chr17	23442129	rs582959220	C	T	.	.	INFO=TMP;ANN=T|intergenic_region|MODIFIER|Vmn2r116-Vmn2r117|Vmn2r116-Vmn2r117|intergenic_region|Vmn2r116-Vmn2r117|||n.23442129C>T||||||;RSPOS=23442129;SAO=0;VC=snp;VP=050000000005000000000100;dbSNPBuildID=142	REFCT:ALTCT:TTCT:ALTRT	NA:0:NA:0	24:4:28:0.142857142857143	Vmn2r116-Vmn2r117	intergenic_region	MODIFIER
308	chr17	23442155	rs579455526	G	A	.	.	INFO=TMP;ANN=A|intergenic_region|MODIFIER|Vmn2r116-Vmn2r117|Vmn2r116-Vmn2r117|intergenic_region|Vmn2r116-Vmn2r117|||n.23442155G>A||||||;RSPOS=23442155;SAO=0;VC=snp;VP=050000000005000000000100;dbSNPBuildID=142	REFCT:ALTCT:TTCT:ALTRT	NA:0:NA:0	15:4:19:0.210526315789474	Vmn2r116-Vmn2r117	intergenic_region	MODIFIER
309	chr17	23442172	rs579952648	A	G	.	.	INFO=TMP;ANN=G|intergenic_region|MODIFIER|Vmn2r116-Vmn2r117|Vmn2r116-Vmn2r117|intergenic_region|Vmn2r116-Vmn2r117|||n.23442172A>G||||||;RSPOS=23442172;SAO=0;VC=snp;VP=050000000005000000000100;dbSNPBuildID=142	REFCT:ALTCT:TTCT:ALTRT	NA:0:NA:0	12:4:16:0.25	Vmn2r116-Vmn2r117	intergenic_region	MODIFIER
310	chr17	23478794	rs1133232976	A	G	.	.	INFO=TMP;ANN=G|intron_variant|MODIFIER|Vmn2r117|Vmn2r117|transcript|NM_001104581.1|protein_coding|1/5|c.198-275T>C||||||;GENEINFO=619788:Vmn2r117;RSPOS=23478794;SAO=0;VC=snp;VP=050000080005000000000100;dbSNPBuildID=150	REFCT:ALTCT:TTCT:ALTRT	NA:0:NA:0	18:9:27:0.333333333333333	Vmn2r117	intron_variant	MODIFIER
311	chr17	23531741	.	G	T,A	.	.	INFO=TMP;ANN=A|intergenic_region|MODIFIER|Vmn2r117-6330415G19Rik|Vmn2r117-6330415G19Rik|intergenic_region|Vmn2r117-6330415G19Rik|||n.23531741G>A||||||,T|intergenic_region|MODIFIER|Vmn2r117-6330415G19Rik|Vmn2r117-6330415G19Rik|intergenic_region|Vmn2r117-6330415G19Rik|||n.23531741G>T||||||	REFCT:ALTCT:TTCT:ALTRT	NA:0:NA:0	21:4:25:0.16	Vmn2r117-6330415G19Rik	intergenic_region	MODIFIER
312	chr17	23531860	.	G	T	.	.	INFO=TMP;ANN=T|intergenic_region|MODIFIER|Vmn2r117-6330415G19Rik|Vmn2r117-6330415G19Rik|intergenic_region|Vmn2r117-6330415G19Rik|||n.23531860G>T||||||	REFCT:ALTCT:TTCT:ALTRT	NA:0:NA:0	33:4:37:0.108108108108108	Vmn2r117-6330415G19Rik	intergenic_region	MODIFIER
313	chr17	23531886	.	T	A	.	.	INFO=TMP;ANN=A|intergenic_region|MODIFIER|Vmn2r117-6330415G19Rik|Vmn2r117-6330415G19Rik|intergenic_region|Vmn2r117-6330415G19Rik|||n.23531886T>A||||||	REFCT:ALTCT:TTCT:ALTRT	NA:0:NA:0	17:4:21:0.19047619047619	Vmn2r117-6330415G19Rik	intergenic_region	MODIFIER
314	chr17	23900276	.	T	A,C,G	.	.	INFO=TMP;ANN=A|intron_variant|MODIFIER|Dcpp2|Dcpp2|transcript|NM_001039238.2|protein_coding|3/3|c.177-114T>A||||||,C|intron_variant|MODIFIER|Dcpp2|Dcpp2|transcript|NM_001039238.2|protein_coding|3/3|c.177-114T>C||||||,G|intron_variant|MODIFIER|Dcpp2|Dcpp2|transcript|NM_001039238.2|protein_coding|3/3|c.177-114T>G||||||	REFCT:ALTCT:TTCT:ALTRT	41:2:43:0.0465116279069767	29:5:34:0.147058823529412	Dcpp2	intron_variant	MODIFIER
316	chr17	25268826	.	C	A	.	.	INFO=TMP;ANN=A|intron_variant|MODIFIER|Ube2i|Ube2i|transcript|NM_001177609.1|protein_coding|4/7|c.151-213G>T||||||,A|intron_variant|MODIFIER|Ube2i|Ube2i|transcript|NM_001177610.1|protein_coding|3/6|c.151-213G>T||||||,A|intron_variant|MODIFIER|Ube2i|Ube2i|transcript|NM_011665.4|protein_coding|3/6|c.151-213G>T||||||	REFCT:ALTCT:TTCT:ALTRT	NA:0:NA:0	4:6:10:0.6	Ube2i	intron_variant	MODIFIER
317	chr17	28207810	.	A	T,C,G	.	.	INFO=TMP;ANN=C|5_prime_UTR_variant|MODIFIER|Def6|Def6|transcript|NM_027185.3|protein_coding|1/11|c.-33A>C|||||33|,G|5_prime_UTR_variant|MODIFIER|Def6|Def6|transcript|NM_027185.3|protein_coding|1/11|c.-33A>G|||||33|,T|5_prime_UTR_variant|MODIFIER|Def6|Def6|transcript|NM_027185.3|protein_coding|1/11|c.-33A>T|||||33|,C|downstream_gene_variant|MODIFIER|Zfp523|Zfp523|transcript|NM_172617.3|protein_cod…	REFCT:ALTCT:TTCT:ALTRT	NA:0:NA:0	28:4:32:0.125	Def6	5_prime_UTR_variant	MODIFIER
318	chr17	34611882	.	T	C,A	.	.	INFO=TMP;ANN=A|downstream_gene_variant|MODIFIER|Egfl8|Egfl8|transcript|NM_152922.3|protein_coding||c.*1656A>T|||||1468|,C|downstream_gene_variant|MODIFIER|Egfl8|Egfl8|transcript|NM_152922.3|protein_coding||c.*1656A>G|||||1468|,A|downstream_gene_variant|MODIFIER|Ppt2|Ppt2|transcript|NM_001302393.1|protein_coding||c.*5462A>T|||||4780|,C|downstream_gene_variant|MODIFIER|Ppt2|Ppt2|transcript|NM_00130…	REFCT:ALTCT:TTCT:ALTRT	41:2:43:0.0465116279069767	43:8:51:0.156862745098039	Egfl8	downstream_gene_variant	MODIFIER
319	chr17	35117606	.	A	C	.	.	INFO=TMP;ANN=C|upstream_gene_variant|MODIFIER|Ly6g5b|Ly6g5b|transcript|NM_148939.2|protein_coding||c.-2206T>G|||||2206|,C|upstream_gene_variant|MODIFIER|Gpank1|Gpank1|transcript|NM_001128597.1|protein_coding||c.-5449A>C|||||3890|,C|intron_variant|MODIFIER|Csnk2b|Csnk2b|transcript|NM_001303476.1|protein_coding|6/6|c.594+90T>G||||||,C|intron_variant|MODIFIER|Csnk2b|Csnk2b|transcript|NM_009975.3|pro…	REFCT:ALTCT:TTCT:ALTRT	NA:0:NA:0	31:4:35:0.114285714285714	Ly6g5b	upstream_gene_variant	MODIFIER
321	chr17	37226368	.	G	C	.	.	INFO=TMP;ANN=C|downstream_gene_variant|MODIFIER|Olfr96|Olfr96|transcript|NM_146514.1|protein_coding||c.*300G>C|||||300|,C|intergenic_region|MODIFIER|Olfr96-Olfr97|Olfr96-Olfr97|intergenic_region|Olfr96-Olfr97|||n.37226368G>C||||||	REFCT:ALTCT:TTCT:ALTRT	NA:0:NA:0	6:4:10:0.4	Olfr96	downstream_gene_variant	MODIFIER
322	chr17	42728100	.	G	A	.	.	INFO=TMP;ANN=A|intron_variant|MODIFIER|Adgrf2|Adgrf2|transcript|NM_001033493.2|protein_coding|1/5|c.-29-8505C>T||||||	REFCT:ALTCT:TTCT:ALTRT	59:3:62:0.0483870967741935	44:5:49:0.102040816326531	Adgrf2	intron_variant	MODIFIER
323	chr17	45630823	.	C	G	.	.	INFO=TMP;ANN=G|intron_variant|MODIFIER|Capn11|Capn11|transcript|NM_001013767.2|protein_coding|20/21|c.2060-39G>C||||||	REFCT:ALTCT:TTCT:ALTRT	40:2:42:0.0476190476190476	42:7:49:0.142857142857143	Capn11	intron_variant	MODIFIER
324	chr17	46664389	.	T	C,A,G	.	.	INFO=TMP;ANN=A|downstream_gene_variant|MODIFIER|Cul7|Cul7|transcript|NM_025611.5|protein_coding||c.*98T>A|||||25|,C|downstream_gene_variant|MODIFIER|Cul7|Cul7|transcript|NM_025611.5|protein_coding||c.*98T>C|||||25|,G|downstream_gene_variant|MODIFIER|Cul7|Cul7|transcript|NM_025611.5|protein_coding||c.*98T>G|||||25|,A|downstream_gene_variant|MODIFIER|Rrp36|Rrp36|transcript|NM_144857.1|protein_codin…	REFCT:ALTCT:TTCT:ALTRT	28:1:29:0.0344827586206897	20:4:24:0.166666666666667	Cul7	downstream_gene_variant	MODIFIER
325	chr17	47593892	.	A	C	.	.	INFO=TMP;ANN=C|intron_variant|MODIFIER|Ccnd3|Ccnd3|transcript|NM_001081635.1|protein_coding|3/6|c.198+40A>C||||||,C|intron_variant|MODIFIER|Ccnd3|Ccnd3|transcript|NM_001081636.1|protein_coding|3/6|c.198+40A>C||||||,C|intron_variant|MODIFIER|Ccnd3|Ccnd3|transcript|NM_007632.2|protein_coding|1/4|c.198+40A>C||||||	REFCT:ALTCT:TTCT:ALTRT	NA:0:NA:0	20:4:24:0.166666666666667	Ccnd3	intron_variant	MODIFIER
326	chr17	47733114	.	G	A	.	.	INFO=TMP;ANN=A|splice_region_variant&intron_variant|LOW|Pgc|Pgc|transcript|NM_025973.3|protein_coding|7/8|c.927+3G>A||||||,A|upstream_gene_variant|MODIFIER|Tfeb|Tfeb|transcript|NM_001161722.1|protein_coding||c.-52873G>A|||||3923|,A|upstream_gene_variant|MODIFIER|Tfeb|Tfeb|transcript|NM_001161723.1|protein_coding||c.-52873G>A|||||4817|	REFCT:ALTCT:TTCT:ALTRT	73:2:75:0.0266666666666667	67:16:83:0.192771084337349	Tfeb	upstream_gene_variant	MODIFIER
327	chr17	48314218	.	C	T	.	.	INFO=TMP;ANN=T|upstream_gene_variant|MODIFIER|B430306N03Rik|B430306N03Rik|transcript|NM_177083.4|protein_coding||c.-2210C>T|||||1944|,T|downstream_gene_variant|MODIFIER|Treml2|Treml2|transcript|NM_001033405.2|protein_coding||c.*4714C>T|||||1684|,T|intergenic_region|MODIFIER|Treml2-B430306N03Rik|Treml2-B430306N03Rik|intergenic_region|Treml2-B430306N03Rik|||n.48314218C>T||||||	REFCT:ALTCT:TTCT:ALTRT	39:2:41:0.0487804878048781	33:5:38:0.131578947368421	B430306N03Rik	upstream_gene_variant	MODIFIER
328	chr17	66080682	.	A	G,T	.	.	INFO=TMP;ANN=G|upstream_gene_variant|MODIFIER|Ankrd12|Ankrd12|transcript|NM_001025572.1|protein_coding||c.-27642T>C|||||3636|,T|upstream_gene_variant|MODIFIER|Ankrd12|Ankrd12|transcript|NM_001025572.1|protein_coding||c.-27642T>A|||||3636|,G|intron_variant|MODIFIER|Ndufv2|Ndufv2|transcript|NM_028388.3|protein_coding|7/7|c.653+129T>C||||||,T|intron_variant|MODIFIER|Ndufv2|Ndufv2|transcript|NM_02838…	REFCT:ALTCT:TTCT:ALTRT	64:1:65:0.0153846153846154	43:6:49:0.122448979591837	Ankrd12	upstream_gene_variant	MODIFIER
329	chr17	72921112	.	G	C	.	.	INFO=TMP;ANN=C|intron_variant|MODIFIER|Lbh|Lbh|transcript|NM_029999.4|protein_coding|1/2|c.27-76G>C||||||	REFCT:ALTCT:TTCT:ALTRT	NA:0:NA:0	11:5:16:0.3125	Lbh	intron_variant	MODIFIER
330	chr17	72921131	.	G	C	.	.	INFO=TMP;ANN=C|intron_variant|MODIFIER|Lbh|Lbh|transcript|NM_029999.4|protein_coding|1/2|c.27-57G>C||||||	REFCT:ALTCT:TTCT:ALTRT	29:1:30:0.0333333333333333	27:4:31:0.129032258064516	Lbh	intron_variant	MODIFIER
331	chr17	78303362	.	G	T	.	.	INFO=TMP;ANN=T|intron_variant|MODIFIER|Crim1|Crim1|transcript|NM_015800.3|protein_coding|5/16|c.991+254G>T||||||	REFCT:ALTCT:TTCT:ALTRT	NA:0:NA:0	6:8:14:0.571428571428571	Crim1	intron_variant	MODIFIER
332	chr18	3004965	rs1134875991	T	C	.	.	INFO=TMP;ANN=C|intergenic_region|MODIFIER|CHR_START-Vmn1r238|CHR_START-Vmn1r238|intergenic_region|CHR_START-Vmn1r238|||n.3004965T>C||||||;RSPOS=3004965;SAO=0;VC=snp;VP=050000000005000000000100;dbSNPBuildID=150	REFCT:ALTCT:TTCT:ALTRT	41:1:42:0.0238095238095238	52:6:58:0.103448275862069	CHR_START-Vmn1r238	intergenic_region	MODIFIER
333	chr18	3004976	rs1133618378	A	T	.	.	INFO=TMP;ANN=T|intergenic_region|MODIFIER|CHR_START-Vmn1r238|CHR_START-Vmn1r238|intergenic_region|CHR_START-Vmn1r238|||n.3004976A>T||||||;RSPOS=3004976;SAO=0;VC=snp;VP=050000000005000000000100;dbSNPBuildID=150	REFCT:ALTCT:TTCT:ALTRT	32:1:33:0.0303030303030303	45:5:50:0.1	CHR_START-Vmn1r238	intergenic_region	MODIFIER
334	chr18	3005550	.	G	A	.	.	INFO=TMP;ANN=A|intergenic_region|MODIFIER|CHR_START-Vmn1r238|CHR_START-Vmn1r238|intergenic_region|CHR_START-Vmn1r238|||n.3005550G>A||||||	REFCT:ALTCT:TTCT:ALTRT	NA:0:NA:0	7:4:11:0.363636363636364	CHR_START-Vmn1r238	intergenic_region	MODIFIER
335	chr18	3006062	.	A	G	.	.	INFO=TMP;ANN=G|intergenic_region|MODIFIER|CHR_START-Vmn1r238|CHR_START-Vmn1r238|intergenic_region|CHR_START-Vmn1r238|||n.3006062A>G||||||	REFCT:ALTCT:TTCT:ALTRT	25:1:26:0.0384615384615385	32:5:37:0.135135135135135	CHR_START-Vmn1r238	intergenic_region	MODIFIER
336	chr18	3006343	.	A	C	.	.	INFO=TMP;ANN=C|intergenic_region|MODIFIER|CHR_START-Vmn1r238|CHR_START-Vmn1r238|intergenic_region|CHR_START-Vmn1r238|||n.3006343A>C||||||	REFCT:ALTCT:TTCT:ALTRT	NA:0:NA:0	37:10:47:0.212765957446809	CHR_START-Vmn1r238	intergenic_region	MODIFIER
337	chr18	3006495	.	C	T	.	.	INFO=TMP;ANN=T|intergenic_region|MODIFIER|CHR_START-Vmn1r238|CHR_START-Vmn1r238|intergenic_region|CHR_START-Vmn1r238|||n.3006495C>T||||||	REFCT:ALTCT:TTCT:ALTRT	NA:0:NA:0	17:4:21:0.19047619047619	CHR_START-Vmn1r238	intergenic_region	MODIFIER
338	chr18	3008761	.	C	G	.	.	INFO=TMP;ANN=G|intergenic_region|MODIFIER|CHR_START-Vmn1r238|CHR_START-Vmn1r238|intergenic_region|CHR_START-Vmn1r238|||n.3008761C>G||||||	REFCT:ALTCT:TTCT:ALTRT	37:1:38:0.0263157894736842	47:8:55:0.145454545454545	CHR_START-Vmn1r238	intergenic_region	MODIFIER
339	chr18	4052462	.	G	T	.	.	INFO=TMP;ANN=T|intergenic_region|MODIFIER|Bambi-Lyzl1|Bambi-Lyzl1|intergenic_region|Bambi-Lyzl1|||n.4052462G>T||||||	REFCT:ALTCT:TTCT:ALTRT	NA:0:NA:0	99:24:123:0.195121951219512	Bambi-Lyzl1	intergenic_region	MODIFIER
340	chr18	4649077	.	A	C,T,G	.	.	INFO=TMP;ANN=C|splice_region_variant|LOW|9430020K01Rik|9430020K01Rik|transcript|NM_001081963.1|protein_coding|2/4|c.-54A>C||||||,G|splice_region_variant|LOW|9430020K01Rik|9430020K01Rik|transcript|NM_001081963.1|protein_coding|2/4|c.-54A>G||||||,T|splice_region_variant|LOW|9430020K01Rik|9430020K01Rik|transcript|NM_001081963.1|protein_coding|2/4|c.-54A>T||||||,C|5_prime_UTR_premature_start_codon_ga…	REFCT:ALTCT:TTCT:ALTRT	NA:0:NA:0	16:4:20:0.2	9430020K01Rik	5_prime_UTR_variant	MODIFIER
341	chr18	36968692	.	G	C	.	.	INFO=TMP;ANN=C|missense_variant|MODERATE|Gm38666|Gm38666|transcript|NM_001301256.1|protein_coding|1/4|c.964G>C|p.Val322Leu|1062/4625|964/2784|322/927||,C|missense_variant|MODERATE|Pcdha6|Pcdha6|transcript|NM_007767.3|protein_coding|1/4|c.937G>C|p.Val313Leu|937/5242|937/2841|313/946||,C|intron_variant|MODIFIER|Pcdha1|Pcdha1|transcript|NM_054072.1|protein_coding|1/3|c.2388+36020G>C||||||,C|intron_v…	REFCT:ALTCT:TTCT:ALTRT	67:3:70:0.0428571428571429	47:39:86:0.453488372093023	Pcdha1	intron_variant	MODIFIER
344	chr18	77332462	.	G	A	.	.	INFO=TMP;ANN=A|intron_variant|MODIFIER|Loxhd1|Loxhd1|transcript|NM_172834.2|protein_coding|7/38|c.884-103G>A||||||	REFCT:ALTCT:TTCT:ALTRT	NA:0:NA:0	35:12:47:0.25531914893617	Loxhd1	intron_variant	MODIFIER
345	chr18	81402627	rs585069390	C	G	.	.	INFO=TMP;ANN=G|intergenic_region|MODIFIER|Sall3-Mir5127|Sall3-Mir5127|intergenic_region|Sall3-Mir5127|||n.81402627C>G||||||;RSPOS=81402627;SAO=0;VC=snp;VP=050000000005000000000100;dbSNPBuildID=142	REFCT:ALTCT:TTCT:ALTRT	NA:0:NA:0	6:4:10:0.4	Sall3-Mir5127	intergenic_region	MODIFIER
346	chr19	3989842	.	A	T,C	.	.	INFO=TMP;ANN=C|missense_variant|MODERATE|Acy3|Acy3|transcript|NM_001302479.1|protein_coding|8/8|c.931A>C|p.Thr311Pro|1121/1284|931/957|311/318||,T|missense_variant|MODERATE|Acy3|Acy3|transcript|NM_001302479.1|protein_coding|8/8|c.931A>T|p.Thr311Ser|1121/1284|931/957|311/318||,C|missense_variant|MODERATE|Acy3|Acy3|transcript|NM_001302480.1|protein_coding|8/8|c.931A>C|p.Thr311Pro|1116/1279|931/957|…	REFCT:ALTCT:TTCT:ALTRT	NA:0:NA:0	36:4:40:0.1	Acy3	3_prime_UTR_variant	MODIFIER
347	chr19	5109809	.	C	G	.	.	INFO=TMP;ANN=G|missense_variant|MODERATE|Klc2|Klc2|transcript|NM_008451.2|protein_coding|12/16|c.1367G>C|p.Gly456Ala|1665/3017|1367/1860|456/619||,G|upstream_gene_variant|MODIFIER|Rab1b|Rab1b|transcript|NM_029576.3|protein_coding||c.-2871G>C|||||2813|,G|non_coding_transcript_exon_variant|MODIFIER|Klc2|Klc2|transcript|NR_045528.1|pseudogene|12/16|n.1697G>C||||||	REFCT:ALTCT:TTCT:ALTRT	NA:0:NA:0	55:12:67:0.17910447761194	Rab1b	upstream_gene_variant	MODIFIER
349	chr19	8941104	.	T	G,A,C	.	.	INFO=TMP;ANN=A|upstream_gene_variant|MODIFIER|Mta2|Mta2|transcript|NM_011842.3|protein_coding||c.-1251T>A|||||816|,C|upstream_gene_variant|MODIFIER|Mta2|Mta2|transcript|NM_011842.3|protein_coding||c.-1251T>C|||||816|,G|upstream_gene_variant|MODIFIER|Mta2|Mta2|transcript|NM_011842.3|protein_coding||c.-1251T>G|||||816|,A|intron_variant|MODIFIER|Eml3|Eml3|transcript|NM_144872.1|protein_coding|21/21|…	REFCT:ALTCT:TTCT:ALTRT	NA:0:NA:0	28:4:32:0.125	Mta2	upstream_gene_variant	MODIFIER
350	chr19	11171855	.	A	C	.	.	INFO=TMP;ANN=C|intron_variant|MODIFIER|Ms4a13|Ms4a13|transcript|NM_198224.3|protein_coding|7/7|c.552+24T>G||||||	REFCT:ALTCT:TTCT:ALTRT	NA:0:NA:0	34:4:38:0.105263157894737	Ms4a13	intron_variant	MODIFIER
351	chr19	11588173	.	T	A,C	.	.	INFO=TMP;ANN=A|intron_variant|MODIFIER|Ms4a6d|Ms4a6d|transcript|NM_026835.2|protein_coding|5/6|c.547-108A>T||||||,C|intron_variant|MODIFIER|Ms4a6d|Ms4a6d|transcript|NM_026835.2|protein_coding|5/6|c.547-108A>G||||||	REFCT:ALTCT:TTCT:ALTRT	30:1:31:0.032258064516129	27:4:31:0.129032258064516	Ms4a6d	intron_variant	MODIFIER
352	chr19	18639958	.	A	G	.	.	INFO=TMP;ANN=G|intron_variant|MODIFIER|Nmrk1|Nmrk1|transcript|NM_145497.2|protein_coding|4/8|c.169+24A>G||||||	REFCT:ALTCT:TTCT:ALTRT	145:1:146:0.00684931506849315	115:25:140:0.178571428571429	Nmrk1	intron_variant	MODIFIER
354	chr19	39100141	rs233088822	G	A	.	.	INFO=TMP;ANN=A|intergenic_region|MODIFIER|Cyp2c65-Cyp2c66|Cyp2c65-Cyp2c66|intergenic_region|Cyp2c65-Cyp2c66|||n.39100141G>A||||||;RSPOS=39100141;SAO=0;VC=snp;VP=050000000005000000000100;dbSNPBuildID=137	REFCT:ALTCT:TTCT:ALTRT	NA:0:NA:0	10:5:15:0.333333333333333	Cyp2c65-Cyp2c66	intergenic_region	MODIFIER
355	chr19	39100163	.	G	C	.	.	INFO=TMP;ANN=C|intergenic_region|MODIFIER|Cyp2c65-Cyp2c66|Cyp2c65-Cyp2c66|intergenic_region|Cyp2c65-Cyp2c66|||n.39100163G>C||||||	REFCT:ALTCT:TTCT:ALTRT	NA:0:NA:0	7:6:13:0.461538461538462	Cyp2c65-Cyp2c66	intergenic_region	MODIFIER
356	chr19	39100165	.	A	G	.	.	INFO=TMP;ANN=G|intergenic_region|MODIFIER|Cyp2c65-Cyp2c66|Cyp2c65-Cyp2c66|intergenic_region|Cyp2c65-Cyp2c66|||n.39100165A>G||||||	REFCT:ALTCT:TTCT:ALTRT	NA:0:NA:0	9:6:15:0.4	Cyp2c65-Cyp2c66	intergenic_region	MODIFIER
357	chr19	39100168	.	T	C	.	.	INFO=TMP;ANN=C|intergenic_region|MODIFIER|Cyp2c65-Cyp2c66|Cyp2c65-Cyp2c66|intergenic_region|Cyp2c65-Cyp2c66|||n.39100168T>C||||||	REFCT:ALTCT:TTCT:ALTRT	NA:0:NA:0	9:6:15:0.4	Cyp2c65-Cyp2c66	intergenic_region	MODIFIER
358	chr19	39100179	rs250333464	C	G	.	.	INFO=TMP;ANN=G|intergenic_region|MODIFIER|Cyp2c65-Cyp2c66|Cyp2c65-Cyp2c66|intergenic_region|Cyp2c65-Cyp2c66|||n.39100179C>G||||||;RSPOS=39100179;SAO=0;VC=snp;VP=050000000005000000000100;dbSNPBuildID=137	REFCT:ALTCT:TTCT:ALTRT	NA:0:NA:0	10:6:16:0.375	Cyp2c65-Cyp2c66	intergenic_region	MODIFIER
359	chr19	39100181	.	T	A	.	.	INFO=TMP;ANN=A|intergenic_region|MODIFIER|Cyp2c65-Cyp2c66|Cyp2c65-Cyp2c66|intergenic_region|Cyp2c65-Cyp2c66|||n.39100181T>A||||||	REFCT:ALTCT:TTCT:ALTRT	NA:0:NA:0	10:6:16:0.375	Cyp2c65-Cyp2c66	intergenic_region	MODIFIER
360	chr19	39100184	.	C	T	.	.	INFO=TMP;ANN=T|intergenic_region|MODIFIER|Cyp2c65-Cyp2c66|Cyp2c65-Cyp2c66|intergenic_region|Cyp2c65-Cyp2c66|||n.39100184C>T||||||	REFCT:ALTCT:TTCT:ALTRT	NA:0:NA:0	10:6:16:0.375	Cyp2c65-Cyp2c66	intergenic_region	MODIFIER
361	chr19	40710485	.	A	G,C,T	.	.	INFO=TMP;ANN=C|intron_variant|MODIFIER|Entpd1|Entpd1|transcript|NM_001304721.1|protein_coding|1/9|c.104-678A>C||||||,G|intron_variant|MODIFIER|Entpd1|Entpd1|transcript|NM_001304721.1|protein_coding|1/9|c.104-678A>G||||||,T|intron_variant|MODIFIER|Entpd1|Entpd1|transcript|NM_001304721.1|protein_coding|1/9|c.104-678A>T||||||,C|intron_variant|MODIFIER|Entpd1|Entpd1|transcript|NM_009848.4|protein_cod…	REFCT:ALTCT:TTCT:ALTRT	NA:0:NA:0	24:4:28:0.142857142857143	Entpd1	intron_variant	MODIFIER
362	chr19	43797979	.	A	C	.	.	INFO=TMP;ANN=C|intron_variant|MODIFIER|Abcc2|Abcc2|transcript|NM_013806.2|protein_coding|3/31|c.331-82A>C||||||	REFCT:ALTCT:TTCT:ALTRT	19:1:20:0.05	21:4:25:0.16	Abcc2	intron_variant	MODIFIER
363	chr19	47102457	.	T	G,A,C	.	.	INFO=TMP;ANN=A|intron_variant|MODIFIER|Pdcd11|Pdcd11|transcript|NM_011053.2|protein_coding|8/35|c.979-110T>A||||||,C|intron_variant|MODIFIER|Pdcd11|Pdcd11|transcript|NM_011053.2|protein_coding|8/35|c.979-110T>C||||||,G|intron_variant|MODIFIER|Pdcd11|Pdcd11|transcript|NM_011053.2|protein_coding|8/35|c.979-110T>G||||||	REFCT:ALTCT:TTCT:ALTRT	NA:0:NA:0	17:5:22:0.227272727272727	Pdcd11	intron_variant	MODIFIER
364	chr19	58113315	.	A	T	.	.	INFO=TMP;ANN=T|intron_variant|MODIFIER|Atrnl1|Atrnl1|transcript|NM_181415.4|protein_coding|28/28|c.4016-17778A>T||||||	REFCT:ALTCT:TTCT:ALTRT	NA:0:NA:0	22:6:28:0.214285714285714	Atrnl1	intron_variant	MODIFIER
365	chr19	58113471	.	C	T,A	.	.	INFO=TMP;ANN=A|intron_variant|MODIFIER|Atrnl1|Atrnl1|transcript|NM_181415.4|protein_coding|28/28|c.4016-17622C>A||||||,T|intron_variant|MODIFIER|Atrnl1|Atrnl1|transcript|NM_181415.4|protein_coding|28/28|c.4016-17622C>T||||||	REFCT:ALTCT:TTCT:ALTRT	25:1:26:0.0384615384615385	35:5:40:0.125	Atrnl1	intron_variant	MODIFIER
366	chr19	58113485	.	G	C,A,T	.	.	INFO=TMP;ANN=A|intron_variant|MODIFIER|Atrnl1|Atrnl1|transcript|NM_181415.4|protein_coding|28/28|c.4016-17608G>A||||||,C|intron_variant|MODIFIER|Atrnl1|Atrnl1|transcript|NM_181415.4|protein_coding|28/28|c.4016-17608G>C||||||,T|intron_variant|MODIFIER|Atrnl1|Atrnl1|transcript|NM_181415.4|protein_coding|28/28|c.4016-17608G>T||||||	REFCT:ALTCT:TTCT:ALTRT	84:3:87:0.0344827586206897	121:19:140:0.135714285714286	Atrnl1	intron_variant	MODIFIER
367	chr19	61224491	.	G	A	.	.	INFO=TMP;ANN=A|3_prime_UTR_variant|MODIFIER|Csf2ra|Csf2ra|transcript|NM_009970.2|protein_coding|12/12|c.*513C>T|||||513|	REFCT:ALTCT:TTCT:ALTRT	NA:0:NA:0	1:11:12:0.916666666666667	Csf2ra	3_prime_UTR_variant	MODIFIER
368	chr1	13650961	.	G	A,C	.	.	INFO=TMP;ANN=A|intron_variant|MODIFIER|Lactb2|Lactb2|transcript|NM_145381.2|protein_coding|1/6|c.123-77C>T||||||,C|intron_variant|MODIFIER|Lactb2|Lactb2|transcript|NM_145381.2|protein_coding|1/6|c.123-77C>G||||||	REFCT:ALTCT:TTCT:ALTRT	NA:0:NA:0	46:10:56:0.178571428571429	Lactb2	intron_variant	MODIFIER
369	chr1	33983673	.	C	A,T	.	.	INFO=TMP;ANN=A|intron_variant|MODIFIER|Dst|Dst|transcript|NM_001276764.1|protein_coding|3/102|c.417+14770C>A||||||,T|intron_variant|MODIFIER|Dst|Dst|transcript|NM_001276764.1|protein_coding|3/102|c.417+14770C>T||||||	REFCT:ALTCT:TTCT:ALTRT	NA:0:NA:0	4:6:10:0.6	Dst	intron_variant	MODIFIER
370	chr1	38044601	.	G	C	.	.	INFO=TMP;ANN=C|intron_variant|MODIFIER|Eif5b|Eif5b|transcript|NM_198303.2|protein_coding|14/23|c.2260-103G>C||||||	REFCT:ALTCT:TTCT:ALTRT	NA:0:NA:0	7:4:11:0.363636363636364	Eif5b	intron_variant	MODIFIER
371	chr1	38044611	.	G	T	.	.	INFO=TMP;ANN=T|intron_variant|MODIFIER|Eif5b|Eif5b|transcript|NM_198303.2|protein_coding|14/23|c.2260-93G>T||||||	REFCT:ALTCT:TTCT:ALTRT	NA:0:NA:0	19:4:23:0.173913043478261	Eif5b	intron_variant	MODIFIER
372	chr1	43760363	.	A	C,G	.	.	INFO=TMP;ANN=C|intron_variant|MODIFIER|Uxs1|Uxs1|transcript|NM_026430.3|protein_coding|11/14|c.908+158T>G||||||,G|intron_variant|MODIFIER|Uxs1|Uxs1|transcript|NM_026430.3|protein_coding|11/14|c.908+158T>C||||||	REFCT:ALTCT:TTCT:ALTRT	NA:0:NA:0	21:5:26:0.192307692307692	Uxs1	intron_variant	MODIFIER
373	chr1	44463753	.	C	A,T	.	.	INFO=TMP;ANN=A|intergenic_region|MODIFIER|Mettl21e-Gulp1|Mettl21e-Gulp1|intergenic_region|Mettl21e-Gulp1|||n.44463753C>A||||||,T|intergenic_region|MODIFIER|Mettl21e-Gulp1|Mettl21e-Gulp1|intergenic_region|Mettl21e-Gulp1|||n.44463753C>T||||||	REFCT:ALTCT:TTCT:ALTRT	NA:0:NA:0	23:4:27:0.148148148148148	Mettl21e-Gulp1	intergenic_region	MODIFIER
374	chr1	45411253	rs215236221	C	A	.	.	INFO=TMP;ANN=A|intron_variant|MODIFIER|Col5a2|Col5a2|transcript|NM_007737.2|protein_coding|18/53|c.1152+181G>T||||||;GENEINFO=12832:Col5a2;RSPOS=45411253;SAO=0;VC=snp;VP=050000080005000000000100;dbSNPBuildID=137	REFCT:ALTCT:TTCT:ALTRT	NA:0:NA:0	15:8:23:0.347826086956522	Col5a2	intron_variant	MODIFIER
377	chr1	55335888	.	T	C,A	.	.	INFO=TMP;ANN=A|intron_variant|MODIFIER|Boll|Boll|transcript|NM_029267.3|protein_coding|6/9|c.516+4585A>T||||||,C|intron_variant|MODIFIER|Boll|Boll|transcript|NM_029267.3|protein_coding|6/9|c.516+4585A>G||||||,A|intron_variant|MODIFIER|Boll|Boll|transcript|NM_001113367.1|protein_coding|6/9|c.117+4585A>T||||||,C|intron_variant|MODIFIER|Boll|Boll|transcript|NM_001113367.1|protein_coding|6/9|c.117+45…	REFCT:ALTCT:TTCT:ALTRT	NA:0:NA:0	24:4:28:0.142857142857143	Boll	intron_variant	MODIFIER
378	chr1	75255085	.	A	C,T	.	.	INFO=TMP;ANN=C|intron_variant|MODIFIER|Ptprn|Ptprn|transcript|NM_008985.2|protein_coding|10/22|c.1529+40T>G||||||,T|intron_variant|MODIFIER|Ptprn|Ptprn|transcript|NM_008985.2|protein_coding|10/22|c.1529+40T>A||||||	REFCT:ALTCT:TTCT:ALTRT	NA:0:NA:0	14:6:20:0.3	Ptprn	intron_variant	MODIFIER
379	chr1	75255096	.	A	C	.	.	INFO=TMP;ANN=C|intron_variant|MODIFIER|Ptprn|Ptprn|transcript|NM_008985.2|protein_coding|10/22|c.1529+29T>G||||||	REFCT:ALTCT:TTCT:ALTRT	NA:0:NA:0	21:4:25:0.16	Ptprn	intron_variant	MODIFIER
380	chr1	84975157	rs1132831006	C	A	.	.	INFO=TMP;ANN=A|intergenic_region|MODIFIER|Slc16a14-A530032D15Rik|Slc16a14-A530032D15Rik|intergenic_region|Slc16a14-A530032D15Rik|||n.84975157C>A||||||;RSPOS=84975157;SAO=0;VC=snp;VP=050000000005000000000100;dbSNPBuildID=150	REFCT:ALTCT:TTCT:ALTRT	NA:0:NA:0	10:5:15:0.333333333333333	Slc16a14-A530032D15Rik	intergenic_region	MODIFIER
381	chr1	84984435	.	G	A	.	.	INFO=TMP;ANN=A|intergenic_region|MODIFIER|Slc16a14-A530032D15Rik|Slc16a14-A530032D15Rik|intergenic_region|Slc16a14-A530032D15Rik|||n.84984435G>A||||||	REFCT:ALTCT:TTCT:ALTRT	43:2:45:0.0444444444444444	31:4:35:0.114285714285714	Slc16a14-A530032D15Rik	intergenic_region	MODIFIER
382	chr1	84992104	rs1132625829	A	G	.	.	INFO=TMP;ANN=G|intergenic_region|MODIFIER|Slc16a14-A530032D15Rik|Slc16a14-A530032D15Rik|intergenic_region|Slc16a14-A530032D15Rik|||n.84992104A>G||||||;RSPOS=84992104;SAO=0;VC=snp;VP=050000000005000000000100;dbSNPBuildID=150	REFCT:ALTCT:TTCT:ALTRT	29:1:30:0.0333333333333333	33:7:40:0.175	Slc16a14-A530032D15Rik	intergenic_region	MODIFIER
383	chr1	85075601	.	C	G	.	.	INFO=TMP;ANN=G|intergenic_region|MODIFIER|Slc16a14-A530032D15Rik|Slc16a14-A530032D15Rik|intergenic_region|Slc16a14-A530032D15Rik|||n.85075601C>G||||||	REFCT:ALTCT:TTCT:ALTRT	NA:0:NA:0	17:4:21:0.19047619047619	Slc16a14-A530032D15Rik	intergenic_region	MODIFIER
384	chr1	85085440	rs1134427770	A	C	.	.	INFO=TMP;ANN=C|downstream_gene_variant|MODIFIER|A530032D15Rik|A530032D15Rik|transcript|NM_213615.2|protein_coding||c.*3338T>G|||||2699|,C|intergenic_region|MODIFIER|Slc16a14-A530032D15Rik|Slc16a14-A530032D15Rik|intergenic_region|Slc16a14-A530032D15Rik|||n.85085440A>C||||||;RSPOS=85085440;SAO=0;VC=snp;VP=050000000005000000000100;dbSNPBuildID=150	REFCT:ALTCT:TTCT:ALTRT	20:1:21:0.0476190476190476	16:4:20:0.2	A530032D15Rik	downstream_gene_variant	MODIFIER
385	chr1	85087496	rs1133336167	C	G,T	.	.	INFO=TMP;ANN=G|downstream_gene_variant|MODIFIER|A530032D15Rik|A530032D15Rik|transcript|NM_213615.2|protein_coding||c.*1282G>C|||||643|,T|downstream_gene_variant|MODIFIER|A530032D15Rik|A530032D15Rik|transcript|NM_213615.2|protein_coding||c.*1282G>A|||||643|,G|intergenic_region|MODIFIER|Slc16a14-A530032D15Rik|Slc16a14-A530032D15Rik|intergenic_region|Slc16a14-A530032D15Rik|||n.85087496C>G||||||,T|in…	REFCT:ALTCT:TTCT:ALTRT	NA:0:NA:0	4:6:10:0.6	A530032D15Rik	downstream_gene_variant	MODIFIER
386	chr1	85089884	.	G	A	.	.	INFO=TMP;ANN=A|intron_variant|MODIFIER|A530032D15Rik|A530032D15Rik|transcript|NM_213615.2|protein_coding|5/6|c.544-304C>T||||||	REFCT:ALTCT:TTCT:ALTRT	62:2:64:0.03125	55:8:63:0.126984126984127	A530032D15Rik	intron_variant	MODIFIER
387	chr1	85089897	.	G	A	.	.	INFO=TMP;ANN=A|intron_variant|MODIFIER|A530032D15Rik|A530032D15Rik|transcript|NM_213615.2|protein_coding|5/6|c.544-317C>T||||||	REFCT:ALTCT:TTCT:ALTRT	52:2:54:0.037037037037037	36:8:44:0.181818181818182	A530032D15Rik	intron_variant	MODIFIER
388	chr1	85098719	rs1133568428	T	A,G	.	.	INFO=TMP;ANN=A|intron_variant|MODIFIER|A530032D15Rik|A530032D15Rik|transcript|NM_213615.2|protein_coding|3/6|c.367+758A>T||||||,G|intron_variant|MODIFIER|A530032D15Rik|A530032D15Rik|transcript|NM_213615.2|protein_coding|3/6|c.367+758A>C||||||;GENEINFO=381287:A530032D15Rik;RSPOS=85098719;SAO=0;VC=snp;VP=050000080005000000000100;dbSNPBuildID=150	REFCT:ALTCT:TTCT:ALTRT	NA:0:NA:0	5:5:10:0.5	A530032D15Rik	intron_variant	MODIFIER
389	chr1	85115212	.	C	A,G	.	.	INFO=TMP;ANN=A|intergenic_region|MODIFIER|A530032D15Rik-Gm7609|A530032D15Rik-Gm7609|intergenic_region|A530032D15Rik-Gm7609|||n.85115212C>A||||||,G|intergenic_region|MODIFIER|A530032D15Rik-Gm7609|A530032D15Rik-Gm7609|intergenic_region|A530032D15Rik-Gm7609|||n.85115212C>G||||||	REFCT:ALTCT:TTCT:ALTRT	77:4:81:0.0493827160493827	93:13:106:0.122641509433962	A530032D15Rik-Gm7609	intergenic_region	MODIFIER
390	chr1	85123291	rs1133069660	C	T,A	.	.	INFO=TMP;ANN=A|intergenic_region|MODIFIER|A530032D15Rik-Gm7609|A530032D15Rik-Gm7609|intergenic_region|A530032D15Rik-Gm7609|||n.85123291C>A||||||,T|intergenic_region|MODIFIER|A530032D15Rik-Gm7609|A530032D15Rik-Gm7609|intergenic_region|A530032D15Rik-Gm7609|||n.85123291C>T||||||;GENEINFO=621875:A530040E14Rik;RSPOS=85123291;SAO=0;VC=snp;VP=050000080005000000000100;dbSNPBuildID=150	REFCT:ALTCT:TTCT:ALTRT	50:2:52:0.0384615384615385	53:6:59:0.101694915254237	A530032D15Rik-Gm7609	intergenic_region	MODIFIER
391	chr1	85161085	.	A	G	.	.	INFO=TMP;ANN=G|intergenic_region|MODIFIER|A530032D15Rik-Gm7609|A530032D15Rik-Gm7609|intergenic_region|A530032D15Rik-Gm7609|||n.85161085A>G||||||	REFCT:ALTCT:TTCT:ALTRT	77:2:79:0.0253164556962025	54:9:63:0.142857142857143	A530032D15Rik-Gm7609	intergenic_region	MODIFIER
392	chr1	85161087	.	A	G	.	.	INFO=TMP;ANN=G|intergenic_region|MODIFIER|A530032D15Rik-Gm7609|A530032D15Rik-Gm7609|intergenic_region|A530032D15Rik-Gm7609|||n.85161087A>G||||||	REFCT:ALTCT:TTCT:ALTRT	83:2:85:0.0235294117647059	59:9:68:0.132352941176471	A530032D15Rik-Gm7609	intergenic_region	MODIFIER
393	chr1	85164728	.	C	G	.	.	INFO=TMP;ANN=G|intergenic_region|MODIFIER|A530032D15Rik-Gm7609|A530032D15Rik-Gm7609|intergenic_region|A530032D15Rik-Gm7609|||n.85164728C>G||||||	REFCT:ALTCT:TTCT:ALTRT	49:1:50:0.02	49:8:57:0.140350877192982	A530032D15Rik-Gm7609	intergenic_region	MODIFIER
394	chr1	85164767	.	T	C,G	.	.	INFO=TMP;ANN=C|intergenic_region|MODIFIER|A530032D15Rik-Gm7609|A530032D15Rik-Gm7609|intergenic_region|A530032D15Rik-Gm7609|||n.85164767T>C||||||,G|intergenic_region|MODIFIER|A530032D15Rik-Gm7609|A530032D15Rik-Gm7609|intergenic_region|A530032D15Rik-Gm7609|||n.85164767T>G||||||	REFCT:ALTCT:TTCT:ALTRT	NA:0:NA:0	21:5:26:0.192307692307692	A530032D15Rik-Gm7609	intergenic_region	MODIFIER
395	chr1	85168882	.	G	T	.	.	INFO=TMP;ANN=T|intergenic_region|MODIFIER|A530032D15Rik-Gm7609|A530032D15Rik-Gm7609|intergenic_region|A530032D15Rik-Gm7609|||n.85168882G>T||||||	REFCT:ALTCT:TTCT:ALTRT	54:1:55:0.0181818181818182	78:9:87:0.103448275862069	A530032D15Rik-Gm7609	intergenic_region	MODIFIER
396	chr1	85182885	rs265436455	C	A	.	.	INFO=TMP;ANN=A|intergenic_region|MODIFIER|A530032D15Rik-Gm7609|A530032D15Rik-Gm7609|intergenic_region|A530032D15Rik-Gm7609|||n.85182885C>A||||||;GENEINFO=102638435:LOC102638435|102638555:Gm38510|621875:A530040E14Rik;RSPOS=85182885;SAO=0;VC=snp;VP=050000080005000000000100;dbSNPBuildID=137	REFCT:ALTCT:TTCT:ALTRT	NA:0:NA:0	7:5:12:0.416666666666667	A530032D15Rik-Gm7609	intergenic_region	MODIFIER
397	chr1	85192910	rs1134966490	C	A	.	.	INFO=TMP;ANN=A|intergenic_region|MODIFIER|A530032D15Rik-Gm7609|A530032D15Rik-Gm7609|intergenic_region|A530032D15Rik-Gm7609|||n.85192910C>A||||||;GENEINFO=102638435:LOC102638435|102638555:Gm38510|621875:A530040E14Rik;RSPOS=85192910;SAO=0;VC=snp;VP=050000080005000000000100;dbSNPBuildID=150	REFCT:ALTCT:TTCT:ALTRT	87:4:91:0.043956043956044	91:11:102:0.107843137254902	A530032D15Rik-Gm7609	intergenic_region	MODIFIER
398	chr1	85212522	.	C	A,T,G	.	.	INFO=TMP;ANN=A|intron_variant|MODIFIER|Gm7609|Gm7609|transcript|NM_001081746.1|protein_coding|3/3|c.-23-105C>A||||||,G|intron_variant|MODIFIER|Gm7609|Gm7609|transcript|NM_001081746.1|protein_coding|3/3|c.-23-105C>G||||||,T|intron_variant|MODIFIER|Gm7609|Gm7609|transcript|NM_001081746.1|protein_coding|3/3|c.-23-105C>T||||||	REFCT:ALTCT:TTCT:ALTRT	NA:0:NA:0	35:5:40:0.125	Gm7609	intron_variant	MODIFIER
399	chr1	85241685	.	G	T	.	.	INFO=TMP;ANN=T|downstream_gene_variant|MODIFIER|C130026I21Rik|C130026I21Rik|transcript|NM_175219.3|protein_coding||c.*5252C>A|||||4659|,T|downstream_gene_variant|MODIFIER|C130026I21Rik|C130026I21Rik|transcript|NM_001037909.3|protein_coding||c.*5252C>A|||||4659|,T|intergenic_region|MODIFIER|Gm7609-C130026I21Rik|Gm7609-C130026I21Rik|intergenic_region|Gm7609-C130026I21Rik|||n.85241685G>T||||||	REFCT:ALTCT:TTCT:ALTRT	118:4:122:0.0327868852459016	117:13:130:0.1	C130026I21Rik	downstream_gene_variant	MODIFIER
400	chr1	85242179	.	C	T	.	.	INFO=TMP;ANN=T|downstream_gene_variant|MODIFIER|C130026I21Rik|C130026I21Rik|transcript|NM_175219.3|protein_coding||c.*4758G>A|||||4165|,T|downstream_gene_variant|MODIFIER|C130026I21Rik|C130026I21Rik|transcript|NM_001037909.3|protein_coding||c.*4758G>A|||||4165|,T|intergenic_region|MODIFIER|Gm7609-C130026I21Rik|Gm7609-C130026I21Rik|intergenic_region|Gm7609-C130026I21Rik|||n.85242179C>T||||||	REFCT:ALTCT:TTCT:ALTRT	45:2:47:0.0425531914893617	79:10:89:0.112359550561798	C130026I21Rik	downstream_gene_variant	MODIFIER
401	chr1	85242183	.	G	T,A	.	.	INFO=TMP;ANN=A|downstream_gene_variant|MODIFIER|C130026I21Rik|C130026I21Rik|transcript|NM_175219.3|protein_coding||c.*4754C>T|||||4161|,T|downstream_gene_variant|MODIFIER|C130026I21Rik|C130026I21Rik|transcript|NM_175219.3|protein_coding||c.*4754C>A|||||4161|,A|downstream_gene_variant|MODIFIER|C130026I21Rik|C130026I21Rik|transcript|NM_001037909.3|protein_coding||c.*4754C>T|||||4161|,T|downstream_g…	REFCT:ALTCT:TTCT:ALTRT	39:2:41:0.0487804878048781	78:10:88:0.113636363636364	C130026I21Rik	downstream_gene_variant	MODIFIER
402	chr1	85242184	.	C	A	.	.	INFO=TMP;ANN=A|downstream_gene_variant|MODIFIER|C130026I21Rik|C130026I21Rik|transcript|NM_175219.3|protein_coding||c.*4753G>T|||||4160|,A|downstream_gene_variant|MODIFIER|C130026I21Rik|C130026I21Rik|transcript|NM_001037909.3|protein_coding||c.*4753G>T|||||4160|,A|intergenic_region|MODIFIER|Gm7609-C130026I21Rik|Gm7609-C130026I21Rik|intergenic_region|Gm7609-C130026I21Rik|||n.85242184C>A||||||	REFCT:ALTCT:TTCT:ALTRT	39:2:41:0.0487804878048781	80:9:89:0.101123595505618	C130026I21Rik	downstream_gene_variant	MODIFIER
403	chr1	85246096	.	A	G,T	.	.	INFO=TMP;ANN=G|downstream_gene_variant|MODIFIER|C130026I21Rik|C130026I21Rik|transcript|NM_175219.3|protein_coding||c.*841T>C|||||248|,T|downstream_gene_variant|MODIFIER|C130026I21Rik|C130026I21Rik|transcript|NM_175219.3|protein_coding||c.*841T>A|||||248|,G|downstream_gene_variant|MODIFIER|C130026I21Rik|C130026I21Rik|transcript|NM_001037909.3|protein_coding||c.*841T>C|||||248|,T|downstream_gene_va…	REFCT:ALTCT:TTCT:ALTRT	NA:0:NA:0	25:4:29:0.137931034482759	C130026I21Rik	downstream_gene_variant	MODIFIER
404	chr1	85247313	rs1133453019	C	T,A,G	.	.	INFO=TMP;ANN=A|intron_variant|MODIFIER|C130026I21Rik|C130026I21Rik|transcript|NM_175219.3|protein_coding|7/7|c.677-177G>T||||||,G|intron_variant|MODIFIER|C130026I21Rik|C130026I21Rik|transcript|NM_175219.3|protein_coding|7/7|c.677-177G>C||||||,T|intron_variant|MODIFIER|C130026I21Rik|C130026I21Rik|transcript|NM_175219.3|protein_coding|7/7|c.677-177G>A||||||,A|intron_variant|MODIFIER|C130026I21Rik|C…	REFCT:ALTCT:TTCT:ALTRT	124:5:129:0.0387596899224806	124:19:143:0.132867132867133	C130026I21Rik	intron_variant	MODIFIER
405	chr1	85247466	rs107619609	A	G	.	.	INFO=TMP;ANN=G|intron_variant|MODIFIER|C130026I21Rik|C130026I21Rik|transcript|NM_175219.3|protein_coding|7/7|c.677-330T>C||||||,G|intron_variant|MODIFIER|C130026I21Rik|C130026I21Rik|transcript|NM_001037909.3|protein_coding|6/6|c.593-330T>C||||||;GENEINFO=102638435:LOC102638435|102638555:Gm38510|620078:C130026I21Rik|621875:A530040E14Rik;RSPOS=85247466;SAO=0;VC=snp;VP=050000080005000000000100;dbSNP…	REFCT:ALTCT:TTCT:ALTRT	19:1:20:0.05	19:4:23:0.173913043478261	C130026I21Rik	intron_variant	MODIFIER
406	chr1	85247511	.	G	A	.	.	INFO=TMP;ANN=A|intron_variant|MODIFIER|C130026I21Rik|C130026I21Rik|transcript|NM_175219.3|protein_coding|7/7|c.677-375C>T||||||,A|intron_variant|MODIFIER|C130026I21Rik|C130026I21Rik|transcript|NM_001037909.3|protein_coding|6/6|c.593-375C>T||||||	REFCT:ALTCT:TTCT:ALTRT	NA:0:NA:0	9:4:13:0.307692307692308	C130026I21Rik	intron_variant	MODIFIER
407	chr1	85248628	.	T	A	.	.	INFO=TMP;ANN=A|intron_variant|MODIFIER|C130026I21Rik|C130026I21Rik|transcript|NM_175219.3|protein_coding|6/7|c.596-249A>T||||||,A|intron_variant|MODIFIER|C130026I21Rik|C130026I21Rik|transcript|NM_001037909.3|protein_coding|5/6|c.512-249A>T||||||	REFCT:ALTCT:TTCT:ALTRT	42:1:43:0.0232558139534884	51:7:58:0.120689655172414	C130026I21Rik	intron_variant	MODIFIER
408	chr1	85248642	rs1133450521	T	G	.	.	INFO=TMP;ANN=G|intron_variant|MODIFIER|C130026I21Rik|C130026I21Rik|transcript|NM_175219.3|protein_coding|6/7|c.596-263A>C||||||,G|intron_variant|MODIFIER|C130026I21Rik|C130026I21Rik|transcript|NM_001037909.3|protein_coding|5/6|c.512-263A>C||||||;GENEINFO=102638435:LOC102638435|102638555:Gm38510|620078:C130026I21Rik|621875:A530040E14Rik;RSPOS=85248642;SAO=0;VC=snp;VP=050000080005000000000100;dbSNP…	REFCT:ALTCT:TTCT:ALTRT	25:1:26:0.0384615384615385	35:6:41:0.146341463414634	C130026I21Rik	intron_variant	MODIFIER
409	chr1	85252732	rs1133153065	C	T	.	.	INFO=TMP;ANN=T|intron_variant|MODIFIER|C130026I21Rik|C130026I21Rik|transcript|NM_175219.3|protein_coding|6/7|c.595+1371G>A||||||,T|intron_variant|MODIFIER|C130026I21Rik|C130026I21Rik|transcript|NM_001037909.3|protein_coding|5/6|c.511+1371G>A||||||;GENEINFO=102638435:LOC102638435|102638555:Gm38510|620078:C130026I21Rik|621875:A530040E14Rik;RSPOS=85252732;SAO=0;VC=snp;VP=050000080005000000000100;dbS…	REFCT:ALTCT:TTCT:ALTRT	NA:0:NA:0	6:5:11:0.454545454545455	C130026I21Rik	intron_variant	MODIFIER
410	chr1	85256805	rs581131657	A	C	.	.	INFO=TMP;ANN=C|intron_variant|MODIFIER|C130026I21Rik|C130026I21Rik|transcript|NM_175219.3|protein_coding|4/7|c.451+581T>G||||||,C|intron_variant|MODIFIER|C130026I21Rik|C130026I21Rik|transcript|NM_001037909.3|protein_coding|3/6|c.368-2229T>G||||||;GENEINFO=102638435:LOC102638435|102638555:Gm38510|620078:C130026I21Rik|621875:A530040E14Rik;RSPOS=85256805;SAO=0;VC=snp;VP=050000080005000000000100;dbSN…	REFCT:ALTCT:TTCT:ALTRT	NA:0:NA:0	4:7:11:0.636363636363636	C130026I21Rik	intron_variant	MODIFIER
411	chr1	85259404	.	G	C	.	.	INFO=TMP;ANN=C|intron_variant|MODIFIER|C130026I21Rik|C130026I21Rik|transcript|NM_175219.3|protein_coding|3/7|c.367+291C>G||||||,C|intron_variant|MODIFIER|C130026I21Rik|C130026I21Rik|transcript|NM_001037909.3|protein_coding|3/6|c.367+291C>G||||||	REFCT:ALTCT:TTCT:ALTRT	35:1:36:0.0277777777777778	23:6:29:0.206896551724138	C130026I21Rik	intron_variant	MODIFIER
412	chr1	85261194	.	G	C	.	.	INFO=TMP;ANN=C|intron_variant|MODIFIER|C130026I21Rik|C130026I21Rik|transcript|NM_175219.3|protein_coding|1/7|c.33-295C>G||||||,C|intron_variant|MODIFIER|C130026I21Rik|C130026I21Rik|transcript|NM_001037909.3|protein_coding|1/6|c.33-295C>G||||||	REFCT:ALTCT:TTCT:ALTRT	NA:0:NA:0	22:4:26:0.153846153846154	C130026I21Rik	intron_variant	MODIFIER
413	chr1	85261261	.	G	T	.	.	INFO=TMP;ANN=T|intron_variant|MODIFIER|C130026I21Rik|C130026I21Rik|transcript|NM_175219.3|protein_coding|1/7|c.33-362C>A||||||,T|intron_variant|MODIFIER|C130026I21Rik|C130026I21Rik|transcript|NM_001037909.3|protein_coding|1/6|c.33-362C>A||||||	REFCT:ALTCT:TTCT:ALTRT	NA:0:NA:0	29:4:33:0.121212121212121	C130026I21Rik	intron_variant	MODIFIER
414	chr1	85261357	.	A	G	.	.	INFO=TMP;ANN=G|intron_variant|MODIFIER|C130026I21Rik|C130026I21Rik|transcript|NM_175219.3|protein_coding|1/7|c.33-458T>C||||||,G|intron_variant|MODIFIER|C130026I21Rik|C130026I21Rik|transcript|NM_001037909.3|protein_coding|1/6|c.33-458T>C||||||	REFCT:ALTCT:TTCT:ALTRT	NA:0:NA:0	11:5:16:0.3125	C130026I21Rik	intron_variant	MODIFIER
415	chr1	85272290	rs1134998526	A	T	.	.	INFO=TMP;ANN=T|upstream_gene_variant|MODIFIER|C130026I21Rik|C130026I21Rik|transcript|NM_175219.3|protein_coding||c.-2226T>A|||||1724|,T|upstream_gene_variant|MODIFIER|C130026I21Rik|C130026I21Rik|transcript|NM_001037909.3|protein_coding||c.-2226T>A|||||1724|,T|intergenic_region|MODIFIER|C130026I21Rik-Sp110|C130026I21Rik-Sp110|intergenic_region|C130026I21Rik-Sp110|||n.85272290A>T||||||;GENEINFO=102…	REFCT:ALTCT:TTCT:ALTRT	NA:0:NA:0	9:6:15:0.4	C130026I21Rik	upstream_gene_variant	MODIFIER
416	chr1	85272553	rs1134746422	A	G	.	.	INFO=TMP;ANN=G|upstream_gene_variant|MODIFIER|C130026I21Rik|C130026I21Rik|transcript|NM_175219.3|protein_coding||c.-2489T>C|||||1987|,G|upstream_gene_variant|MODIFIER|C130026I21Rik|C130026I21Rik|transcript|NM_001037909.3|protein_coding||c.-2489T>C|||||1987|,G|intergenic_region|MODIFIER|C130026I21Rik-Sp110|C130026I21Rik-Sp110|intergenic_region|C130026I21Rik-Sp110|||n.85272553A>G||||||;GENEINFO=102…	REFCT:ALTCT:TTCT:ALTRT	NA:0:NA:0	1:11:12:0.916666666666667	C130026I21Rik	upstream_gene_variant	MODIFIER
417	chr1	85273814	.	C	T	.	.	INFO=TMP;ANN=T|upstream_gene_variant|MODIFIER|C130026I21Rik|C130026I21Rik|transcript|NM_175219.3|protein_coding||c.-3750G>A|||||3248|,T|upstream_gene_variant|MODIFIER|C130026I21Rik|C130026I21Rik|transcript|NM_001037909.3|protein_coding||c.-3750G>A|||||3248|,T|intergenic_region|MODIFIER|C130026I21Rik-Sp110|C130026I21Rik-Sp110|intergenic_region|C130026I21Rik-Sp110|||n.85273814C>T||||||	REFCT:ALTCT:TTCT:ALTRT	33:1:34:0.0294117647058824	32:8:40:0.2	C130026I21Rik	upstream_gene_variant	MODIFIER
418	chr1	85276498	.	C	A,T	.	.	INFO=TMP;ANN=A|intergenic_region|MODIFIER|C130026I21Rik-Sp110|C130026I21Rik-Sp110|intergenic_region|C130026I21Rik-Sp110|||n.85276498C>A||||||,T|intergenic_region|MODIFIER|C130026I21Rik-Sp110|C130026I21Rik-Sp110|intergenic_region|C130026I21Rik-Sp110|||n.85276498C>T||||||	REFCT:ALTCT:TTCT:ALTRT	NA:0:NA:0	41:6:47:0.127659574468085	C130026I21Rik-Sp110	intergenic_region	MODIFIER
419	chr1	85279598	.	G	T	.	.	INFO=TMP;ANN=T|intergenic_region|MODIFIER|C130026I21Rik-Sp110|C130026I21Rik-Sp110|intergenic_region|C130026I21Rik-Sp110|||n.85279598G>T||||||	REFCT:ALTCT:TTCT:ALTRT	NA:0:NA:0	40:6:46:0.130434782608696	C130026I21Rik-Sp110	intergenic_region	MODIFIER
420	chr1	85283689	.	C	A	.	.	INFO=TMP;ANN=A|intergenic_region|MODIFIER|C130026I21Rik-Sp110|C130026I21Rik-Sp110|intergenic_region|C130026I21Rik-Sp110|||n.85283689C>A||||||	REFCT:ALTCT:TTCT:ALTRT	42:2:44:0.0454545454545455	38:7:45:0.155555555555556	C130026I21Rik-Sp110	intergenic_region	MODIFIER
421	chr1	85283779	.	G	A	.	.	INFO=TMP;ANN=A|intergenic_region|MODIFIER|C130026I21Rik-Sp110|C130026I21Rik-Sp110|intergenic_region|C130026I21Rik-Sp110|||n.85283779G>A||||||	REFCT:ALTCT:TTCT:ALTRT	100:5:105:0.0476190476190476	104:14:118:0.11864406779661	C130026I21Rik-Sp110	intergenic_region	MODIFIER
422	chr1	85332428	.	A	T	.	.	INFO=TMP;ANN=T|intergenic_region|MODIFIER|C130026I21Rik-Sp110|C130026I21Rik-Sp110|intergenic_region|C130026I21Rik-Sp110|||n.85332428A>T||||||	REFCT:ALTCT:TTCT:ALTRT	27:1:28:0.0357142857142857	20:4:24:0.166666666666667	C130026I21Rik-Sp110	intergenic_region	MODIFIER
423	chr1	85332439	.	G	T	.	.	INFO=TMP;ANN=T|intergenic_region|MODIFIER|C130026I21Rik-Sp110|C130026I21Rik-Sp110|intergenic_region|C130026I21Rik-Sp110|||n.85332439G>T||||||	REFCT:ALTCT:TTCT:ALTRT	26:1:27:0.037037037037037	21:5:26:0.192307692307692	C130026I21Rik-Sp110	intergenic_region	MODIFIER
424	chr1	85454607	.	G	A	.	.	INFO=TMP;ANN=A|intergenic_region|MODIFIER|C130026I21Rik-Sp110|C130026I21Rik-Sp110|intergenic_region|C130026I21Rik-Sp110|||n.85454607G>A||||||	REFCT:ALTCT:TTCT:ALTRT	92:2:94:0.0212765957446809	126:14:140:0.1	C130026I21Rik-Sp110	intergenic_region	MODIFIER
425	chr1	85488657	.	A	G	.	.	INFO=TMP;ANN=G|intergenic_region|MODIFIER|C130026I21Rik-Sp110|C130026I21Rik-Sp110|intergenic_region|C130026I21Rik-Sp110|||n.85488657A>G||||||	REFCT:ALTCT:TTCT:ALTRT	NA:0:NA:0	7:6:13:0.461538461538462	C130026I21Rik-Sp110	intergenic_region	MODIFIER
426	chr1	85491934	rs1133630691	G	C,A	.	.	INFO=TMP;ANN=A|intergenic_region|MODIFIER|C130026I21Rik-Sp110|C130026I21Rik-Sp110|intergenic_region|C130026I21Rik-Sp110|||n.85491934G>A||||||,C|intergenic_region|MODIFIER|C130026I21Rik-Sp110|C130026I21Rik-Sp110|intergenic_region|C130026I21Rik-Sp110|||n.85491934G>C||||||;GENEINFO=100040213:Gm2666|101055758:LOC101055758;RSPOS=85491934;SAO=0;VC=snp;VP=050000080005000000000100;dbSNPBuildID=150	REFCT:ALTCT:TTCT:ALTRT	21:1:22:0.0454545454545455	43:5:48:0.104166666666667	C130026I21Rik-Sp110	intergenic_region	MODIFIER
427	chr1	85491941	rs1132705655	G	A,T	.	.	INFO=TMP;ANN=A|intergenic_region|MODIFIER|C130026I21Rik-Sp110|C130026I21Rik-Sp110|intergenic_region|C130026I21Rik-Sp110|||n.85491941G>A||||||,T|intergenic_region|MODIFIER|C130026I21Rik-Sp110|C130026I21Rik-Sp110|intergenic_region|C130026I21Rik-Sp110|||n.85491941G>T||||||;GENEINFO=100040213:Gm2666|101055758:LOC101055758;RSPOS=85491941;SAO=0;VC=snp;VP=050000080005000000000100;dbSNPBuildID=150	REFCT:ALTCT:TTCT:ALTRT	22:1:23:0.0434782608695652	42:5:47:0.106382978723404	C130026I21Rik-Sp110	intergenic_region	MODIFIER
428	chr1	85491948	.	T	C,A	.	.	INFO=TMP;ANN=A|intergenic_region|MODIFIER|C130026I21Rik-Sp110|C130026I21Rik-Sp110|intergenic_region|C130026I21Rik-Sp110|||n.85491948T>A||||||,C|intergenic_region|MODIFIER|C130026I21Rik-Sp110|C130026I21Rik-Sp110|intergenic_region|C130026I21Rik-Sp110|||n.85491948T>C||||||	REFCT:ALTCT:TTCT:ALTRT	NA:0:NA:0	42:5:47:0.106382978723404	C130026I21Rik-Sp110	intergenic_region	MODIFIER
429	chr1	85549471	rs1134966856	T	A	.	.	INFO=TMP;ANN=A|intergenic_region|MODIFIER|C130026I21Rik-Sp110|C130026I21Rik-Sp110|intergenic_region|C130026I21Rik-Sp110|||n.85549471T>A||||||;GENEINFO=101055758:LOC101055758;RSPOS=85549471;SAO=0;VC=snp;VP=050000080005000000000100;dbSNPBuildID=150	REFCT:ALTCT:TTCT:ALTRT	47:1:48:0.0208333333333333	41:5:46:0.108695652173913	C130026I21Rik-Sp110	intergenic_region	MODIFIER
430	chr1	85578615	rs1134104127	A	C	.	.	INFO=TMP;ANN=C|intron_variant|MODIFIER|Sp110|Sp110|transcript|NM_030194.1|protein_coding|11/11|c.1284+442T>G||||||,C|intron_variant|MODIFIER|Sp110|Sp110|transcript|NM_175397.4|protein_coding|12/12|c.1284+442T>G||||||;GENEINFO=109032:Sp110;RSPOS=85578615;SAO=0;VC=snp;VP=050000080005000000000100;dbSNPBuildID=150	REFCT:ALTCT:TTCT:ALTRT	NA:0:NA:0	6:5:11:0.454545454545455	Sp110	intron_variant	MODIFIER
431	chr1	85584539	rs1132883563	C	A	.	.	INFO=TMP;ANN=A|intron_variant|MODIFIER|Sp110|Sp110|transcript|NM_030194.1|protein_coding|8/11|c.970+364G>T||||||,A|intron_variant|MODIFIER|Sp110|Sp110|transcript|NM_175397.4|protein_coding|9/12|c.970+364G>T||||||;GENEINFO=109032:Sp110;RSPOS=85584539;SAO=0;VC=snp;VP=050000080005000000000100;dbSNPBuildID=150	REFCT:ALTCT:TTCT:ALTRT	NA:0:NA:0	20:4:24:0.166666666666667	Sp110	intron_variant	MODIFIER
432	chr1	85588731	.	T	C	.	.	INFO=TMP;ANN=C|intron_variant|MODIFIER|Sp110|Sp110|transcript|NM_030194.1|protein_coding|5/11|c.661+383A>G||||||,C|intron_variant|MODIFIER|Sp110|Sp110|transcript|NM_175397.4|protein_coding|6/12|c.661+383A>G||||||	REFCT:ALTCT:TTCT:ALTRT	24:1:25:0.04	34:5:39:0.128205128205128	Sp110	intron_variant	MODIFIER
433	chr1	85592071	rs1133596215	A	G	.	.	INFO=TMP;ANN=G|intron_variant|MODIFIER|Sp110|Sp110|transcript|NM_030194.1|protein_coding|3/11|c.317-282T>C||||||,G|intron_variant|MODIFIER|Sp110|Sp110|transcript|NM_175397.4|protein_coding|4/12|c.317-282T>C||||||;GENEINFO=109032:Sp110;RSPOS=85592071;SAO=0;VC=snp;VP=050000080005000000000100;dbSNPBuildID=150	REFCT:ALTCT:TTCT:ALTRT	30:1:31:0.032258064516129	43:5:48:0.104166666666667	Sp110	intron_variant	MODIFIER
434	chr1	85593872	.	G	T,A	.	.	INFO=TMP;ANN=A|intron_variant|MODIFIER|Sp110|Sp110|transcript|NM_030194.1|protein_coding|3/11|c.316+393C>T||||||,T|intron_variant|MODIFIER|Sp110|Sp110|transcript|NM_030194.1|protein_coding|3/11|c.316+393C>A||||||,A|intron_variant|MODIFIER|Sp110|Sp110|transcript|NM_175397.4|protein_coding|4/12|c.316+393C>T||||||,T|intron_variant|MODIFIER|Sp110|Sp110|transcript|NM_175397.4|protein_coding|4/12|c.316…	REFCT:ALTCT:TTCT:ALTRT	27:1:28:0.0357142857142857	34:4:38:0.105263157894737	Sp110	intron_variant	MODIFIER
435	chr1	85594616	rs1135009249	G	A	.	.	INFO=TMP;ANN=A|intron_variant|MODIFIER|Sp110|Sp110|transcript|NM_030194.1|protein_coding|2/11|c.148-183C>T||||||,A|intron_variant|MODIFIER|Sp110|Sp110|transcript|NM_175397.4|protein_coding|3/12|c.148-183C>T||||||;GENEINFO=109032:Sp110;RSPOS=85594616;SAO=0;VC=snp;VP=050000080005000000000100;dbSNPBuildID=150	REFCT:ALTCT:TTCT:ALTRT	170:8:178:0.0449438202247191	163:19:182:0.104395604395604	Sp110	intron_variant	MODIFIER
436	chr1	85598328	.	G	A	.	.	INFO=TMP;ANN=A|upstream_gene_variant|MODIFIER|Sp140|Sp140|transcript|NM_001013817.2|protein_coding||c.-2832G>A|||||2375|,A|intron_variant|MODIFIER|Sp110|Sp110|transcript|NM_030194.1|protein_coding|1/11|c.-2+301C>T||||||,A|intron_variant|MODIFIER|Sp110|Sp110|transcript|NM_175397.4|protein_coding|2/12|c.-2+301C>T||||||	REFCT:ALTCT:TTCT:ALTRT	NA:0:NA:0	40:6:46:0.130434782608696	Sp140	upstream_gene_variant	MODIFIER
437	chr1	85598334	.	G	T,A	.	.	INFO=TMP;ANN=A|upstream_gene_variant|MODIFIER|Sp140|Sp140|transcript|NM_001013817.2|protein_coding||c.-2826G>A|||||2369|,T|upstream_gene_variant|MODIFIER|Sp140|Sp140|transcript|NM_001013817.2|protein_coding||c.-2826G>T|||||2369|,A|intron_variant|MODIFIER|Sp110|Sp110|transcript|NM_030194.1|protein_coding|1/11|c.-2+295C>T||||||,T|intron_variant|MODIFIER|Sp110|Sp110|transcript|NM_030194.1|protein_co…	REFCT:ALTCT:TTCT:ALTRT	NA:0:NA:0	38:6:44:0.136363636363636	Sp140	upstream_gene_variant	MODIFIER
438	chr1	85605217	rs1132536751	T	C	.	.	INFO=TMP;ANN=C|upstream_gene_variant|MODIFIER|Sp110|Sp110|transcript|NM_175397.4|protein_coding||c.-9109A>G|||||1326|,C|intron_variant|MODIFIER|Sp140|Sp140|transcript|NM_001013817.2|protein_coding|1/16|c.32+4026T>C||||||;GENEINFO=109032:Sp110|434484:Sp140;RSPOS=85605217;SAO=0;VC=snp;VP=0500000A0005000000000100;dbSNPBuildID=150	REFCT:ALTCT:TTCT:ALTRT	NA:0:NA:0	8:4:12:0.333333333333333	Sp110	upstream_gene_variant	MODIFIER
439	chr1	85617536	.	G	T,A	.	.	INFO=TMP;ANN=A|intron_variant|MODIFIER|Sp140|Sp140|transcript|NM_001013817.2|protein_coding|5/16|c.502+2265G>A||||||,T|intron_variant|MODIFIER|Sp140|Sp140|transcript|NM_001013817.2|protein_coding|5/16|c.502+2265G>T||||||	REFCT:ALTCT:TTCT:ALTRT	NA:0:NA:0	8:4:12:0.333333333333333	Sp140	intron_variant	MODIFIER
440	chr1	85619401	.	C	T,G	.	.	INFO=TMP;ANN=G|intron_variant|MODIFIER|Sp140|Sp140|transcript|NM_001013817.2|protein_coding|5/16|c.503-655C>G||||||,T|intron_variant|MODIFIER|Sp140|Sp140|transcript|NM_001013817.2|protein_coding|5/16|c.503-655C>T||||||	REFCT:ALTCT:TTCT:ALTRT	NA:0:NA:0	11:4:15:0.266666666666667	Sp140	intron_variant	MODIFIER
441	chr1	85619504	rs1133685057	C	T	.	.	INFO=TMP;ANN=T|intron_variant|MODIFIER|Sp140|Sp140|transcript|NM_001013817.2|protein_coding|5/16|c.503-552C>T||||||;GENEINFO=434484:Sp140;RSPOS=85619504;SAO=0;VC=snp;VP=050000080005000000000100;dbSNPBuildID=150	REFCT:ALTCT:TTCT:ALTRT	NA:0:NA:0	18:5:23:0.217391304347826	Sp140	intron_variant	MODIFIER
442	chr1	85630707	rs1134417742	C	G	.	.	INFO=TMP;ANN=G|intron_variant|MODIFIER|Sp140|Sp140|transcript|NM_001013817.2|protein_coding|9/16|c.829+143C>G||||||;GENEINFO=434484:Sp140;RSPOS=85630707;SAO=0;VC=snp;VP=050000080005000000000100;dbSNPBuildID=150	REFCT:ALTCT:TTCT:ALTRT	40:1:41:0.024390243902439	49:12:61:0.19672131147541	Sp140	intron_variant	MODIFIER
443	chr1	85632234	.	C	T	.	.	INFO=TMP;ANN=T|intron_variant|MODIFIER|Sp140|Sp140|transcript|NM_001013817.2|protein_coding|9/16|c.830-244C>T||||||	REFCT:ALTCT:TTCT:ALTRT	NA:0:NA:0	15:4:19:0.210526315789474	Sp140	intron_variant	MODIFIER
444	chr1	85635443	rs1131757042	A	G	.	.	INFO=TMP;ANN=G|intron_variant|MODIFIER|Sp140|Sp140|transcript|NM_001013817.2|protein_coding|10/16|c.973-116A>G||||||;GENEINFO=434484:Sp140;RSPOS=85635443;SAO=0;VC=snp;VP=050000080005000000000100;dbSNPBuildID=150	REFCT:ALTCT:TTCT:ALTRT	64:2:66:0.0303030303030303	63:7:70:0.1	Sp140	intron_variant	MODIFIER
445	chr1	85638066	.	T	A	.	.	INFO=TMP;ANN=A|intron_variant|MODIFIER|Sp140|Sp140|transcript|NM_001013817.2|protein_coding|12/16|c.1062+201T>A||||||	REFCT:ALTCT:TTCT:ALTRT	60:2:62:0.032258064516129	54:6:60:0.1	Sp140	intron_variant	MODIFIER
446	chr1	86090226	rs31423025	A	C	.	.	INFO=TMP;ANN=C|intron_variant|MODIFIER|Psmd1|Psmd1|transcript|NM_027357.2|protein_coding|14/24|c.1722+36A>C||||||;GENEINFO=70247:Psmd1;RSPOS=86090226;SAO=0;VC=snp;VP=050000080005000100000100;dbSNPBuildID=125	REFCT:ALTCT:TTCT:ALTRT	NA:0:NA:0	45:5:50:0.1	Psmd1	intron_variant	MODIFIER
447	chr1	88224626	rs46245078	A	G	.	.	INFO=TMP;ANN=G|upstream_gene_variant|MODIFIER|Mroh2a|Mroh2a|transcript|NM_001281466.1|protein_coding||c.-3442A>G|||||2394|,G|downstream_gene_variant|MODIFIER|Ugt1a10|Ugt1a10|transcript|NM_201641.2|protein_coding||c.*6202A>G|||||4624|,G|downstream_gene_variant|MODIFIER|Ugt1a9|Ugt1a9|transcript|NM_201644.2|protein_coding||c.*6202A>G|||||4624|,G|downstream_gene_variant|MODIFIER|Ugt1a7c|Ugt1a7c|trans…	REFCT:ALTCT:TTCT:ALTRT	26:1:27:0.037037037037037	31:6:37:0.162162162162162	Mroh2a	upstream_gene_variant	MODIFIER
448	chr1	88228616	.	G	T	.	.	INFO=TMP;ANN=T|intron_variant|MODIFIER|Mroh2a|Mroh2a|transcript|NM_001281466.1|protein_coding|3/41|c.261+208G>T||||||	REFCT:ALTCT:TTCT:ALTRT	NA:0:NA:0	28:4:32:0.125	Mroh2a	intron_variant	MODIFIER
450	chr1	88234709	.	G	A	.	.	INFO=TMP;ANN=A|intron_variant|MODIFIER|Mroh2a|Mroh2a|transcript|NM_001281466.1|protein_coding|8/41|c.952-261G>A||||||	REFCT:ALTCT:TTCT:ALTRT	NA:0:NA:0	12:4:16:0.25	Mroh2a	intron_variant	MODIFIER
451	chr1	88234839	.	C	G	.	.	INFO=TMP;ANN=G|intron_variant|MODIFIER|Mroh2a|Mroh2a|transcript|NM_001281466.1|protein_coding|8/41|c.952-131C>G||||||	REFCT:ALTCT:TTCT:ALTRT	58:3:61:0.0491803278688525	67:15:82:0.182926829268293	Mroh2a	intron_variant	MODIFIER
452	chr1	88246312	rs47691238	G	T	.	.	INFO=TMP;ANN=T|intron_variant|MODIFIER|Mroh2a|Mroh2a|transcript|NM_001281466.1|protein_coding|24/41|c.2636+245G>T||||||;GENEINFO=100040766:Mroh2a;RSPOS=88246312;SAO=0;VC=snp;VLD;VP=050000080005040000000100;dbSNPBuildID=127	REFCT:ALTCT:TTCT:ALTRT	NA:0:NA:0	11:5:16:0.3125	Mroh2a	intron_variant	MODIFIER
453	chr1	88265019	rs49882804	G	A	.	.	INFO=TMP;ANN=A|3_prime_UTR_variant|MODIFIER|Hjurp|Hjurp|transcript|NM_198652.2|protein_coding|8/8|c.*162C>T|||||162|,A|3_prime_UTR_variant|MODIFIER|A730008H23Rik|A730008H23Rik|transcript|NM_172505.4|protein_coding|5/5|c.*162C>T|||||162|,A|downstream_gene_variant|MODIFIER|Mroh2a|Mroh2a|transcript|NM_001281466.1|protein_coding||c.*4993G>A|||||2730|,A|non_coding_transcript_exon_variant|MODIFIER|6430…	REFCT:ALTCT:TTCT:ALTRT	19:1:20:0.05	27:5:32:0.15625	Hjurp	3_prime_UTR_variant	MODIFIER
454	chr1	88265028	rs49585932	A	G	.	.	INFO=TMP;ANN=G|3_prime_UTR_variant|MODIFIER|Hjurp|Hjurp|transcript|NM_198652.2|protein_coding|8/8|c.*153T>C|||||153|,G|3_prime_UTR_variant|MODIFIER|A730008H23Rik|A730008H23Rik|transcript|NM_172505.4|protein_coding|5/5|c.*153T>C|||||153|,G|downstream_gene_variant|MODIFIER|Mroh2a|Mroh2a|transcript|NM_001281466.1|protein_coding||c.*5002A>G|||||2739|,G|non_coding_transcript_exon_variant|MODIFIER|6430…	REFCT:ALTCT:TTCT:ALTRT	21:1:22:0.0454545454545455	30:6:36:0.166666666666667	Hjurp	3_prime_UTR_variant	MODIFIER
455	chr1	88276957	rs30299024	C	A	.	.	INFO=TMP;ANN=A|intron_variant|MODIFIER|Hjurp|Hjurp|transcript|NM_198652.2|protein_coding|2/7|c.163+262G>T||||||,A|intron_variant|MODIFIER|A730008H23Rik|A730008H23Rik|transcript|NM_172505.4|protein_coding|2/4|c.161+264G>T||||||;GENEINFO=381280:Hjurp;RSPOS=88276957;SAO=0;VC=snp;VP=050000080005030100000100;dbSNPBuildID=125	REFCT:ALTCT:TTCT:ALTRT	NA:0:NA:0	7:4:11:0.363636363636364	Hjurp	intron_variant	MODIFIER
456	chr1	88291074	.	A	G	.	.	INFO=TMP;ANN=G|intergenic_region|MODIFIER|Hjurp-Trpm8|Hjurp-Trpm8|intergenic_region|Hjurp-Trpm8|||n.88291074A>G||||||	REFCT:ALTCT:TTCT:ALTRT	NA:0:NA:0	13:4:17:0.235294117647059	Hjurp-Trpm8	intergenic_region	MODIFIER
457	chr1	90945789	.	A	G	.	.	INFO=TMP;ANN=G|intron_variant|MODIFIER|Mlph|Mlph|transcript|NM_053015.3|protein_coding|15/15|c.1746+75A>G||||||	REFCT:ALTCT:TTCT:ALTRT	28:1:29:0.0344827586206897	27:4:31:0.129032258064516	Mlph	intron_variant	MODIFIER
458	chr1	95452147	rs586235231	A	C	.	.	INFO=TMP;ANN=C|intergenic_region|MODIFIER|Fam174a-St8sia4|Fam174a-St8sia4|intergenic_region|Fam174a-St8sia4|||n.95452147A>C||||||;RSPOS=95452147;SAO=0;VC=snp;VP=050000000005000000000100;dbSNPBuildID=142	REFCT:ALTCT:TTCT:ALTRT	NA:0:NA:0	10:4:14:0.285714285714286	Fam174a-St8sia4	intergenic_region	MODIFIER
459	chr1	100097606	.	C	G	.	.	INFO=TMP;ANN=G|intron_variant|MODIFIER|Cntnap5b|Cntnap5b|transcript|NM_172851.2|protein_coding|6/23|c.919-128C>G||||||	REFCT:ALTCT:TTCT:ALTRT	NA:0:NA:0	30:4:34:0.117647058823529	Cntnap5b	intron_variant	MODIFIER
461	chr1	160085234	.	A	G	.	.	INFO=TMP;ANN=G|3_prime_UTR_variant|MODIFIER|Tnn|Tnn|transcript|NM_177839.3|protein_coding|22/22|c.*797T>C|||||797|	REFCT:ALTCT:TTCT:ALTRT	NA:0:NA:0	26:4:30:0.133333333333333	Tnn	3_prime_UTR_variant	MODIFIER
463	chr1	171068133	rs1133752572	T	G	.	.	INFO=TMP;ANN=G|upstream_gene_variant|MODIFIER|Mir6546|Mir6546|transcript|NR_106103.1|pseudogene||n.-3481A>C|||||3481|,G|intergenic_region|MODIFIER|Mir6546-Cfap126|Mir6546-Cfap126|intergenic_region|Mir6546-Cfap126|||n.171068133T>G||||||;RSPOS=171068133;SAO=0;VC=snp;VP=050000000005000000000100;dbSNPBuildID=150	REFCT:ALTCT:TTCT:ALTRT	NA:0:NA:0	12:4:16:0.25	Mir6546	upstream_gene_variant	MODIFIER
465	chr1	174243251	.	C	A	.	.	INFO=TMP;ANN=A|intron_variant|MODIFIER|Spta1|Spta1|transcript|NM_011465.4|protein_coding|47/51|c.6588+52C>A||||||	REFCT:ALTCT:TTCT:ALTRT	80:1:81:0.0123456790123457	67:8:75:0.106666666666667	Spta1	intron_variant	MODIFIER
466	chr1	180141281	.	A	G,C,T	.	.	INFO=TMP;ANN=C|intron_variant|MODIFIER|Cdc42bpa|Cdc42bpa|transcript|NM_001033285.1|protein_coding|27/36|c.3493-61A>C||||||,G|intron_variant|MODIFIER|Cdc42bpa|Cdc42bpa|transcript|NM_001033285.1|protein_coding|27/36|c.3493-61A>G||||||,T|intron_variant|MODIFIER|Cdc42bpa|Cdc42bpa|transcript|NM_001033285.1|protein_coding|27/36|c.3493-61A>T||||||	REFCT:ALTCT:TTCT:ALTRT	NA:0:NA:0	34:5:39:0.128205128205128	Cdc42bpa	intron_variant	MODIFIER
467	chr1	191763528	.	T	C,A,G	.	.	INFO=TMP;ANN=A|intron_variant|MODIFIER|Lpgat1|Lpgat1|transcript|NM_001134829.1|protein_coding|5/7|c.845-17T>A||||||,C|intron_variant|MODIFIER|Lpgat1|Lpgat1|transcript|NM_001134829.1|protein_coding|5/7|c.845-17T>C||||||,G|intron_variant|MODIFIER|Lpgat1|Lpgat1|transcript|NM_001134829.1|protein_coding|5/7|c.845-17T>G||||||,A|intron_variant|MODIFIER|Lpgat1|Lpgat1|transcript|NM_172266.3|protein_coding…	REFCT:ALTCT:TTCT:ALTRT	42:1:43:0.0232558139534884	28:6:34:0.176470588235294	Lpgat1	intron_variant	MODIFIER
468	chr2	3519421	.	A	C,T,G	.	.	INFO=TMP;ANN=C|missense_variant|MODERATE|Cdnf|Cdnf|transcript|NM_177647.4|protein_coding|2/4|c.236A>C|p.Asn79Thr|298/3013|236/564|79/187||,G|missense_variant|MODERATE|Cdnf|Cdnf|transcript|NM_177647.4|protein_coding|2/4|c.236A>G|p.Asn79Ser|298/3013|236/564|79/187||,T|missense_variant|MODERATE|Cdnf|Cdnf|transcript|NM_177647.4|protein_coding|2/4|c.236A>T|p.Asn79Ile|298/3013|236/564|79/187||,C|upstre…	REFCT:ALTCT:TTCT:ALTRT	43:1:44:0.0227272727272727	35:7:42:0.166666666666667	Mir466b-2	upstream_gene_variant	MODIFIER
469	chr2	32297683	.	A	C,T	.	.	INFO=TMP;ANN=C|intron_variant|MODIFIER|Golga2|Golga2|transcript|NM_133852.2|protein_coding|7/26|c.550-71A>C||||||,T|intron_variant|MODIFIER|Golga2|Golga2|transcript|NM_133852.2|protein_coding|7/26|c.550-71A>T||||||,C|intron_variant|MODIFIER|Golga2|Golga2|transcript|NM_001080968.1|protein_coding|6/25|c.469-71A>C||||||,T|intron_variant|MODIFIER|Golga2|Golga2|transcript|NM_001080968.1|protein_coding…	REFCT:ALTCT:TTCT:ALTRT	NA:0:NA:0	16:4:20:0.2	Golga2	intron_variant	MODIFIER
470	chr2	62480605	.	T	G	.	.	INFO=TMP;ANN=G|intron_variant|MODIFIER|Gcg|Gcg|transcript|NM_008100.4|protein_coding|1/5|c.-12-37A>C||||||	REFCT:ALTCT:TTCT:ALTRT	NA:0:NA:0	8:5:13:0.384615384615385	Gcg	intron_variant	MODIFIER
471	chr2	69248612	.	T	A,C,G	.	.	INFO=TMP;ANN=A|intron_variant|MODIFIER|Abcb11|Abcb11|transcript|NM_021022.3|protein_coding|25/27|c.3411+102A>T||||||,C|intron_variant|MODIFIER|Abcb11|Abcb11|transcript|NM_021022.3|protein_coding|25/27|c.3411+102A>G||||||,G|intron_variant|MODIFIER|Abcb11|Abcb11|transcript|NM_021022.3|protein_coding|25/27|c.3411+102A>C||||||	REFCT:ALTCT:TTCT:ALTRT	NA:0:NA:0	17:4:21:0.19047619047619	Abcb11	intron_variant	MODIFIER
472	chr2	71219222	.	G	A	.	.	INFO=TMP;ANN=A|intron_variant|MODIFIER|Dync1i2|Dync1i2|transcript|NM_001198872.1|protein_coding|2/18|c.109-79G>A||||||,A|intron_variant|MODIFIER|Dync1i2|Dync1i2|transcript|NM_001198873.1|protein_coding|2/18|c.109-79G>A||||||,A|intron_variant|MODIFIER|Dync1i2|Dync1i2|transcript|NM_001198874.1|protein_coding|2/16|c.109-79G>A||||||,A|intron_variant|MODIFIER|Dync1i2|Dync1i2|transcript|NM_001198875.1|…	REFCT:ALTCT:TTCT:ALTRT	0:0:0:0	28:4:32:0.125	Dync1i2	intron_variant	MODIFIER
473	chr2	72198274	.	T	G	.	.	INFO=TMP;ANN=G|intron_variant|MODIFIER|Rapgef4|Rapgef4|transcript|NM_001204165.1|protein_coding|12/30|c.1151-63T>G||||||,G|intron_variant|MODIFIER|Rapgef4|Rapgef4|transcript|NM_019688.2|protein_coding|11/29|c.1097-63T>G||||||,G|intron_variant|MODIFIER|Rapgef4|Rapgef4|transcript|NM_001204166.1|protein_coding|9/27|c.719-63T>G||||||	REFCT:ALTCT:TTCT:ALTRT	NA:0:NA:0	48:9:57:0.157894736842105	Rapgef4	intron_variant	MODIFIER
474	chr2	83961417	.	G	A	.	.	INFO=TMP;ANN=A|intergenic_region|MODIFIER|Zswim2-Calcrl|Zswim2-Calcrl|intergenic_region|Zswim2-Calcrl|||n.83961417G>A||||||	REFCT:ALTCT:TTCT:ALTRT	77:3:80:0.0375	68:11:79:0.139240506329114	Zswim2-Calcrl	intergenic_region	MODIFIER
475	chr2	83963784	.	G	A	.	.	INFO=TMP;ANN=A|intergenic_region|MODIFIER|Zswim2-Calcrl|Zswim2-Calcrl|intergenic_region|Zswim2-Calcrl|||n.83963784G>A||||||	REFCT:ALTCT:TTCT:ALTRT	122:5:127:0.0393700787401575	116:17:133:0.12781954887218	Zswim2-Calcrl	intergenic_region	MODIFIER
476	chr2	83979957	.	G	T,C	.	.	INFO=TMP;ANN=C|intergenic_region|MODIFIER|Zswim2-Calcrl|Zswim2-Calcrl|intergenic_region|Zswim2-Calcrl|||n.83979957G>C||||||,T|intergenic_region|MODIFIER|Zswim2-Calcrl|Zswim2-Calcrl|intergenic_region|Zswim2-Calcrl|||n.83979957G>T||||||	REFCT:ALTCT:TTCT:ALTRT	253:11:264:0.0416666666666667	191:23:214:0.107476635514019	Zswim2-Calcrl	intergenic_region	MODIFIER
477	chr2	87124565	.	G	T	.	.	INFO=TMP;ANN=T|intergenic_region|MODIFIER|Olfr259-Olfr1110|Olfr259-Olfr1110|intergenic_region|Olfr259-Olfr1110|||n.87124565G>T||||||	REFCT:ALTCT:TTCT:ALTRT	NA:0:NA:0	4:7:11:0.636363636363636	Olfr259-Olfr1110	intergenic_region	MODIFIER
478	chr2	88101604	.	A	C	.	.	INFO=TMP;ANN=C|intergenic_region|MODIFIER|Olfr1164-Olfr1166|Olfr1164-Olfr1166|intergenic_region|Olfr1164-Olfr1166|||n.88101604A>C||||||	REFCT:ALTCT:TTCT:ALTRT	NA:0:NA:0	104:18:122:0.147540983606557	Olfr1164-Olfr1166	intergenic_region	MODIFIER
479	chr2	98663908	.	G	A,C,T	.	.	INFO=TMP;ANN=A|intergenic_region|MODIFIER|Lrrc4c-B230118H07Rik|Lrrc4c-B230118H07Rik|intergenic_region|Lrrc4c-B230118H07Rik|||n.98663908G>A||||||,C|intergenic_region|MODIFIER|Lrrc4c-B230118H07Rik|Lrrc4c-B230118H07Rik|intergenic_region|Lrrc4c-B230118H07Rik|||n.98663908G>C||||||,T|intergenic_region|MODIFIER|Lrrc4c-B230118H07Rik|Lrrc4c-B230118H07Rik|intergenic_region|Lrrc4c-B230118H07Rik|||n.98663908…	REFCT:ALTCT:TTCT:ALTRT	NA:0:NA:0	34:4:38:0.105263157894737	Lrrc4c-B230118H07Rik	intergenic_region	MODIFIER
480	chr2	98663966	.	G	C,A,T	.	.	INFO=TMP;ANN=A|intergenic_region|MODIFIER|Lrrc4c-B230118H07Rik|Lrrc4c-B230118H07Rik|intergenic_region|Lrrc4c-B230118H07Rik|||n.98663966G>A||||||,C|intergenic_region|MODIFIER|Lrrc4c-B230118H07Rik|Lrrc4c-B230118H07Rik|intergenic_region|Lrrc4c-B230118H07Rik|||n.98663966G>C||||||,T|intergenic_region|MODIFIER|Lrrc4c-B230118H07Rik|Lrrc4c-B230118H07Rik|intergenic_region|Lrrc4c-B230118H07Rik|||n.98663966…	REFCT:ALTCT:TTCT:ALTRT	NA:0:NA:0	39:6:45:0.133333333333333	Lrrc4c-B230118H07Rik	intergenic_region	MODIFIER
481	chr2	103970342	.	A	G,C	.	.	INFO=TMP;ANN=C|5_prime_UTR_variant|MODIFIER|Lmo2|Lmo2|transcript|NM_008505.4|protein_coding|1/3|c.-120A>C|||||120|,G|5_prime_UTR_variant|MODIFIER|Lmo2|Lmo2|transcript|NM_008505.4|protein_coding|1/3|c.-120A>G|||||120|,C|5_prime_UTR_variant|MODIFIER|Lmo2|Lmo2|transcript|NM_001142335.1|protein_coding|1/4|c.-17A>C|||||17|,G|5_prime_UTR_variant|MODIFIER|Lmo2|Lmo2|transcript|NM_001142335.1|protein_codi…	REFCT:ALTCT:TTCT:ALTRT	31:1:32:0.03125	19:4:23:0.173913043478261	Lmo2	5_prime_UTR_variant	MODIFIER
482	chr2	119104132	.	T	G	.	.	INFO=TMP;ANN=G|downstream_gene_variant|MODIFIER|Casc5|Casc5|transcript|NM_029617.2|protein_coding||c.*55T>G|||||11|,G|intergenic_region|MODIFIER|Casc5-Rad51|Casc5-Rad51|intergenic_region|Casc5-Rad51|||n.119104132T>G||||||	REFCT:ALTCT:TTCT:ALTRT	NA:0:NA:0	34:8:42:0.19047619047619	Casc5	downstream_gene_variant	MODIFIER
483	chr2	119327191	.	C	G	.	.	INFO=TMP;ANN=G|upstream_gene_variant|MODIFIER|Gm14207|Gm14207|transcript|NR_030683.1|pseudogene||n.-994G>C|||||994|,G|intron_variant|MODIFIER|Dll4|Dll4|transcript|NM_019454.3|protein_coding|3/10|c.397+71C>G||||||	REFCT:ALTCT:TTCT:ALTRT	25:1:26:0.0384615384615385	18:4:22:0.181818181818182	Gm14207	upstream_gene_variant	MODIFIER
484	chr2	129109473	.	C	G,T	.	.	INFO=TMP;ANN=G|intron_variant|MODIFIER|Polr1b|Polr1b|transcript|NM_009086.2|protein_coding|6/14|c.986+19C>G||||||,T|intron_variant|MODIFIER|Polr1b|Polr1b|transcript|NM_009086.2|protein_coding|6/14|c.986+19C>T||||||	REFCT:ALTCT:TTCT:ALTRT	NA:0:NA:0	14:5:19:0.263157894736842	Polr1b	intron_variant	MODIFIER
485	chr2	152681215	.	G	T	.	.	INFO=TMP;ANN=T|missense_variant|MODERATE|H13|H13|transcript|NM_001159553.1|protein_coding|3/3|c.447G>T|p.Leu149Phe|568/4499|447/522|149/173||,T|intron_variant|MODIFIER|H13|H13|transcript|NM_001159551.1|protein_coding|3/12|c.365+82G>T||||||,T|intron_variant|MODIFIER|H13|H13|transcript|NM_001159552.1|protein_coding|3/3|c.365+82G>T||||||,T|intron_variant|MODIFIER|H13|H13|transcript|NM_010376.4|prote…	REFCT:ALTCT:TTCT:ALTRT	NA:0:NA:0	36:4:40:0.1	H13	intron_variant	MODIFIER
486	chr2	170384244	.	T	C,G,A	.	.	INFO=TMP;ANN=A|missense_variant|MODERATE|Bcas1|Bcas1|transcript|NM_029815.2|protein_coding|7/13|c.1010A>T|p.Lys337Met|1115/3090|1010/1902|337/633||,C|missense_variant|MODERATE|Bcas1|Bcas1|transcript|NM_029815.2|protein_coding|7/13|c.1010A>G|p.Lys337Arg|1115/3090|1010/1902|337/633||,G|missense_variant|MODERATE|Bcas1|Bcas1|transcript|NM_029815.2|protein_coding|7/13|c.1010A>C|p.Lys337Thr|1115/3090|1…	REFCT:ALTCT:TTCT:ALTRT	43:2:45:0.0444444444444444	42:6:48:0.125	Bcas1os2	downstream_gene_variant	MODIFIER
487	chr2	175790068	.	C	G	.	.	INFO=TMP;ANN=G|3_prime_UTR_variant|MODIFIER|Gm14440|Gm14440.2|transcript|NM_001199308.1.2|protein_coding|3/3|c.*2400G>C|||||2400|,G|downstream_gene_variant|MODIFIER|Gm14288|Gm14288.2|transcript|NM_001033123.3.2|protein_coding||c.*2400G>C|||||2244|	REFCT:ALTCT:TTCT:ALTRT	23:1:24:0.0416666666666667	13:4:17:0.235294117647059	Gm14440	3_prime_UTR_variant	MODIFIER
488	chr2	176100793	.	G	A	.	.	INFO=TMP;ANN=A|intergenic_region|MODIFIER|Gm14391-Gm14296|Gm14391.2-Gm14296|intergenic_region|Gm14391.2-Gm14296|||n.176100793G>A||||||	REFCT:ALTCT:TTCT:ALTRT	36:1:37:0.027027027027027	26:8:34:0.235294117647059	Gm14391-Gm14296	intergenic_region	MODIFIER
489	chr2	176682519	.	A	T,G	.	.	INFO=TMP;ANN=G|downstream_gene_variant|MODIFIER|Zfp973|Zfp973|transcript|NM_001242943.2|protein_coding||c.*1729A>G|||||1429|,T|downstream_gene_variant|MODIFIER|Zfp973|Zfp973|transcript|NM_001242943.2|protein_coding||c.*1729A>T|||||1429|,G|intergenic_region|MODIFIER|Zfp973-Gm14305|Zfp973-Gm14305|intergenic_region|Zfp973-Gm14305|||n.176682519A>G||||||,T|intergenic_region|MODIFIER|Zfp973-Gm14305|Zfp…	REFCT:ALTCT:TTCT:ALTRT	63:2:65:0.0307692307692308	35:7:42:0.166666666666667	Zfp973	downstream_gene_variant	MODIFIER
490	chr2	176682520	.	G	A	.	.	INFO=TMP;ANN=A|downstream_gene_variant|MODIFIER|Zfp973|Zfp973|transcript|NM_001242943.2|protein_coding||c.*1730G>A|||||1430|,A|intergenic_region|MODIFIER|Zfp973-Gm14305|Zfp973-Gm14305|intergenic_region|Zfp973-Gm14305|||n.176682520G>A||||||	REFCT:ALTCT:TTCT:ALTRT	62:2:64:0.03125	37:6:43:0.13953488372093	Zfp973	downstream_gene_variant	MODIFIER
491	chr2	178068454	rs222692089	C	T,G	.	.	INFO=TMP;ANN=G|intron_variant|MODIFIER|Zfp931|Zfp931|transcript|NM_001162922.1|protein_coding|3/3|c.192-54G>C||||||,T|intron_variant|MODIFIER|Zfp931|Zfp931|transcript|NM_001162922.1|protein_coding|3/3|c.192-54G>A||||||;GENEINFO=353208:Zfp931;RSPOS=178068454;SAO=0;VC=snp;VP=050000080005000000000100;dbSNPBuildID=137	REFCT:ALTCT:TTCT:ALTRT	NA:0:NA:0	260:52:312:0.166666666666667	Zfp931	intron_variant	MODIFIER
492	chr2	181917884	rs584376078	T	C	.	.	INFO=TMP;ANN=C|intergenic_region|MODIFIER|Polr3k-Gm14496|Polr3k-Gm14496|intergenic_region|Polr3k-Gm14496|||n.181917884T>C||||||;GENEINFO=105244425:Gm40034;RSPOS=181917884;SAO=0;VC=snp;VP=050000080005000000000100;dbSNPBuildID=142	REFCT:ALTCT:TTCT:ALTRT	38:2:40:0.05	42:6:48:0.125	Polr3k-Gm14496	intergenic_region	MODIFIER
493	chr3	8620908	.	A	G	.	.	INFO=TMP;ANN=G|intergenic_region|MODIFIER|Stmn2-Hey1|Stmn2-Hey1|intergenic_region|Stmn2-Hey1|||n.8620908A>G||||||	REFCT:ALTCT:TTCT:ALTRT	NA:0:NA:0	13:4:17:0.235294117647059	Stmn2-Hey1	intergenic_region	MODIFIER
494	chr3	8620994	.	C	T	.	.	INFO=TMP;ANN=T|intergenic_region|MODIFIER|Stmn2-Hey1|Stmn2-Hey1|intergenic_region|Stmn2-Hey1|||n.8620994C>T||||||	REFCT:ALTCT:TTCT:ALTRT	19:1:20:0.05	21:6:27:0.222222222222222	Stmn2-Hey1	intergenic_region	MODIFIER
495	chr3	8620995	.	A	G	.	.	INFO=TMP;ANN=G|intergenic_region|MODIFIER|Stmn2-Hey1|Stmn2-Hey1|intergenic_region|Stmn2-Hey1|||n.8620995A>G||||||	REFCT:ALTCT:TTCT:ALTRT	19:1:20:0.05	21:6:27:0.222222222222222	Stmn2-Hey1	intergenic_region	MODIFIER
496	chr3	8621000	.	T	A	.	.	INFO=TMP;ANN=A|intergenic_region|MODIFIER|Stmn2-Hey1|Stmn2-Hey1|intergenic_region|Stmn2-Hey1|||n.8621000T>A||||||	REFCT:ALTCT:TTCT:ALTRT	20:1:21:0.0476190476190476	21:6:27:0.222222222222222	Stmn2-Hey1	intergenic_region	MODIFIER
497	chr3	8621008	.	T	A	.	.	INFO=TMP;ANN=A|intergenic_region|MODIFIER|Stmn2-Hey1|Stmn2-Hey1|intergenic_region|Stmn2-Hey1|||n.8621008T>A||||||	REFCT:ALTCT:TTCT:ALTRT	21:1:22:0.0454545454545455	20:6:26:0.230769230769231	Stmn2-Hey1	intergenic_region	MODIFIER
498	chr3	8621026	.	A	G	.	.	INFO=TMP;ANN=G|intergenic_region|MODIFIER|Stmn2-Hey1|Stmn2-Hey1|intergenic_region|Stmn2-Hey1|||n.8621026A>G||||||	REFCT:ALTCT:TTCT:ALTRT	22:1:23:0.0434782608695652	19:4:23:0.173913043478261	Stmn2-Hey1	intergenic_region	MODIFIER
499	chr3	8621035	.	G	A,C	.	.	INFO=TMP;ANN=A|intergenic_region|MODIFIER|Stmn2-Hey1|Stmn2-Hey1|intergenic_region|Stmn2-Hey1|||n.8621035G>A||||||,C|intergenic_region|MODIFIER|Stmn2-Hey1|Stmn2-Hey1|intergenic_region|Stmn2-Hey1|||n.8621035G>C||||||	REFCT:ALTCT:TTCT:ALTRT	22:1:23:0.0434782608695652	18:4:22:0.181818181818182	Stmn2-Hey1	intergenic_region	MODIFIER
500	chr3	8621058	.	T	C	.	.	INFO=TMP;ANN=C|intergenic_region|MODIFIER|Stmn2-Hey1|Stmn2-Hey1|intergenic_region|Stmn2-Hey1|||n.8621058T>C||||||	REFCT:ALTCT:TTCT:ALTRT	22:1:23:0.0434782608695652	19:5:24:0.208333333333333	Stmn2-Hey1	intergenic_region	MODIFIER
501	chr3	8621067	.	A	T	.	.	INFO=TMP;ANN=T|intergenic_region|MODIFIER|Stmn2-Hey1|Stmn2-Hey1|intergenic_region|Stmn2-Hey1|||n.8621067A>T||||||	REFCT:ALTCT:TTCT:ALTRT	23:1:24:0.0416666666666667	18:6:24:0.25	Stmn2-Hey1	intergenic_region	MODIFIER
502	chr3	8621083	.	C	G	.	.	INFO=TMP;ANN=G|intergenic_region|MODIFIER|Stmn2-Hey1|Stmn2-Hey1|intergenic_region|Stmn2-Hey1|||n.8621083C>G||||||	REFCT:ALTCT:TTCT:ALTRT	20:1:21:0.0476190476190476	17:7:24:0.291666666666667	Stmn2-Hey1	intergenic_region	MODIFIER
503	chr3	8621108	.	A	T	.	.	INFO=TMP;ANN=T|intergenic_region|MODIFIER|Stmn2-Hey1|Stmn2-Hey1|intergenic_region|Stmn2-Hey1|||n.8621108A>T||||||	REFCT:ALTCT:TTCT:ALTRT	21:1:22:0.0454545454545455	17:6:23:0.260869565217391	Stmn2-Hey1	intergenic_region	MODIFIER
504	chr3	8621116	rs1132237153	C	A,T	.	.	INFO=TMP;ANN=A|intergenic_region|MODIFIER|Stmn2-Hey1|Stmn2-Hey1|intergenic_region|Stmn2-Hey1|||n.8621116C>A||||||,T|intergenic_region|MODIFIER|Stmn2-Hey1|Stmn2-Hey1|intergenic_region|Stmn2-Hey1|||n.8621116C>T||||||;RSPOS=8621116;SAO=0;VC=snp;VP=050000000005000000000100;dbSNPBuildID=150	REFCT:ALTCT:TTCT:ALTRT	21:1:22:0.0454545454545455	14:7:21:0.333333333333333	Stmn2-Hey1	intergenic_region	MODIFIER
505	chr3	14512398	.	C	T	.	.	INFO=TMP;ANN=T|intergenic_region|MODIFIER|Slc7a12-Lrrcc1|Slc7a12-Lrrcc1|intergenic_region|Slc7a12-Lrrcc1|||n.14512398C>T||||||	REFCT:ALTCT:TTCT:ALTRT	NA:0:NA:0	9:4:13:0.307692307692308	Slc7a12-Lrrcc1	intergenic_region	MODIFIER
506	chr3	15081168	.	G	C,T	.	.	INFO=TMP;ANN=C|intergenic_region|MODIFIER|A930001A20Rik-Gm9733|A930001A20Rik-Gm9733|intergenic_region|A930001A20Rik-Gm9733|||n.15081168G>C||||||,T|intergenic_region|MODIFIER|A930001A20Rik-Gm9733|A930001A20Rik-Gm9733|intergenic_region|A930001A20Rik-Gm9733|||n.15081168G>T||||||	REFCT:ALTCT:TTCT:ALTRT	NA:0:NA:0	10:4:14:0.285714285714286	A930001A20Rik-Gm9733	intergenic_region	MODIFIER
507	chr3	15410863	rs1132916595	A	C,G	.	.	INFO=TMP;ANN=C|intron_variant|MODIFIER|Sirpb1a|Sirpb1a|transcript|NM_001002898.1|protein_coding|3/5|c.749-138T>G||||||,G|intron_variant|MODIFIER|Sirpb1a|Sirpb1a|transcript|NM_001002898.1|protein_coding|3/5|c.749-138T>C||||||;GENEINFO=320832:Sirpb1a;RSPOS=15410863;SAO=0;VC=snp;VP=050000080005000000000100;dbSNPBuildID=150	REFCT:ALTCT:TTCT:ALTRT	NA:0:NA:0	20:4:24:0.166666666666667	Sirpb1a	intron_variant	MODIFIER
508	chr3	15410867	rs1131779072	A	G	.	.	INFO=TMP;ANN=G|intron_variant|MODIFIER|Sirpb1a|Sirpb1a|transcript|NM_001002898.1|protein_coding|3/5|c.749-142T>C||||||;GENEINFO=320832:Sirpb1a;RSPOS=15410867;SAO=0;VC=snp;VP=050000080005000000000100;dbSNPBuildID=150	REFCT:ALTCT:TTCT:ALTRT	NA:0:NA:0	19:4:23:0.173913043478261	Sirpb1a	intron_variant	MODIFIER
509	chr3	15410880	rs1131877817	T	C	.	.	INFO=TMP;ANN=C|intron_variant|MODIFIER|Sirpb1a|Sirpb1a|transcript|NM_001002898.1|protein_coding|3/5|c.749-155A>G||||||;GENEINFO=320832:Sirpb1a;RSPOS=15410880;SAO=0;VC=snp;VP=050000080005000000000100;dbSNPBuildID=150	REFCT:ALTCT:TTCT:ALTRT	NA:0:NA:0	19:5:24:0.208333333333333	Sirpb1a	intron_variant	MODIFIER
510	chr3	15963306	.	A	G	.	.	INFO=TMP;ANN=G|intron_variant|MODIFIER|Gm5150|Gm5150|transcript|NM_001081687.1|protein_coding|3/3|c.787+13T>C||||||	REFCT:ALTCT:TTCT:ALTRT	133:7:140:0.05	137:16:153:0.104575163398693	Gm5150	intron_variant	MODIFIER
512	chr3	31038042	rs262988858	T	G	.	.	INFO=TMP;ANN=G|upstream_gene_variant|MODIFIER|Mir7008|Mir7008|transcript|NR_105975.1|pseudogene||n.-924T>G|||||924|,G|intron_variant|MODIFIER|Prkci|Prkci|transcript|NM_008857.3|protein_coding|9/17|c.879+20T>G||||||;GENEINFO=102465610:Mir7008|18759:Prkci;RSPOS=31038042;SAO=0;VC=snp;VP=0500000A0005000000000100;dbSNPBuildID=137	REFCT:ALTCT:TTCT:ALTRT	47:1:48:0.0208333333333333	35:9:44:0.204545454545455	Mir7008	upstream_gene_variant	MODIFIER
513	chr3	53845251	rs6305412	C	A	.	.	INFO=TMP;ANN=A|intergenic_region|MODIFIER|Frem2-Ufm1|Frem2-Ufm1|intergenic_region|Frem2-Ufm1|||n.53845251C>A||||||;RSPOS=53845251;SAO=0;VC=snp;VP=050000000005000100000100;dbSNPBuildID=116	REFCT:ALTCT:TTCT:ALTRT	38:2:40:0.05	24:5:29:0.172413793103448	Frem2-Ufm1	intergenic_region	MODIFIER
514	chr3	56575506	.	C	G,T,A	.	.	INFO=TMP;ANN=A|intergenic_region|MODIFIER|Nbea-Tm4sf1|Nbea-Tm4sf1|intergenic_region|Nbea-Tm4sf1|||n.56575506C>A||||||,G|intergenic_region|MODIFIER|Nbea-Tm4sf1|Nbea-Tm4sf1|intergenic_region|Nbea-Tm4sf1|||n.56575506C>G||||||,T|intergenic_region|MODIFIER|Nbea-Tm4sf1|Nbea-Tm4sf1|intergenic_region|Nbea-Tm4sf1|||n.56575506C>T||||||	REFCT:ALTCT:TTCT:ALTRT	44:1:45:0.0222222222222222	51:12:63:0.19047619047619	Nbea-Tm4sf1	intergenic_region	MODIFIER
515	chr3	56575530	.	T	A	.	.	INFO=TMP;ANN=A|intergenic_region|MODIFIER|Nbea-Tm4sf1|Nbea-Tm4sf1|intergenic_region|Nbea-Tm4sf1|||n.56575530T>A||||||	REFCT:ALTCT:TTCT:ALTRT	27:1:28:0.0357142857142857	35:5:40:0.125	Nbea-Tm4sf1	intergenic_region	MODIFIER
516	chr3	56575553	.	T	A,C	.	.	INFO=TMP;ANN=A|intergenic_region|MODIFIER|Nbea-Tm4sf1|Nbea-Tm4sf1|intergenic_region|Nbea-Tm4sf1|||n.56575553T>A||||||,C|intergenic_region|MODIFIER|Nbea-Tm4sf1|Nbea-Tm4sf1|intergenic_region|Nbea-Tm4sf1|||n.56575553T>C||||||	REFCT:ALTCT:TTCT:ALTRT	25:1:26:0.0384615384615385	36:4:40:0.1	Nbea-Tm4sf1	intergenic_region	MODIFIER
517	chr3	56575565	.	C	A,T,G	.	.	INFO=TMP;ANN=A|intergenic_region|MODIFIER|Nbea-Tm4sf1|Nbea-Tm4sf1|intergenic_region|Nbea-Tm4sf1|||n.56575565C>A||||||,G|intergenic_region|MODIFIER|Nbea-Tm4sf1|Nbea-Tm4sf1|intergenic_region|Nbea-Tm4sf1|||n.56575565C>G||||||,T|intergenic_region|MODIFIER|Nbea-Tm4sf1|Nbea-Tm4sf1|intergenic_region|Nbea-Tm4sf1|||n.56575565C>T||||||	REFCT:ALTCT:TTCT:ALTRT	22:1:23:0.0434782608695652	38:5:43:0.116279069767442	Nbea-Tm4sf1	intergenic_region	MODIFIER
518	chr3	56575582	.	C	T,G	.	.	INFO=TMP;ANN=G|intergenic_region|MODIFIER|Nbea-Tm4sf1|Nbea-Tm4sf1|intergenic_region|Nbea-Tm4sf1|||n.56575582C>G||||||,T|intergenic_region|MODIFIER|Nbea-Tm4sf1|Nbea-Tm4sf1|intergenic_region|Nbea-Tm4sf1|||n.56575582C>T||||||	REFCT:ALTCT:TTCT:ALTRT	NA:0:NA:0	33:4:37:0.108108108108108	Nbea-Tm4sf1	intergenic_region	MODIFIER
519	chr3	56575632	.	T	C,A	.	.	INFO=TMP;ANN=A|intergenic_region|MODIFIER|Nbea-Tm4sf1|Nbea-Tm4sf1|intergenic_region|Nbea-Tm4sf1|||n.56575632T>A||||||,C|intergenic_region|MODIFIER|Nbea-Tm4sf1|Nbea-Tm4sf1|intergenic_region|Nbea-Tm4sf1|||n.56575632T>C||||||	REFCT:ALTCT:TTCT:ALTRT	NA:0:NA:0	15:6:21:0.285714285714286	Nbea-Tm4sf1	intergenic_region	MODIFIER
520	chr3	56575659	.	T	C,G	.	.	INFO=TMP;ANN=C|intergenic_region|MODIFIER|Nbea-Tm4sf1|Nbea-Tm4sf1|intergenic_region|Nbea-Tm4sf1|||n.56575659T>C||||||,G|intergenic_region|MODIFIER|Nbea-Tm4sf1|Nbea-Tm4sf1|intergenic_region|Nbea-Tm4sf1|||n.56575659T>G||||||	REFCT:ALTCT:TTCT:ALTRT	NA:0:NA:0	27:10:37:0.27027027027027	Nbea-Tm4sf1	intergenic_region	MODIFIER
521	chr3	56575700	.	T	A,C	.	.	INFO=TMP;ANN=A|intergenic_region|MODIFIER|Nbea-Tm4sf1|Nbea-Tm4sf1|intergenic_region|Nbea-Tm4sf1|||n.56575700T>A||||||,C|intergenic_region|MODIFIER|Nbea-Tm4sf1|Nbea-Tm4sf1|intergenic_region|Nbea-Tm4sf1|||n.56575700T>C||||||	REFCT:ALTCT:TTCT:ALTRT	NA:0:NA:0	61:7:68:0.102941176470588	Nbea-Tm4sf1	intergenic_region	MODIFIER
522	chr3	56828650	.	T	C	.	.	INFO=TMP;ANN=C|intergenic_region|MODIFIER|Nbea-Tm4sf1|Nbea-Tm4sf1|intergenic_region|Nbea-Tm4sf1|||n.56828650T>C||||||	REFCT:ALTCT:TTCT:ALTRT	66:3:69:0.0434782608695652	44:5:49:0.102040816326531	Nbea-Tm4sf1	intergenic_region	MODIFIER
523	chr3	56828680	.	A	G	.	.	INFO=TMP;ANN=G|intergenic_region|MODIFIER|Nbea-Tm4sf1|Nbea-Tm4sf1|intergenic_region|Nbea-Tm4sf1|||n.56828680A>G||||||	REFCT:ALTCT:TTCT:ALTRT	63:3:66:0.0454545454545455	39:5:44:0.113636363636364	Nbea-Tm4sf1	intergenic_region	MODIFIER
524	chr3	56905921	.	T	C	.	.	INFO=TMP;ANN=C|intergenic_region|MODIFIER|Nbea-Tm4sf1|Nbea-Tm4sf1|intergenic_region|Nbea-Tm4sf1|||n.56905921T>C||||||	REFCT:ALTCT:TTCT:ALTRT	NA:0:NA:0	17:6:23:0.260869565217391	Nbea-Tm4sf1	intergenic_region	MODIFIER
525	chr3	63722700	.	C	T	.	.	INFO=TMP;ANN=T|intron_variant|MODIFIER|Plch1|Plch1|transcript|NM_183191.3|protein_coding|11/22|c.1596+50G>A||||||,T|intron_variant|MODIFIER|Plch1|Plch1|transcript|NM_001177732.1|protein_coding|11/23|c.1596+50G>A||||||,T|intron_variant|MODIFIER|Plch1|Plch1|transcript|NM_001177733.1|protein_coding|11/23|c.1596+50G>A||||||	REFCT:ALTCT:TTCT:ALTRT	NA:0:NA:0	46:10:56:0.178571428571429	Plch1	intron_variant	MODIFIER
526	chr3	90409799	.	C	A	.	.	INFO=TMP;ANN=A|intron_variant|MODIFIER|Ints3|Ints3|transcript|NM_145540.3|protein_coding|8/29|c.856+199G>T||||||,A|intron_variant|MODIFIER|Ints3|Ints3|transcript|NM_178876.3|protein_coding|8/30|c.856+199G>T||||||	REFCT:ALTCT:TTCT:ALTRT	NA:0:NA:0	4:6:10:0.6	Ints3	intron_variant	MODIFIER
527	chr3	93286972	.	A	T	.	.	INFO=TMP;ANN=T|intergenic_region|MODIFIER|Flg2-Hrnr|Flg2-Hrnr|intergenic_region|Flg2-Hrnr|||n.93286972A>T||||||	REFCT:ALTCT:TTCT:ALTRT	66:2:68:0.0294117647058824	35:6:41:0.146341463414634	Flg2-Hrnr	intergenic_region	MODIFIER
528	chr3	95068033	.	A	T,G	.	.	INFO=TMP;ANN=G|intron_variant|MODIFIER|Pip5k1a|Pip5k1a|transcript|NM_001293707.1|protein_coding|8/14|c.1103+28T>C||||||,T|intron_variant|MODIFIER|Pip5k1a|Pip5k1a|transcript|NM_001293707.1|protein_coding|8/14|c.1103+28T>A||||||,G|intron_variant|MODIFIER|Pip5k1a|Pip5k1a|transcript|NM_008847.3|protein_coding|8/14|c.1100+28T>C||||||,T|intron_variant|MODIFIER|Pip5k1a|Pip5k1a|transcript|NM_008847.3|pro…	REFCT:ALTCT:TTCT:ALTRT	NA:0:NA:0	31:4:35:0.114285714285714	Pip5k1a	intron_variant	MODIFIER
529	chr3	96653941	.	G	T	.	.	INFO=TMP;ANN=T|intron_variant|MODIFIER|Itga10|Itga10|transcript|NM_001302471.1|protein_coding|15/29|c.1922+199G>T||||||	REFCT:ALTCT:TTCT:ALTRT	NA:0:NA:0	5:5:10:0.5	Itga10	intron_variant	MODIFIER
530	chr3	107880937	.	C	T	.	.	INFO=TMP;ANN=T|intron_variant|MODIFIER|Eps8l3|Eps8l3|transcript|NM_133867.2|protein_coding|3/18|c.97-158C>T||||||	REFCT:ALTCT:TTCT:ALTRT	NA:0:NA:0	11:4:15:0.266666666666667	Eps8l3	intron_variant	MODIFIER
531	chr3	107885001	.	G	A,C,T	.	.	INFO=TMP;ANN=A|downstream_gene_variant|MODIFIER|4933431E20Rik|4933431E20Rik|transcript|NR_015459.1|pseudogene||n.*3849C>T|||||3849|,C|downstream_gene_variant|MODIFIER|4933431E20Rik|4933431E20Rik|transcript|NR_015459.1|pseudogene||n.*3849C>G|||||3849|,T|downstream_gene_variant|MODIFIER|4933431E20Rik|4933431E20Rik|transcript|NR_015459.1|pseudogene||n.*3849C>A|||||3849|,A|intron_variant|MODIFIER|Eps…	REFCT:ALTCT:TTCT:ALTRT	NA:0:NA:0	14:6:20:0.3	4933431E20Rik	downstream_gene_variant	MODIFIER
533	chr3	144737821	.	A	C,T,G	.	.	INFO=TMP;ANN=C|intron_variant|MODIFIER|Clca3a1|Clca3a1|transcript|NM_009899.4|protein_coding|12/13|c.2125+42T>G||||||,G|intron_variant|MODIFIER|Clca3a1|Clca3a1|transcript|NM_009899.4|protein_coding|12/13|c.2125+42T>C||||||,T|intron_variant|MODIFIER|Clca3a1|Clca3a1|transcript|NM_009899.4|protein_coding|12/13|c.2125+42T>A||||||,C|intron_variant|MODIFIER|Clca3a1|Clca3a1|transcript|NR_130895.1|pseudo…	REFCT:ALTCT:TTCT:ALTRT	61:2:63:0.0317460317460317	61:7:68:0.102941176470588	Clca3a1	intron_variant	MODIFIER
534	chr3	146183327	.	G	A	.	.	INFO=TMP;ANN=A|intron_variant|MODIFIER|Mcoln2|Mcoln2|transcript|NM_026656.4|protein_coding|9/13|c.1111-140G>A||||||,A|intron_variant|MODIFIER|Mcoln2|Mcoln2|transcript|NM_001005846.2|protein_coding|9/13|c.1027-140G>A||||||	REFCT:ALTCT:TTCT:ALTRT	NA:0:NA:0	31:5:36:0.138888888888889	Mcoln2	intron_variant	MODIFIER
535	chr4	3089542	.	T	A	.	.	INFO=TMP;ANN=A|intergenic_region|MODIFIER|CHR_START-Vmn1r2|CHR_START-Vmn1r2|intergenic_region|CHR_START-Vmn1r2|||n.3089542T>A||||||	REFCT:ALTCT:TTCT:ALTRT	NA:0:NA:0	3:7:10:0.7	CHR_START-Vmn1r2	intergenic_region	MODIFIER
536	chr4	3089563	.	G	T	.	.	INFO=TMP;ANN=T|intergenic_region|MODIFIER|CHR_START-Vmn1r2|CHR_START-Vmn1r2|intergenic_region|CHR_START-Vmn1r2|||n.3089563G>T||||||	REFCT:ALTCT:TTCT:ALTRT	NA:0:NA:0	7:4:11:0.363636363636364	CHR_START-Vmn1r2	intergenic_region	MODIFIER
537	chr4	3089603	.	T	G,A	.	.	INFO=TMP;ANN=A|intergenic_region|MODIFIER|CHR_START-Vmn1r2|CHR_START-Vmn1r2|intergenic_region|CHR_START-Vmn1r2|||n.3089603T>A||||||,G|intergenic_region|MODIFIER|CHR_START-Vmn1r2|CHR_START-Vmn1r2|intergenic_region|CHR_START-Vmn1r2|||n.3089603T>G||||||	REFCT:ALTCT:TTCT:ALTRT	NA:0:NA:0	10:5:15:0.333333333333333	CHR_START-Vmn1r2	intergenic_region	MODIFIER
538	chr4	3089636	.	C	T,A	.	.	INFO=TMP;ANN=A|intergenic_region|MODIFIER|CHR_START-Vmn1r2|CHR_START-Vmn1r2|intergenic_region|CHR_START-Vmn1r2|||n.3089636C>A||||||,T|intergenic_region|MODIFIER|CHR_START-Vmn1r2|CHR_START-Vmn1r2|intergenic_region|CHR_START-Vmn1r2|||n.3089636C>T||||||	REFCT:ALTCT:TTCT:ALTRT	27:1:28:0.0357142857142857	15:7:22:0.318181818181818	CHR_START-Vmn1r2	intergenic_region	MODIFIER
539	chr4	3089926	.	G	T,A	.	.	INFO=TMP;ANN=A|intergenic_region|MODIFIER|CHR_START-Vmn1r2|CHR_START-Vmn1r2|intergenic_region|CHR_START-Vmn1r2|||n.3089926G>A||||||,T|intergenic_region|MODIFIER|CHR_START-Vmn1r2|CHR_START-Vmn1r2|intergenic_region|CHR_START-Vmn1r2|||n.3089926G>T||||||	REFCT:ALTCT:TTCT:ALTRT	27:1:28:0.0357142857142857	31:7:38:0.184210526315789	CHR_START-Vmn1r2	intergenic_region	MODIFIER
540	chr4	3089964	.	C	A,G,T	.	.	INFO=TMP;ANN=A|intergenic_region|MODIFIER|CHR_START-Vmn1r2|CHR_START-Vmn1r2|intergenic_region|CHR_START-Vmn1r2|||n.3089964C>A||||||,G|intergenic_region|MODIFIER|CHR_START-Vmn1r2|CHR_START-Vmn1r2|intergenic_region|CHR_START-Vmn1r2|||n.3089964C>G||||||,T|intergenic_region|MODIFIER|CHR_START-Vmn1r2|CHR_START-Vmn1r2|intergenic_region|CHR_START-Vmn1r2|||n.3089964C>T||||||	REFCT:ALTCT:TTCT:ALTRT	22:1:23:0.0434782608695652	33:5:38:0.131578947368421	CHR_START-Vmn1r2	intergenic_region	MODIFIER
541	chr4	3089966	.	G	T,A	.	.	INFO=TMP;ANN=A|intergenic_region|MODIFIER|CHR_START-Vmn1r2|CHR_START-Vmn1r2|intergenic_region|CHR_START-Vmn1r2|||n.3089966G>A||||||,T|intergenic_region|MODIFIER|CHR_START-Vmn1r2|CHR_START-Vmn1r2|intergenic_region|CHR_START-Vmn1r2|||n.3089966G>T||||||	REFCT:ALTCT:TTCT:ALTRT	NA:0:NA:0	31:5:36:0.138888888888889	CHR_START-Vmn1r2	intergenic_region	MODIFIER
542	chr4	3089969	.	G	C,T,A	.	.	INFO=TMP;ANN=A|intergenic_region|MODIFIER|CHR_START-Vmn1r2|CHR_START-Vmn1r2|intergenic_region|CHR_START-Vmn1r2|||n.3089969G>A||||||,C|intergenic_region|MODIFIER|CHR_START-Vmn1r2|CHR_START-Vmn1r2|intergenic_region|CHR_START-Vmn1r2|||n.3089969G>C||||||,T|intergenic_region|MODIFIER|CHR_START-Vmn1r2|CHR_START-Vmn1r2|intergenic_region|CHR_START-Vmn1r2|||n.3089969G>T||||||	REFCT:ALTCT:TTCT:ALTRT	NA:0:NA:0	31:4:35:0.114285714285714	CHR_START-Vmn1r2	intergenic_region	MODIFIER
543	chr4	3090118	.	A	T,G	.	.	INFO=TMP;ANN=G|intergenic_region|MODIFIER|CHR_START-Vmn1r2|CHR_START-Vmn1r2|intergenic_region|CHR_START-Vmn1r2|||n.3090118A>G||||||,T|intergenic_region|MODIFIER|CHR_START-Vmn1r2|CHR_START-Vmn1r2|intergenic_region|CHR_START-Vmn1r2|||n.3090118A>T||||||	REFCT:ALTCT:TTCT:ALTRT	22:1:23:0.0434782608695652	29:5:34:0.147058823529412	CHR_START-Vmn1r2	intergenic_region	MODIFIER
544	chr4	3090304	.	G	T,A	.	.	INFO=TMP;ANN=A|intergenic_region|MODIFIER|CHR_START-Vmn1r2|CHR_START-Vmn1r2|intergenic_region|CHR_START-Vmn1r2|||n.3090304G>A||||||,T|intergenic_region|MODIFIER|CHR_START-Vmn1r2|CHR_START-Vmn1r2|intergenic_region|CHR_START-Vmn1r2|||n.3090304G>T||||||	REFCT:ALTCT:TTCT:ALTRT	NA:0:NA:0	8:4:12:0.333333333333333	CHR_START-Vmn1r2	intergenic_region	MODIFIER
545	chr4	3090614	.	C	T,A	.	.	INFO=TMP;ANN=A|intergenic_region|MODIFIER|CHR_START-Vmn1r2|CHR_START-Vmn1r2|intergenic_region|CHR_START-Vmn1r2|||n.3090614C>A||||||,T|intergenic_region|MODIFIER|CHR_START-Vmn1r2|CHR_START-Vmn1r2|intergenic_region|CHR_START-Vmn1r2|||n.3090614C>T||||||	REFCT:ALTCT:TTCT:ALTRT	24:1:25:0.04	27:4:31:0.129032258064516	CHR_START-Vmn1r2	intergenic_region	MODIFIER
546	chr4	3090636	rs1133918345	C	G,T	.	.	INFO=TMP;ANN=G|intergenic_region|MODIFIER|CHR_START-Vmn1r2|CHR_START-Vmn1r2|intergenic_region|CHR_START-Vmn1r2|||n.3090636C>G||||||,T|intergenic_region|MODIFIER|CHR_START-Vmn1r2|CHR_START-Vmn1r2|intergenic_region|CHR_START-Vmn1r2|||n.3090636C>T||||||;RSPOS=3090636;SAO=0;VC=snp;VP=050000000005000000000100;dbSNPBuildID=150	REFCT:ALTCT:TTCT:ALTRT	20:1:21:0.0476190476190476	16:4:20:0.2	CHR_START-Vmn1r2	intergenic_region	MODIFIER
547	chr4	3090675	.	C	G,A	.	.	INFO=TMP;ANN=A|intergenic_region|MODIFIER|CHR_START-Vmn1r2|CHR_START-Vmn1r2|intergenic_region|CHR_START-Vmn1r2|||n.3090675C>A||||||,G|intergenic_region|MODIFIER|CHR_START-Vmn1r2|CHR_START-Vmn1r2|intergenic_region|CHR_START-Vmn1r2|||n.3090675C>G||||||	REFCT:ALTCT:TTCT:ALTRT	NA:0:NA:0	6:4:10:0.4	CHR_START-Vmn1r2	intergenic_region	MODIFIER
548	chr4	3090694	.	T	G,A	.	.	INFO=TMP;ANN=A|intergenic_region|MODIFIER|CHR_START-Vmn1r2|CHR_START-Vmn1r2|intergenic_region|CHR_START-Vmn1r2|||n.3090694T>A||||||,G|intergenic_region|MODIFIER|CHR_START-Vmn1r2|CHR_START-Vmn1r2|intergenic_region|CHR_START-Vmn1r2|||n.3090694T>G||||||	REFCT:ALTCT:TTCT:ALTRT	NA:0:NA:0	6:5:11:0.454545454545455	CHR_START-Vmn1r2	intergenic_region	MODIFIER
549	chr4	3090780	.	A	C	.	.	INFO=TMP;ANN=C|intergenic_region|MODIFIER|CHR_START-Vmn1r2|CHR_START-Vmn1r2|intergenic_region|CHR_START-Vmn1r2|||n.3090780A>C||||||	REFCT:ALTCT:TTCT:ALTRT	NA:0:NA:0	14:7:21:0.333333333333333	CHR_START-Vmn1r2	intergenic_region	MODIFIER
550	chr4	3090792	.	C	A	.	.	INFO=TMP;ANN=A|intergenic_region|MODIFIER|CHR_START-Vmn1r2|CHR_START-Vmn1r2|intergenic_region|CHR_START-Vmn1r2|||n.3090792C>A||||||	REFCT:ALTCT:TTCT:ALTRT	NA:0:NA:0	13:7:20:0.35	CHR_START-Vmn1r2	intergenic_region	MODIFIER
551	chr4	3090804	.	T	C,G	.	.	INFO=TMP;ANN=C|intergenic_region|MODIFIER|CHR_START-Vmn1r2|CHR_START-Vmn1r2|intergenic_region|CHR_START-Vmn1r2|||n.3090804T>C||||||,G|intergenic_region|MODIFIER|CHR_START-Vmn1r2|CHR_START-Vmn1r2|intergenic_region|CHR_START-Vmn1r2|||n.3090804T>G||||||	REFCT:ALTCT:TTCT:ALTRT	NA:0:NA:0	9:8:17:0.470588235294118	CHR_START-Vmn1r2	intergenic_region	MODIFIER
552	chr4	3091101	.	T	A,C	.	.	INFO=TMP;ANN=A|intergenic_region|MODIFIER|CHR_START-Vmn1r2|CHR_START-Vmn1r2|intergenic_region|CHR_START-Vmn1r2|||n.3091101T>A||||||,C|intergenic_region|MODIFIER|CHR_START-Vmn1r2|CHR_START-Vmn1r2|intergenic_region|CHR_START-Vmn1r2|||n.3091101T>C||||||	REFCT:ALTCT:TTCT:ALTRT	24:1:25:0.04	21:4:25:0.16	CHR_START-Vmn1r2	intergenic_region	MODIFIER
553	chr4	9537553	rs50204199	G	C,A	.	.	INFO=TMP;ANN=A|intron_variant|MODIFIER|Asph|Asph|transcript|NM_023066.3|protein_coding|15/23|c.1098+126C>T||||||,C|intron_variant|MODIFIER|Asph|Asph|transcript|NM_023066.3|protein_coding|15/23|c.1098+126C>G||||||,A|intron_variant|MODIFIER|Asph|Asph|transcript|NM_001177849.1|protein_coding|14/22|c.1050+126C>T||||||,C|intron_variant|MODIFIER|Asph|Asph|transcript|NM_001177849.1|protein_coding|14/22|…	REFCT:ALTCT:TTCT:ALTRT	NA:0:NA:0	34:4:38:0.105263157894737	Asph	intron_variant	MODIFIER
554	chr4	32208359	.	C	T	.	.	INFO=TMP;ANN=T|intergenic_region|MODIFIER|Map3k7-Bach2|Map3k7-Bach2|intergenic_region|Map3k7-Bach2|||n.32208359C>T||||||	REFCT:ALTCT:TTCT:ALTRT	NA:0:NA:0	4:7:11:0.636363636363636	Map3k7-Bach2	intergenic_region	MODIFIER
555	chr4	40943733	.	T	G	.	.	INFO=TMP;ANN=G|upstream_gene_variant|MODIFIER|Chmp5|Chmp5|transcript|NM_029814.1|protein_coding||c.-4875T>G|||||4820|,G|intron_variant|MODIFIER|Bag1|Bag1|transcript|NM_009736.3|protein_coding|2/6|c.611-26A>C||||||,G|intron_variant|MODIFIER|Bag1|Bag1|transcript|NM_001171739.1|protein_coding|2/6|c.203-26A>C||||||	REFCT:ALTCT:TTCT:ALTRT	26:1:27:0.037037037037037	27:4:31:0.129032258064516	Chmp5	upstream_gene_variant	MODIFIER
556	chr4	41764570	.	C	A	.	.	INFO=TMP;ANN=A|downstream_gene_variant|MODIFIER|Ccl27a|Ccl27a|transcript|NM_001048179.1|protein_coding||c.*4928G>T|||||4900|,A|downstream_gene_variant|MODIFIER|Ccl27a|Ccl27a|transcript|NM_011336.1|protein_coding||c.*4928G>T|||||4908|,A|intron_variant|MODIFIER|Il11ra1|Il11ra1|transcript|NM_001163401.1|protein_coding|3/12|c.162-139C>A||||||,A|intron_variant|MODIFIER|Il11ra1|Il11ra1|transcript|NM_00…	REFCT:ALTCT:TTCT:ALTRT	NA:0:NA:0	15:7:22:0.318181818181818	Ccl27a	downstream_gene_variant	MODIFIER
557	chr4	41773673	.	A	G	.	.	INFO=TMP;ANN=G|upstream_gene_variant|MODIFIER|Ccl27a|Ccl27a|transcript|NM_011336.1|protein_coding||c.-3483T>C|||||3461|,G|downstream_gene_variant|MODIFIER|Il11ra1|Il11ra1|transcript|NM_001163401.1|protein_coding||c.*4553A>G|||||4200|,G|downstream_gene_variant|MODIFIER|Il11ra1|Il11ra1|transcript|NM_001172054.1|protein_coding||c.*4553A>G|||||4200|,G|downstream_gene_variant|MODIFIER|Il11ra1|Il11ra1|…	REFCT:ALTCT:TTCT:ALTRT	52:1:53:0.0188679245283019	35:4:39:0.102564102564103	Ccl27a	upstream_gene_variant	MODIFIER
558	chr4	47287983	.	A	C	.	.	INFO=TMP;ANN=C|intron_variant|MODIFIER|Col15a1|Col15a1|transcript|NM_009928.3|protein_coding|22/39|c.2529+891A>C||||||	REFCT:ALTCT:TTCT:ALTRT	28:1:29:0.0344827586206897	22:4:26:0.153846153846154	Col15a1	intron_variant	MODIFIER
559	chr4	58002526	.	G	T	.	.	INFO=TMP;ANN=T|intron_variant|MODIFIER|Txndc8|Txndc8|transcript|NM_026132.2|protein_coding|2/5|c.208-67C>A||||||	REFCT:ALTCT:TTCT:ALTRT	NA:0:NA:0	29:14:43:0.325581395348837	Txndc8	intron_variant	MODIFIER
560	chr4	60836690	.	C	G	.	.	INFO=TMP;ANN=G|intergenic_region|MODIFIER|Gm2083-Mup13|Gm2083-Mup13|intergenic_region|Gm2083-Mup13|||n.60836690C>G||||||	REFCT:ALTCT:TTCT:ALTRT	32:1:33:0.0303030303030303	33:4:37:0.108108108108108	Gm2083-Mup13	intergenic_region	MODIFIER
561	chr4	61517753	.	C	A,T	.	.	INFO=TMP;ANN=A|intron_variant|MODIFIER|Gm2083|Gm2083.2|transcript|NM_001134644.1.2|protein_coding|3/6|c.304+258G>T||||||,T|intron_variant|MODIFIER|Gm2083|Gm2083.2|transcript|NM_001134644.1.2|protein_coding|3/6|c.304+258G>A||||||,A|intron_variant|MODIFIER|Mup16|Mup16|transcript|NM_001199936.1|protein_coding|3/6|c.304+258G>T||||||,T|intron_variant|MODIFIER|Mup16|Mup16|transcript|NM_001199936.1|prot…	REFCT:ALTCT:TTCT:ALTRT	NA:0:NA:0	26:6:32:0.1875	Gm2083	intron_variant	MODIFIER
562	chr4	70378180	rs1132774285	C	A,T	.	.	INFO=TMP;ANN=A|intron_variant|MODIFIER|Cdk5rap2|Cdk5rap2|transcript|NM_145990.4|protein_coding|4/36|c.304-1311G>T||||||,T|intron_variant|MODIFIER|Cdk5rap2|Cdk5rap2|transcript|NM_145990.4|protein_coding|4/36|c.304-1311G>A||||||,A|intron_variant|MODIFIER|Cdk5rap2|Cdk5rap2|transcript|NM_001313762.1|protein_coding|3/33|c.-220-14050G>T||||||,T|intron_variant|MODIFIER|Cdk5rap2|Cdk5rap2|transcript|NM_00…	REFCT:ALTCT:TTCT:ALTRT	NA:0:NA:0	9:5:14:0.357142857142857	Cdk5rap2	intron_variant	MODIFIER
563	chr4	70378198	.	C	T	.	.	INFO=TMP;ANN=T|intron_variant|MODIFIER|Cdk5rap2|Cdk5rap2|transcript|NM_145990.4|protein_coding|4/36|c.304-1329G>A||||||,T|intron_variant|MODIFIER|Cdk5rap2|Cdk5rap2|transcript|NM_001313762.1|protein_coding|3/33|c.-220-14068G>A||||||	REFCT:ALTCT:TTCT:ALTRT	NA:0:NA:0	7:4:11:0.363636363636364	Cdk5rap2	intron_variant	MODIFIER
564	chr4	73890758	.	C	A	.	.	INFO=TMP;ANN=A|intron_variant|MODIFIER|Gm13871|Gm13871|transcript|NM_001177578.2|protein_coding|1/5|c.6+230G>T||||||,A|intron_variant|MODIFIER|Gm11758|Gm11758.2|transcript|NM_001097978.2.2|protein_coding|1/5|c.6+230G>T||||||,A|intron_variant|MODIFIER|Gm11757|Gm11757|transcript|NM_001085538.2|protein_coding|1/5|c.6+230G>T||||||	REFCT:ALTCT:TTCT:ALTRT	56:2:58:0.0344827586206897	64:8:72:0.111111111111111	Gm13871	intron_variant	MODIFIER
565	chr4	111657424	.	G	T	.	.	INFO=TMP;ANN=T|3_prime_UTR_variant|MODIFIER|Agbl4|Agbl4|transcript|NM_030231.3|protein_coding|13/13|c.*8G>T|||||8|,T|3_prime_UTR_variant|MODIFIER|Agbl4|Agbl4|transcript|NM_001048189.4|protein_coding|13/13|c.*305G>T|||||305|,T|intron_variant|MODIFIER|Agbl4|Agbl4|transcript|NM_001284190.1|protein_coding|12/12|c.1364+1002G>T||||||	REFCT:ALTCT:TTCT:ALTRT	21:1:22:0.0454545454545455	24:8:32:0.25	Agbl4	3_prime_UTR_variant	MODIFIER
566	chr4	115138516	.	G	A	.	.	INFO=TMP;ANN=A|upstream_gene_variant|MODIFIER|Cyp4x1|Cyp4x1|transcript|NM_001003947.1|protein_coding||c.-4539C>T|||||4539|,A|downstream_gene_variant|MODIFIER|Cyp4x1os|Cyp4x1os|transcript|NR_131922.1|pseudogene||n.*652G>A|||||652|,A|intergenic_region|MODIFIER|Cyp4x1os-Cyp4a29|Cyp4x1os-Cyp4a29|intergenic_region|Cyp4x1os-Cyp4a29|||n.115138516G>A||||||	REFCT:ALTCT:TTCT:ALTRT	NA:0:NA:0	12:8:20:0.4	Cyp4x1	upstream_gene_variant	MODIFIER
567	chr4	117130450	.	T	C	.	.	INFO=TMP;ANN=C|upstream_gene_variant|MODIFIER|Btbd19|Btbd19|transcript|NR_024078.1|pseudogene||n.-4725A>G|||||4725|,C|downstream_gene_variant|MODIFIER|Tctex1d4|Tctex1d4|transcript|NM_175030.2|protein_coding||c.*1809T>C|||||1720|,C|intron_variant|MODIFIER|Plk3|Plk3|transcript|NM_013807.3|protein_coding|11/14|c.1349-45A>G||||||,C|intron_variant|MODIFIER|Plk3|Plk3|transcript|NM_001313916.1|protein_c…	REFCT:ALTCT:TTCT:ALTRT	NA:0:NA:0	22:6:28:0.214285714285714	Btbd19	upstream_gene_variant	MODIFIER
568	chr4	117130458	.	A	C	.	.	INFO=TMP;ANN=C|upstream_gene_variant|MODIFIER|Btbd19|Btbd19|transcript|NR_024078.1|pseudogene||n.-4733T>G|||||4733|,C|downstream_gene_variant|MODIFIER|Tctex1d4|Tctex1d4|transcript|NM_175030.2|protein_coding||c.*1817A>C|||||1728|,C|intron_variant|MODIFIER|Plk3|Plk3|transcript|NM_013807.3|protein_coding|11/14|c.1348+50T>G||||||,C|intron_variant|MODIFIER|Plk3|Plk3|transcript|NM_001313916.1|protein_c…	REFCT:ALTCT:TTCT:ALTRT	20:1:21:0.0476190476190476	24:5:29:0.172413793103448	Btbd19	upstream_gene_variant	MODIFIER
569	chr4	118547584	.	G	A	.	.	INFO=TMP;ANN=A|upstream_gene_variant|MODIFIER|Tmem125|Tmem125|transcript|NM_172383.3|protein_coding||c.-5352C>T|||||3858|,A|intergenic_region|MODIFIER|Tmem125-Cfap57|Tmem125-Cfap57|intergenic_region|Tmem125-Cfap57|||n.118547584G>A||||||	REFCT:ALTCT:TTCT:ALTRT	NA:0:NA:0	35:4:39:0.102564102564103	Tmem125	upstream_gene_variant	MODIFIER
570	chr4	118547588	.	A	T	.	.	INFO=TMP;ANN=T|upstream_gene_variant|MODIFIER|Tmem125|Tmem125|transcript|NM_172383.3|protein_coding||c.-5356T>A|||||3862|,T|intergenic_region|MODIFIER|Tmem125-Cfap57|Tmem125-Cfap57|intergenic_region|Tmem125-Cfap57|||n.118547588A>T||||||	REFCT:ALTCT:TTCT:ALTRT	NA:0:NA:0	36:4:40:0.1	Tmem125	upstream_gene_variant	MODIFIER
571	chr4	118548105	.	G	C,T	.	.	INFO=TMP;ANN=C|upstream_gene_variant|MODIFIER|Tmem125|Tmem125|transcript|NM_172383.3|protein_coding||c.-5873C>G|||||4379|,T|upstream_gene_variant|MODIFIER|Tmem125|Tmem125|transcript|NM_172383.3|protein_coding||c.-5873C>A|||||4379|,C|intergenic_region|MODIFIER|Tmem125-Cfap57|Tmem125-Cfap57|intergenic_region|Tmem125-Cfap57|||n.118548105G>C||||||,T|intergenic_region|MODIFIER|Tmem125-Cfap57|Tmem125-C…	REFCT:ALTCT:TTCT:ALTRT	68:3:71:0.0422535211267606	70:9:79:0.113924050632911	Tmem125	upstream_gene_variant	MODIFIER
572	chr4	118548270	.	G	A	.	.	INFO=TMP;ANN=A|upstream_gene_variant|MODIFIER|Tmem125|Tmem125|transcript|NM_172383.3|protein_coding||c.-6038C>T|||||4544|,A|intergenic_region|MODIFIER|Tmem125-Cfap57|Tmem125-Cfap57|intergenic_region|Tmem125-Cfap57|||n.118548270G>A||||||	REFCT:ALTCT:TTCT:ALTRT	35:1:36:0.0277777777777778	45:5:50:0.1	Tmem125	upstream_gene_variant	MODIFIER
573	chr4	126032020	.	T	G,A	.	.	INFO=TMP;ANN=A|intron_variant|MODIFIER|Csf3r|Csf3r|transcript|NM_007782.3|protein_coding|5/16|c.489-92T>A||||||,G|intron_variant|MODIFIER|Csf3r|Csf3r|transcript|NM_007782.3|protein_coding|5/16|c.489-92T>G||||||,A|intron_variant|MODIFIER|Csf3r|Csf3r|transcript|NM_001252651.1|protein_coding|5/14|c.489-92T>A||||||,G|intron_variant|MODIFIER|Csf3r|Csf3r|transcript|NM_001252651.1|protein_coding|5/14|c.…	REFCT:ALTCT:TTCT:ALTRT	27:1:28:0.0357142857142857	29:4:33:0.121212121212121	Csf3r	intron_variant	MODIFIER
574	chr4	128755431	.	A	C	.	.	INFO=TMP;ANN=C|upstream_gene_variant|MODIFIER|A3galt2|A3galt2|transcript|NM_001009819.2|protein_coding||c.-4478A>C|||||3827|,C|downstream_gene_variant|MODIFIER|Phc2|Phc2|transcript|NM_001195130.1|protein_coding||c.*3777A>C|||||2550|,C|downstream_gene_variant|MODIFIER|Phc2|Phc2|transcript|NM_018774.4|protein_coding||c.*3777A>C|||||2550|,C|downstream_gene_variant|MODIFIER|Phc2|Phc2|transcript|NM_00…	REFCT:ALTCT:TTCT:ALTRT	NA:0:NA:0	8:5:13:0.384615384615385	A3galt2	upstream_gene_variant	MODIFIER
575	chr4	130008051	.	G	C	.	.	INFO=TMP;ANN=C|intron_variant|MODIFIER|Adgrb2|Adgrb2|transcript|NM_001290715.1|protein_coding|6/28|c.1559-21G>C||||||,C|intron_variant|MODIFIER|Adgrb2|Adgrb2|transcript|NM_001290714.1|protein_coding|6/27|c.1394-21G>C||||||,C|intron_variant|MODIFIER|Adgrb2|Adgrb2|transcript|NM_001199696.1|protein_coding|6/28|c.1394-21G>C||||||,C|intron_variant|MODIFIER|Adgrb2|Adgrb2|transcript|NM_173071.3|protein_…	REFCT:ALTCT:TTCT:ALTRT	NA:0:NA:0	29:4:33:0.121212121212121	Adgrb2	intron_variant	MODIFIER
576	chr4	131935951	.	T	G,A	.	.	INFO=TMP;ANN=A|intron_variant|MODIFIER|Epb41|Epb41|transcript|NM_183428.3|protein_coding|16/20|c.2167-84A>T||||||,G|intron_variant|MODIFIER|Epb41|Epb41|transcript|NM_183428.3|protein_coding|16/20|c.2167-84A>C||||||,A|intron_variant|MODIFIER|Epb41|Epb41|transcript|NM_001128607.1|protein_coding|13/17|c.1375-84A>T||||||,G|intron_variant|MODIFIER|Epb41|Epb41|transcript|NM_001128607.1|protein_coding|1…	REFCT:ALTCT:TTCT:ALTRT	42:2:44:0.0454545454545455	32:5:37:0.135135135135135	Epb41	intron_variant	MODIFIER
577	chr4	133297318	.	G	T	.	.	INFO=TMP;ANN=T|intron_variant|MODIFIER|Wdtc1|Wdtc1|transcript|NM_199306.4|protein_coding|13/15|c.1465+102C>A||||||	REFCT:ALTCT:TTCT:ALTRT	NA:0:NA:0	11:4:15:0.266666666666667	Wdtc1	intron_variant	MODIFIER
578	chr4	136264207	.	G	T	.	.	INFO=TMP;ANN=T|intron_variant|MODIFIER|Tcea3|Tcea3|transcript|NM_011542.2|protein_coding|5/10|c.441-240G>T||||||	REFCT:ALTCT:TTCT:ALTRT	NA:0:NA:0	7:6:13:0.461538461538462	Tcea3	intron_variant	MODIFIER
579	chr4	137625351	.	T	G	.	.	INFO=TMP;ANN=G|intron_variant|MODIFIER|Usp48|Usp48|transcript|NM_130879.2|protein_coding|14/27|c.1888+64T>G||||||	REFCT:ALTCT:TTCT:ALTRT	NA:0:NA:0	28:4:32:0.125	Usp48	intron_variant	MODIFIER
580	chr4	141408708	.	C	G,A	.	.	INFO=TMP;ANN=A|intron_variant|MODIFIER|Clcnkb|Clcnkb|transcript|NM_019701.2|protein_coding|12/19|c.1228-63G>T||||||,G|intron_variant|MODIFIER|Clcnkb|Clcnkb|transcript|NM_019701.2|protein_coding|12/19|c.1228-63G>C||||||	REFCT:ALTCT:TTCT:ALTRT	NA:0:NA:0	25:6:31:0.193548387096774	Clcnkb	intron_variant	MODIFIER
581	chr4	144275101	.	G	T,A	.	.	INFO=TMP;ANN=A|intron_variant|MODIFIER|Pramel5|Pramel5|transcript|NM_001085418.2|protein_coding|1/3|c.-23-1074C>T||||||,T|intron_variant|MODIFIER|Pramel5|Pramel5|transcript|NM_001085418.2|protein_coding|1/3|c.-23-1074C>A||||||	REFCT:ALTCT:TTCT:ALTRT	NA:0:NA:0	8:8:16:0.5	Pramel5	intron_variant	MODIFIER
582	chr4	145222799	.	A	G,T	.	.	INFO=TMP;ANN=G|intron_variant|MODIFIER|Tnfrsf1b|Tnfrsf1b|transcript|NM_011610.3|protein_coding|8/9|c.903+155T>C||||||,T|intron_variant|MODIFIER|Tnfrsf1b|Tnfrsf1b|transcript|NM_011610.3|protein_coding|8/9|c.903+155T>A||||||	REFCT:ALTCT:TTCT:ALTRT	NA:0:NA:0	25:4:29:0.137931034482759	Tnfrsf1b	intron_variant	MODIFIER
583	chr4	145448335	.	G	T	.	.	INFO=TMP;ANN=T|intergenic_region|MODIFIER|Tnfrsf8-Smarca5-ps|Tnfrsf8-Smarca5-ps|intergenic_region|Tnfrsf8-Smarca5-ps|||n.145448335G>T||||||	REFCT:ALTCT:TTCT:ALTRT	NA:0:NA:0	14:7:21:0.333333333333333	Tnfrsf8-Smarca5-ps	intergenic_region	MODIFIER
584	chr4	145575598	rs1133820533	G	A,C	.	.	INFO=TMP;ANN=A|intergenic_region|MODIFIER|LOC101056073-Gm13212|LOC101056073-Gm13212|intergenic_region|LOC101056073-Gm13212|||n.145575598G>A||||||,C|intergenic_region|MODIFIER|LOC101056073-Gm13212|LOC101056073-Gm13212|intergenic_region|LOC101056073-Gm13212|||n.145575598G>C||||||;RSPOS=145575598;SAO=0;VC=snp;VP=050000000005000000000100;dbSNPBuildID=150	REFCT:ALTCT:TTCT:ALTRT	NA:0:NA:0	12:4:16:0.25	LOC101056073-Gm13212	intergenic_region	MODIFIER
585	chr4	145587488	.	A	G	.	.	INFO=TMP;ANN=G|intron_variant|MODIFIER|Gm13212|Gm13212|transcript|NM_001324416.1|protein_coding|1/3|c.-29+2154A>G||||||	REFCT:ALTCT:TTCT:ALTRT	36:1:37:0.027027027027027	31:4:35:0.114285714285714	Gm13212	intron_variant	MODIFIER
587	chr4	145744982	rs1132001135	A	G	.	.	INFO=TMP;ANN=G|intergenic_region|MODIFIER|Zfp980-Zfp991|Zfp980-Zfp991|intergenic_region|Zfp980-Zfp991|||n.145744982A>G||||||;RSPOS=145744982;SAO=0;VC=snp;VP=050000000005000000000100;dbSNPBuildID=150	REFCT:ALTCT:TTCT:ALTRT	NA:0:NA:0	7:4:11:0.363636363636364	Zfp980-Zfp991	intergenic_region	MODIFIER
588	chr4	145774557	.	G	T	.	.	INFO=TMP;ANN=T|intergenic_region|MODIFIER|Zfp980-Zfp991|Zfp980-Zfp991|intergenic_region|Zfp980-Zfp991|||n.145774557G>T||||||	REFCT:ALTCT:TTCT:ALTRT	57:3:60:0.05	66:8:74:0.108108108108108	Zfp980-Zfp991	intergenic_region	MODIFIER
589	chr4	145774565	.	C	T	.	.	INFO=TMP;ANN=T|intergenic_region|MODIFIER|Zfp980-Zfp991|Zfp980-Zfp991|intergenic_region|Zfp980-Zfp991|||n.145774565C>T||||||	REFCT:ALTCT:TTCT:ALTRT	61:3:64:0.046875	72:8:80:0.1	Zfp980-Zfp991	intergenic_region	MODIFIER
590	chr4	145775101	rs1132292016	C	A	.	.	INFO=TMP;ANN=A|intergenic_region|MODIFIER|Zfp980-Zfp991|Zfp980-Zfp991|intergenic_region|Zfp980-Zfp991|||n.145775101C>A||||||;RSPOS=145775101;SAO=0;VC=snp;VP=050000000005000000000100;dbSNPBuildID=150	REFCT:ALTCT:TTCT:ALTRT	79:4:83:0.0481927710843374	101:17:118:0.144067796610169	Zfp980-Zfp991	intergenic_region	MODIFIER
591	chr4	145775102	rs1132663365	T	G	.	.	INFO=TMP;ANN=G|intergenic_region|MODIFIER|Zfp980-Zfp991|Zfp980-Zfp991|intergenic_region|Zfp980-Zfp991|||n.145775102T>G||||||;RSPOS=145775102;SAO=0;VC=snp;VP=050000000005000000000100;dbSNPBuildID=150	REFCT:ALTCT:TTCT:ALTRT	81:4:85:0.0470588235294118	100:17:117:0.145299145299145	Zfp980-Zfp991	intergenic_region	MODIFIER
592	chr4	145783859	.	T	C	.	.	INFO=TMP;ANN=C|intron_variant|MODIFIER|Zfp991|Zfp991|transcript|NM_001083918.1|protein_coding|1/6|c.-249-162T>C||||||	REFCT:ALTCT:TTCT:ALTRT	NA:0:NA:0	18:4:22:0.181818181818182	Zfp991	intron_variant	MODIFIER
593	chr4	145783860	.	G	T	.	.	INFO=TMP;ANN=T|intron_variant|MODIFIER|Zfp991|Zfp991|transcript|NM_001083918.1|protein_coding|1/6|c.-249-161G>T||||||	REFCT:ALTCT:TTCT:ALTRT	NA:0:NA:0	18:4:22:0.181818181818182	Zfp991	intron_variant	MODIFIER
594	chr4	145784023	.	A	G	.	.	INFO=TMP;ANN=G|splice_region_variant|LOW|Zfp991|Zfp991|transcript|NM_001083918.1|protein_coding|2/7|c.-247A>G||||||,G|5_prime_UTR_variant|MODIFIER|Zfp991|Zfp991|transcript|NM_001083918.1|protein_coding|2/7|c.-247A>G|||||41214|	REFCT:ALTCT:TTCT:ALTRT	78:3:81:0.037037037037037	84:11:95:0.115789473684211	Zfp991	5_prime_UTR_variant	MODIFIER
595	chr4	145784037	.	C	T,A	.	.	INFO=TMP;ANN=A|5_prime_UTR_variant|MODIFIER|Zfp991|Zfp991|transcript|NM_001083918.1|protein_coding|2/7|c.-233C>A|||||41200|,T|5_prime_UTR_variant|MODIFIER|Zfp991|Zfp991|transcript|NM_001083918.1|protein_coding|2/7|c.-233C>T|||||41200|	REFCT:ALTCT:TTCT:ALTRT	84:2:86:0.0232558139534884	84:11:95:0.115789473684211	Zfp991	5_prime_UTR_variant	MODIFIER
596	chr4	145827408	.	T	C	.	.	INFO=TMP;ANN=C|intron_variant|MODIFIER|Zfp991|Zfp991|transcript|NM_001083918.1|protein_coding|6/6|c.158-279T>C||||||,C|intron_variant|MODIFIER|Znf41-ps|Znf41-ps|transcript|NR_040355.1|pseudogene|4/4|n.275-279T>C||||||	REFCT:ALTCT:TTCT:ALTRT	NA:0:NA:0	32:6:38:0.157894736842105	Zfp991	intron_variant	MODIFIER
597	chr4	145827428	.	G	A,T	.	.	INFO=TMP;ANN=A|intron_variant|MODIFIER|Zfp991|Zfp991|transcript|NM_001083918.1|protein_coding|6/6|c.158-259G>A||||||,T|intron_variant|MODIFIER|Zfp991|Zfp991|transcript|NM_001083918.1|protein_coding|6/6|c.158-259G>T||||||,A|intron_variant|MODIFIER|Znf41-ps|Znf41-ps|transcript|NR_040355.1|pseudogene|4/4|n.275-259G>A||||||,T|intron_variant|MODIFIER|Znf41-ps|Znf41-ps|transcript|NR_040355.1|pseudogene…	REFCT:ALTCT:TTCT:ALTRT	31:1:32:0.03125	47:7:54:0.12962962962963	Zfp991	intron_variant	MODIFIER
598	chr4	145837047	rs1134799688	G	C	.	.	INFO=TMP;ANN=C|upstream_gene_variant|MODIFIER|Gm13238|Gm13238|transcript|NR_033612.1|pseudogene||n.-172G>C|||||172|,C|intergenic_region|MODIFIER|Znf41-ps-Gm13238|Znf41-ps-Gm13238|intergenic_region|Znf41-ps-Gm13238|||n.145837047G>C||||||;GENEINFO=236069:Gm13238;RSPOS=145837047;SAO=0;VC=snp;VP=050000020005000000000100;dbSNPBuildID=150	REFCT:ALTCT:TTCT:ALTRT	30:1:31:0.032258064516129	24:4:28:0.142857142857143	Gm13238	upstream_gene_variant	MODIFIER
599	chr4	145849423	.	G	A	.	.	INFO=TMP;ANN=A|intergenic_region|MODIFIER|Gm13238-Gm13034|Gm13238-Gm13034|intergenic_region|Gm13238-Gm13034|||n.145849423G>A||||||	REFCT:ALTCT:TTCT:ALTRT	NA:0:NA:0	14:7:21:0.333333333333333	Gm13238-Gm13034	intergenic_region	MODIFIER
600	chr4	146165384	.	G	A	.	.	INFO=TMP;ANN=A|intron_variant|MODIFIER|Zfp600|Zfp600|transcript|NM_001177545.2|protein_coding|2/4|c.-11+6933G>A||||||,A|intron_variant|MODIFIER|Zfp600|Zfp600|transcript|NM_001177546.2|protein_coding|2/4|c.-11+6933G>A||||||	REFCT:ALTCT:TTCT:ALTRT	NA:0:NA:0	16:4:20:0.2	Zfp600	intron_variant	MODIFIER
601	chr4	146173870	rs1132355405	G	A	.	.	INFO=TMP;ANN=A|intron_variant|MODIFIER|Zfp600|Zfp600|transcript|NM_001177545.2|protein_coding|2/4|c.-11+15419G>A||||||,A|intron_variant|MODIFIER|Zfp600|Zfp600|transcript|NM_001177546.2|protein_coding|2/4|c.-11+15419G>A||||||;GENEINFO=667666:Zfp600;RSPOS=146173870;SAO=0;VC=snp;VP=050000080005000000000100;dbSNPBuildID=150	REFCT:ALTCT:TTCT:ALTRT	NA:0:NA:0	13:4:17:0.235294117647059	Zfp600	intron_variant	MODIFIER
602	chr4	146263548	rs587035694	C	A	.	.	INFO=TMP;ANN=A|intergenic_region|MODIFIER|Zfp600-Zfp991|Zfp600-Zfp991.2|intergenic_region|Zfp600-Zfp991.2|||n.146263548C>A||||||;GENEINFO=105247209:Gm13165;RSPOS=146263548;SAO=0;VC=snp;VP=050000080005000000000100;dbSNPBuildID=142	REFCT:ALTCT:TTCT:ALTRT	71:3:74:0.0405405405405405	45:7:52:0.134615384615385	Zfp600-Zfp991	intergenic_region	MODIFIER
604	chr4	146467501	rs1135399997	A	T	.	.	INFO=TMP;ANN=T|stop_gained|HIGH|Zfp991|Zfp991.2|transcript|NM_001083918.1.2|protein_coding|7/7|c.1678A>T|p.Lys560*|2024/2756|1678/1722|560/573||,T|stop_gained|HIGH|Zfp992|Zfp992|transcript|NM_001085522.2|protein_coding|4/4|c.1678A>T|p.Lys560*|1752/3691|1678/1722|560/573||;GENEINFO=433791:Zfp992;RSPOS=146467501;SAO=0;VC=snp;VP=050000000605000000000100;dbSNPBuildID=150	REFCT:ALTCT:TTCT:ALTRT	NA:0:NA:0	4:9:13:0.692307692307692	Zfp991	stop_gained	HIGH
606	chr4	146475385	rs51527257	A	G	.	.	INFO=TMP;ANN=G|intergenic_region|MODIFIER|Zfp992-Zfp981|Zfp992-Zfp981|intergenic_region|Zfp992-Zfp981|||n.146475385A>G||||||;RSPOS=146475385;RV;SAO=0;VC=snp;VP=050000000005000000000100;dbSNPBuildID=128	REFCT:ALTCT:TTCT:ALTRT	90:3:93:0.032258064516129	70:10:80:0.125	Zfp992-Zfp981	intergenic_region	MODIFIER
607	chr4	146613561	.	A	T	.	.	INFO=TMP;ANN=T|intergenic_region|MODIFIER|1700095A21Rik-Rex2|1700095A21Rik-Rex2|intergenic_region|1700095A21Rik-Rex2|||n.146613561A>T||||||	REFCT:ALTCT:TTCT:ALTRT	82:4:86:0.0465116279069767	72:9:81:0.111111111111111	1700095A21Rik-Rex2	intergenic_region	MODIFIER
608	chr4	146613563	.	C	T	.	.	INFO=TMP;ANN=T|intergenic_region|MODIFIER|1700095A21Rik-Rex2|1700095A21Rik-Rex2|intergenic_region|1700095A21Rik-Rex2|||n.146613563C>T||||||	REFCT:ALTCT:TTCT:ALTRT	84:4:88:0.0454545454545455	75:10:85:0.117647058823529	1700095A21Rik-Rex2	intergenic_region	MODIFIER
609	chr4	146613567	.	T	A	.	.	INFO=TMP;ANN=A|intergenic_region|MODIFIER|1700095A21Rik-Rex2|1700095A21Rik-Rex2|intergenic_region|1700095A21Rik-Rex2|||n.146613567T>A||||||	REFCT:ALTCT:TTCT:ALTRT	81:4:85:0.0470588235294118	73:9:82:0.109756097560976	1700095A21Rik-Rex2	intergenic_region	MODIFIER
610	chr4	146718572	.	G	A	.	.	INFO=TMP;ANN=A|intergenic_region|MODIFIER|1700095A21Rik-Rex2|1700095A21Rik-Rex2|intergenic_region|1700095A21Rik-Rex2|||n.146718572G>A||||||	REFCT:ALTCT:TTCT:ALTRT	NA:0:NA:0	16:5:21:0.238095238095238	1700095A21Rik-Rex2	intergenic_region	MODIFIER
611	chr4	146832442	.	A	G	.	.	INFO=TMP;ANN=G|intergenic_region|MODIFIER|1700095A21Rik-Rex2|1700095A21Rik-Rex2|intergenic_region|1700095A21Rik-Rex2|||n.146832442A>G||||||	REFCT:ALTCT:TTCT:ALTRT	75:3:78:0.0384615384615385	67:9:76:0.118421052631579	1700095A21Rik-Rex2	intergenic_region	MODIFIER
612	chr4	146974190	.	A	G	.	.	INFO=TMP;ANN=G|intergenic_region|MODIFIER|1700095A21Rik-Rex2|1700095A21Rik-Rex2|intergenic_region|1700095A21Rik-Rex2|||n.146974190A>G||||||	REFCT:ALTCT:TTCT:ALTRT	NA:0:NA:0	31:5:36:0.138888888888889	1700095A21Rik-Rex2	intergenic_region	MODIFIER
613	chr4	146974191	.	A	G	.	.	INFO=TMP;ANN=G|intergenic_region|MODIFIER|1700095A21Rik-Rex2|1700095A21Rik-Rex2|intergenic_region|1700095A21Rik-Rex2|||n.146974191A>G||||||	REFCT:ALTCT:TTCT:ALTRT	NA:0:NA:0	30:5:35:0.142857142857143	1700095A21Rik-Rex2	intergenic_region	MODIFIER
614	chr4	147030736	.	G	T	.	.	INFO=TMP;ANN=T|intron_variant|MODIFIER|Rex2|Rex2|transcript|NM_001177767.1|protein_coding|2/4|c.-11+7281G>T||||||	REFCT:ALTCT:TTCT:ALTRT	38:2:40:0.05	29:4:33:0.121212121212121	Rex2	intron_variant	MODIFIER
615	chr4	147101936	rs1133687443	G	C	.	.	INFO=TMP;ANN=C|intergenic_region|MODIFIER|4933438K21Rik-Zfp982|4933438K21Rik-Zfp982|intergenic_region|4933438K21Rik-Zfp982|||n.147101936G>C||||||;RSPOS=147101936;SAO=0;VC=snp;VP=050000000005000000000100;dbSNPBuildID=150	REFCT:ALTCT:TTCT:ALTRT	NA:0:NA:0	7:6:13:0.461538461538462	4933438K21Rik-Zfp982	intergenic_region	MODIFIER
616	chr4	147195226	.	G	C	.	.	INFO=TMP;ANN=C|intron_variant|MODIFIER|Zfp982|Zfp982|transcript|NM_001039209.2|protein_coding|1/2|c.30+19322G>C||||||	REFCT:ALTCT:TTCT:ALTRT	38:2:40:0.05	49:7:56:0.125	Zfp982	intron_variant	MODIFIER
617	chr4	147232650	rs47678682	G	T	.	.	INFO=TMP;ANN=T|intron_variant|MODIFIER|Zfp982|Zfp982|transcript|NM_001039209.2|protein_coding|1/2|c.30+56746G>T||||||;RSPOS=147232650;SAO=0;VC=snp;VP=050000000005000000000100;dbSNPBuildID=127	REFCT:ALTCT:TTCT:ALTRT	57:3:60:0.05	54:11:65:0.169230769230769	Zfp982	intron_variant	MODIFIER
618	chr4	147232651	rs50066779	C	T,A	.	.	INFO=TMP;ANN=A|intron_variant|MODIFIER|Zfp982|Zfp982|transcript|NM_001039209.2|protein_coding|1/2|c.30+56747C>A||||||,T|intron_variant|MODIFIER|Zfp982|Zfp982|transcript|NM_001039209.2|protein_coding|1/2|c.30+56747C>T||||||;RSPOS=147232651;SAO=0;VC=snp;VP=050000000005000000000100;dbSNPBuildID=127	REFCT:ALTCT:TTCT:ALTRT	57:3:60:0.05	55:12:67:0.17910447761194	Zfp982	intron_variant	MODIFIER
619	chr4	147349292	rs248989950	G	C	.	.	INFO=TMP;ANN=C|intron_variant|MODIFIER|Zfp982|Zfp982|transcript|NM_001039209.2|protein_coding|1/2|c.31-161461G>C||||||;RSPOS=147349292;SAO=0;VC=snp;VP=050000000005000000000100;dbSNPBuildID=137	REFCT:ALTCT:TTCT:ALTRT	NA:0:NA:0	8:5:13:0.384615384615385	Zfp982	intron_variant	MODIFIER
620	chr4	147398896	rs1134599757	G	A	.	.	INFO=TMP;ANN=A|intron_variant|MODIFIER|Zfp982|Zfp982|transcript|NM_001039209.2|protein_coding|1/2|c.31-111857G>A||||||;GENEINFO=108169016:LOC108169016;RSPOS=147398896;SAO=0;VC=snp;VP=050000020005000000000100;dbSNPBuildID=150	REFCT:ALTCT:TTCT:ALTRT	NA:0:NA:0	6:4:10:0.4	Zfp982	intron_variant	MODIFIER
621	chr4	147444075	rs1133429269	T	A	.	.	INFO=TMP;ANN=A|intron_variant|MODIFIER|Zfp982|Zfp982|transcript|NM_001039209.2|protein_coding|1/2|c.31-66678T>A||||||;RSPOS=147444075;SAO=0;VC=snp;VP=050000000005000000000100;dbSNPBuildID=150	REFCT:ALTCT:TTCT:ALTRT	34:1:35:0.0285714285714286	42:7:49:0.142857142857143	Zfp982	intron_variant	MODIFIER
622	chr4	147623870	.	C	G	.	.	INFO=TMP;ANN=G|intron_variant|MODIFIER|Zfp979|Zfp979|transcript|NM_145078.2|protein_coding|2/4|c.-7-5372G>C||||||	REFCT:ALTCT:TTCT:ALTRT	46:2:48:0.0416666666666667	34:7:41:0.170731707317073	Zfp979	intron_variant	MODIFIER
623	chr4	147709305	.	A	T	.	.	INFO=TMP;ANN=T|intergenic_region|MODIFIER|Zfp534-Zfp984|Zfp534-Zfp984|intergenic_region|Zfp534-Zfp984|||n.147709305A>T||||||	REFCT:ALTCT:TTCT:ALTRT	20:1:21:0.0476190476190476	34:4:38:0.105263157894737	Zfp534-Zfp984	intergenic_region	MODIFIER
624	chr4	148582194	.	A	C	.	.	INFO=TMP;ANN=C|intron_variant|MODIFIER|Exosc10|Exosc10|transcript|NM_016699.2|protein_coding|24/24|c.2634-90A>C||||||,C|intron_variant|MODIFIER|Exosc10|Exosc10|transcript|NR_131061.1|pseudogene|24/24|n.2735-90A>C||||||,C|intron_variant|MODIFIER|Exosc10|Exosc10|transcript|NR_131062.1|pseudogene|24/24|n.2671-90A>C||||||	REFCT:ALTCT:TTCT:ALTRT	NA:0:NA:0	13:6:19:0.315789473684211	Exosc10	intron_variant	MODIFIER
625	chr4	149342840	.	G	C	.	.	INFO=TMP;ANN=C|intron_variant|MODIFIER|Ube4b|Ube4b|transcript|NM_022022.3|protein_coding|22/26|c.2811+39C>G||||||	REFCT:ALTCT:TTCT:ALTRT	NA:0:NA:0	17:4:21:0.19047619047619	Ube4b	intron_variant	MODIFIER
626	chr4	149810505	.	T	G	.	.	INFO=TMP;ANN=G|intergenic_region|MODIFIER|Slc25a33-Spsb1|Slc25a33-Spsb1|intergenic_region|Slc25a33-Spsb1|||n.149810505T>G||||||	REFCT:ALTCT:TTCT:ALTRT	NA:0:NA:0	5:5:10:0.5	Slc25a33-Spsb1	intergenic_region	MODIFIER
627	chr4	150135719	.	A	C	.	.	INFO=TMP;ANN=C|intron_variant|MODIFIER|Slc2a5|Slc2a5|transcript|NM_019741.3|protein_coding|7/13|c.568+23A>C||||||	REFCT:ALTCT:TTCT:ALTRT	NA:0:NA:0	34:4:38:0.105263157894737	Slc2a5	intron_variant	MODIFIER
628	chr4	152383481	.	G	C	.	.	INFO=TMP;ANN=C|intron_variant|MODIFIER|Chd5|Chd5|transcript|NM_001081376.1|protein_coding|36/41|c.5243+103G>C||||||,C|intron_variant|MODIFIER|Chd5|Chd5|transcript|NM_029216.2|protein_coding|35/40|c.5132+103G>C||||||	REFCT:ALTCT:TTCT:ALTRT	NA:0:NA:0	8:7:15:0.466666666666667	Chd5	intron_variant	MODIFIER
629	chr4	155946484	.	T	G	.	.	INFO=TMP;ANN=G|intron_variant|MODIFIER|Ube2j2|Ube2j2|transcript|NM_001039157.2|protein_coding|2/7|c.36+67T>G||||||,G|intron_variant|MODIFIER|Gm5801|Gm5801.2|transcript|NR_002889.2.2|pseudogene|1/6|n.165+67T>G||||||,G|intron_variant|MODIFIER|Ube2j2|Ube2j2|transcript|NM_001039158.2|protein_coding|1/6|c.-1+2334T>G||||||,G|intron_variant|MODIFIER|Ube2j2|Ube2j2|transcript|NM_001039159.2|protein_coding…	REFCT:ALTCT:TTCT:ALTRT	21:1:22:0.0454545454545455	32:4:36:0.111111111111111	Ube2j2	intron_variant	MODIFIER
630	chr4	156200568	.	G	C	.	.	INFO=TMP;ANN=C|upstream_gene_variant|MODIFIER|Agrn|Agrn|transcript|NM_021604.3|protein_coding||c.-3148C>G|||||3080|,C|upstream_gene_variant|MODIFIER|AW011738|AW011738|transcript|NR_030671.1|pseudogene||n.-2716G>C|||||2716|,C|intron_variant|MODIFIER|Isg15|Isg15|transcript|NM_015783.3|protein_coding|1/1|c.3+138C>G||||||	REFCT:ALTCT:TTCT:ALTRT	NA:0:NA:0	15:4:19:0.210526315789474	Agrn	upstream_gene_variant	MODIFIER
631	chr4	156333033	rs1133697015	T	C	.	.	INFO=TMP;ANN=C|intron_variant|MODIFIER|Vmn2r-ps159|Vmn2r-ps159|transcript|NR_028141.1|pseudogene|1/3|n.286-191T>C||||||,C|intron_variant|MODIFIER|Vmn2r123|Vmn2r123|transcript|NM_009485.1|protein_coding|1/5|c.188-187T>C||||||,C|intron_variant|MODIFIER|Vmn2r-ps159|Vmn2r-ps159|transcript|NR_038052.2|pseudogene|1/3|n.286-881T>C||||||;GENEINFO=22314:Vmn2r-ps159;RSPOS=156333033;SAO=0;VC=snp;VP=05000008…	REFCT:ALTCT:TTCT:ALTRT	43:2:45:0.0444444444444444	50:7:57:0.12280701754386	Vmn2r-ps159	intron_variant	MODIFIER
632	chr4	156340551	rs1135342896	A	G	.	.	INFO=TMP;ANN=G|downstream_gene_variant|MODIFIER|Vmn2r-ps159|Vmn2r-ps159|transcript|NR_028141.1|pseudogene||n.*1052A>G|||||1052|,G|downstream_gene_variant|MODIFIER|Vmn2r123|Vmn2r123|transcript|NM_009485.1|protein_coding||c.*1491A>G|||||1055|,G|downstream_gene_variant|MODIFIER|Vmn2r-ps159|Vmn2r-ps159|transcript|NR_038052.2|pseudogene||n.*1052A>G|||||1052|,G|intergenic_region|MODIFIER|Vmn2r-ps159-CH…	REFCT:ALTCT:TTCT:ALTRT	54:2:56:0.0357142857142857	71:9:80:0.1125	Vmn2r-ps159	downstream_gene_variant	MODIFIER
633	chr4	156340626	.	G	T	.	.	INFO=TMP;ANN=T|downstream_gene_variant|MODIFIER|Vmn2r-ps159|Vmn2r-ps159|transcript|NR_028141.1|pseudogene||n.*1127G>T|||||1127|,T|downstream_gene_variant|MODIFIER|Vmn2r123|Vmn2r123|transcript|NM_009485.1|protein_coding||c.*1566G>T|||||1130|,T|downstream_gene_variant|MODIFIER|Vmn2r-ps159|Vmn2r-ps159|transcript|NR_038052.2|pseudogene||n.*1127G>T|||||1127|,T|intergenic_region|MODIFIER|Vmn2r-ps159-CH…	REFCT:ALTCT:TTCT:ALTRT	99:5:104:0.0480769230769231	151:19:170:0.111764705882353	Vmn2r-ps159	downstream_gene_variant	MODIFIER
634	chr4	156344033	.	G	T	.	.	INFO=TMP;ANN=T|downstream_gene_variant|MODIFIER|Vmn2r-ps159|Vmn2r-ps159|transcript|NR_028141.1|pseudogene||n.*4534G>T|||||4534|,T|downstream_gene_variant|MODIFIER|Vmn2r123|Vmn2r123|transcript|NM_009485.1|protein_coding||c.*4973G>T|||||4537|,T|downstream_gene_variant|MODIFIER|Vmn2r-ps159|Vmn2r-ps159|transcript|NR_038052.2|pseudogene||n.*4534G>T|||||4534|,T|intergenic_region|MODIFIER|Vmn2r-ps159-CH…	REFCT:ALTCT:TTCT:ALTRT	NA:0:NA:0	44:9:53:0.169811320754717	Vmn2r-ps159	downstream_gene_variant	MODIFIER
635	chr4	156344041	rs582064076	G	T	.	.	INFO=TMP;ANN=T|downstream_gene_variant|MODIFIER|Vmn2r-ps159|Vmn2r-ps159|transcript|NR_028141.1|pseudogene||n.*4542G>T|||||4542|,T|downstream_gene_variant|MODIFIER|Vmn2r123|Vmn2r123|transcript|NM_009485.1|protein_coding||c.*4981G>T|||||4545|,T|downstream_gene_variant|MODIFIER|Vmn2r-ps159|Vmn2r-ps159|transcript|NR_038052.2|pseudogene||n.*4542G>T|||||4542|,T|intergenic_region|MODIFIER|Vmn2r-ps159-CH…	REFCT:ALTCT:TTCT:ALTRT	21:1:22:0.0454545454545455	40:11:51:0.215686274509804	Vmn2r-ps159	downstream_gene_variant	MODIFIER
636	chr4	156344053	.	T	C	.	.	INFO=TMP;ANN=C|downstream_gene_variant|MODIFIER|Vmn2r-ps159|Vmn2r-ps159|transcript|NR_028141.1|pseudogene||n.*4554T>C|||||4554|,C|downstream_gene_variant|MODIFIER|Vmn2r123|Vmn2r123|transcript|NM_009485.1|protein_coding||c.*4993T>C|||||4557|,C|downstream_gene_variant|MODIFIER|Vmn2r-ps159|Vmn2r-ps159|transcript|NR_038052.2|pseudogene||n.*4554T>C|||||4554|,C|intergenic_region|MODIFIER|Vmn2r-ps159-CH…	REFCT:ALTCT:TTCT:ALTRT	23:1:24:0.0416666666666667	47:6:53:0.113207547169811	Vmn2r-ps159	downstream_gene_variant	MODIFIER
637	chr4	156344057	.	T	C	.	.	INFO=TMP;ANN=C|downstream_gene_variant|MODIFIER|Vmn2r-ps159|Vmn2r-ps159|transcript|NR_028141.1|pseudogene||n.*4558T>C|||||4558|,C|downstream_gene_variant|MODIFIER|Vmn2r123|Vmn2r123|transcript|NM_009485.1|protein_coding||c.*4997T>C|||||4561|,C|downstream_gene_variant|MODIFIER|Vmn2r-ps159|Vmn2r-ps159|transcript|NR_038052.2|pseudogene||n.*4558T>C|||||4558|,C|intergenic_region|MODIFIER|Vmn2r-ps159-CH…	REFCT:ALTCT:TTCT:ALTRT	22:1:23:0.0434782608695652	47:6:53:0.113207547169811	Vmn2r-ps159	downstream_gene_variant	MODIFIER
638	chr4	156353024	.	T	G	.	.	INFO=TMP;ANN=G|intergenic_region|MODIFIER|Vmn2r-ps159-CHR_END|Vmn2r-ps159-CHR_END|intergenic_region|Vmn2r-ps159-CHR_END|||n.156353024T>G||||||	REFCT:ALTCT:TTCT:ALTRT	NA:0:NA:0	19:8:27:0.296296296296296	Vmn2r-ps159-CHR_END	intergenic_region	MODIFIER
639	chr4	156353054	.	C	T	.	.	INFO=TMP;ANN=T|intergenic_region|MODIFIER|Vmn2r-ps159-CHR_END|Vmn2r-ps159-CHR_END|intergenic_region|Vmn2r-ps159-CHR_END|||n.156353054C>T||||||	REFCT:ALTCT:TTCT:ALTRT	NA:0:NA:0	29:8:37:0.216216216216216	Vmn2r-ps159-CHR_END	intergenic_region	MODIFIER
640	chr5	4104367	.	G	A	.	.	INFO=TMP;ANN=A|5_prime_UTR_premature_start_codon_gain_variant|LOW|Cyp51|Cyp51|transcript|NM_020010.2|protein_coding|1/10|c.-60C>T||||||,A|5_prime_UTR_variant|MODIFIER|Cyp51|Cyp51|transcript|NM_020010.2|protein_coding|1/10|c.-60C>T|||||60|	REFCT:ALTCT:TTCT:ALTRT	NA:0:NA:0	22:6:28:0.214285714285714	Cyp51	5_prime_UTR_variant	MODIFIER
641	chr5	5807680	.	T	G	.	.	INFO=TMP;ANN=G|intergenic_region|MODIFIER|Steap1-Zfp804b|Steap1-Zfp804b|intergenic_region|Steap1-Zfp804b|||n.5807680T>G||||||	REFCT:ALTCT:TTCT:ALTRT	NA:0:NA:0	7:4:11:0.363636363636364	Steap1-Zfp804b	intergenic_region	MODIFIER
642	chr5	11683084	.	G	A	.	.	INFO=TMP;ANN=A|upstream_gene_variant|MODIFIER|4930558F17Rik|4930558F17Rik.2|transcript|NR_126451.1.2|pseudogene||n.-2261C>T|||||2261|,A|intergenic_region|MODIFIER|4930558F17Rik-1700003C15Rik|4930558F17Rik.2-1700003C15Rik|intergenic_region|4930558F17Rik.2-1700003C15Rik|||n.11683084G>A||||||	REFCT:ALTCT:TTCT:ALTRT	53:2:55:0.0363636363636364	60:7:67:0.104477611940299	4930558F17Rik	upstream_gene_variant	MODIFIER
643	chr5	14911040	.	A	C	.	.	INFO=TMP;ANN=C|intron_variant|MODIFIER|Gm9758|Gm9758|transcript|NM_198666.3|protein_coding|4/4|c.624+300T>G||||||	REFCT:ALTCT:TTCT:ALTRT	21:1:22:0.0454545454545455	27:4:31:0.129032258064516	Gm9758	intron_variant	MODIFIER
644	chr5	14935394	rs1131800471	A	C	.	.	INFO=TMP;ANN=C|intron_variant|MODIFIER|Speer4e|Speer4e|transcript|NM_001122661.1|protein_coding|3/4|c.444-295T>G||||||;GENEINFO=624245:Speer4e;RSPOS=14935394;SAO=0;VC=snp;VP=050000080005000000000100;dbSNPBuildID=150	REFCT:ALTCT:TTCT:ALTRT	26:1:27:0.037037037037037	31:5:36:0.138888888888889	Speer4e	intron_variant	MODIFIER
645	chr5	14978011	rs1133462790	T	A	.	.	INFO=TMP;ANN=A|intron_variant|MODIFIER|Gm10354|Gm10354|transcript|NM_001281514.1|protein_coding|1/4|c.140-290A>T||||||,A|non_coding_transcript_exon_variant|MODIFIER|Speer8-ps1|Speer8-ps1|transcript|NR_001584.3|pseudogene|4/4|n.591T>A||||||;GENEINFO=100503549:Gm10354|74062:Speer8-ps1;RSPOS=14978011;SAO=0;VC=snp;VP=050000080005000000000100;dbSNPBuildID=150	REFCT:ALTCT:TTCT:ALTRT	21:1:22:0.0454545454545455	25:11:36:0.305555555555556	Gm10354	intron_variant	MODIFIER
646	chr5	15007559	rs245928240	T	C	.	.	INFO=TMP;ANN=C|intergenic_region|MODIFIER|Gm10354-Gm17019|Gm10354-Gm17019|intergenic_region|Gm10354-Gm17019|||n.15007559T>C||||||;RSPOS=15007559;SAO=0;VC=snp;VP=050000000005000000000100;dbSNPBuildID=137	REFCT:ALTCT:TTCT:ALTRT	NA:0:NA:0	6:6:12:0.5	Gm10354-Gm17019	intergenic_region	MODIFIER
647	chr5	15032296	rs46494904	T	C,A	.	.	INFO=TMP;ANN=A|intron_variant|MODIFIER|Gm17019|Gm17019|transcript|NM_182957.1|protein_coding|1/4|c.139+504A>T||||||,C|intron_variant|MODIFIER|Gm17019|Gm17019|transcript|NM_182957.1|protein_coding|1/4|c.139+504A>G||||||;GENEINFO=66773:Gm17019;RSPOS=15032296;SAO=0;VC=snp;VP=050000080005000000000100;dbSNPBuildID=127	REFCT:ALTCT:TTCT:ALTRT	24:1:25:0.04	16:7:23:0.304347826086957	Gm17019	intron_variant	MODIFIER
648	chr5	15474785	.	C	T	.	.	INFO=TMP;ANN=T|intergenic_region|MODIFIER|Gm17019-Gm21190|Gm17019-Gm21190|intergenic_region|Gm17019-Gm21190|||n.15474785C>T||||||	REFCT:ALTCT:TTCT:ALTRT	NA:0:NA:0	30:4:34:0.117647058823529	Gm17019-Gm21190	intergenic_region	MODIFIER
649	chr5	15528670	.	G	T	.	.	INFO=TMP;ANN=T|intron_variant|MODIFIER|Gm21190|Gm21190|transcript|NM_001310449.1|protein_coding|1/4|c.139+410C>A||||||	REFCT:ALTCT:TTCT:ALTRT	47:2:49:0.0408163265306122	62:8:70:0.114285714285714	Gm21190	intron_variant	MODIFIER
650	chr5	15528682	.	A	C	.	.	INFO=TMP;ANN=C|intron_variant|MODIFIER|Gm21190|Gm21190|transcript|NM_001310449.1|protein_coding|1/4|c.139+398T>G||||||	REFCT:ALTCT:TTCT:ALTRT	51:2:53:0.0377358490566038	71:9:80:0.1125	Gm21190	intron_variant	MODIFIER
651	chr5	15711135	.	C	T	.	.	INFO=TMP;ANN=T|intron_variant|MODIFIER|Speer4cos|Speer4cos|transcript|NR_001585.3|pseudogene|4/4|n.393+190C>T||||||,T|intron_variant|MODIFIER|Speer4c|Speer4c|transcript|NM_001281511.1|protein_coding|3/4|c.444-210G>A||||||	REFCT:ALTCT:TTCT:ALTRT	NA:0:NA:0	42:5:47:0.106382978723404	Speer4cos	intron_variant	MODIFIER
652	chr5	15713573	rs1132318499	T	C,G	.	.	INFO=TMP;ANN=C|intron_variant|MODIFIER|Speer4cos|Speer4cos|transcript|NR_001585.3|pseudogene|4/4|n.394-334T>C||||||,G|intron_variant|MODIFIER|Speer4cos|Speer4cos|transcript|NR_001585.3|pseudogene|4/4|n.394-334T>G||||||,C|intron_variant|MODIFIER|Speer4c|Speer4c|transcript|NM_001281511.1|protein_coding|1/4|c.139+491A>G||||||,G|intron_variant|MODIFIER|Speer4c|Speer4c|transcript|NM_001281511.1|protei…	REFCT:ALTCT:TTCT:ALTRT	NA:0:NA:0	20:4:24:0.166666666666667	Speer4cos	intron_variant	MODIFIER
653	chr5	23502087	.	A	C	.	.	INFO=TMP;ANN=C|synonymous_variant|LOW|Kmt2e|Kmt2e|transcript|NM_026984.1|protein_coding|26/26|c.4647A>C|p.Pro1549Pro|5116/7258|4647/5607|1549/1868||,C|downstream_gene_variant|MODIFIER|Srpk2|Srpk2|transcript|NM_009274.2|protein_coding||c.*5449T>G|||||1269|	REFCT:ALTCT:TTCT:ALTRT	21:1:22:0.0454545454545455	26:4:30:0.133333333333333	Srpk2	downstream_gene_variant	MODIFIER
654	chr5	25950305	.	T	C	.	.	INFO=TMP;ANN=C|intron_variant|MODIFIER|Gm21671|Gm21671|transcript|NM_001281516.1|protein_coding|4/4|c.628-332A>G||||||	REFCT:ALTCT:TTCT:ALTRT	NA:0:NA:0	12:4:16:0.25	Gm21671	intron_variant	MODIFIER
655	chr5	26002346	.	A	G,T	.	.	INFO=TMP;ANN=G|intron_variant|MODIFIER|Gm1979|Gm1979|transcript|NM_001281519.1|protein_coding|2/4|c.300-292T>C||||||,T|intron_variant|MODIFIER|Gm1979|Gm1979|transcript|NM_001281519.1|protein_coding|2/4|c.300-292T>A||||||	REFCT:ALTCT:TTCT:ALTRT	NA:0:NA:0	31:6:37:0.162162162162162	Gm1979	intron_variant	MODIFIER
656	chr5	26002349	.	C	T	.	.	INFO=TMP;ANN=T|intron_variant|MODIFIER|Gm1979|Gm1979|transcript|NM_001281519.1|protein_coding|2/4|c.300-295G>A||||||	REFCT:ALTCT:TTCT:ALTRT	NA:0:NA:0	31:4:35:0.114285714285714	Gm1979	intron_variant	MODIFIER
657	chr5	26002351	.	C	T	.	.	INFO=TMP;ANN=T|intron_variant|MODIFIER|Gm1979|Gm1979|transcript|NM_001281519.1|protein_coding|2/4|c.300-297G>A||||||	REFCT:ALTCT:TTCT:ALTRT	NA:0:NA:0	31:4:35:0.114285714285714	Gm1979	intron_variant	MODIFIER
658	chr5	26003929	.	G	A	.	.	INFO=TMP;ANN=A|intron_variant|MODIFIER|Gm1979|Gm1979|transcript|NM_001281519.1|protein_coding|1/4|c.140-333C>T||||||	REFCT:ALTCT:TTCT:ALTRT	NA:0:NA:0	35:5:40:0.125	Gm1979	intron_variant	MODIFIER
659	chr5	26003932	.	C	G	.	.	INFO=TMP;ANN=G|intron_variant|MODIFIER|Gm1979|Gm1979|transcript|NM_001281519.1|protein_coding|1/4|c.140-336G>C||||||	REFCT:ALTCT:TTCT:ALTRT	NA:0:NA:0	34:5:39:0.128205128205128	Gm1979	intron_variant	MODIFIER
660	chr5	26003951	.	T	A	.	.	INFO=TMP;ANN=A|intron_variant|MODIFIER|Gm1979|Gm1979|transcript|NM_001281519.1|protein_coding|1/4|c.140-355A>T||||||	REFCT:ALTCT:TTCT:ALTRT	NA:0:NA:0	28:6:34:0.176470588235294	Gm1979	intron_variant	MODIFIER
661	chr5	26003959	.	A	T	.	.	INFO=TMP;ANN=T|intron_variant|MODIFIER|Gm1979|Gm1979|transcript|NM_001281519.1|protein_coding|1/4|c.140-363T>A||||||	REFCT:ALTCT:TTCT:ALTRT	NA:0:NA:0	28:6:34:0.176470588235294	Gm1979	intron_variant	MODIFIER
662	chr5	26088553	rs46167595	A	G	.	.	INFO=TMP;ANN=G|intron_variant|MODIFIER|Gm10471|Gm10471|transcript|NM_001177579.1|protein_coding|1/4|c.95-453T>C||||||;GENEINFO=100039045:Gm10471;RSPOS=26088553;SAO=0;VC=snp;VP=050000080005000000000100;dbSNPBuildID=127	REFCT:ALTCT:TTCT:ALTRT	NA:0:NA:0	13:5:18:0.277777777777778	Gm10471	intron_variant	MODIFIER
663	chr5	26102932	rs1134118461	G	A	.	.	INFO=TMP;ANN=A|intron_variant|MODIFIER|5031410I06Rik|5031410I06Rik|transcript|NM_207657.3|protein_coding|2/4|c.300-261C>T||||||;GENEINFO=108169033:LOC108169033|381622:5031410I06Rik;RSPOS=26102932;SAO=0;VC=snp;VP=0500000A0005000000000100;dbSNPBuildID=150	REFCT:ALTCT:TTCT:ALTRT	120:5:125:0.04	104:12:116:0.103448275862069	5031410I06Rik	intron_variant	MODIFIER
664	chr5	26104268	rs48794242	C	T	.	.	INFO=TMP;ANN=T|intron_variant|MODIFIER|5031410I06Rik|5031410I06Rik|transcript|NM_207657.3|protein_coding|1/4|c.140-105G>A||||||;GENEINFO=108169033:LOC108169033|381622:5031410I06Rik;RSPOS=26104268;SAO=0;VC=snp;VLD;VP=050000080005040000000100;dbSNPBuildID=127	REFCT:ALTCT:TTCT:ALTRT	182:8:190:0.0421052631578947	203:23:226:0.101769911504425	5031410I06Rik	intron_variant	MODIFIER
665	chr5	26116639	rs1133626523	A	T	.	.	INFO=TMP;ANN=T|3_prime_UTR_variant|MODIFIER|Gm10220|Gm10220|transcript|NM_001134299.1|protein_coding|5/5|c.*230T>A|||||230|;GENEINFO=434689:Gm10220;RSPOS=26116639;SAO=0;VC=snp;VP=050000800005000000000100;dbSNPBuildID=150	REFCT:ALTCT:TTCT:ALTRT	25:1:26:0.0384615384615385	31:4:35:0.114285714285714	Gm10220	3_prime_UTR_variant	MODIFIER
666	chr5	32738241	.	T	G	.	.	INFO=TMP;ANN=G|intron_variant|MODIFIER|Pisd|Pisd|transcript|NM_177298.3|protein_coding|6/7|c.836-95A>C||||||	REFCT:ALTCT:TTCT:ALTRT	57:3:60:0.05	43:6:49:0.122448979591837	Pisd	intron_variant	MODIFIER
667	chr5	41853406	.	T	A,G,C	.	.	INFO=TMP;ANN=A|intergenic_region|MODIFIER|Bod1l-Mir6414|Bod1l-Mir6414|intergenic_region|Bod1l-Mir6414|||n.41853406T>A||||||,C|intergenic_region|MODIFIER|Bod1l-Mir6414|Bod1l-Mir6414|intergenic_region|Bod1l-Mir6414|||n.41853406T>C||||||,G|intergenic_region|MODIFIER|Bod1l-Mir6414|Bod1l-Mir6414|intergenic_region|Bod1l-Mir6414|||n.41853406T>G||||||	REFCT:ALTCT:TTCT:ALTRT	NA:0:NA:0	25:4:29:0.137931034482759	Bod1l-Mir6414	intergenic_region	MODIFIER
668	chr5	66968827	.	A	C,T	.	.	INFO=TMP;ANN=C|intron_variant|MODIFIER|Limch1|Limch1|transcript|NM_001001980.2|protein_coding|6/25|c.487-249A>C||||||,T|intron_variant|MODIFIER|Limch1|Limch1|transcript|NM_001001980.2|protein_coding|6/25|c.487-249A>T||||||,C|intron_variant|MODIFIER|Limch1|Limch1|transcript|NM_001256122.1|protein_coding|1/20|c.18+94A>C||||||,T|intron_variant|MODIFIER|Limch1|Limch1|transcript|NM_001256122.1|protein…	REFCT:ALTCT:TTCT:ALTRT	19:1:20:0.05	22:4:26:0.153846153846154	Limch1	intron_variant	MODIFIER
669	chr5	72539522	.	T	A,G,C	.	.	INFO=TMP;ANN=A|intron_variant|MODIFIER|Nfxl1|Nfxl1|transcript|NM_133921.2|protein_coding|9/22|c.1225+84A>T||||||,C|intron_variant|MODIFIER|Nfxl1|Nfxl1|transcript|NM_133921.2|protein_coding|9/22|c.1225+84A>G||||||,G|intron_variant|MODIFIER|Nfxl1|Nfxl1|transcript|NM_133921.2|protein_coding|9/22|c.1225+84A>C||||||	REFCT:ALTCT:TTCT:ALTRT	NA:0:NA:0	33:4:37:0.108108108108108	Nfxl1	intron_variant	MODIFIER
670	chr5	89708578	.	T	A,C	.	.	INFO=TMP;ANN=A|intron_variant|MODIFIER|Adamts3|Adamts3|transcript|NM_177872.2|protein_coding|7/21|c.1102+33A>T||||||,C|intron_variant|MODIFIER|Adamts3|Adamts3|transcript|NM_177872.2|protein_coding|7/21|c.1102+33A>G||||||,A|intron_variant|MODIFIER|Adamts3|Adamts3|transcript|NM_001081401.2|protein_coding|7/21|c.1102+33A>T||||||,C|intron_variant|MODIFIER|Adamts3|Adamts3|transcript|NM_001081401.2|pro…	REFCT:ALTCT:TTCT:ALTRT	48:1:49:0.0204081632653061	36:4:40:0.1	Adamts3	intron_variant	MODIFIER
671	chr5	94029662	.	A	G	.	.	INFO=TMP;ANN=G|intergenic_region|MODIFIER|C87414-BC061212|C87414-BC061212|intergenic_region|C87414-BC061212|||n.94029662A>G||||||	REFCT:ALTCT:TTCT:ALTRT	NA:0:NA:0	10:4:14:0.285714285714286	C87414-BC061212	intergenic_region	MODIFIER
672	chr5	94066481	.	C	A	.	.	INFO=TMP;ANN=A|3_prime_UTR_variant|MODIFIER|Gm7978|Gm7978|transcript|NM_001270457.1|protein_coding|4/4|c.*20G>T|||||20|,A|3_prime_UTR_variant|MODIFIER|BC061212|BC061212|transcript|NM_198667.1|protein_coding|4/4|c.*20G>T|||||20|	REFCT:ALTCT:TTCT:ALTRT	115:6:121:0.0495867768595041	134:16:150:0.106666666666667	Gm7978	3_prime_UTR_variant	MODIFIER
673	chr5	94446420	.	C	A,T	.	.	INFO=TMP;ANN=A|intergenic_region|MODIFIER|AA792892-Gm3139|AA792892-Gm3139|intergenic_region|AA792892-Gm3139|||n.94446420C>A||||||,T|intergenic_region|MODIFIER|AA792892-Gm3139|AA792892-Gm3139|intergenic_region|AA792892-Gm3139|||n.94446420C>T||||||	REFCT:ALTCT:TTCT:ALTRT	51:1:52:0.0192307692307692	49:7:56:0.125	AA792892-Gm3139	intergenic_region	MODIFIER
674	chr5	94595702	.	G	T,C	.	.	INFO=TMP;ANN=C|intergenic_region|MODIFIER|Gm3139-Gm6367|Gm3139-Gm6367|intergenic_region|Gm3139-Gm6367|||n.94595702G>C||||||,T|intergenic_region|MODIFIER|Gm3139-Gm6367|Gm3139-Gm6367|intergenic_region|Gm3139-Gm6367|||n.94595702G>T||||||	REFCT:ALTCT:TTCT:ALTRT	77:3:80:0.0375	88:10:98:0.102040816326531	Gm3139-Gm6367	intergenic_region	MODIFIER
675	chr5	94769173	.	C	T	.	.	INFO=TMP;ANN=T|intron_variant|MODIFIER|Gm6367|Gm6367|transcript|NR_044992.1|pseudogene|1/3|n.82+120709C>T||||||	REFCT:ALTCT:TTCT:ALTRT	NA:0:NA:0	13:5:18:0.277777777777778	Gm6367	intron_variant	MODIFIER
676	chr5	95024827	.	G	A	.	.	INFO=TMP;ANN=A|intron_variant|MODIFIER|Gm6367|Gm6367|transcript|NR_044992.1|pseudogene|3/3|n.995-240G>A||||||	REFCT:ALTCT:TTCT:ALTRT	20:1:21:0.0476190476190476	33:5:38:0.131578947368421	Gm6367	intron_variant	MODIFIER
677	chr5	95734445	.	A	G	.	.	INFO=TMP;ANN=G|intron_variant|MODIFIER|Gm7978|Gm7978.2|transcript|NM_001270457.1.2|protein_coding|2/3|c.287+204T>C||||||,G|intron_variant|MODIFIER|BC061212|BC061212.2|transcript|NM_198667.1.2|protein_coding|2/3|c.287+204T>C||||||	REFCT:ALTCT:TTCT:ALTRT	27:1:28:0.0357142857142857	33:4:37:0.108108108108108	Gm7978	intron_variant	MODIFIER
678	chr5	95743632	.	G	C	.	.	INFO=TMP;ANN=C|intergenic_region|MODIFIER|BC061212-E330014E10Rik|BC061212.2-E330014E10Rik|intergenic_region|BC061212.2-E330014E10Rik|||n.95743632G>C||||||	REFCT:ALTCT:TTCT:ALTRT	58:3:61:0.0491803278688525	50:10:60:0.166666666666667	BC061212-E330014E10Rik	intergenic_region	MODIFIER
680	chr5	103624326	.	C	G	.	.	INFO=TMP;ANN=G|intron_variant|MODIFIER|Slc10a6|Slc10a6|transcript|NM_029415.2|protein_coding|1/5|c.377+4530G>C||||||	REFCT:ALTCT:TTCT:ALTRT	NA:0:NA:0	5:7:12:0.583333333333333	Slc10a6	intron_variant	MODIFIER
681	chr5	114442619	.	A	C,G,T	.	.	INFO=TMP;ANN=C|upstream_gene_variant|MODIFIER|Mvk|Mvk|transcript|NM_001306205.1|protein_coding||c.-2783A>C|||||1650|,G|upstream_gene_variant|MODIFIER|Mvk|Mvk|transcript|NM_001306205.1|protein_coding||c.-2783A>G|||||1650|,T|upstream_gene_variant|MODIFIER|Mvk|Mvk|transcript|NM_001306205.1|protein_coding||c.-2783A>T|||||1650|,C|upstream_gene_variant|MODIFIER|Mvk|Mvk|transcript|NM_023556.3|protein_co…	REFCT:ALTCT:TTCT:ALTRT	59:2:61:0.0327868852459016	42:6:48:0.125	Mvk	upstream_gene_variant	MODIFIER
682	chr5	114922554	.	A	T,C,G	.	.	INFO=TMP;ANN=C|upstream_gene_variant|MODIFIER|Oasl1|Oasl1|transcript|NM_145209.3|protein_coding||c.-858A>C|||||686|,G|upstream_gene_variant|MODIFIER|Oasl1|Oasl1|transcript|NM_145209.3|protein_coding||c.-858A>G|||||686|,T|upstream_gene_variant|MODIFIER|Oasl1|Oasl1|transcript|NM_145209.3|protein_coding||c.-858A>T|||||686|,C|intergenic_region|MODIFIER|Oasl2-Oasl1|Oasl2-Oasl1|intergenic_region|Oasl2-…	REFCT:ALTCT:TTCT:ALTRT	NA:0:NA:0	33:4:37:0.108108108108108	Oasl1	upstream_gene_variant	MODIFIER
683	chr5	114922565	.	C	G,T	.	.	INFO=TMP;ANN=G|upstream_gene_variant|MODIFIER|Oasl1|Oasl1|transcript|NM_145209.3|protein_coding||c.-847C>G|||||675|,T|upstream_gene_variant|MODIFIER|Oasl1|Oasl1|transcript|NM_145209.3|protein_coding||c.-847C>T|||||675|,G|intergenic_region|MODIFIER|Oasl2-Oasl1|Oasl2-Oasl1|intergenic_region|Oasl2-Oasl1|||n.114922565C>G||||||,T|intergenic_region|MODIFIER|Oasl2-Oasl1|Oasl2-Oasl1|intergenic_region|Oas…	REFCT:ALTCT:TTCT:ALTRT	26:1:27:0.037037037037037	31:4:35:0.114285714285714	Oasl1	upstream_gene_variant	MODIFIER
685	chr5	123116804	.	C	T	.	.	INFO=TMP;ANN=T|3_prime_UTR_variant|MODIFIER|Tmem120b|Tmem120b|transcript|NM_001039723.2|protein_coding|12/12|c.*47C>T|||||47|,T|downstream_gene_variant|MODIFIER|Rhof|Rhof|transcript|NM_175092.3|protein_coding||c.*2626G>A|||||1376|	REFCT:ALTCT:TTCT:ALTRT	NA:0:NA:0	54:10:64:0.15625	Tmem120b	3_prime_UTR_variant	MODIFIER
686	chr5	123774119	.	A	T	.	.	INFO=TMP;ANN=T|intron_variant|MODIFIER|Kntc1|Kntc1|transcript|NM_001042421.1|protein_coding|21/63|c.1719+71A>T||||||	REFCT:ALTCT:TTCT:ALTRT	NA:0:NA:0	31:4:35:0.114285714285714	Kntc1	intron_variant	MODIFIER
687	chr5	135113330	.	C	A	.	.	INFO=TMP;ANN=A|intron_variant|MODIFIER|Mlxipl|Mlxipl|transcript|NM_021455.4|protein_coding|1/16|c.294-297C>A||||||	REFCT:ALTCT:TTCT:ALTRT	NA:0:NA:0	10:4:14:0.285714285714286	Mlxipl	intron_variant	MODIFIER
688	chr5	137067062	.	A	C,T,G	.	.	INFO=TMP;ANN=C|intron_variant|MODIFIER|Serpine1|Serpine1|transcript|NM_008871.2|protein_coding|4/8|c.701-37T>G||||||,G|intron_variant|MODIFIER|Serpine1|Serpine1|transcript|NM_008871.2|protein_coding|4/8|c.701-37T>C||||||,T|intron_variant|MODIFIER|Serpine1|Serpine1|transcript|NM_008871.2|protein_coding|4/8|c.701-37T>A||||||	REFCT:ALTCT:TTCT:ALTRT	21:1:22:0.0454545454545455	26:4:30:0.133333333333333	Serpine1	intron_variant	MODIFIER
689	chr5	137291349	.	A	C	.	.	INFO=TMP;ANN=C|upstream_gene_variant|MODIFIER|Mir8116|Mir8116|transcript|NR_106196.1|pseudogene||n.-2431A>C|||||2431|,C|upstream_gene_variant|MODIFIER|Ufsp1|Ufsp1|transcript|NM_027356.2|protein_coding||c.-3441A>C|||||3320|,C|downstream_gene_variant|MODIFIER|Srrt|Srrt|transcript|NM_031405.2|protein_coding||c.*4482T>G|||||4355|,C|downstream_gene_variant|MODIFIER|Srrt|Srrt|transcript|NM_001109909.1|…	REFCT:ALTCT:TTCT:ALTRT	NA:0:NA:0	19:5:24:0.208333333333333	Mir8116	upstream_gene_variant	MODIFIER
690	chr5	137291354	rs1132334653	G	C	.	.	INFO=TMP;ANN=C|upstream_gene_variant|MODIFIER|Mir8116|Mir8116|transcript|NR_106196.1|pseudogene||n.-2426G>C|||||2426|,C|upstream_gene_variant|MODIFIER|Ufsp1|Ufsp1|transcript|NM_027356.2|protein_coding||c.-3436G>C|||||3315|,C|downstream_gene_variant|MODIFIER|Srrt|Srrt|transcript|NM_031405.2|protein_coding||c.*4477C>G|||||4350|,C|downstream_gene_variant|MODIFIER|Srrt|Srrt|transcript|NM_001109909.1|…	REFCT:ALTCT:TTCT:ALTRT	19:1:20:0.05	20:4:24:0.166666666666667	Mir8116	upstream_gene_variant	MODIFIER
691	chr5	142903679	.	C	A,T	.	.	INFO=TMP;ANN=A|3_prime_UTR_variant|MODIFIER|Actb|Actb|transcript|NM_007393.5|protein_coding|6/6|c.*119G>T|||||119|,T|3_prime_UTR_variant|MODIFIER|Actb|Actb|transcript|NM_007393.5|protein_coding|6/6|c.*119G>A|||||119|	REFCT:ALTCT:TTCT:ALTRT	NA:0:NA:0	44:5:49:0.102040816326531	Actb	3_prime_UTR_variant	MODIFIER
692	chr5	143217042	.	A	T,C	.	.	INFO=TMP;ANN=C|3_prime_UTR_variant|MODIFIER|Spdye4a|Spdye4a|transcript|NM_029048.3|protein_coding|7/7|c.*211T>G|||||1672|,T|3_prime_UTR_variant|MODIFIER|Spdye4a|Spdye4a|transcript|NM_029048.3|protein_coding|7/7|c.*211T>A|||||1672|,C|3_prime_UTR_variant|MODIFIER|Spdye4a|Spdye4a|transcript|NM_001310757.1|protein_coding|6/6|c.*216T>G|||||1677|,T|3_prime_UTR_variant|MODIFIER|Spdye4a|Spdye4a|transcrip…	REFCT:ALTCT:TTCT:ALTRT	NA:0:NA:0	27:4:31:0.129032258064516	Spdye4a	3_prime_UTR_variant	MODIFIER
693	chr5	144024396	.	A	C	.	.	INFO=TMP;ANN=C|intron_variant|MODIFIER|Ocm|Ocm|transcript|NM_033039.3|protein_coding|3/4|c.194+32T>G||||||	REFCT:ALTCT:TTCT:ALTRT	NA:0:NA:0	31:4:35:0.114285714285714	Ocm	intron_variant	MODIFIER
694	chr5	145464695	rs257861368	G	C	.	.	INFO=TMP;ANN=C|intron_variant|MODIFIER|Cyp3a16|Cyp3a16|transcript|NM_007820.2|protein_coding|3/12|c.218+338C>G||||||;GENEINFO=13114:Cyp3a16;RSPOS=145464695;SAO=0;VC=snp;VP=050000080005000000000100;dbSNPBuildID=137	REFCT:ALTCT:TTCT:ALTRT	NA:0:NA:0	7:4:11:0.363636363636364	Cyp3a16	intron_variant	MODIFIER
695	chr5	145464709	.	G	C	.	.	INFO=TMP;ANN=C|intron_variant|MODIFIER|Cyp3a16|Cyp3a16|transcript|NM_007820.2|protein_coding|3/12|c.218+324C>G||||||	REFCT:ALTCT:TTCT:ALTRT	NA:0:NA:0	8:4:12:0.333333333333333	Cyp3a16	intron_variant	MODIFIER
696	chr5	145464718	.	T	G	.	.	INFO=TMP;ANN=G|intron_variant|MODIFIER|Cyp3a16|Cyp3a16|transcript|NM_007820.2|protein_coding|3/12|c.218+315A>C||||||	REFCT:ALTCT:TTCT:ALTRT	NA:0:NA:0	9:4:13:0.307692307692308	Cyp3a16	intron_variant	MODIFIER
697	chr5	145464720	.	T	C	.	.	INFO=TMP;ANN=C|intron_variant|MODIFIER|Cyp3a16|Cyp3a16|transcript|NM_007820.2|protein_coding|3/12|c.218+313A>G||||||	REFCT:ALTCT:TTCT:ALTRT	NA:0:NA:0	9:4:13:0.307692307692308	Cyp3a16	intron_variant	MODIFIER
698	chr5	145464728	.	T	C	.	.	INFO=TMP;ANN=C|intron_variant|MODIFIER|Cyp3a16|Cyp3a16|transcript|NM_007820.2|protein_coding|3/12|c.218+305A>G||||||	REFCT:ALTCT:TTCT:ALTRT	NA:0:NA:0	11:4:15:0.266666666666667	Cyp3a16	intron_variant	MODIFIER
699	chr5	145464739	.	C	T	.	.	INFO=TMP;ANN=T|intron_variant|MODIFIER|Cyp3a16|Cyp3a16|transcript|NM_007820.2|protein_coding|3/12|c.218+294G>A||||||	REFCT:ALTCT:TTCT:ALTRT	NA:0:NA:0	13:4:17:0.235294117647059	Cyp3a16	intron_variant	MODIFIER
700	chr5	145464745	.	G	C	.	.	INFO=TMP;ANN=C|intron_variant|MODIFIER|Cyp3a16|Cyp3a16|transcript|NM_007820.2|protein_coding|3/12|c.218+288C>G||||||	REFCT:ALTCT:TTCT:ALTRT	NA:0:NA:0	17:4:21:0.19047619047619	Cyp3a16	intron_variant	MODIFIER
701	chr5	145464762	.	A	G	.	.	INFO=TMP;ANN=G|intron_variant|MODIFIER|Cyp3a16|Cyp3a16|transcript|NM_007820.2|protein_coding|3/12|c.218+271T>C||||||	REFCT:ALTCT:TTCT:ALTRT	NA:0:NA:0	27:4:31:0.129032258064516	Cyp3a16	intron_variant	MODIFIER
702	chr5	145577861	rs583422160	A	T	.	.	INFO=TMP;ANN=T|intron_variant|MODIFIER|Cyp3a41b|Cyp3a41b|transcript|NM_001105159.1|protein_coding|4/12|c.318+235T>A||||||,T|intron_variant|MODIFIER|Cyp3a41a|Cyp3a41a|transcript|NM_017396.3|protein_coding|4/12|c.318+235T>A||||||;GENEINFO=100041375:Cyp3a41b;RSPOS=145577861;SAO=0;VC=snp;VP=050000080005000000000100;dbSNPBuildID=142	REFCT:ALTCT:TTCT:ALTRT	44:1:45:0.0222222222222222	56:7:63:0.111111111111111	Cyp3a41b	intron_variant	MODIFIER
703	chr5	145577868	rs587322926	A	C	.	.	INFO=TMP;ANN=C|intron_variant|MODIFIER|Cyp3a41b|Cyp3a41b|transcript|NM_001105159.1|protein_coding|4/12|c.318+228T>G||||||,C|intron_variant|MODIFIER|Cyp3a41a|Cyp3a41a|transcript|NM_017396.3|protein_coding|4/12|c.318+228T>G||||||;GENEINFO=100041375:Cyp3a41b;RSPOS=145577868;SAO=0;VC=snp;VP=050000080005000000000100;dbSNPBuildID=142	REFCT:ALTCT:TTCT:ALTRT	48:1:49:0.0204081632653061	58:7:65:0.107692307692308	Cyp3a41b	intron_variant	MODIFIER
704	chr5	145577870	rs581472820	G	A	.	.	INFO=TMP;ANN=A|intron_variant|MODIFIER|Cyp3a41b|Cyp3a41b|transcript|NM_001105159.1|protein_coding|4/12|c.318+226C>T||||||,A|intron_variant|MODIFIER|Cyp3a41a|Cyp3a41a|transcript|NM_017396.3|protein_coding|4/12|c.318+226C>T||||||;GENEINFO=100041375:Cyp3a41b;RSPOS=145577870;SAO=0;VC=snp;VP=050000080005000000000100;dbSNPBuildID=142	REFCT:ALTCT:TTCT:ALTRT	51:1:52:0.0192307692307692	60:7:67:0.104477611940299	Cyp3a41b	intron_variant	MODIFIER
705	chr5	145577877	rs587430900	G	T	.	.	INFO=TMP;ANN=T|intron_variant|MODIFIER|Cyp3a41b|Cyp3a41b|transcript|NM_001105159.1|protein_coding|4/12|c.318+219C>A||||||,T|intron_variant|MODIFIER|Cyp3a41a|Cyp3a41a|transcript|NM_017396.3|protein_coding|4/12|c.318+219C>A||||||;GENEINFO=100041375:Cyp3a41b;RSPOS=145577877;SAO=0;VC=snp;VP=050000080005000000000100;dbSNPBuildID=142	REFCT:ALTCT:TTCT:ALTRT	54:2:56:0.0357142857142857	60:7:67:0.104477611940299	Cyp3a41b	intron_variant	MODIFIER
706	chr5	145579676	rs1131979635	A	G	.	.	INFO=TMP;ANN=G|intron_variant|MODIFIER|Cyp3a41b|Cyp3a41b|transcript|NM_001105159.1|protein_coding|3/12|c.218+376T>C||||||,G|intron_variant|MODIFIER|Cyp3a41a|Cyp3a41a|transcript|NM_017396.3|protein_coding|3/12|c.218+376T>C||||||;GENEINFO=100041375:Cyp3a41b;RSPOS=145579676;SAO=0;VC=snp;VP=050000080005000000000100;dbSNPBuildID=150	REFCT:ALTCT:TTCT:ALTRT	NA:0:NA:0	6:6:12:0.5	Cyp3a41b	intron_variant	MODIFIER
707	chr5	145579679	rs1133586572	G	A	.	.	INFO=TMP;ANN=A|intron_variant|MODIFIER|Cyp3a41b|Cyp3a41b|transcript|NM_001105159.1|protein_coding|3/12|c.218+373C>T||||||,A|intron_variant|MODIFIER|Cyp3a41a|Cyp3a41a|transcript|NM_017396.3|protein_coding|3/12|c.218+373C>T||||||;GENEINFO=100041375:Cyp3a41b;RSPOS=145579679;SAO=0;VC=snp;VP=050000080005000000000100;dbSNPBuildID=150	REFCT:ALTCT:TTCT:ALTRT	NA:0:NA:0	6:6:12:0.5	Cyp3a41b	intron_variant	MODIFIER
708	chr5	145641103	rs581117076	A	T,G	.	.	INFO=TMP;ANN=G|intergenic_region|MODIFIER|Cyp3a41a-Cyp3a41a|Cyp3a41a-Cyp3a41a.2|intergenic_region|Cyp3a41a-Cyp3a41a.2|||n.145641103A>G||||||,T|intergenic_region|MODIFIER|Cyp3a41a-Cyp3a41a|Cyp3a41a-Cyp3a41a.2|intergenic_region|Cyp3a41a-Cyp3a41a.2|||n.145641103A>T||||||;RSPOS=145641103;SAO=0;VC=snp;VP=050000000005000000000100;dbSNPBuildID=142	REFCT:ALTCT:TTCT:ALTRT	102:5:107:0.0467289719626168	105:12:117:0.102564102564103	Cyp3a41a-Cyp3a41a	intergenic_region	MODIFIER
709	chr5	145719813	rs1134348840	G	A	.	.	INFO=TMP;ANN=A|intron_variant|MODIFIER|Cyp3a41a|Cyp3a41a.2|transcript|NM_017396.3.2|protein_coding|1/12|c.71+166C>T||||||;GENEINFO=53973:Cyp3a41a;RSPOS=145719813;SAO=0;VC=snp;VP=0500000A0005000000000100;dbSNPBuildID=150	REFCT:ALTCT:TTCT:ALTRT	82:4:86:0.0465116279069767	97:14:111:0.126126126126126	Cyp3a41a	intron_variant	MODIFIER
710	chr5	145719825	rs1133250703	G	T,C	.	.	INFO=TMP;ANN=C|intron_variant|MODIFIER|Cyp3a41a|Cyp3a41a.2|transcript|NM_017396.3.2|protein_coding|1/12|c.71+154C>G||||||,T|intron_variant|MODIFIER|Cyp3a41a|Cyp3a41a.2|transcript|NM_017396.3.2|protein_coding|1/12|c.71+154C>A||||||;GENEINFO=53973:Cyp3a41a;RSPOS=145719825;SAO=0;VC=snp;VP=0500000A0005000000000100;dbSNPBuildID=150	REFCT:ALTCT:TTCT:ALTRT	88:4:92:0.0434782608695652	108:15:123:0.121951219512195	Cyp3a41a	intron_variant	MODIFIER
711	chr5	149583227	.	A	T	.	.	INFO=TMP;ANN=T|intron_variant|MODIFIER|Wdr95|Wdr95|transcript|NM_029440.3|protein_coding|13/22|c.747+95A>T||||||	REFCT:ALTCT:TTCT:ALTRT	NA:0:NA:0	33:5:38:0.131578947368421	Wdr95	intron_variant	MODIFIER
712	chr6	3184495	rs1135360545	T	C	.	.	INFO=TMP;ANN=C|intergenic_region|MODIFIER|CHR_START-Gm8579|CHR_START-Gm8579|intergenic_region|CHR_START-Gm8579|||n.3184495T>C||||||;RSPOS=3184495;SAO=0;VC=snp;VP=050000000005000000000100;dbSNPBuildID=150	REFCT:ALTCT:TTCT:ALTRT	NA:0:NA:0	10:4:14:0.285714285714286	CHR_START-Gm8579	intergenic_region	MODIFIER
713	chr6	3184498	rs108658840	T	C	.	.	INFO=TMP;ANN=C|intergenic_region|MODIFIER|CHR_START-Gm8579|CHR_START-Gm8579|intergenic_region|CHR_START-Gm8579|||n.3184498T>C||||||;RSPOS=3184498;SAO=0;VC=snp;VP=050000000005000000000100;dbSNPBuildID=132	REFCT:ALTCT:TTCT:ALTRT	NA:0:NA:0	3:11:14:0.785714285714286	CHR_START-Gm8579	intergenic_region	MODIFIER
714	chr6	3184559	rs1135201636	A	G	.	.	INFO=TMP;ANN=G|intergenic_region|MODIFIER|CHR_START-Gm8579|CHR_START-Gm8579|intergenic_region|CHR_START-Gm8579|||n.3184559A>G||||||;RSPOS=3184559;SAO=0;VC=snp;VP=050000000005000000000100;dbSNPBuildID=150	REFCT:ALTCT:TTCT:ALTRT	NA:0:NA:0	7:4:11:0.363636363636364	CHR_START-Gm8579	intergenic_region	MODIFIER
715	chr6	3277929	.	G	T	.	.	INFO=TMP;ANN=T|intergenic_region|MODIFIER|CHR_START-Gm8579|CHR_START-Gm8579|intergenic_region|CHR_START-Gm8579|||n.3277929G>T||||||	REFCT:ALTCT:TTCT:ALTRT	NA:0:NA:0	9:5:14:0.357142857142857	CHR_START-Gm8579	intergenic_region	MODIFIER
716	chr6	8950381	.	A	G,T	.	.	INFO=TMP;ANN=G|intron_variant|MODIFIER|Nxph1|Nxph1|transcript|NM_008751.5|protein_coding|1/1|c.54+74A>G||||||,T|intron_variant|MODIFIER|Nxph1|Nxph1|transcript|NM_008751.5|protein_coding|1/1|c.54+74A>T||||||	REFCT:ALTCT:TTCT:ALTRT	30:1:31:0.032258064516129	22:6:28:0.214285714285714	Nxph1	intron_variant	MODIFIER
717	chr6	8950392	.	T	G	.	.	INFO=TMP;ANN=G|intron_variant|MODIFIER|Nxph1|Nxph1|transcript|NM_008751.5|protein_coding|1/1|c.54+85T>G||||||	REFCT:ALTCT:TTCT:ALTRT	NA:0:NA:0	24:5:29:0.172413793103448	Nxph1	intron_variant	MODIFIER
718	chr6	12398153	.	C	T	.	.	INFO=TMP;ANN=T|intron_variant|MODIFIER|Thsd7a|Thsd7a|transcript|NM_001164805.1|protein_coding|9/26|c.2336-182G>A||||||	REFCT:ALTCT:TTCT:ALTRT	NA:0:NA:0	7:9:16:0.5625	Thsd7a	intron_variant	MODIFIER
719	chr6	29451932	.	G	C	.	.	INFO=TMP;ANN=C|intron_variant|MODIFIER|Flnc|Flnc|transcript|NM_001081185.1|protein_coding|28/47|c.4931-65G>C||||||,C|intron_variant|MODIFIER|Flnc|Flnc|transcript|NM_001311074.1|protein_coding|28/46|c.4931-65G>C||||||	REFCT:ALTCT:TTCT:ALTRT	30:1:31:0.032258064516129	36:7:43:0.162790697674419	Flnc	intron_variant	MODIFIER
720	chr6	29748470	.	C	G,A	.	.	INFO=TMP;ANN=A|intron_variant|MODIFIER|Smo|Smo|transcript|NM_176996.4|protein_coding|1/11|c.344-5000C>A||||||,G|intron_variant|MODIFIER|Smo|Smo|transcript|NM_176996.4|protein_coding|1/11|c.344-5000C>G||||||	REFCT:ALTCT:TTCT:ALTRT	38:2:40:0.05	32:4:36:0.111111111111111	Smo	intron_variant	MODIFIER
721	chr6	29748562	.	G	T,A,C	.	.	INFO=TMP;ANN=A|intron_variant|MODIFIER|Smo|Smo|transcript|NM_176996.4|protein_coding|1/11|c.344-4908G>A||||||,C|intron_variant|MODIFIER|Smo|Smo|transcript|NM_176996.4|protein_coding|1/11|c.344-4908G>C||||||,T|intron_variant|MODIFIER|Smo|Smo|transcript|NM_176996.4|protein_coding|1/11|c.344-4908G>T||||||	REFCT:ALTCT:TTCT:ALTRT	24:1:25:0.04	21:4:25:0.16	Smo	intron_variant	MODIFIER
722	chr6	40472068	.	T	A,C	.	.	INFO=TMP;ANN=A|splice_region_variant&intron_variant|LOW|Ssbp1|Ssbp1|transcript|NM_028358.2|protein_coding|1/5|c.-39-3T>A||||||,C|splice_region_variant&intron_variant|LOW|Ssbp1|Ssbp1|transcript|NM_028358.2|protein_coding|1/5|c.-39-3T>C||||||,A|splice_region_variant&intron_variant|LOW|Ssbp1|Ssbp1|transcript|NM_212468.3|protein_coding|1/6|c.-39-3T>A||||||,C|splice_region_variant&intron_variant|LOW|S…	REFCT:ALTCT:TTCT:ALTRT	67:3:70:0.0428571428571429	72:15:87:0.172413793103448	Ssbp1	5_prime_UTR_variant	MODIFIER
723	chr6	47659053	.	G	A	.	.	INFO=TMP;ANN=A|upstream_gene_variant|MODIFIER|Rn4.5s|Rn4.5s|transcript|NR_002841.1|pseudogene||n.-3959C>T|||||3959|,A|downstream_gene_variant|MODIFIER|Rn4.5s|Rn4.5s.2|transcript|NR_002841.1.2|pseudogene||n.*189C>T|||||189|,A|downstream_gene_variant|MODIFIER|Rn4.5s|Rn4.5s.3|transcript|NR_002841.1.3|pseudogene||n.*4529C>T|||||4529|,A|intergenic_region|MODIFIER|Rn4.5s-Rn4.5s|Rn4.5s-Rn4.5s.2|intergen…	REFCT:ALTCT:TTCT:ALTRT	NA:0:NA:0	9:4:13:0.307692307692308	Rn4.5s	upstream_gene_variant	MODIFIER
724	chr6	47659414	.	G	A	.	.	INFO=TMP;ANN=A|upstream_gene_variant|MODIFIER|Rn4.5s|Rn4.5s|transcript|NR_002841.1|pseudogene||n.-4320C>T|||||4320|,A|downstream_gene_variant|MODIFIER|Rn4.5s|Rn4.5s.3|transcript|NR_002841.1.3|pseudogene||n.*4168C>T|||||4168|,A|non_coding_transcript_exon_variant|MODIFIER|Rn4.5s|Rn4.5s.2|transcript|NR_002841.1.2|pseudogene|1/1|n.2C>T||||||	REFCT:ALTCT:TTCT:ALTRT	NA:0:NA:0	19:4:23:0.173913043478261	Rn4.5s	upstream_gene_variant	MODIFIER
725	chr6	47663642	.	G	A	.	.	INFO=TMP;ANN=A|upstream_gene_variant|MODIFIER|Rn4.5s|Rn4.5s.2|transcript|NR_002841.1.2|pseudogene||n.-4227C>T|||||4227|,A|downstream_gene_variant|MODIFIER|Rn4.5s|Rn4.5s.4|transcript|NR_002841.1.4|pseudogene||n.*4276C>T|||||4276|,A|non_coding_transcript_exon_variant|MODIFIER|Rn4.5s|Rn4.5s.3|transcript|NR_002841.1.3|pseudogene|1/1|n.114C>T||||||	REFCT:ALTCT:TTCT:ALTRT	NA:0:NA:0	23:4:27:0.148148148148148	Rn4.5s	upstream_gene_variant	MODIFIER
726	chr6	47668099	.	G	T	.	.	INFO=TMP;ANN=T|upstream_gene_variant|MODIFIER|Rn4.5s|Rn4.5s.3|transcript|NR_002841.1.3|pseudogene||n.-4344C>A|||||4344|,T|upstream_gene_variant|MODIFIER|Rn4.5s|Rn4.5s.4|transcript|NR_002841.1.4|pseudogene||n.-8C>A|||||8|,T|downstream_gene_variant|MODIFIER|Rn4.5s|Rn4.5s.5|transcript|NR_002841.1.5|pseudogene||n.*4127C>A|||||4127|,T|intergenic_region|MODIFIER|Rn4.5s-Rn4.5s|Rn4.5s.4-Rn4.5s.5|intergen…	REFCT:ALTCT:TTCT:ALTRT	19:1:20:0.05	22:6:28:0.214285714285714	Rn4.5s	upstream_gene_variant	MODIFIER
727	chr6	47673600	rs1132745923	G	A	.	.	INFO=TMP;ANN=A|upstream_gene_variant|MODIFIER|Rn4.5s|Rn4.5s.5|transcript|NR_002841.1.5|pseudogene||n.-1201C>T|||||1201|,A|downstream_gene_variant|MODIFIER|Rn4.5s|Rn4.5s.6|transcript|NR_002841.1.6|pseudogene||n.*2964C>T|||||2964|,A|intergenic_region|MODIFIER|Rn4.5s-Rn4.5s|Rn4.5s.5-Rn4.5s.6|intergenic_region|Rn4.5s.5-Rn4.5s.6|||n.47673600G>A||||||;GENEINFO=102640203:Gm36327|105244829:Gm40365;RSPOS=…	REFCT:ALTCT:TTCT:ALTRT	41:2:43:0.0465116279069767	30:8:38:0.210526315789474	Rn4.5s	upstream_gene_variant	MODIFIER
728	chr6	47674319	.	A	T	.	.	INFO=TMP;ANN=T|upstream_gene_variant|MODIFIER|Rn4.5s|Rn4.5s.5|transcript|NR_002841.1.5|pseudogene||n.-1920T>A|||||1920|,T|downstream_gene_variant|MODIFIER|Rn4.5s|Rn4.5s.6|transcript|NR_002841.1.6|pseudogene||n.*2245T>A|||||2245|,T|intergenic_region|MODIFIER|Rn4.5s-Rn4.5s|Rn4.5s.5-Rn4.5s.6|intergenic_region|Rn4.5s.5-Rn4.5s.6|||n.47674319A>T||||||	REFCT:ALTCT:TTCT:ALTRT	NA:0:NA:0	15:4:19:0.210526315789474	Rn4.5s	upstream_gene_variant	MODIFIER
729	chr6	47677886	.	C	A	.	.	INFO=TMP;ANN=A|upstream_gene_variant|MODIFIER|Rn4.5s|Rn4.5s.6|transcript|NR_002841.1.6|pseudogene||n.-1149G>T|||||1149|,A|downstream_gene_variant|MODIFIER|Rn4.5s|Rn4.5s.7|transcript|NR_002841.1.7|pseudogene||n.*2999G>T|||||2999|,A|intergenic_region|MODIFIER|Rn4.5s-Rn4.5s|Rn4.5s.6-Rn4.5s.7|intergenic_region|Rn4.5s.6-Rn4.5s.7|||n.47677886C>A||||||	REFCT:ALTCT:TTCT:ALTRT	22:1:23:0.0434782608695652	24:4:28:0.142857142857143	Rn4.5s	upstream_gene_variant	MODIFIER
730	chr6	47744054	.	C	T	.	.	INFO=TMP;ANN=T|downstream_gene_variant|MODIFIER|Rn4.5s|Rn4.5s.9|transcript|NR_002841.1.9|pseudogene||n.*4G>A|||||4|,T|intergenic_region|MODIFIER|Rn4.5s-Rn4.5s|Rn4.5s.8-Rn4.5s.9|intergenic_region|Rn4.5s.8-Rn4.5s.9|||n.47744054C>T||||||	REFCT:ALTCT:TTCT:ALTRT	NA:0:NA:0	11:5:16:0.3125	Rn4.5s	downstream_gene_variant	MODIFIER
731	chr6	47752633	.	C	T	.	.	INFO=TMP;ANN=T|downstream_gene_variant|MODIFIER|Rn4.5s|Rn4.5s.10|transcript|NR_002841.1.10|pseudogene||n.*119G>A|||||119|,T|intergenic_region|MODIFIER|Rn4.5s-Rn4.5s|Rn4.5s.9-Rn4.5s.10|intergenic_region|Rn4.5s.9-Rn4.5s.10|||n.47752633C>T||||||	REFCT:ALTCT:TTCT:ALTRT	21:1:22:0.0454545454545455	31:5:36:0.138888888888889	Rn4.5s	downstream_gene_variant	MODIFIER
732	chr6	47756263	.	G	A	.	.	INFO=TMP;ANN=A|upstream_gene_variant|MODIFIER|Rn4.5s|Rn4.5s.10|transcript|NR_002841.1.10|pseudogene||n.-3338C>T|||||3338|,A|intergenic_region|MODIFIER|Rn4.5s-Pdia4|Rn4.5s.10-Pdia4|intergenic_region|Rn4.5s.10-Pdia4|||n.47756263G>A||||||	REFCT:ALTCT:TTCT:ALTRT	19:1:20:0.05	19:4:23:0.173913043478261	Rn4.5s	upstream_gene_variant	MODIFIER
733	chr6	47756803	.	G	A	.	.	INFO=TMP;ANN=A|upstream_gene_variant|MODIFIER|Rn4.5s|Rn4.5s.10|transcript|NR_002841.1.10|pseudogene||n.-3878C>T|||||3878|,A|intergenic_region|MODIFIER|Rn4.5s-Pdia4|Rn4.5s.10-Pdia4|intergenic_region|Rn4.5s.10-Pdia4|||n.47756803G>A||||||	REFCT:ALTCT:TTCT:ALTRT	NA:0:NA:0	26:7:33:0.212121212121212	Rn4.5s	upstream_gene_variant	MODIFIER
734	chr6	47761187	rs215087818	C	T	.	.	INFO=TMP;ANN=T|intergenic_region|MODIFIER|Rn4.5s-Pdia4|Rn4.5s.10-Pdia4|intergenic_region|Rn4.5s.10-Pdia4|||n.47761187C>T||||||;GENEINFO=102640659:Gm36673;RSPOS=47761187;SAO=0;VC=snp;VP=050000020005000000000100;dbSNPBuildID=137	REFCT:ALTCT:TTCT:ALTRT	NA:0:NA:0	33:4:37:0.108108108108108	Rn4.5s-Pdia4	intergenic_region	MODIFIER
735	chr6	47763288	.	C	A	.	.	INFO=TMP;ANN=A|intergenic_region|MODIFIER|Rn4.5s-Pdia4|Rn4.5s.10-Pdia4|intergenic_region|Rn4.5s.10-Pdia4|||n.47763288C>A||||||	REFCT:ALTCT:TTCT:ALTRT	NA:0:NA:0	40:5:45:0.111111111111111	Rn4.5s-Pdia4	intergenic_region	MODIFIER
736	chr6	47772294	.	G	C	.	.	INFO=TMP;ANN=C|intergenic_region|MODIFIER|Rn4.5s-Pdia4|Rn4.5s.10-Pdia4|intergenic_region|Rn4.5s.10-Pdia4|||n.47772294G>C||||||	REFCT:ALTCT:TTCT:ALTRT	20:1:21:0.0476190476190476	19:4:23:0.173913043478261	Rn4.5s-Pdia4	intergenic_region	MODIFIER
737	chr6	57360446	.	A	C	.	.	INFO=TMP;ANN=C|downstream_gene_variant|MODIFIER|Vmn1r17|Vmn1r17|transcript|NM_134171.1|protein_coding||c.*21T>G|||||21|,C|intergenic_region|MODIFIER|Vmn1r16-Vmn1r17|Vmn1r16-Vmn1r17|intergenic_region|Vmn1r16-Vmn1r17|||n.57360446A>C||||||	REFCT:ALTCT:TTCT:ALTRT	32:1:33:0.0303030303030303	34:4:38:0.105263157894737	Vmn1r17	downstream_gene_variant	MODIFIER
738	chr6	57934548	.	T	A	.	.	INFO=TMP;ANN=A|intergenic_region|MODIFIER|Vmn1r23-Vmn1r24|Vmn1r23-Vmn1r24|intergenic_region|Vmn1r23-Vmn1r24|||n.57934548T>A||||||	REFCT:ALTCT:TTCT:ALTRT	22:1:23:0.0434782608695652	17:10:27:0.37037037037037	Vmn1r23-Vmn1r24	intergenic_region	MODIFIER
739	chr6	57934566	.	T	G	.	.	INFO=TMP;ANN=G|intergenic_region|MODIFIER|Vmn1r23-Vmn1r24|Vmn1r23-Vmn1r24|intergenic_region|Vmn1r23-Vmn1r24|||n.57934566T>G||||||	REFCT:ALTCT:TTCT:ALTRT	25:1:26:0.0384615384615385	19:10:29:0.344827586206897	Vmn1r23-Vmn1r24	intergenic_region	MODIFIER
740	chr6	57934573	rs584339531	A	G	.	.	INFO=TMP;ANN=G|intergenic_region|MODIFIER|Vmn1r23-Vmn1r24|Vmn1r23-Vmn1r24|intergenic_region|Vmn1r23-Vmn1r24|||n.57934573A>G||||||;RSPOS=57934573;SAO=0;VC=snp;VP=050000000005000000000100;dbSNPBuildID=142	REFCT:ALTCT:TTCT:ALTRT	25:1:26:0.0384615384615385	20:10:30:0.333333333333333	Vmn1r23-Vmn1r24	intergenic_region	MODIFIER
741	chr6	57934595	.	A	G	.	.	INFO=TMP;ANN=G|intergenic_region|MODIFIER|Vmn1r23-Vmn1r24|Vmn1r23-Vmn1r24|intergenic_region|Vmn1r23-Vmn1r24|||n.57934595A>G||||||	REFCT:ALTCT:TTCT:ALTRT	25:1:26:0.0384615384615385	24:10:34:0.294117647058824	Vmn1r23-Vmn1r24	intergenic_region	MODIFIER
742	chr6	57934609	.	A	C	.	.	INFO=TMP;ANN=C|intergenic_region|MODIFIER|Vmn1r23-Vmn1r24|Vmn1r23-Vmn1r24|intergenic_region|Vmn1r23-Vmn1r24|||n.57934609A>C||||||	REFCT:ALTCT:TTCT:ALTRT	28:1:29:0.0344827586206897	27:10:37:0.27027027027027	Vmn1r23-Vmn1r24	intergenic_region	MODIFIER
743	chr6	57934623	.	T	C	.	.	INFO=TMP;ANN=C|intergenic_region|MODIFIER|Vmn1r23-Vmn1r24|Vmn1r23-Vmn1r24|intergenic_region|Vmn1r23-Vmn1r24|||n.57934623T>C||||||	REFCT:ALTCT:TTCT:ALTRT	33:1:34:0.0294117647058824	32:8:40:0.2	Vmn1r23-Vmn1r24	intergenic_region	MODIFIER
744	chr6	57934670	.	T	C	.	.	INFO=TMP;ANN=C|intergenic_region|MODIFIER|Vmn1r23-Vmn1r24|Vmn1r23-Vmn1r24|intergenic_region|Vmn1r23-Vmn1r24|||n.57934670T>C||||||	REFCT:ALTCT:TTCT:ALTRT	49:1:50:0.02	41:8:49:0.163265306122449	Vmn1r23-Vmn1r24	intergenic_region	MODIFIER
745	chr6	57934673	.	C	A	.	.	INFO=TMP;ANN=A|intergenic_region|MODIFIER|Vmn1r23-Vmn1r24|Vmn1r23-Vmn1r24|intergenic_region|Vmn1r23-Vmn1r24|||n.57934673C>A||||||	REFCT:ALTCT:TTCT:ALTRT	48:1:49:0.0204081632653061	42:8:50:0.16	Vmn1r23-Vmn1r24	intergenic_region	MODIFIER
746	chr6	57934687	.	T	A	.	.	INFO=TMP;ANN=A|intergenic_region|MODIFIER|Vmn1r23-Vmn1r24|Vmn1r23-Vmn1r24|intergenic_region|Vmn1r23-Vmn1r24|||n.57934687T>A||||||	REFCT:ALTCT:TTCT:ALTRT	50:1:51:0.0196078431372549	46:8:54:0.148148148148148	Vmn1r23-Vmn1r24	intergenic_region	MODIFIER
747	chr6	57934689	rs582687962	A	G	.	.	INFO=TMP;ANN=G|intergenic_region|MODIFIER|Vmn1r23-Vmn1r24|Vmn1r23-Vmn1r24|intergenic_region|Vmn1r23-Vmn1r24|||n.57934689A>G||||||;RSPOS=57934689;SAO=0;VC=snp;VP=050000000005000000000100;dbSNPBuildID=142	REFCT:ALTCT:TTCT:ALTRT	50:1:51:0.0196078431372549	48:9:57:0.157894736842105	Vmn1r23-Vmn1r24	intergenic_region	MODIFIER
748	chr6	57934695	.	T	A	.	.	INFO=TMP;ANN=A|intergenic_region|MODIFIER|Vmn1r23-Vmn1r24|Vmn1r23-Vmn1r24|intergenic_region|Vmn1r23-Vmn1r24|||n.57934695T>A||||||	REFCT:ALTCT:TTCT:ALTRT	51:1:52:0.0192307692307692	47:9:56:0.160714285714286	Vmn1r23-Vmn1r24	intergenic_region	MODIFIER
749	chr6	57934718	.	G	A	.	.	INFO=TMP;ANN=A|intergenic_region|MODIFIER|Vmn1r23-Vmn1r24|Vmn1r23-Vmn1r24|intergenic_region|Vmn1r23-Vmn1r24|||n.57934718G>A||||||	REFCT:ALTCT:TTCT:ALTRT	50:2:52:0.0384615384615385	51:9:60:0.15	Vmn1r23-Vmn1r24	intergenic_region	MODIFIER
750	chr6	57934722	.	G	A	.	.	INFO=TMP;ANN=A|intergenic_region|MODIFIER|Vmn1r23-Vmn1r24|Vmn1r23-Vmn1r24|intergenic_region|Vmn1r23-Vmn1r24|||n.57934722G>A||||||	REFCT:ALTCT:TTCT:ALTRT	50:1:51:0.0196078431372549	51:9:60:0.15	Vmn1r23-Vmn1r24	intergenic_region	MODIFIER
751	chr6	57934730	rs254452036	A	T	.	.	INFO=TMP;ANN=T|intergenic_region|MODIFIER|Vmn1r23-Vmn1r24|Vmn1r23-Vmn1r24|intergenic_region|Vmn1r23-Vmn1r24|||n.57934730A>T||||||;RSPOS=57934730;SAO=0;VC=snp;VP=050000000005000000000100;dbSNPBuildID=137	REFCT:ALTCT:TTCT:ALTRT	50:1:51:0.0196078431372549	51:9:60:0.15	Vmn1r23-Vmn1r24	intergenic_region	MODIFIER
752	chr6	57934734	.	C	A	.	.	INFO=TMP;ANN=A|intergenic_region|MODIFIER|Vmn1r23-Vmn1r24|Vmn1r23-Vmn1r24|intergenic_region|Vmn1r23-Vmn1r24|||n.57934734C>A||||||	REFCT:ALTCT:TTCT:ALTRT	51:2:53:0.0377358490566038	51:9:60:0.15	Vmn1r23-Vmn1r24	intergenic_region	MODIFIER
753	chr6	57934745	.	T	C	.	.	INFO=TMP;ANN=C|intergenic_region|MODIFIER|Vmn1r23-Vmn1r24|Vmn1r23-Vmn1r24|intergenic_region|Vmn1r23-Vmn1r24|||n.57934745T>C||||||	REFCT:ALTCT:TTCT:ALTRT	53:1:54:0.0185185185185185	53:9:62:0.145161290322581	Vmn1r23-Vmn1r24	intergenic_region	MODIFIER
754	chr6	57934754	.	A	T	.	.	INFO=TMP;ANN=T|intergenic_region|MODIFIER|Vmn1r23-Vmn1r24|Vmn1r23-Vmn1r24|intergenic_region|Vmn1r23-Vmn1r24|||n.57934754A>T||||||	REFCT:ALTCT:TTCT:ALTRT	53:1:54:0.0185185185185185	52:9:61:0.147540983606557	Vmn1r23-Vmn1r24	intergenic_region	MODIFIER
755	chr6	57934755	rs585191678	C	T	.	.	INFO=TMP;ANN=T|intergenic_region|MODIFIER|Vmn1r23-Vmn1r24|Vmn1r23-Vmn1r24|intergenic_region|Vmn1r23-Vmn1r24|||n.57934755C>T||||||;RSPOS=57934755;SAO=0;VC=snp;VP=050000000005000000000100;dbSNPBuildID=142	REFCT:ALTCT:TTCT:ALTRT	52:2:54:0.037037037037037	53:9:62:0.145161290322581	Vmn1r23-Vmn1r24	intergenic_region	MODIFIER
756	chr6	83186575	.	A	G	.	.	INFO=TMP;ANN=G|intron_variant|MODIFIER|Dctn1|Dctn1|transcript|NM_007835.2|protein_coding|6/31|c.432+130A>G||||||,G|intron_variant|MODIFIER|Dctn1|Dctn1|transcript|NM_001198866.1|protein_coding|6/31|c.381+130A>G||||||,G|intron_variant|MODIFIER|Dctn1|Dctn1|transcript|NM_001198867.1|protein_coding|4/27|c.343-2502A>G||||||	REFCT:ALTCT:TTCT:ALTRT	26:1:27:0.037037037037037	34:4:38:0.105263157894737	Dctn1	intron_variant	MODIFIER
757	chr6	83896828	.	T	A	.	.	INFO=TMP;ANN=A|intergenic_region|MODIFIER|Paip2b-Zfp638|Paip2b-Zfp638|intergenic_region|Paip2b-Zfp638|||n.83896828T>A||||||	REFCT:ALTCT:TTCT:ALTRT	NA:0:NA:0	21:8:29:0.275862068965517	Paip2b-Zfp638	intergenic_region	MODIFIER
758	chr6	87658821	.	G	A	.	.	INFO=TMP;ANN=A|intron_variant|MODIFIER|Aplf|Aplf|transcript|NM_001170489.1|protein_coding|4/10|c.489+20C>T||||||,A|intron_variant|MODIFIER|Aplf|Aplf|transcript|NM_024251.4|protein_coding|4/9|c.426+20C>T||||||	REFCT:ALTCT:TTCT:ALTRT	NA:0:NA:0	79:12:91:0.131868131868132	Aplf	intron_variant	MODIFIER
759	chr6	100737080	.	C	G	.	.	INFO=TMP;ANN=G|intron_variant|MODIFIER|Gxylt2|Gxylt2|transcript|NM_198612.2|protein_coding|2/6|c.471+3710C>G||||||	REFCT:ALTCT:TTCT:ALTRT	NA:0:NA:0	5:6:11:0.545454545454545	Gxylt2	intron_variant	MODIFIER
760	chr6	121332523	.	C	A	.	.	INFO=TMP;ANN=A|intron_variant|MODIFIER|Slc6a13|Slc6a13|transcript|NM_144512.2|protein_coding|8/14|c.935+57C>A||||||	REFCT:ALTCT:TTCT:ALTRT	NA:0:NA:0	20:6:26:0.230769230769231	Slc6a13	intron_variant	MODIFIER
762	chr6	122199940	.	G	A	.	.	INFO=TMP;ANN=A|intron_variant|MODIFIER|Mug-ps1|Mug-ps1|transcript|NR_027619.1|pseudogene|7/35|n.819+6770G>A||||||	REFCT:ALTCT:TTCT:ALTRT	41:2:43:0.0465116279069767	48:8:56:0.142857142857143	Mug-ps1	intron_variant	MODIFIER
763	chr6	123024304	.	G	T	.	.	INFO=TMP;ANN=T|3_prime_UTR_variant|MODIFIER|Clec4a4|Clec4a4|transcript|NM_001005860.2|protein_coding|6/6|c.*264G>T|||||264|	REFCT:ALTCT:TTCT:ALTRT	NA:0:NA:0	5:5:10:0.5	Clec4a4	3_prime_UTR_variant	MODIFIER
764	chr6	123976059	.	G	C	.	.	INFO=TMP;ANN=C|intergenic_region|MODIFIER|Vmn2r25-Vmn2r26|Vmn2r25-Vmn2r26|intergenic_region|Vmn2r25-Vmn2r26|||n.123976059G>C||||||	REFCT:ALTCT:TTCT:ALTRT	NA:0:NA:0	8:6:14:0.428571428571429	Vmn2r25-Vmn2r26	intergenic_region	MODIFIER
765	chr6	124779200	.	A	C	.	.	INFO=TMP;ANN=C|intron_variant|MODIFIER|Lrrc23|Lrrc23|transcript|NM_001302555.1|protein_coding|1/7|c.-18-54T>G||||||	REFCT:ALTCT:TTCT:ALTRT	NA:0:NA:0	31:5:36:0.138888888888889	Lrrc23	intron_variant	MODIFIER
767	chr6	129376118	.	C	A	.	.	INFO=TMP;ANN=A|3_prime_UTR_variant|MODIFIER|Clec12b|Clec12b|transcript|NM_001204223.1|protein_coding|7/7|c.*77G>T|||||77|,A|3_prime_UTR_variant|MODIFIER|Clec12b|Clec12b|transcript|NM_027709.2|protein_coding|6/6|c.*77G>T|||||77|	REFCT:ALTCT:TTCT:ALTRT	NA:0:NA:0	60:9:69:0.130434782608696	Clec12b	3_prime_UTR_variant	MODIFIER
769	chr6	145863076	.	C	G,A	.	.	INFO=TMP;ANN=A|missense_variant|MODERATE|Bhlhe41|Bhlhe41|transcript|NM_024469.2|protein_coding|5/5|c.1009G>T|p.Ala337Ser|1162/5995|1009/1233|337/410||,G|missense_variant|MODERATE|Bhlhe41|Bhlhe41|transcript|NM_024469.2|protein_coding|5/5|c.1009G>C|p.Ala337Pro|1162/5995|1009/1233|337/410||,A|3_prime_UTR_variant|MODIFIER|Bhlhe41|Bhlhe41|transcript|NM_001271768.1|protein_coding|5/5|c.*742G>T|||||742|…	REFCT:ALTCT:TTCT:ALTRT	36:1:37:0.027027027027027	28:6:34:0.176470588235294	Bhlhe41	3_prime_UTR_variant	MODIFIER
770	chr7	3502566	.	T	C	.	.	INFO=TMP;ANN=C|upstream_gene_variant|MODIFIER|Tarm1|Tarm1|transcript|NM_177363.3|protein_coding||c.-101A>G|||||14|,C|intergenic_region|MODIFIER|Tarm1-Oscar|Tarm1-Oscar|intergenic_region|Tarm1-Oscar|||n.3502566T>C||||||	REFCT:ALTCT:TTCT:ALTRT	NA:0:NA:0	33:12:45:0.266666666666667	Tarm1	upstream_gene_variant	MODIFIER
771	chr7	7119184	.	A	C,T,G	.	.	INFO=TMP;ANN=C|intron_variant|MODIFIER|Zfp954|Zfp954|transcript|NM_172738.3|protein_coding|2/4|c.117+188T>G||||||,G|intron_variant|MODIFIER|Zfp954|Zfp954|transcript|NM_172738.3|protein_coding|2/4|c.117+188T>C||||||,T|intron_variant|MODIFIER|Zfp954|Zfp954|transcript|NM_172738.3|protein_coding|2/4|c.117+188T>A||||||	REFCT:ALTCT:TTCT:ALTRT	27:1:28:0.0357142857142857	21:5:26:0.192307692307692	Zfp954	intron_variant	MODIFIER
772	chr7	9130671	.	C	G	.	.	INFO=TMP;ANN=G|intergenic_region|MODIFIER|Vmn2r38-Vmn2r37|Vmn2r38-Vmn2r37|intergenic_region|Vmn2r38-Vmn2r37|||n.9130671C>G||||||	REFCT:ALTCT:TTCT:ALTRT	39:1:40:0.025	37:7:44:0.159090909090909	Vmn2r38-Vmn2r37	intergenic_region	MODIFIER
773	chr7	19395361	.	T	C	.	.	INFO=TMP;ANN=C|splice_region_variant&intron_variant|LOW|Klc3|Klc3|transcript|NM_001286038.1|protein_coding|9/12|c.1234+4A>G||||||,C|splice_region_variant&intron_variant|LOW|Klc3|Klc3|transcript|NM_146182.4|protein_coding|9/12|c.1234+4A>G||||||,C|splice_region_variant&intron_variant|LOW|Klc3|Klc3|transcript|NM_001286039.1|protein_coding|9/12|c.1234+4A>G||||||,C|3_prime_UTR_variant|MODIFIER|Ercc2|E…	REFCT:ALTCT:TTCT:ALTRT	52:2:54:0.037037037037037	36:4:40:0.1	Ercc2	3_prime_UTR_variant	MODIFIER
774	chr7	20192309	.	G	A	.	.	INFO=TMP;ANN=A|upstream_gene_variant|MODIFIER|Vmn1r143|Vmn1r143|transcript|NM_001166750.1|protein_coding||c.-1401G>A|||||1401|,A|upstream_gene_variant|MODIFIER|Vmn1r95|Vmn1r95|transcript|NM_001167538.1|protein_coding||c.-1401G>A|||||1401|,A|intergenic_region|MODIFIER|Vmn1r142-Vmn1r143|Vmn1r142-Vmn1r143|intergenic_region|Vmn1r142-Vmn1r143|||n.20192309G>A||||||	REFCT:ALTCT:TTCT:ALTRT	38:2:40:0.05	30:4:34:0.117647058823529	Vmn1r143	upstream_gene_variant	MODIFIER
775	chr7	20303250	.	C	T	.	.	INFO=TMP;ANN=T|intergenic_region|MODIFIER|Gm4498-Gm4133|Gm4498-Gm4133|intergenic_region|Gm4498-Gm4133|||n.20303250C>T||||||	REFCT:ALTCT:TTCT:ALTRT	51:2:53:0.0377358490566038	28:6:34:0.176470588235294	Gm4498-Gm4133	intergenic_region	MODIFIER
776	chr7	20724790	.	C	A,G	.	.	INFO=TMP;ANN=A|3_prime_UTR_variant|MODIFIER|Gm6902|Gm6902.2|transcript|NM_001270494.1.2|protein_coding|2/2|c.*129G>T|||||129|,G|3_prime_UTR_variant|MODIFIER|Gm6902|Gm6902.2|transcript|NM_001270494.1.2|protein_coding|2/2|c.*129G>C|||||129|,A|3_prime_UTR_variant|MODIFIER|Gm4567|Gm4567|transcript|NM_001037248.3|protein_coding|3/3|c.*129G>T|||||129|,G|3_prime_UTR_variant|MODIFIER|Gm4567|Gm4567|transc…	REFCT:ALTCT:TTCT:ALTRT	69:3:72:0.0416666666666667	49:12:61:0.19672131147541	Gm6902	3_prime_UTR_variant	MODIFIER
777	chr7	20762180	.	C	T	.	.	INFO=TMP;ANN=T|intergenic_region|MODIFIER|Gm4567-Vmn1r112|Gm4567-Vmn1r112|intergenic_region|Gm4567-Vmn1r112|||n.20762180C>T||||||	REFCT:ALTCT:TTCT:ALTRT	51:2:53:0.0377358490566038	29:4:33:0.121212121212121	Gm4567-Vmn1r112	intergenic_region	MODIFIER
778	chr7	20912459	.	G	T	.	.	INFO=TMP;ANN=T|upstream_gene_variant|MODIFIER|Vmn1r118|Vmn1r118.2|transcript|NM_001166742.1.2|protein_coding||c.-112C>A|||||112|,T|upstream_gene_variant|MODIFIER|Gm8453|Gm8453.2|transcript|NM_001167150.1.2|protein_coding||c.-112C>A|||||112|,T|upstream_gene_variant|MODIFIER|Gm4498|Gm4498.2|transcript|NM_001167151.1.2|protein_coding||c.-112C>A|||||112|,T|intergenic_region|MODIFIER|Gm4498-Vmn1r119|G…	REFCT:ALTCT:TTCT:ALTRT	196:7:203:0.0344827586206897	159:25:184:0.135869565217391	Vmn1r118	upstream_gene_variant	MODIFIER
779	chr7	22187982	.	G	A	.	.	INFO=TMP;ANN=A|upstream_gene_variant|MODIFIER|Vmn1r143|Vmn1r143.2|transcript|NM_001166750.1.2|protein_coding||c.-1395G>A|||||1395|,A|upstream_gene_variant|MODIFIER|Vmn1r95|Vmn1r95.2|transcript|NM_001167538.1.2|protein_coding||c.-1395G>A|||||1395|,A|intergenic_region|MODIFIER|Vmn1r142-Vmn1r143|Vmn1r142.2-Vmn1r143.2|intergenic_region|Vmn1r142.2-Vmn1r143.2|||n.22187982G>A||||||	REFCT:ALTCT:TTCT:ALTRT	40:1:41:0.024390243902439	29:6:35:0.171428571428571	Vmn1r143	upstream_gene_variant	MODIFIER
780	chr7	22752691	.	C	T,A	.	.	INFO=TMP;ANN=A|intron_variant|MODIFIER|Gm6902|Gm6902.3|transcript|NM_001270494.1.3|protein_coding|1/1|c.-30-37751G>T||||||,T|intron_variant|MODIFIER|Gm6902|Gm6902.3|transcript|NM_001270494.1.3|protein_coding|1/1|c.-30-37751G>A||||||	REFCT:ALTCT:TTCT:ALTRT	60:1:61:0.0163934426229508	45:5:50:0.1	Gm6902	intron_variant	MODIFIER
781	chr7	23491035	.	G	A	.	.	INFO=TMP;ANN=A|intergenic_region|MODIFIER|Nlrp5-Vmn1r167|Nlrp5-Vmn1r167|intergenic_region|Nlrp5-Vmn1r167|||n.23491035G>A||||||	REFCT:ALTCT:TTCT:ALTRT	NA:0:NA:0	7:4:11:0.363636363636364	Nlrp5-Vmn1r167	intergenic_region	MODIFIER
782	chr7	24572313	.	T	G	.	.	INFO=TMP;ANN=G|intron_variant|MODIFIER|Xrcc1|Xrcc1|transcript|NM_009532.4|protein_coding|15/16|c.1706+14T>G||||||	REFCT:ALTCT:TTCT:ALTRT	41:2:43:0.0465116279069767	32:4:36:0.111111111111111	Xrcc1	intron_variant	MODIFIER
783	chr7	26771060	rs259670796	T	G	.	.	INFO=TMP;ANN=G|intron_variant|MODIFIER|Cyp2b19|Cyp2b19|transcript|NM_007814.2|protein_coding|8/8|c.1298-173T>G||||||;GENEINFO=13090:Cyp2b19;RSPOS=26771060;SAO=0;VC=snp;VP=050000080005000000000100;dbSNPBuildID=137	REFCT:ALTCT:TTCT:ALTRT	0:0:0:0	18:5:23:0.217391304347826	Cyp2b19	intron_variant	MODIFIER
784	chr7	31713154	.	C	G	.	.	INFO=TMP;ANN=G|intron_variant|MODIFIER|Scgb1b7|Scgb1b7|transcript|NM_001270542.1|protein_coding|2/2|c.252+102C>G||||||	REFCT:ALTCT:TTCT:ALTRT	39:2:41:0.0487804878048781	34:6:40:0.15	Scgb1b7	intron_variant	MODIFIER
785	chr7	36118551	.	A	G	.	.	INFO=TMP;ANN=G|intergenic_region|MODIFIER|E130304I02Rik-Tshz3|E130304I02Rik-Tshz3|intergenic_region|E130304I02Rik-Tshz3|||n.36118551A>G||||||	REFCT:ALTCT:TTCT:ALTRT	NA:0:NA:0	174:41:215:0.190697674418605	E130304I02Rik-Tshz3	intergenic_region	MODIFIER
786	chr7	38921706	.	G	A	.	.	INFO=TMP;ANN=A|intergenic_region|MODIFIER|Gm21276-Gm5114|Gm21276-Gm5114|intergenic_region|Gm21276-Gm5114|||n.38921706G>A||||||	REFCT:ALTCT:TTCT:ALTRT	57:1:58:0.0172413793103448	44:5:49:0.102040816326531	Gm21276-Gm5114	intergenic_region	MODIFIER
787	chr7	39174269	rs1134792542	A	G	.	.	INFO=TMP;ANN=G|intergenic_region|MODIFIER|Gm21276-Gm5114|Gm21276-Gm5114|intergenic_region|Gm21276-Gm5114|||n.39174269A>G||||||;GENEINFO=100038967:Gm1988|102635822:Gm33067;RSPOS=39174269;SAO=0;VC=snp;VP=050000080005000000000100;dbSNPBuildID=150	REFCT:ALTCT:TTCT:ALTRT	NA:0:NA:0	26:4:30:0.133333333333333	Gm21276-Gm5114	intergenic_region	MODIFIER
788	chr7	39174287	.	G	C	.	.	INFO=TMP;ANN=C|intergenic_region|MODIFIER|Gm21276-Gm5114|Gm21276-Gm5114|intergenic_region|Gm21276-Gm5114|||n.39174287G>C||||||	REFCT:ALTCT:TTCT:ALTRT	NA:0:NA:0	25:4:29:0.137931034482759	Gm21276-Gm5114	intergenic_region	MODIFIER
789	chr7	39583759	.	C	A	.	.	INFO=TMP;ANN=A|intergenic_region|MODIFIER|Zfp619-4933402C06Rik|Zfp619-4933402C06Rik|intergenic_region|Zfp619-4933402C06Rik|||n.39583759C>A||||||	REFCT:ALTCT:TTCT:ALTRT	NA:0:NA:0	6:4:10:0.4	Zfp619-4933402C06Rik	intergenic_region	MODIFIER
790	chr7	43939665	.	A	G	.	.	INFO=TMP;ANN=G|downstream_gene_variant|MODIFIER|Klk15|Klk15|transcript|NM_174865.1|protein_coding||c.*75A>G|||||75|,G|intergenic_region|MODIFIER|Klk15-Klk1b7-ps|Klk15-Klk1b7-ps|intergenic_region|Klk15-Klk1b7-ps|||n.43939665A>G||||||	REFCT:ALTCT:TTCT:ALTRT	NA:0:NA:0	26:4:30:0.133333333333333	Klk15	downstream_gene_variant	MODIFIER
791	chr7	46062869	.	G	C	.	.	INFO=TMP;ANN=C|intron_variant|MODIFIER|Nomo1|Nomo1|transcript|NM_153057.4|protein_coding|17/30|c.1935-98G>C||||||	REFCT:ALTCT:TTCT:ALTRT	NA:0:NA:0	26:4:30:0.133333333333333	Nomo1	intron_variant	MODIFIER
792	chr7	46136998	.	A	C,G,T	.	.	INFO=TMP;ANN=C|intron_variant|MODIFIER|Abcc8|Abcc8|transcript|NM_011510.3|protein_coding|12/38|c.1818-29T>G||||||,G|intron_variant|MODIFIER|Abcc8|Abcc8|transcript|NM_011510.3|protein_coding|12/38|c.1818-29T>C||||||,T|intron_variant|MODIFIER|Abcc8|Abcc8|transcript|NM_011510.3|protein_coding|12/38|c.1818-29T>A||||||	REFCT:ALTCT:TTCT:ALTRT	27:1:28:0.0357142857142857	25:4:29:0.137931034482759	Abcc8	intron_variant	MODIFIER
793	chr7	46241785	.	C	G	.	.	INFO=TMP;ANN=G|upstream_gene_variant|MODIFIER|Ush1c|Ush1c|transcript|NM_153677.2|protein_coding||c.-3321G>C|||||3295|,G|upstream_gene_variant|MODIFIER|Ush1c|Ush1c|transcript|NM_001163733.1|protein_coding||c.-3321G>C|||||3295|,G|upstream_gene_variant|MODIFIER|Ush1c|Ush1c|transcript|NM_001291182.1|protein_coding||c.-3321G>C|||||3295|,G|upstream_gene_variant|MODIFIER|Ush1c|Ush1c|transcript|NM_023649…	REFCT:ALTCT:TTCT:ALTRT	64:1:65:0.0153846153846154	47:6:53:0.113207547169811	Ush1c	upstream_gene_variant	MODIFIER
794	chr7	50942782	.	C	A	.	.	INFO=TMP;ANN=A|intergenic_region|MODIFIER|Nell1-Ano5|Nell1-Ano5|intergenic_region|Nell1-Ano5|||n.50942782C>A||||||	REFCT:ALTCT:TTCT:ALTRT	74:2:76:0.0263157894736842	61:7:68:0.102941176470588	Nell1-Ano5	intergenic_region	MODIFIER
795	chr7	50969498	.	A	C	.	.	INFO=TMP;ANN=C|intergenic_region|MODIFIER|Nell1-Ano5|Nell1-Ano5|intergenic_region|Nell1-Ano5|||n.50969498A>C||||||	REFCT:ALTCT:TTCT:ALTRT	71:1:72:0.0138888888888889	40:5:45:0.111111111111111	Nell1-Ano5	intergenic_region	MODIFIER
796	chr7	59733949	.	G	A	.	.	INFO=TMP;ANN=A|intergenic_region|MODIFIER|Snord116-Snord116|Snord116.9-Snord116.10|intergenic_region|Snord116.9-Snord116.10|||n.59733949G>A||||||	REFCT:ALTCT:TTCT:ALTRT	603:3:606:0.00495049504950495	328:83:411:0.201946472019465	Snord116-Snord116	intergenic_region	MODIFIER
797	chr7	59747011	.	G	C	.	.	INFO=TMP;ANN=C|downstream_gene_variant|MODIFIER|Snord116|Snord116.10|transcript|NR_002895.2.10|pseudogene||n.*4480C>G|||||4480|,C|downstream_gene_variant|MODIFIER|Snord116l1|Snord116l1.10|transcript|NR_033778.1.10|pseudogene||n.*4480C>G|||||4480|,C|downstream_gene_variant|MODIFIER|Snord116l2|Snord116l2.10|transcript|NR_033779.1.10|pseudogene||n.*4480C>G|||||4480|,C|intergenic_region|MODIFIER|Snor…	REFCT:ALTCT:TTCT:ALTRT	41:2:43:0.0465116279069767	36:4:40:0.1	Snord116	downstream_gene_variant	MODIFIER
798	chr7	59754680	.	T	C,G	.	.	INFO=TMP;ANN=C|upstream_gene_variant|MODIFIER|Snord116|Snord116.10|transcript|NR_002895.2.10|pseudogene||n.-3100A>G|||||3100|,G|upstream_gene_variant|MODIFIER|Snord116|Snord116.10|transcript|NR_002895.2.10|pseudogene||n.-3100A>C|||||3100|,C|upstream_gene_variant|MODIFIER|Snord116l1|Snord116l1.10|transcript|NR_033778.1.10|pseudogene||n.-3100A>G|||||3100|,G|upstream_gene_variant|MODIFIER|Snord116l1…	REFCT:ALTCT:TTCT:ALTRT	60:2:62:0.032258064516129	44:9:53:0.169811320754717	Snord116	upstream_gene_variant	MODIFIER
799	chr7	59773754	.	G	A	.	.	INFO=TMP;ANN=A|intergenic_region|MODIFIER|Snord116-Snhg14|Snord116.10-Snhg14|intergenic_region|Snord116.10-Snhg14|||n.59773754G>A||||||	REFCT:ALTCT:TTCT:ALTRT	NA:0:NA:0	33:4:37:0.108108108108108	Snord116-Snhg14	intergenic_region	MODIFIER
800	chr7	59796563	.	C	T	.	.	INFO=TMP;ANN=T|intergenic_region|MODIFIER|Snord116-Snhg14|Snord116.10-Snhg14|intergenic_region|Snord116.10-Snhg14|||n.59796563C>T||||||	REFCT:ALTCT:TTCT:ALTRT	48:1:49:0.0204081632653061	36:6:42:0.142857142857143	Snord116-Snhg14	intergenic_region	MODIFIER
801	chr7	59796611	.	C	T	.	.	INFO=TMP;ANN=T|intergenic_region|MODIFIER|Snord116-Snhg14|Snord116.10-Snhg14|intergenic_region|Snord116.10-Snhg14|||n.59796611C>T||||||	REFCT:ALTCT:TTCT:ALTRT	76:3:79:0.0379746835443038	54:6:60:0.1	Snord116-Snhg14	intergenic_region	MODIFIER
802	chr7	59864949	.	A	T	.	.	INFO=TMP;ANN=T|intergenic_region|MODIFIER|Snord116-Snhg14|Snord116.10-Snhg14|intergenic_region|Snord116.10-Snhg14|||n.59864949A>T||||||	REFCT:ALTCT:TTCT:ALTRT	47:1:48:0.0208333333333333	33:4:37:0.108108108108108	Snord116-Snhg14	intergenic_region	MODIFIER
803	chr7	59880181	.	T	G	.	.	INFO=TMP;ANN=G|intergenic_region|MODIFIER|Snord116-Snhg14|Snord116.10-Snhg14|intergenic_region|Snord116.10-Snhg14|||n.59880181T>G||||||	REFCT:ALTCT:TTCT:ALTRT	38:2:40:0.05	31:4:35:0.114285714285714	Snord116-Snhg14	intergenic_region	MODIFIER
804	chr7	59900225	.	C	A	.	.	INFO=TMP;ANN=A|intergenic_region|MODIFIER|Snord116-Snhg14|Snord116.10-Snhg14|intergenic_region|Snord116.10-Snhg14|||n.59900225C>A||||||	REFCT:ALTCT:TTCT:ALTRT	58:3:61:0.0491803278688525	43:5:48:0.104166666666667	Snord116-Snhg14	intergenic_region	MODIFIER
805	chr7	79430355	.	A	C	.	.	INFO=TMP;ANN=C|intron_variant|MODIFIER|Fanci|Fanci|transcript|NM_145946.2|protein_coding|18/37|c.1819-75A>C||||||	REFCT:ALTCT:TTCT:ALTRT	36:1:37:0.027027027027027	33:6:39:0.153846153846154	Fanci	intron_variant	MODIFIER
806	chr7	101790908	.	G	C,A	.	.	INFO=TMP;ANN=A|downstream_gene_variant|MODIFIER|Clpb|Clpb|transcript|NM_009191.3|protein_coding||c.*3155G>A|||||740|,C|downstream_gene_variant|MODIFIER|Clpb|Clpb|transcript|NM_009191.3|protein_coding||c.*3155G>C|||||740|,A|intergenic_region|MODIFIER|Clpb-Phox2a|Clpb-Phox2a|intergenic_region|Clpb-Phox2a|||n.101790908G>A||||||,C|intergenic_region|MODIFIER|Clpb-Phox2a|Clpb-Phox2a|intergenic_region|C…	REFCT:ALTCT:TTCT:ALTRT	NA:0:NA:0	31:4:35:0.114285714285714	Clpb	downstream_gene_variant	MODIFIER
807	chr7	102031649	.	T	A,C,G	.	.	INFO=TMP;ANN=A|intron_variant|MODIFIER|Rnf121|Rnf121|transcript|NM_029211.2|protein_coding|4/8|c.399-48A>T||||||,C|intron_variant|MODIFIER|Rnf121|Rnf121|transcript|NM_029211.2|protein_coding|4/8|c.399-48A>G||||||,G|intron_variant|MODIFIER|Rnf121|Rnf121|transcript|NM_029211.2|protein_coding|4/8|c.399-48A>C||||||	REFCT:ALTCT:TTCT:ALTRT	NA:0:NA:0	21:5:26:0.192307692307692	Rnf121	intron_variant	MODIFIER
808	chr7	103581170	.	G	A	.	.	INFO=TMP;ANN=A|upstream_gene_variant|MODIFIER|Olfr617|Olfr617|transcript|NM_146841.1|protein_coding||c.-2854G>A|||||2854|,A|intergenic_region|MODIFIER|Olfr616-Olfr617|Olfr616-Olfr617|intergenic_region|Olfr616-Olfr617|||n.103581170G>A||||||	REFCT:ALTCT:TTCT:ALTRT	57:2:59:0.0338983050847458	38:5:43:0.116279069767442	Olfr617	upstream_gene_variant	MODIFIER
809	chr7	106035252	.	C	G	.	.	INFO=TMP;ANN=G|intergenic_region|MODIFIER|Gvin1-Gm8979|Gvin1-Gm8979|intergenic_region|Gvin1-Gm8979|||n.106035252C>G||||||	REFCT:ALTCT:TTCT:ALTRT	62:2:64:0.03125	33:7:40:0.175	Gvin1-Gm8979	intergenic_region	MODIFIER
810	chr7	111050553	.	C	G	.	.	INFO=TMP;ANN=G|intron_variant|MODIFIER|Ctr9|Ctr9|transcript|NM_009431.2|protein_coding|19/24|c.2444+48C>G||||||	REFCT:ALTCT:TTCT:ALTRT	19:1:20:0.05	24:5:29:0.172413793103448	Ctr9	intron_variant	MODIFIER
812	chr7	130936856	.	G	A	.	.	INFO=TMP;ANN=A|intron_variant|MODIFIER|Htra1|Htra1|transcript|NM_019564.3|protein_coding|1/8|c.472+113G>A||||||	REFCT:ALTCT:TTCT:ALTRT	NA:0:NA:0	4:6:10:0.6	Htra1	intron_variant	MODIFIER
813	chr7	137445133	.	A	T	.	.	INFO=TMP;ANN=T|intron_variant|MODIFIER|Glrx3|Glrx3|transcript|NM_023140.4|protein_coding|2/10|c.207+46A>T||||||,T|intron_variant|MODIFIER|Gm12669|Gm12669|transcript|NR_033611.1|pseudogene|2/10|n.207+46A>T||||||	REFCT:ALTCT:TTCT:ALTRT	NA:0:NA:0	78:11:89:0.123595505617978	Glrx3	intron_variant	MODIFIER
814	chr7	141802690	.	G	T	.	.	INFO=TMP;ANN=T|intron_variant|MODIFIER|Muc5ac|Muc5ac|transcript|NM_010844.1|protein_coding|24/49|c.3082-69G>T||||||	REFCT:ALTCT:TTCT:ALTRT	NA:0:NA:0	11:5:16:0.3125	Muc5ac	intron_variant	MODIFIER
815	chr8	7132714	.	C	T	.	.	INFO=TMP;ANN=T|intergenic_region|MODIFIER|Slc10a2-Efnb2|Slc10a2-Efnb2|intergenic_region|Slc10a2-Efnb2|||n.7132714C>T||||||	REFCT:ALTCT:TTCT:ALTRT	NA:0:NA:0	14:5:19:0.263157894736842	Slc10a2-Efnb2	intergenic_region	MODIFIER
816	chr8	11333168	.	G	C	.	.	INFO=TMP;ANN=C|intron_variant|MODIFIER|Col4a2|Col4a2|transcript|NM_009932.4|protein_coding|3/47|c.99+19484G>C||||||	REFCT:ALTCT:TTCT:ALTRT	NA:0:NA:0	10:4:14:0.285714285714286	Col4a2	intron_variant	MODIFIER
817	chr8	14307234	.	G	A	.	.	INFO=TMP;ANN=A|intron_variant|MODIFIER|Dlgap2|Dlgap2|transcript|NM_001145965.1|protein_coding|2/14|c.73+49208G>A||||||,A|intron_variant|MODIFIER|Dlgap2|Dlgap2|transcript|NM_172910.3|protein_coding|3/15|c.70+49208G>A||||||	REFCT:ALTCT:TTCT:ALTRT	34:1:35:0.0285714285714286	27:8:35:0.228571428571429	Dlgap2	intron_variant	MODIFIER
818	chr8	14307360	.	G	A	.	.	INFO=TMP;ANN=A|intron_variant|MODIFIER|Dlgap2|Dlgap2|transcript|NM_001145965.1|protein_coding|2/14|c.73+49334G>A||||||,A|intron_variant|MODIFIER|Dlgap2|Dlgap2|transcript|NM_172910.3|protein_coding|3/15|c.70+49334G>A||||||	REFCT:ALTCT:TTCT:ALTRT	NA:0:NA:0	6:4:10:0.4	Dlgap2	intron_variant	MODIFIER
819	chr8	19697382	rs578666354	T	C	.	.	INFO=TMP;ANN=C|intergenic_region|MODIFIER|Defb7-4930467E23Rik|Defb7-4930467E23Rik|intergenic_region|Defb7-4930467E23Rik|||n.19697382T>C||||||;RSPOS=19697382;SAO=0;VC=snp;VP=050000000005000000000100;dbSNPBuildID=142	REFCT:ALTCT:TTCT:ALTRT	NA:0:NA:0	18:4:22:0.181818181818182	Defb7-4930467E23Rik	intergenic_region	MODIFIER
820	chr8	19697392	.	T	C,A	.	.	INFO=TMP;ANN=A|intergenic_region|MODIFIER|Defb7-4930467E23Rik|Defb7-4930467E23Rik|intergenic_region|Defb7-4930467E23Rik|||n.19697392T>A||||||,C|intergenic_region|MODIFIER|Defb7-4930467E23Rik|Defb7-4930467E23Rik|intergenic_region|Defb7-4930467E23Rik|||n.19697392T>C||||||	REFCT:ALTCT:TTCT:ALTRT	NA:0:NA:0	21:5:26:0.192307692307692	Defb7-4930467E23Rik	intergenic_region	MODIFIER
821	chr8	19733139	.	G	A	.	.	INFO=TMP;ANN=A|intron_variant|MODIFIER|4930467E23Rik|4930467E23Rik|transcript|NM_001039553.2|protein_coding|2/9|c.372+319G>A||||||,A|intron_variant|MODIFIER|Gm21119|Gm21119|transcript|NM_001270553.1|protein_coding|2/9|c.372+319G>A||||||	REFCT:ALTCT:TTCT:ALTRT	48:2:50:0.04	30:4:34:0.117647058823529	4930467E23Rik	intron_variant	MODIFIER
822	chr8	19785241	.	G	A,C	.	.	INFO=TMP;ANN=A|intron_variant|MODIFIER|Gm21119|Gm21119|transcript|NM_001270553.1|protein_coding|6/9|c.841+48608G>A||||||,C|intron_variant|MODIFIER|Gm21119|Gm21119|transcript|NM_001270553.1|protein_coding|6/9|c.841+48608G>C||||||	REFCT:ALTCT:TTCT:ALTRT	NA:0:NA:0	31:4:35:0.114285714285714	Gm21119	intron_variant	MODIFIER
823	chr8	19919670	rs1134990480	G	A	.	.	INFO=TMP;ANN=A|intron_variant|MODIFIER|Gm21119|Gm21119|transcript|NM_001270553.1|protein_coding|6/9|c.842-137732G>A||||||;GENEINFO=78672:9530057J20Rik;RSPOS=19919670;SAO=0;VC=snp;VP=050000080005000000000100;dbSNPBuildID=150	REFCT:ALTCT:TTCT:ALTRT	NA:0:NA:0	20:4:24:0.166666666666667	Gm21119	intron_variant	MODIFIER
824	chr8	19920195	.	C	G,T	.	.	INFO=TMP;ANN=G|intron_variant|MODIFIER|Gm21119|Gm21119|transcript|NM_001270553.1|protein_coding|6/9|c.842-137207C>G||||||,T|intron_variant|MODIFIER|Gm21119|Gm21119|transcript|NM_001270553.1|protein_coding|6/9|c.842-137207C>T||||||	REFCT:ALTCT:TTCT:ALTRT	NA:0:NA:0	38:5:43:0.116279069767442	Gm21119	intron_variant	MODIFIER
825	chr8	20038908	.	C	A	.	.	INFO=TMP;ANN=A|intron_variant|MODIFIER|Gm21119|Gm21119|transcript|NM_001270553.1|protein_coding|6/9|c.842-18494C>A||||||	REFCT:ALTCT:TTCT:ALTRT	NA:0:NA:0	36:5:41:0.121951219512195	Gm21119	intron_variant	MODIFIER
826	chr8	20058825	.	T	A	.	.	INFO=TMP;ANN=A|intron_variant|MODIFIER|Gm21119|Gm21119|transcript|NM_001270553.1|protein_coding|7/9|c.879-231T>A||||||	REFCT:ALTCT:TTCT:ALTRT	120:6:126:0.0476190476190476	108:13:121:0.107438016528926	Gm21119	intron_variant	MODIFIER
827	chr8	20072498	.	T	A	.	.	INFO=TMP;ANN=A|intergenic_region|MODIFIER|Gm21119-6820431F20Rik|Gm21119-6820431F20Rik|intergenic_region|Gm21119-6820431F20Rik|||n.20072498T>A||||||	REFCT:ALTCT:TTCT:ALTRT	NA:0:NA:0	15:4:19:0.210526315789474	Gm21119-6820431F20Rik	intergenic_region	MODIFIER
828	chr8	20083947	.	T	C	.	.	INFO=TMP;ANN=C|intergenic_region|MODIFIER|Gm21119-6820431F20Rik|Gm21119-6820431F20Rik|intergenic_region|Gm21119-6820431F20Rik|||n.20083947T>C||||||	REFCT:ALTCT:TTCT:ALTRT	33:1:34:0.0294117647058824	22:4:26:0.153846153846154	Gm21119-6820431F20Rik	intergenic_region	MODIFIER
829	chr8	20084200	.	C	T	.	.	INFO=TMP;ANN=T|intergenic_region|MODIFIER|Gm21119-6820431F20Rik|Gm21119-6820431F20Rik|intergenic_region|Gm21119-6820431F20Rik|||n.20084200C>T||||||	REFCT:ALTCT:TTCT:ALTRT	NA:0:NA:0	7:6:13:0.461538461538462	Gm21119-6820431F20Rik	intergenic_region	MODIFIER
830	chr8	20267860	rs1131760871	A	T,G	.	.	INFO=TMP;ANN=G|downstream_gene_variant|MODIFIER|6820431F20Rik|6820431F20Rik|transcript|NR_030708.1|pseudogene||n.*426T>C|||||426|,T|downstream_gene_variant|MODIFIER|6820431F20Rik|6820431F20Rik|transcript|NR_030708.1|pseudogene||n.*426T>A|||||426|,G|intergenic_region|MODIFIER|Gm21119-6820431F20Rik|Gm21119-6820431F20Rik|intergenic_region|Gm21119-6820431F20Rik|||n.20267860A>G||||||,T|intergenic_regi…	REFCT:ALTCT:TTCT:ALTRT	NA:0:NA:0	4:6:10:0.6	6820431F20Rik	downstream_gene_variant	MODIFIER
831	chr8	20283422	rs864294974	G	A	.	.	INFO=TMP;ANN=A|non_coding_transcript_exon_variant|MODIFIER|6820431F20Rik|6820431F20Rik|transcript|NR_030708.1|pseudogene|2/5|n.165C>T||||||;GENEINFO=547150:6820431F20Rik;RSPOS=20283422;SAO=0;VC=snp;VP=050000000005000000000100;dbSNPBuildID=146	REFCT:ALTCT:TTCT:ALTRT	34:1:35:0.0285714285714286	44:5:49:0.102040816326531	6820431F20Rik	non_coding_transcript_exon_variant	MODIFIER
832	chr8	20328878	rs1135212200	G	C	.	.	INFO=TMP;ANN=C|intergenic_region|MODIFIER|6820431F20Rik-Gm15319|6820431F20Rik-Gm15319|intergenic_region|6820431F20Rik-Gm15319|||n.20328878G>C||||||;RSPOS=20328878;SAO=0;VC=snp;VP=050000000005000000000100;dbSNPBuildID=150	REFCT:ALTCT:TTCT:ALTRT	NA:0:NA:0	22:5:27:0.185185185185185	6820431F20Rik-Gm15319	intergenic_region	MODIFIER
833	chr8	20328923	.	T	A,G,C	.	.	INFO=TMP;ANN=A|intergenic_region|MODIFIER|6820431F20Rik-Gm15319|6820431F20Rik-Gm15319|intergenic_region|6820431F20Rik-Gm15319|||n.20328923T>A||||||,C|intergenic_region|MODIFIER|6820431F20Rik-Gm15319|6820431F20Rik-Gm15319|intergenic_region|6820431F20Rik-Gm15319|||n.20328923T>C||||||,G|intergenic_region|MODIFIER|6820431F20Rik-Gm15319|6820431F20Rik-Gm15319|intergenic_region|6820431F20Rik-Gm15319|||n…	REFCT:ALTCT:TTCT:ALTRT	NA:0:NA:0	23:4:27:0.148148148148148	6820431F20Rik-Gm15319	intergenic_region	MODIFIER
834	chr8	20331305	.	A	T	.	.	INFO=TMP;ANN=T|intergenic_region|MODIFIER|6820431F20Rik-Gm15319|6820431F20Rik-Gm15319|intergenic_region|6820431F20Rik-Gm15319|||n.20331305A>T||||||	REFCT:ALTCT:TTCT:ALTRT	20:1:21:0.0476190476190476	17:5:22:0.227272727272727	6820431F20Rik-Gm15319	intergenic_region	MODIFIER
835	chr8	20331977	.	C	T	.	.	INFO=TMP;ANN=T|intergenic_region|MODIFIER|6820431F20Rik-Gm15319|6820431F20Rik-Gm15319|intergenic_region|6820431F20Rik-Gm15319|||n.20331977C>T||||||	REFCT:ALTCT:TTCT:ALTRT	NA:0:NA:0	13:4:17:0.235294117647059	6820431F20Rik-Gm15319	intergenic_region	MODIFIER
836	chr8	20338689	.	C	A	.	.	INFO=TMP;ANN=A|3_prime_UTR_variant|MODIFIER|Gm15319|Gm15319|transcript|NM_001177408.1|protein_coding|10/10|c.*266G>T|||||266|	REFCT:ALTCT:TTCT:ALTRT	76:2:78:0.0256410256410256	61:13:74:0.175675675675676	Gm15319	3_prime_UTR_variant	MODIFIER
837	chr8	20338691	.	C	A	.	.	INFO=TMP;ANN=A|3_prime_UTR_variant|MODIFIER|Gm15319|Gm15319|transcript|NM_001177408.1|protein_coding|10/10|c.*264G>T|||||264|	REFCT:ALTCT:TTCT:ALTRT	76:2:78:0.0256410256410256	60:13:73:0.178082191780822	Gm15319	3_prime_UTR_variant	MODIFIER
838	chr8	20368143	.	G	A	.	.	INFO=TMP;ANN=A|upstream_gene_variant|MODIFIER|Gm15319|Gm15319|transcript|NM_001177408.1|protein_coding||c.-5111C>T|||||4941|,A|intergenic_region|MODIFIER|Gm15319-2610005L07Rik|Gm15319-2610005L07Rik|intergenic_region|Gm15319-2610005L07Rik|||n.20368143G>A||||||	REFCT:ALTCT:TTCT:ALTRT	NA:0:NA:0	10:4:14:0.285714285714286	Gm15319	upstream_gene_variant	MODIFIER
839	chr8	20378665	.	G	A,T	.	.	INFO=TMP;ANN=A|intergenic_region|MODIFIER|Gm15319-2610005L07Rik|Gm15319-2610005L07Rik|intergenic_region|Gm15319-2610005L07Rik|||n.20378665G>A||||||,T|intergenic_region|MODIFIER|Gm15319-2610005L07Rik|Gm15319-2610005L07Rik|intergenic_region|Gm15319-2610005L07Rik|||n.20378665G>T||||||	REFCT:ALTCT:TTCT:ALTRT	NA:0:NA:0	9:5:14:0.357142857142857	Gm15319-2610005L07Rik	intergenic_region	MODIFIER
840	chr8	20381892	.	C	A,G	.	.	INFO=TMP;ANN=A|downstream_gene_variant|MODIFIER|2610005L07Rik|2610005L07Rik|transcript|NR_028428.1|pseudogene||n.*3890G>T|||||3890|,G|downstream_gene_variant|MODIFIER|2610005L07Rik|2610005L07Rik|transcript|NR_028428.1|pseudogene||n.*3890G>C|||||3890|,A|intergenic_region|MODIFIER|Gm15319-2610005L07Rik|Gm15319-2610005L07Rik|intergenic_region|Gm15319-2610005L07Rik|||n.20381892C>A||||||,G|intergenic_…	REFCT:ALTCT:TTCT:ALTRT	57:2:59:0.0338983050847458	63:8:71:0.112676056338028	2610005L07Rik	downstream_gene_variant	MODIFIER
841	chr8	20395143	.	G	T,A	.	.	INFO=TMP;ANN=A|intron_variant|MODIFIER|2610005L07Rik|2610005L07Rik|transcript|NR_028428.1|pseudogene|5/5|n.1388+3953C>T||||||,T|intron_variant|MODIFIER|2610005L07Rik|2610005L07Rik|transcript|NR_028428.1|pseudogene|5/5|n.1388+3953C>A||||||	REFCT:ALTCT:TTCT:ALTRT	23:1:24:0.0416666666666667	21:4:25:0.16	2610005L07Rik	intron_variant	MODIFIER
842	chr8	20405633	.	A	G	.	.	INFO=TMP;ANN=G|intron_variant|MODIFIER|2610005L07Rik|2610005L07Rik|transcript|NR_028428.1|pseudogene|2/5|n.597-214T>C||||||	REFCT:ALTCT:TTCT:ALTRT	44:2:46:0.0434782608695652	27:5:32:0.15625	2610005L07Rik	intron_variant	MODIFIER
843	chr8	20597156	.	C	T	.	.	INFO=TMP;ANN=T|intergenic_region|MODIFIER|2610005L07Rik-Gm21119|2610005L07Rik-Gm21119.2|intergenic_region|2610005L07Rik-Gm21119.2|||n.20597156C>T||||||	REFCT:ALTCT:TTCT:ALTRT	81:4:85:0.0470588235294118	85:11:96:0.114583333333333	2610005L07Rik-Gm21119	intergenic_region	MODIFIER
844	chr8	20622504	.	T	C	.	.	INFO=TMP;ANN=C|intron_variant|MODIFIER|Gm21119|Gm21119.2|transcript|NM_001270553.1.2|protein_coding|6/9|c.841+523T>C||||||	REFCT:ALTCT:TTCT:ALTRT	44:2:46:0.0434782608695652	45:7:52:0.134615384615385	Gm21119	intron_variant	MODIFIER
845	chr8	20665131	.	C	T	.	.	INFO=TMP;ANN=T|intergenic_region|MODIFIER|Gm21119-Gm21944|Gm21119.2-Gm21944|intergenic_region|Gm21119.2-Gm21944|||n.20665131C>T||||||	REFCT:ALTCT:TTCT:ALTRT	NA:0:NA:0	6:4:10:0.4	Gm21119-Gm21944	intergenic_region	MODIFIER
846	chr8	20678383	.	G	A	.	.	INFO=TMP;ANN=A|intergenic_region|MODIFIER|Gm21119-Gm21944|Gm21119.2-Gm21944|intergenic_region|Gm21119.2-Gm21944|||n.20678383G>A||||||	REFCT:ALTCT:TTCT:ALTRT	NA:0:NA:0	17:4:21:0.19047619047619	Gm21119-Gm21944	intergenic_region	MODIFIER
847	chr8	20679525	.	T	A	.	.	INFO=TMP;ANN=A|intergenic_region|MODIFIER|Gm21119-Gm21944|Gm21119.2-Gm21944|intergenic_region|Gm21119.2-Gm21944|||n.20679525T>A||||||	REFCT:ALTCT:TTCT:ALTRT	NA:0:NA:0	8:4:12:0.333333333333333	Gm21119-Gm21944	intergenic_region	MODIFIER
848	chr8	20682389	.	A	G	.	.	INFO=TMP;ANN=G|intergenic_region|MODIFIER|Gm21119-Gm21944|Gm21119.2-Gm21944|intergenic_region|Gm21119.2-Gm21944|||n.20682389A>G||||||	REFCT:ALTCT:TTCT:ALTRT	NA:0:NA:0	18:4:22:0.181818181818182	Gm21119-Gm21944	intergenic_region	MODIFIER
849	chr8	20682477	.	C	T,A	.	.	INFO=TMP;ANN=A|intergenic_region|MODIFIER|Gm21119-Gm21944|Gm21119.2-Gm21944|intergenic_region|Gm21119.2-Gm21944|||n.20682477C>A||||||,T|intergenic_region|MODIFIER|Gm21119-Gm21944|Gm21119.2-Gm21944|intergenic_region|Gm21119.2-Gm21944|||n.20682477C>T||||||	REFCT:ALTCT:TTCT:ALTRT	29:1:30:0.0333333333333333	29:4:33:0.121212121212121	Gm21119-Gm21944	intergenic_region	MODIFIER
850	chr8	20697071	.	G	T	.	.	INFO=TMP;ANN=T|intergenic_region|MODIFIER|Gm21119-Gm21944|Gm21119.2-Gm21944|intergenic_region|Gm21119.2-Gm21944|||n.20697071G>T||||||	REFCT:ALTCT:TTCT:ALTRT	NA:0:NA:0	9:4:13:0.307692307692308	Gm21119-Gm21944	intergenic_region	MODIFIER
851	chr8	20831577	.	G	A	.	.	INFO=TMP;ANN=A|intergenic_region|MODIFIER|Gm21119-Gm21944|Gm21119.2-Gm21944|intergenic_region|Gm21119.2-Gm21944|||n.20831577G>A||||||	REFCT:ALTCT:TTCT:ALTRT	NA:0:NA:0	36:5:41:0.121951219512195	Gm21119-Gm21944	intergenic_region	MODIFIER
852	chr8	20832502	.	A	G	.	.	INFO=TMP;ANN=G|intergenic_region|MODIFIER|Gm21119-Gm21944|Gm21119.2-Gm21944|intergenic_region|Gm21119.2-Gm21944|||n.20832502A>G||||||	REFCT:ALTCT:TTCT:ALTRT	49:2:51:0.0392156862745098	47:7:54:0.12962962962963	Gm21119-Gm21944	intergenic_region	MODIFIER
853	chr8	20833491	.	G	T	.	.	INFO=TMP;ANN=T|intergenic_region|MODIFIER|Gm21119-Gm21944|Gm21119.2-Gm21944|intergenic_region|Gm21119.2-Gm21944|||n.20833491G>T||||||	REFCT:ALTCT:TTCT:ALTRT	111:5:116:0.0431034482758621	110:14:124:0.112903225806452	Gm21119-Gm21944	intergenic_region	MODIFIER
854	chr8	22681765	.	A	G	.	.	INFO=TMP;ANN=G|intron_variant|MODIFIER|Ikbkb|Ikbkb|transcript|NM_001159774.1|protein_coding|6/21|c.478-13T>C||||||,G|intron_variant|MODIFIER|Ikbkb|Ikbkb|transcript|NM_010546.2|protein_coding|6/20|c.478-13T>C||||||	REFCT:ALTCT:TTCT:ALTRT	51:1:52:0.0192307692307692	51:6:57:0.105263157894737	Ikbkb	intron_variant	MODIFIER
855	chr8	22681779	.	T	G	.	.	INFO=TMP;ANN=G|intron_variant|MODIFIER|Ikbkb|Ikbkb|transcript|NM_001159774.1|protein_coding|6/21|c.478-27A>C||||||,G|intron_variant|MODIFIER|Ikbkb|Ikbkb|transcript|NM_010546.2|protein_coding|6/20|c.478-27A>C||||||	REFCT:ALTCT:TTCT:ALTRT	36:1:37:0.027027027027027	36:7:43:0.162790697674419	Ikbkb	intron_variant	MODIFIER
856	chr8	23085458	.	T	A,C,G	.	.	INFO=TMP;ANN=A|intron_variant|MODIFIER|Ank1|Ank1|transcript|NM_001110783.3|protein_coding|4/43|c.427-121T>A||||||,C|intron_variant|MODIFIER|Ank1|Ank1|transcript|NM_001110783.3|protein_coding|4/43|c.427-121T>C||||||,G|intron_variant|MODIFIER|Ank1|Ank1|transcript|NM_001110783.3|protein_coding|4/43|c.427-121T>G||||||,A|intron_variant|MODIFIER|Ank1|Ank1|transcript|NM_001277280.2|protein_coding|4/42|c…	REFCT:ALTCT:TTCT:ALTRT	21:1:22:0.0454545454545455	12:5:17:0.294117647058824	Ank1	intron_variant	MODIFIER
857	chr8	30181988	.	T	G	.	.	INFO=TMP;ANN=G|intergenic_region|MODIFIER|Unc5d-4933433F19Rik|Unc5d-4933433F19Rik|intergenic_region|Unc5d-4933433F19Rik|||n.30181988T>G||||||	REFCT:ALTCT:TTCT:ALTRT	22:1:23:0.0434782608695652	36:4:40:0.1	Unc5d-4933433F19Rik	intergenic_region	MODIFIER
858	chr8	30181993	.	T	G	.	.	INFO=TMP;ANN=G|intergenic_region|MODIFIER|Unc5d-4933433F19Rik|Unc5d-4933433F19Rik|intergenic_region|Unc5d-4933433F19Rik|||n.30181993T>G||||||	REFCT:ALTCT:TTCT:ALTRT	NA:0:NA:0	23:5:28:0.178571428571429	Unc5d-4933433F19Rik	intergenic_region	MODIFIER
859	chr8	45253236	.	A	C,T,G	.	.	INFO=TMP;ANN=C|intron_variant|MODIFIER|F11|F11|transcript|NM_028066.2|protein_coding|3/14|c.219-108T>G||||||,G|intron_variant|MODIFIER|F11|F11|transcript|NM_028066.2|protein_coding|3/14|c.219-108T>C||||||,T|intron_variant|MODIFIER|F11|F11|transcript|NM_028066.2|protein_coding|3/14|c.219-108T>A||||||	REFCT:ALTCT:TTCT:ALTRT	56:2:58:0.0344827586206897	35:9:44:0.204545454545455	F11	intron_variant	MODIFIER
860	chr8	55120416	.	G	A,C	.	.	INFO=TMP;ANN=A|intergenic_region|MODIFIER|Gpm6a-Adam29|Gpm6a-Adam29|intergenic_region|Gpm6a-Adam29|||n.55120416G>A||||||,C|intergenic_region|MODIFIER|Gpm6a-Adam29|Gpm6a-Adam29|intergenic_region|Gpm6a-Adam29|||n.55120416G>C||||||	REFCT:ALTCT:TTCT:ALTRT	NA:0:NA:0	33:4:37:0.108108108108108	Gpm6a-Adam29	intergenic_region	MODIFIER
861	chr8	55123630	.	C	T	.	.	INFO=TMP;ANN=T|intergenic_region|MODIFIER|Gpm6a-Adam29|Gpm6a-Adam29|intergenic_region|Gpm6a-Adam29|||n.55123630C>T||||||	REFCT:ALTCT:TTCT:ALTRT	47:2:49:0.0408163265306122	36:5:41:0.121951219512195	Gpm6a-Adam29	intergenic_region	MODIFIER
862	chr8	55362734	.	C	T	.	.	INFO=TMP;ANN=T|intergenic_region|MODIFIER|Gpm6a-Adam29|Gpm6a-Adam29|intergenic_region|Gpm6a-Adam29|||n.55362734C>T||||||	REFCT:ALTCT:TTCT:ALTRT	NA:0:NA:0	23:5:28:0.178571428571429	Gpm6a-Adam29	intergenic_region	MODIFIER
863	chr8	69540902	rs33222990	A	G	.	.	INFO=TMP;ANN=G|intergenic_region|MODIFIER|Gm10033-Zfp868|Gm10033-Zfp868|intergenic_region|Gm10033-Zfp868|||n.69540902A>G||||||;RSPOS=69540902;SAO=0;VC=snp;VP=050000000005000100000100;dbSNPBuildID=125	REFCT:ALTCT:TTCT:ALTRT	NA:0:NA:0	15:4:19:0.210526315789474	Gm10033-Zfp868	intergenic_region	MODIFIER
865	chr8	72643149	.	T	A	.	.	INFO=TMP;ANN=A|upstream_gene_variant|MODIFIER|Nwd1|Nwd1|transcript|NM_176940.5|protein_coding||c.-10339T>A|||||3562|,A|intergenic_region|MODIFIER|Tmem38a-Nwd1|Tmem38a-Nwd1|intergenic_region|Tmem38a-Nwd1|||n.72643149T>A||||||	REFCT:ALTCT:TTCT:ALTRT	NA:0:NA:0	3:8:11:0.727272727272727	Nwd1	upstream_gene_variant	MODIFIER
866	chr8	72643179	.	A	T	.	.	INFO=TMP;ANN=T|upstream_gene_variant|MODIFIER|Nwd1|Nwd1|transcript|NM_176940.5|protein_coding||c.-10309A>T|||||3532|,T|intergenic_region|MODIFIER|Tmem38a-Nwd1|Tmem38a-Nwd1|intergenic_region|Tmem38a-Nwd1|||n.72643179A>T||||||	REFCT:ALTCT:TTCT:ALTRT	NA:0:NA:0	15:4:19:0.210526315789474	Nwd1	upstream_gene_variant	MODIFIER
867	chr8	72643196	.	T	C,A	.	.	INFO=TMP;ANN=A|upstream_gene_variant|MODIFIER|Nwd1|Nwd1|transcript|NM_176940.5|protein_coding||c.-10292T>A|||||3515|,C|upstream_gene_variant|MODIFIER|Nwd1|Nwd1|transcript|NM_176940.5|protein_coding||c.-10292T>C|||||3515|,A|intergenic_region|MODIFIER|Tmem38a-Nwd1|Tmem38a-Nwd1|intergenic_region|Tmem38a-Nwd1|||n.72643196T>A||||||,C|intergenic_region|MODIFIER|Tmem38a-Nwd1|Tmem38a-Nwd1|intergenic_regi…	REFCT:ALTCT:TTCT:ALTRT	NA:0:NA:0	10:4:14:0.285714285714286	Nwd1	upstream_gene_variant	MODIFIER
868	chr8	72885907	.	T	A,C	.	.	INFO=TMP;ANN=A|intron_variant|MODIFIER|Large|Large|transcript|NM_001317391.1|protein_coding|8/15|c.893-104A>T||||||,C|intron_variant|MODIFIER|Large|Large|transcript|NM_001317391.1|protein_coding|8/15|c.893-104A>G||||||,A|intron_variant|MODIFIER|Large|Large|transcript|NM_010687.2|protein_coding|7/14|c.893-104A>T||||||,C|intron_variant|MODIFIER|Large|Large|transcript|NM_010687.2|protein_coding|7/14…	REFCT:ALTCT:TTCT:ALTRT	NA:0:NA:0	30:4:34:0.117647058823529	Large	intron_variant	MODIFIER
869	chr8	75096141	.	C	G	.	.	INFO=TMP;ANN=G|intron_variant|MODIFIER|Hmox1|Hmox1|transcript|NM_010442.2|protein_coding|2/4|c.144+165C>G||||||	REFCT:ALTCT:TTCT:ALTRT	NA:0:NA:0	15:5:20:0.25	Hmox1	intron_variant	MODIFIER
870	chr8	81015071	.	G	C,A	.	.	INFO=TMP;ANN=A|upstream_gene_variant|MODIFIER|Usp38|Usp38|transcript|NM_027554.2|protein_coding||c.-635C>T|||||165|,C|upstream_gene_variant|MODIFIER|Usp38|Usp38|transcript|NM_027554.2|protein_coding||c.-635C>G|||||165|,A|intergenic_region|MODIFIER|Usp38-Inpp4b|Usp38-Inpp4b|intergenic_region|Usp38-Inpp4b|||n.81015071G>A||||||,C|intergenic_region|MODIFIER|Usp38-Inpp4b|Usp38-Inpp4b|intergenic_region…	REFCT:ALTCT:TTCT:ALTRT	37:1:38:0.0263157894736842	34:4:38:0.105263157894737	Usp38	upstream_gene_variant	MODIFIER
871	chr8	81015072	.	A	C,T	.	.	INFO=TMP;ANN=C|upstream_gene_variant|MODIFIER|Usp38|Usp38|transcript|NM_027554.2|protein_coding||c.-636T>G|||||166|,T|upstream_gene_variant|MODIFIER|Usp38|Usp38|transcript|NM_027554.2|protein_coding||c.-636T>A|||||166|,C|intergenic_region|MODIFIER|Usp38-Inpp4b|Usp38-Inpp4b|intergenic_region|Usp38-Inpp4b|||n.81015072A>C||||||,T|intergenic_region|MODIFIER|Usp38-Inpp4b|Usp38-Inpp4b|intergenic_region…	REFCT:ALTCT:TTCT:ALTRT	NA:0:NA:0	33:4:37:0.108108108108108	Usp38	upstream_gene_variant	MODIFIER
872	chr8	83271747	.	A	G	.	.	INFO=TMP;ANN=G|3_prime_UTR_variant|MODIFIER|Tbc1d9|Tbc1d9|transcript|NM_001111304.1|protein_coding|21/21|c.*137A>G|||||137|,G|3_prime_UTR_variant|MODIFIER|Tbc1d9|Tbc1d9|transcript|NM_027758.4|protein_coding|18/18|c.*137A>G|||||137|	REFCT:ALTCT:TTCT:ALTRT	NA:0:NA:0	25:6:31:0.193548387096774	Tbc1d9	3_prime_UTR_variant	MODIFIER
873	chr8	85093874	rs48151995	T	G,A	.	.	INFO=TMP;ANN=A|intron_variant|MODIFIER|Man2b1|Man2b1|transcript|NM_010764.2|protein_coding|14/23|c.1834-45T>A||||||,G|intron_variant|MODIFIER|Man2b1|Man2b1|transcript|NM_010764.2|protein_coding|14/23|c.1834-45T>G||||||;GENEINFO=17159:Man2b1;RSPOS=85093874;SAO=0;VC=snp;VLD;VP=050000080005040000000100;dbSNPBuildID=127	REFCT:ALTCT:TTCT:ALTRT	NA:0:NA:0	27:4:31:0.129032258064516	Man2b1	intron_variant	MODIFIER
875	chr8	111522028	.	A	C	.	.	INFO=TMP;ANN=C|5_prime_UTR_variant|MODIFIER|Wdr59|Wdr59|transcript|NM_001170743.1|protein_coding|1/27|c.-47T>G|||||47|,C|5_prime_UTR_variant|MODIFIER|Wdr59|Wdr59|transcript|NM_001170742.1|protein_coding|1/26|c.-47T>G|||||47|,C|5_prime_UTR_variant|MODIFIER|Wdr59|Wdr59|transcript|NM_176923.4|protein_coding|1/27|c.-47T>G|||||47|	REFCT:ALTCT:TTCT:ALTRT	22:1:23:0.0434782608695652	16:4:20:0.2	Wdr59	5_prime_UTR_variant	MODIFIER
876	chr8	120149404	.	T	G	.	.	INFO=TMP;ANN=G|intron_variant|MODIFIER|6430548M08Rik|6430548M08Rik|transcript|NM_001163760.1|protein_coding|3/12|c.429+13T>G||||||,G|intron_variant|MODIFIER|6430548M08Rik|6430548M08Rik|transcript|NM_001163762.1|protein_coding|3/7|c.429+13T>G||||||,G|intron_variant|MODIFIER|6430548M08Rik|6430548M08Rik|transcript|NM_001163761.1|protein_coding|3/11|c.429+13T>G||||||,G|intron_variant|MODIFIER|6430548…	REFCT:ALTCT:TTCT:ALTRT	45:2:47:0.0425531914893617	26:4:30:0.133333333333333	6430548M08Rik	intron_variant	MODIFIER
877	chr8	122482124	.	T	G,A,C	.	.	INFO=TMP;ANN=A|missense_variant|MODERATE|Piezo1|Piezo1|transcript|NM_001037298.1|protein_coding|51/51|c.7499A>T|p.Asp2500Val|7790/8216|7499/7641|2500/2546||,C|missense_variant|MODERATE|Piezo1|Piezo1|transcript|NM_001037298.1|protein_coding|51/51|c.7499A>G|p.Asp2500Gly|7790/8216|7499/7641|2500/2546||,G|missense_variant|MODERATE|Piezo1|Piezo1|transcript|NM_001037298.1|protein_coding|51/51|c.7499A>C…	REFCT:ALTCT:TTCT:ALTRT	57:3:60:0.05	52:6:58:0.103448275862069	Ctu2	3_prime_UTR_variant	MODIFIER
878	chr8	123525483	.	A	C	.	.	INFO=TMP;ANN=C|intron_variant|MODIFIER|Gas8|Gas8|transcript|NM_018855.2|protein_coding|4/10|c.496-136A>C||||||	REFCT:ALTCT:TTCT:ALTRT	NA:0:NA:0	41:5:46:0.108695652173913	Gas8	intron_variant	MODIFIER
879	chr8	129283582	rs587344936	T	A	.	.	INFO=TMP;ANN=A|intergenic_region|MODIFIER|2610044O15Rik8-CHR_END|2610044O15Rik8-CHR_END|intergenic_region|2610044O15Rik8-CHR_END|||n.129283582T>A||||||;GENEINFO=102635552:Gm32856;RSPOS=129283582;SAO=0;VC=snp;VP=050000800305000000000100;dbSNPBuildID=142	REFCT:ALTCT:TTCT:ALTRT	NA:0:NA:0	0:10:10:1	2610044O15Rik8-CHR_END	intergenic_region	MODIFIER
880	chr9	3000022	.	C	A,G,T	.	.	INFO=TMP;ANN=A|intergenic_region|MODIFIER|CHR_START-Mir101c|CHR_START-Mir101c|intergenic_region|CHR_START-Mir101c|||n.3000022C>A||||||,G|intergenic_region|MODIFIER|CHR_START-Mir101c|CHR_START-Mir101c|intergenic_region|CHR_START-Mir101c|||n.3000022C>G||||||,T|intergenic_region|MODIFIER|CHR_START-Mir101c|CHR_START-Mir101c|intergenic_region|CHR_START-Mir101c|||n.3000022C>T||||||	REFCT:ALTCT:TTCT:ALTRT	45:2:47:0.0425531914893617	42:9:51:0.176470588235294	CHR_START-Mir101c	intergenic_region	MODIFIER
881	chr9	3000036	.	T	G,A,C	.	.	INFO=TMP;ANN=A|intergenic_region|MODIFIER|CHR_START-Mir101c|CHR_START-Mir101c|intergenic_region|CHR_START-Mir101c|||n.3000036T>A||||||,C|intergenic_region|MODIFIER|CHR_START-Mir101c|CHR_START-Mir101c|intergenic_region|CHR_START-Mir101c|||n.3000036T>C||||||,G|intergenic_region|MODIFIER|CHR_START-Mir101c|CHR_START-Mir101c|intergenic_region|CHR_START-Mir101c|||n.3000036T>G||||||	REFCT:ALTCT:TTCT:ALTRT	58:3:61:0.0491803278688525	56:7:63:0.111111111111111	CHR_START-Mir101c	intergenic_region	MODIFIER
882	chr9	3000073	.	T	A,C	.	.	INFO=TMP;ANN=A|intergenic_region|MODIFIER|CHR_START-Mir101c|CHR_START-Mir101c|intergenic_region|CHR_START-Mir101c|||n.3000073T>A||||||,C|intergenic_region|MODIFIER|CHR_START-Mir101c|CHR_START-Mir101c|intergenic_region|CHR_START-Mir101c|||n.3000073T>C||||||	REFCT:ALTCT:TTCT:ALTRT	61:1:62:0.0161290322580645	54:8:62:0.129032258064516	CHR_START-Mir101c	intergenic_region	MODIFIER
883	chr9	3000079	.	T	C,A	.	.	INFO=TMP;ANN=A|intergenic_region|MODIFIER|CHR_START-Mir101c|CHR_START-Mir101c|intergenic_region|CHR_START-Mir101c|||n.3000079T>A||||||,C|intergenic_region|MODIFIER|CHR_START-Mir101c|CHR_START-Mir101c|intergenic_region|CHR_START-Mir101c|||n.3000079T>C||||||	REFCT:ALTCT:TTCT:ALTRT	64:3:67:0.0447761194029851	64:8:72:0.111111111111111	CHR_START-Mir101c	intergenic_region	MODIFIER
884	chr9	3001836	.	A	T,G	.	.	INFO=TMP;ANN=G|intergenic_region|MODIFIER|CHR_START-Mir101c|CHR_START-Mir101c|intergenic_region|CHR_START-Mir101c|||n.3001836A>G||||||,T|intergenic_region|MODIFIER|CHR_START-Mir101c|CHR_START-Mir101c|intergenic_region|CHR_START-Mir101c|||n.3001836A>T||||||	REFCT:ALTCT:TTCT:ALTRT	47:1:48:0.0208333333333333	71:11:82:0.134146341463415	CHR_START-Mir101c	intergenic_region	MODIFIER
885	chr9	3001864	.	A	C	.	.	INFO=TMP;ANN=C|intergenic_region|MODIFIER|CHR_START-Mir101c|CHR_START-Mir101c|intergenic_region|CHR_START-Mir101c|||n.3001864A>C||||||	REFCT:ALTCT:TTCT:ALTRT	NA:0:NA:0	23:4:27:0.148148148148148	CHR_START-Mir101c	intergenic_region	MODIFIER
886	chr9	3001974	.	T	G	.	.	INFO=TMP;ANN=G|intergenic_region|MODIFIER|CHR_START-Mir101c|CHR_START-Mir101c|intergenic_region|CHR_START-Mir101c|||n.3001974T>G||||||	REFCT:ALTCT:TTCT:ALTRT	NA:0:NA:0	29:4:33:0.121212121212121	CHR_START-Mir101c	intergenic_region	MODIFIER
887	chr9	3002581	.	C	G,T,A	.	.	INFO=TMP;ANN=A|intergenic_region|MODIFIER|CHR_START-Mir101c|CHR_START-Mir101c|intergenic_region|CHR_START-Mir101c|||n.3002581C>A||||||,G|intergenic_region|MODIFIER|CHR_START-Mir101c|CHR_START-Mir101c|intergenic_region|CHR_START-Mir101c|||n.3002581C>G||||||,T|intergenic_region|MODIFIER|CHR_START-Mir101c|CHR_START-Mir101c|intergenic_region|CHR_START-Mir101c|||n.3002581C>T||||||	REFCT:ALTCT:TTCT:ALTRT	68:3:71:0.0422535211267606	94:12:106:0.113207547169811	CHR_START-Mir101c	intergenic_region	MODIFIER
888	chr9	3002796	.	C	T,A	.	.	INFO=TMP;ANN=A|intergenic_region|MODIFIER|CHR_START-Mir101c|CHR_START-Mir101c|intergenic_region|CHR_START-Mir101c|||n.3002796C>A||||||,T|intergenic_region|MODIFIER|CHR_START-Mir101c|CHR_START-Mir101c|intergenic_region|CHR_START-Mir101c|||n.3002796C>T||||||	REFCT:ALTCT:TTCT:ALTRT	38:1:39:0.0256410256410256	37:6:43:0.13953488372093	CHR_START-Mir101c	intergenic_region	MODIFIER
889	chr9	3003781	.	C	A,T,G	.	.	INFO=TMP;ANN=A|intergenic_region|MODIFIER|CHR_START-Mir101c|CHR_START-Mir101c|intergenic_region|CHR_START-Mir101c|||n.3003781C>A||||||,G|intergenic_region|MODIFIER|CHR_START-Mir101c|CHR_START-Mir101c|intergenic_region|CHR_START-Mir101c|||n.3003781C>G||||||,T|intergenic_region|MODIFIER|CHR_START-Mir101c|CHR_START-Mir101c|intergenic_region|CHR_START-Mir101c|||n.3003781C>T||||||	REFCT:ALTCT:TTCT:ALTRT	NA:0:NA:0	10:5:15:0.333333333333333	CHR_START-Mir101c	intergenic_region	MODIFIER
890	chr9	3004521	.	C	T	.	.	INFO=TMP;ANN=T|intergenic_region|MODIFIER|CHR_START-Mir101c|CHR_START-Mir101c|intergenic_region|CHR_START-Mir101c|||n.3004521C>T||||||	REFCT:ALTCT:TTCT:ALTRT	NA:0:NA:0	57:9:66:0.136363636363636	CHR_START-Mir101c	intergenic_region	MODIFIER
891	chr9	3004834	.	A	T,C	.	.	INFO=TMP;ANN=C|intergenic_region|MODIFIER|CHR_START-Mir101c|CHR_START-Mir101c|intergenic_region|CHR_START-Mir101c|||n.3004834A>C||||||,T|intergenic_region|MODIFIER|CHR_START-Mir101c|CHR_START-Mir101c|intergenic_region|CHR_START-Mir101c|||n.3004834A>T||||||	REFCT:ALTCT:TTCT:ALTRT	NA:0:NA:0	44:5:49:0.102040816326531	CHR_START-Mir101c	intergenic_region	MODIFIER
892	chr9	3006338	.	C	A,T	.	.	INFO=TMP;ANN=A|intergenic_region|MODIFIER|CHR_START-Mir101c|CHR_START-Mir101c|intergenic_region|CHR_START-Mir101c|||n.3006338C>A||||||,T|intergenic_region|MODIFIER|CHR_START-Mir101c|CHR_START-Mir101c|intergenic_region|CHR_START-Mir101c|||n.3006338C>T||||||	REFCT:ALTCT:TTCT:ALTRT	43:2:45:0.0444444444444444	40:6:46:0.130434782608696	CHR_START-Mir101c	intergenic_region	MODIFIER
893	chr9	3007057	.	C	A	.	.	INFO=TMP;ANN=A|intergenic_region|MODIFIER|CHR_START-Mir101c|CHR_START-Mir101c|intergenic_region|CHR_START-Mir101c|||n.3007057C>A||||||	REFCT:ALTCT:TTCT:ALTRT	NA:0:NA:0	13:4:17:0.235294117647059	CHR_START-Mir101c	intergenic_region	MODIFIER
894	chr9	3007558	.	G	T	.	.	INFO=TMP;ANN=T|intergenic_region|MODIFIER|CHR_START-Mir101c|CHR_START-Mir101c|intergenic_region|CHR_START-Mir101c|||n.3007558G>T||||||	REFCT:ALTCT:TTCT:ALTRT	NA:0:NA:0	19:4:23:0.173913043478261	CHR_START-Mir101c	intergenic_region	MODIFIER
895	chr9	3008086	.	T	G,A,C	.	.	INFO=TMP;ANN=A|intergenic_region|MODIFIER|CHR_START-Mir101c|CHR_START-Mir101c|intergenic_region|CHR_START-Mir101c|||n.3008086T>A||||||,C|intergenic_region|MODIFIER|CHR_START-Mir101c|CHR_START-Mir101c|intergenic_region|CHR_START-Mir101c|||n.3008086T>C||||||,G|intergenic_region|MODIFIER|CHR_START-Mir101c|CHR_START-Mir101c|intergenic_region|CHR_START-Mir101c|||n.3008086T>G||||||	REFCT:ALTCT:TTCT:ALTRT	50:2:52:0.0384615384615385	60:7:67:0.104477611940299	CHR_START-Mir101c	intergenic_region	MODIFIER
896	chr9	3008087	.	G	T,C,A	.	.	INFO=TMP;ANN=A|intergenic_region|MODIFIER|CHR_START-Mir101c|CHR_START-Mir101c|intergenic_region|CHR_START-Mir101c|||n.3008087G>A||||||,C|intergenic_region|MODIFIER|CHR_START-Mir101c|CHR_START-Mir101c|intergenic_region|CHR_START-Mir101c|||n.3008087G>C||||||,T|intergenic_region|MODIFIER|CHR_START-Mir101c|CHR_START-Mir101c|intergenic_region|CHR_START-Mir101c|||n.3008087G>T||||||	REFCT:ALTCT:TTCT:ALTRT	50:2:52:0.0384615384615385	59:8:67:0.119402985074627	CHR_START-Mir101c	intergenic_region	MODIFIER
897	chr9	3008473	rs1131850968	G	T,C,A	.	.	INFO=TMP;ANN=A|intergenic_region|MODIFIER|CHR_START-Mir101c|CHR_START-Mir101c|intergenic_region|CHR_START-Mir101c|||n.3008473G>A||||||,C|intergenic_region|MODIFIER|CHR_START-Mir101c|CHR_START-Mir101c|intergenic_region|CHR_START-Mir101c|||n.3008473G>C||||||,T|intergenic_region|MODIFIER|CHR_START-Mir101c|CHR_START-Mir101c|intergenic_region|CHR_START-Mir101c|||n.3008473G>T||||||;RSPOS=3008473;SAO=0;…	REFCT:ALTCT:TTCT:ALTRT	51:2:53:0.0377358490566038	41:6:47:0.127659574468085	CHR_START-Mir101c	intergenic_region	MODIFIER
898	chr9	3008719	.	G	A,T,C	.	.	INFO=TMP;ANN=A|intergenic_region|MODIFIER|CHR_START-Mir101c|CHR_START-Mir101c|intergenic_region|CHR_START-Mir101c|||n.3008719G>A||||||,C|intergenic_region|MODIFIER|CHR_START-Mir101c|CHR_START-Mir101c|intergenic_region|CHR_START-Mir101c|||n.3008719G>C||||||,T|intergenic_region|MODIFIER|CHR_START-Mir101c|CHR_START-Mir101c|intergenic_region|CHR_START-Mir101c|||n.3008719G>T||||||	REFCT:ALTCT:TTCT:ALTRT	NA:0:NA:0	20:7:27:0.259259259259259	CHR_START-Mir101c	intergenic_region	MODIFIER
899	chr9	3009271	.	A	C,T	.	.	INFO=TMP;ANN=C|intergenic_region|MODIFIER|CHR_START-Mir101c|CHR_START-Mir101c|intergenic_region|CHR_START-Mir101c|||n.3009271A>C||||||,T|intergenic_region|MODIFIER|CHR_START-Mir101c|CHR_START-Mir101c|intergenic_region|CHR_START-Mir101c|||n.3009271A>T||||||	REFCT:ALTCT:TTCT:ALTRT	NA:0:NA:0	39:5:44:0.113636363636364	CHR_START-Mir101c	intergenic_region	MODIFIER
900	chr9	3009487	.	G	T,A,C	.	.	INFO=TMP;ANN=A|intergenic_region|MODIFIER|CHR_START-Mir101c|CHR_START-Mir101c|intergenic_region|CHR_START-Mir101c|||n.3009487G>A||||||,C|intergenic_region|MODIFIER|CHR_START-Mir101c|CHR_START-Mir101c|intergenic_region|CHR_START-Mir101c|||n.3009487G>C||||||,T|intergenic_region|MODIFIER|CHR_START-Mir101c|CHR_START-Mir101c|intergenic_region|CHR_START-Mir101c|||n.3009487G>T||||||	REFCT:ALTCT:TTCT:ALTRT	70:3:73:0.0410958904109589	53:6:59:0.101694915254237	CHR_START-Mir101c	intergenic_region	MODIFIER
901	chr9	3009739	.	C	G,T	.	.	INFO=TMP;ANN=G|intergenic_region|MODIFIER|CHR_START-Mir101c|CHR_START-Mir101c|intergenic_region|CHR_START-Mir101c|||n.3009739C>G||||||,T|intergenic_region|MODIFIER|CHR_START-Mir101c|CHR_START-Mir101c|intergenic_region|CHR_START-Mir101c|||n.3009739C>T||||||	REFCT:ALTCT:TTCT:ALTRT	NA:0:NA:0	22:4:26:0.153846153846154	CHR_START-Mir101c	intergenic_region	MODIFIER
902	chr9	3010849	.	C	T,A,G	.	.	INFO=TMP;ANN=A|intergenic_region|MODIFIER|CHR_START-Mir101c|CHR_START-Mir101c|intergenic_region|CHR_START-Mir101c|||n.3010849C>A||||||,G|intergenic_region|MODIFIER|CHR_START-Mir101c|CHR_START-Mir101c|intergenic_region|CHR_START-Mir101c|||n.3010849C>G||||||,T|intergenic_region|MODIFIER|CHR_START-Mir101c|CHR_START-Mir101c|intergenic_region|CHR_START-Mir101c|||n.3010849C>T||||||	REFCT:ALTCT:TTCT:ALTRT	52:1:53:0.0188679245283019	51:6:57:0.105263157894737	CHR_START-Mir101c	intergenic_region	MODIFIER
903	chr9	3010850	.	A	T,G	.	.	INFO=TMP;ANN=G|intergenic_region|MODIFIER|CHR_START-Mir101c|CHR_START-Mir101c|intergenic_region|CHR_START-Mir101c|||n.3010850A>G||||||,T|intergenic_region|MODIFIER|CHR_START-Mir101c|CHR_START-Mir101c|intergenic_region|CHR_START-Mir101c|||n.3010850A>T||||||	REFCT:ALTCT:TTCT:ALTRT	54:1:55:0.0181818181818182	53:6:59:0.101694915254237	CHR_START-Mir101c	intergenic_region	MODIFIER
904	chr9	3011066	.	C	A,T,G	.	.	INFO=TMP;ANN=A|intergenic_region|MODIFIER|CHR_START-Mir101c|CHR_START-Mir101c|intergenic_region|CHR_START-Mir101c|||n.3011066C>A||||||,G|intergenic_region|MODIFIER|CHR_START-Mir101c|CHR_START-Mir101c|intergenic_region|CHR_START-Mir101c|||n.3011066C>G||||||,T|intergenic_region|MODIFIER|CHR_START-Mir101c|CHR_START-Mir101c|intergenic_region|CHR_START-Mir101c|||n.3011066C>T||||||	REFCT:ALTCT:TTCT:ALTRT	89:4:93:0.043010752688172	118:14:132:0.106060606060606	CHR_START-Mir101c	intergenic_region	MODIFIER
905	chr9	3011139	rs1132189800	C	T,G,A	.	.	INFO=TMP;ANN=A|intergenic_region|MODIFIER|CHR_START-Mir101c|CHR_START-Mir101c|intergenic_region|CHR_START-Mir101c|||n.3011139C>A||||||,G|intergenic_region|MODIFIER|CHR_START-Mir101c|CHR_START-Mir101c|intergenic_region|CHR_START-Mir101c|||n.3011139C>G||||||,T|intergenic_region|MODIFIER|CHR_START-Mir101c|CHR_START-Mir101c|intergenic_region|CHR_START-Mir101c|||n.3011139C>T||||||;RSPOS=3011139;SAO=0;…	REFCT:ALTCT:TTCT:ALTRT	NA:0:NA:0	33:4:37:0.108108108108108	CHR_START-Mir101c	intergenic_region	MODIFIER
906	chr9	3011791	.	T	G,A	.	.	INFO=TMP;ANN=A|intergenic_region|MODIFIER|CHR_START-Mir101c|CHR_START-Mir101c|intergenic_region|CHR_START-Mir101c|||n.3011791T>A||||||,G|intergenic_region|MODIFIER|CHR_START-Mir101c|CHR_START-Mir101c|intergenic_region|CHR_START-Mir101c|||n.3011791T>G||||||	REFCT:ALTCT:TTCT:ALTRT	NA:0:NA:0	29:6:35:0.171428571428571	CHR_START-Mir101c	intergenic_region	MODIFIER
907	chr9	3011800	.	C	T,A	.	.	INFO=TMP;ANN=A|intergenic_region|MODIFIER|CHR_START-Mir101c|CHR_START-Mir101c|intergenic_region|CHR_START-Mir101c|||n.3011800C>A||||||,T|intergenic_region|MODIFIER|CHR_START-Mir101c|CHR_START-Mir101c|intergenic_region|CHR_START-Mir101c|||n.3011800C>T||||||	REFCT:ALTCT:TTCT:ALTRT	NA:0:NA:0	31:4:35:0.114285714285714	CHR_START-Mir101c	intergenic_region	MODIFIER
908	chr9	3011802	.	T	A,C	.	.	INFO=TMP;ANN=A|intergenic_region|MODIFIER|CHR_START-Mir101c|CHR_START-Mir101c|intergenic_region|CHR_START-Mir101c|||n.3011802T>A||||||,C|intergenic_region|MODIFIER|CHR_START-Mir101c|CHR_START-Mir101c|intergenic_region|CHR_START-Mir101c|||n.3011802T>C||||||	REFCT:ALTCT:TTCT:ALTRT	NA:0:NA:0	29:6:35:0.171428571428571	CHR_START-Mir101c	intergenic_region	MODIFIER
909	chr9	3011825	.	C	T,G	.	.	INFO=TMP;ANN=G|intergenic_region|MODIFIER|CHR_START-Mir101c|CHR_START-Mir101c|intergenic_region|CHR_START-Mir101c|||n.3011825C>G||||||,T|intergenic_region|MODIFIER|CHR_START-Mir101c|CHR_START-Mir101c|intergenic_region|CHR_START-Mir101c|||n.3011825C>T||||||	REFCT:ALTCT:TTCT:ALTRT	20:1:21:0.0476190476190476	31:4:35:0.114285714285714	CHR_START-Mir101c	intergenic_region	MODIFIER
910	chr9	3012100	.	A	G	.	.	INFO=TMP;ANN=G|intergenic_region|MODIFIER|CHR_START-Mir101c|CHR_START-Mir101c|intergenic_region|CHR_START-Mir101c|||n.3012100A>G||||||	REFCT:ALTCT:TTCT:ALTRT	NA:0:NA:0	6:4:10:0.4	CHR_START-Mir101c	intergenic_region	MODIFIER
911	chr9	3012126	.	C	T	.	.	INFO=TMP;ANN=T|intergenic_region|MODIFIER|CHR_START-Mir101c|CHR_START-Mir101c|intergenic_region|CHR_START-Mir101c|||n.3012126C>T||||||	REFCT:ALTCT:TTCT:ALTRT	NA:0:NA:0	12:4:16:0.25	CHR_START-Mir101c	intergenic_region	MODIFIER
912	chr9	3012412	.	A	G	.	.	INFO=TMP;ANN=G|intergenic_region|MODIFIER|CHR_START-Mir101c|CHR_START-Mir101c|intergenic_region|CHR_START-Mir101c|||n.3012412A>G||||||	REFCT:ALTCT:TTCT:ALTRT	NA:0:NA:0	10:4:14:0.285714285714286	CHR_START-Mir101c	intergenic_region	MODIFIER
913	chr9	3012851	.	T	C,G,A	.	.	INFO=TMP;ANN=A|intergenic_region|MODIFIER|CHR_START-Mir101c|CHR_START-Mir101c|intergenic_region|CHR_START-Mir101c|||n.3012851T>A||||||,C|intergenic_region|MODIFIER|CHR_START-Mir101c|CHR_START-Mir101c|intergenic_region|CHR_START-Mir101c|||n.3012851T>C||||||,G|intergenic_region|MODIFIER|CHR_START-Mir101c|CHR_START-Mir101c|intergenic_region|CHR_START-Mir101c|||n.3012851T>G||||||	REFCT:ALTCT:TTCT:ALTRT	100:5:105:0.0476190476190476	126:14:140:0.1	CHR_START-Mir101c	intergenic_region	MODIFIER
914	chr9	3013076	.	A	T	.	.	INFO=TMP;ANN=T|intergenic_region|MODIFIER|CHR_START-Mir101c|CHR_START-Mir101c|intergenic_region|CHR_START-Mir101c|||n.3013076A>T||||||	REFCT:ALTCT:TTCT:ALTRT	NA:0:NA:0	12:5:17:0.294117647058824	CHR_START-Mir101c	intergenic_region	MODIFIER
915	chr9	3013192	.	C	T,G	.	.	INFO=TMP;ANN=G|intergenic_region|MODIFIER|CHR_START-Mir101c|CHR_START-Mir101c|intergenic_region|CHR_START-Mir101c|||n.3013192C>G||||||,T|intergenic_region|MODIFIER|CHR_START-Mir101c|CHR_START-Mir101c|intergenic_region|CHR_START-Mir101c|||n.3013192C>T||||||	REFCT:ALTCT:TTCT:ALTRT	NA:0:NA:0	46:6:52:0.115384615384615	CHR_START-Mir101c	intergenic_region	MODIFIER
916	chr9	3013534	.	C	T,A,G	.	.	INFO=TMP;ANN=A|intergenic_region|MODIFIER|CHR_START-Mir101c|CHR_START-Mir101c|intergenic_region|CHR_START-Mir101c|||n.3013534C>A||||||,G|intergenic_region|MODIFIER|CHR_START-Mir101c|CHR_START-Mir101c|intergenic_region|CHR_START-Mir101c|||n.3013534C>G||||||,T|intergenic_region|MODIFIER|CHR_START-Mir101c|CHR_START-Mir101c|intergenic_region|CHR_START-Mir101c|||n.3013534C>T||||||	REFCT:ALTCT:TTCT:ALTRT	32:1:33:0.0303030303030303	50:7:57:0.12280701754386	CHR_START-Mir101c	intergenic_region	MODIFIER
917	chr9	3013993	.	G	A,C	.	.	INFO=TMP;ANN=A|intergenic_region|MODIFIER|CHR_START-Mir101c|CHR_START-Mir101c|intergenic_region|CHR_START-Mir101c|||n.3013993G>A||||||,C|intergenic_region|MODIFIER|CHR_START-Mir101c|CHR_START-Mir101c|intergenic_region|CHR_START-Mir101c|||n.3013993G>C||||||	REFCT:ALTCT:TTCT:ALTRT	45:2:47:0.0425531914893617	51:7:58:0.120689655172414	CHR_START-Mir101c	intergenic_region	MODIFIER
918	chr9	3014442	.	C	T,A	.	.	INFO=TMP;ANN=A|intergenic_region|MODIFIER|CHR_START-Mir101c|CHR_START-Mir101c|intergenic_region|CHR_START-Mir101c|||n.3014442C>A||||||,T|intergenic_region|MODIFIER|CHR_START-Mir101c|CHR_START-Mir101c|intergenic_region|CHR_START-Mir101c|||n.3014442C>T||||||	REFCT:ALTCT:TTCT:ALTRT	NA:0:NA:0	33:4:37:0.108108108108108	CHR_START-Mir101c	intergenic_region	MODIFIER
919	chr9	3014753	.	G	T	.	.	INFO=TMP;ANN=T|intergenic_region|MODIFIER|CHR_START-Mir101c|CHR_START-Mir101c|intergenic_region|CHR_START-Mir101c|||n.3014753G>T||||||	REFCT:ALTCT:TTCT:ALTRT	NA:0:NA:0	36:6:42:0.142857142857143	CHR_START-Mir101c	intergenic_region	MODIFIER
920	chr9	3014826	.	C	G,T,A	.	.	INFO=TMP;ANN=A|intergenic_region|MODIFIER|CHR_START-Mir101c|CHR_START-Mir101c|intergenic_region|CHR_START-Mir101c|||n.3014826C>A||||||,G|intergenic_region|MODIFIER|CHR_START-Mir101c|CHR_START-Mir101c|intergenic_region|CHR_START-Mir101c|||n.3014826C>G||||||,T|intergenic_region|MODIFIER|CHR_START-Mir101c|CHR_START-Mir101c|intergenic_region|CHR_START-Mir101c|||n.3014826C>T||||||	REFCT:ALTCT:TTCT:ALTRT	NA:0:NA:0	54:6:60:0.1	CHR_START-Mir101c	intergenic_region	MODIFIER
921	chr9	3014893	.	G	T,C,A	.	.	INFO=TMP;ANN=A|intergenic_region|MODIFIER|CHR_START-Mir101c|CHR_START-Mir101c|intergenic_region|CHR_START-Mir101c|||n.3014893G>A||||||,C|intergenic_region|MODIFIER|CHR_START-Mir101c|CHR_START-Mir101c|intergenic_region|CHR_START-Mir101c|||n.3014893G>C||||||,T|intergenic_region|MODIFIER|CHR_START-Mir101c|CHR_START-Mir101c|intergenic_region|CHR_START-Mir101c|||n.3014893G>T||||||	REFCT:ALTCT:TTCT:ALTRT	33:1:34:0.0294117647058824	46:6:52:0.115384615384615	CHR_START-Mir101c	intergenic_region	MODIFIER
922	chr9	3014972	.	G	C,A	.	.	INFO=TMP;ANN=A|intergenic_region|MODIFIER|CHR_START-Mir101c|CHR_START-Mir101c|intergenic_region|CHR_START-Mir101c|||n.3014972G>A||||||,C|intergenic_region|MODIFIER|CHR_START-Mir101c|CHR_START-Mir101c|intergenic_region|CHR_START-Mir101c|||n.3014972G>C||||||	REFCT:ALTCT:TTCT:ALTRT	NA:0:NA:0	10:4:14:0.285714285714286	CHR_START-Mir101c	intergenic_region	MODIFIER
923	chr9	3015986	.	A	T,C,G	.	.	INFO=TMP;ANN=C|intergenic_region|MODIFIER|CHR_START-Mir101c|CHR_START-Mir101c|intergenic_region|CHR_START-Mir101c|||n.3015986A>C||||||,G|intergenic_region|MODIFIER|CHR_START-Mir101c|CHR_START-Mir101c|intergenic_region|CHR_START-Mir101c|||n.3015986A>G||||||,T|intergenic_region|MODIFIER|CHR_START-Mir101c|CHR_START-Mir101c|intergenic_region|CHR_START-Mir101c|||n.3015986A>T||||||	REFCT:ALTCT:TTCT:ALTRT	222:10:232:0.0431034482758621	263:33:296:0.111486486486486	CHR_START-Mir101c	intergenic_region	MODIFIER
924	chr9	3016248	.	A	T,G	.	.	INFO=TMP;ANN=G|intergenic_region|MODIFIER|CHR_START-Mir101c|CHR_START-Mir101c|intergenic_region|CHR_START-Mir101c|||n.3016248A>G||||||,T|intergenic_region|MODIFIER|CHR_START-Mir101c|CHR_START-Mir101c|intergenic_region|CHR_START-Mir101c|||n.3016248A>T||||||	REFCT:ALTCT:TTCT:ALTRT	19:1:20:0.05	39:5:44:0.113636363636364	CHR_START-Mir101c	intergenic_region	MODIFIER
925	chr9	3016496	.	T	G	.	.	INFO=TMP;ANN=G|intergenic_region|MODIFIER|CHR_START-Mir101c|CHR_START-Mir101c|intergenic_region|CHR_START-Mir101c|||n.3016496T>G||||||	REFCT:ALTCT:TTCT:ALTRT	34:1:35:0.0285714285714286	45:6:51:0.117647058823529	CHR_START-Mir101c	intergenic_region	MODIFIER
926	chr9	3017794	.	G	T,A,C	.	.	INFO=TMP;ANN=A|intergenic_region|MODIFIER|CHR_START-Mir101c|CHR_START-Mir101c|intergenic_region|CHR_START-Mir101c|||n.3017794G>A||||||,C|intergenic_region|MODIFIER|CHR_START-Mir101c|CHR_START-Mir101c|intergenic_region|CHR_START-Mir101c|||n.3017794G>C||||||,T|intergenic_region|MODIFIER|CHR_START-Mir101c|CHR_START-Mir101c|intergenic_region|CHR_START-Mir101c|||n.3017794G>T||||||	REFCT:ALTCT:TTCT:ALTRT	NA:0:NA:0	34:6:40:0.15	CHR_START-Mir101c	intergenic_region	MODIFIER
927	chr9	3019072	.	G	T,A	.	.	INFO=TMP;ANN=A|intergenic_region|MODIFIER|CHR_START-Mir101c|CHR_START-Mir101c|intergenic_region|CHR_START-Mir101c|||n.3019072G>A||||||,T|intergenic_region|MODIFIER|CHR_START-Mir101c|CHR_START-Mir101c|intergenic_region|CHR_START-Mir101c|||n.3019072G>T||||||	REFCT:ALTCT:TTCT:ALTRT	NA:0:NA:0	14:4:18:0.222222222222222	CHR_START-Mir101c	intergenic_region	MODIFIER
928	chr9	3019241	.	T	G,C,A	.	.	INFO=TMP;ANN=A|intergenic_region|MODIFIER|CHR_START-Mir101c|CHR_START-Mir101c|intergenic_region|CHR_START-Mir101c|||n.3019241T>A||||||,C|intergenic_region|MODIFIER|CHR_START-Mir101c|CHR_START-Mir101c|intergenic_region|CHR_START-Mir101c|||n.3019241T>C||||||,G|intergenic_region|MODIFIER|CHR_START-Mir101c|CHR_START-Mir101c|intergenic_region|CHR_START-Mir101c|||n.3019241T>G||||||	REFCT:ALTCT:TTCT:ALTRT	NA:0:NA:0	16:6:22:0.272727272727273	CHR_START-Mir101c	intergenic_region	MODIFIER
929	chr9	3019248	.	T	C,G	.	.	INFO=TMP;ANN=C|intergenic_region|MODIFIER|CHR_START-Mir101c|CHR_START-Mir101c|intergenic_region|CHR_START-Mir101c|||n.3019248T>C||||||,G|intergenic_region|MODIFIER|CHR_START-Mir101c|CHR_START-Mir101c|intergenic_region|CHR_START-Mir101c|||n.3019248T>G||||||	REFCT:ALTCT:TTCT:ALTRT	NA:0:NA:0	18:4:22:0.181818181818182	CHR_START-Mir101c	intergenic_region	MODIFIER
930	chr9	3019357	.	T	A,C,G	.	.	INFO=TMP;ANN=A|intergenic_region|MODIFIER|CHR_START-Mir101c|CHR_START-Mir101c|intergenic_region|CHR_START-Mir101c|||n.3019357T>A||||||,C|intergenic_region|MODIFIER|CHR_START-Mir101c|CHR_START-Mir101c|intergenic_region|CHR_START-Mir101c|||n.3019357T>C||||||,G|intergenic_region|MODIFIER|CHR_START-Mir101c|CHR_START-Mir101c|intergenic_region|CHR_START-Mir101c|||n.3019357T>G||||||	REFCT:ALTCT:TTCT:ALTRT	NA:0:NA:0	29:5:34:0.147058823529412	CHR_START-Mir101c	intergenic_region	MODIFIER
931	chr9	3019863	.	T	G	.	.	INFO=TMP;ANN=G|intergenic_region|MODIFIER|CHR_START-Mir101c|CHR_START-Mir101c|intergenic_region|CHR_START-Mir101c|||n.3019863T>G||||||	REFCT:ALTCT:TTCT:ALTRT	47:2:49:0.0408163265306122	59:7:66:0.106060606060606	CHR_START-Mir101c	intergenic_region	MODIFIER
932	chr9	3021674	rs1132046580	G	T,C,A	.	.	INFO=TMP;ANN=A|intergenic_region|MODIFIER|CHR_START-Mir101c|CHR_START-Mir101c|intergenic_region|CHR_START-Mir101c|||n.3021674G>A||||||,C|intergenic_region|MODIFIER|CHR_START-Mir101c|CHR_START-Mir101c|intergenic_region|CHR_START-Mir101c|||n.3021674G>C||||||,T|intergenic_region|MODIFIER|CHR_START-Mir101c|CHR_START-Mir101c|intergenic_region|CHR_START-Mir101c|||n.3021674G>T||||||;RSPOS=3021674;SAO=0;…	REFCT:ALTCT:TTCT:ALTRT	58:1:59:0.0169491525423729	54:10:64:0.15625	CHR_START-Mir101c	intergenic_region	MODIFIER
933	chr9	3022178	.	G	T,A,C	.	.	INFO=TMP;ANN=A|intergenic_region|MODIFIER|CHR_START-Mir101c|CHR_START-Mir101c|intergenic_region|CHR_START-Mir101c|||n.3022178G>A||||||,C|intergenic_region|MODIFIER|CHR_START-Mir101c|CHR_START-Mir101c|intergenic_region|CHR_START-Mir101c|||n.3022178G>C||||||,T|intergenic_region|MODIFIER|CHR_START-Mir101c|CHR_START-Mir101c|intergenic_region|CHR_START-Mir101c|||n.3022178G>T||||||	REFCT:ALTCT:TTCT:ALTRT	80:1:81:0.0123456790123457	115:13:128:0.1015625	CHR_START-Mir101c	intergenic_region	MODIFIER
934	chr9	3022451	.	A	G,T	.	.	INFO=TMP;ANN=G|intergenic_region|MODIFIER|CHR_START-Mir101c|CHR_START-Mir101c|intergenic_region|CHR_START-Mir101c|||n.3022451A>G||||||,T|intergenic_region|MODIFIER|CHR_START-Mir101c|CHR_START-Mir101c|intergenic_region|CHR_START-Mir101c|||n.3022451A>T||||||	REFCT:ALTCT:TTCT:ALTRT	23:1:24:0.0416666666666667	36:5:41:0.121951219512195	CHR_START-Mir101c	intergenic_region	MODIFIER
935	chr9	3022628	.	C	T,A	.	.	INFO=TMP;ANN=A|intergenic_region|MODIFIER|CHR_START-Mir101c|CHR_START-Mir101c|intergenic_region|CHR_START-Mir101c|||n.3022628C>A||||||,T|intergenic_region|MODIFIER|CHR_START-Mir101c|CHR_START-Mir101c|intergenic_region|CHR_START-Mir101c|||n.3022628C>T||||||	REFCT:ALTCT:TTCT:ALTRT	NA:0:NA:0	29:4:33:0.121212121212121	CHR_START-Mir101c	intergenic_region	MODIFIER
936	chr9	3023097	rs864280237	G	C	.	.	INFO=TMP;ANN=C|intergenic_region|MODIFIER|CHR_START-Mir101c|CHR_START-Mir101c|intergenic_region|CHR_START-Mir101c|||n.3023097G>C||||||;RSPOS=3023097;SAO=0;VC=snp;VP=050000000005000000000104;dbSNPBuildID=146	REFCT:ALTCT:TTCT:ALTRT	NA:0:NA:0	4:7:11:0.636363636363636	CHR_START-Mir101c	intergenic_region	MODIFIER
937	chr9	3023797	.	A	G	.	.	INFO=TMP;ANN=G|intergenic_region|MODIFIER|CHR_START-Mir101c|CHR_START-Mir101c|intergenic_region|CHR_START-Mir101c|||n.3023797A>G||||||	REFCT:ALTCT:TTCT:ALTRT	48:1:49:0.0204081632653061	63:8:71:0.112676056338028	CHR_START-Mir101c	intergenic_region	MODIFIER
938	chr9	3023980	.	C	T,A	.	.	INFO=TMP;ANN=A|intergenic_region|MODIFIER|CHR_START-Mir101c|CHR_START-Mir101c|intergenic_region|CHR_START-Mir101c|||n.3023980C>A||||||,T|intergenic_region|MODIFIER|CHR_START-Mir101c|CHR_START-Mir101c|intergenic_region|CHR_START-Mir101c|||n.3023980C>T||||||	REFCT:ALTCT:TTCT:ALTRT	NA:0:NA:0	8:5:13:0.384615384615385	CHR_START-Mir101c	intergenic_region	MODIFIER
939	chr9	3023990	.	G	C,T	.	.	INFO=TMP;ANN=C|intergenic_region|MODIFIER|CHR_START-Mir101c|CHR_START-Mir101c|intergenic_region|CHR_START-Mir101c|||n.3023990G>C||||||,T|intergenic_region|MODIFIER|CHR_START-Mir101c|CHR_START-Mir101c|intergenic_region|CHR_START-Mir101c|||n.3023990G>T||||||	REFCT:ALTCT:TTCT:ALTRT	NA:0:NA:0	12:4:16:0.25	CHR_START-Mir101c	intergenic_region	MODIFIER
940	chr9	3025124	.	T	G	.	.	INFO=TMP;ANN=G|intergenic_region|MODIFIER|CHR_START-Mir101c|CHR_START-Mir101c|intergenic_region|CHR_START-Mir101c|||n.3025124T>G||||||	REFCT:ALTCT:TTCT:ALTRT	95:5:100:0.05	133:15:148:0.101351351351351	CHR_START-Mir101c	intergenic_region	MODIFIER
941	chr9	3025174	.	G	T,A,C	.	.	INFO=TMP;ANN=A|intergenic_region|MODIFIER|CHR_START-Mir101c|CHR_START-Mir101c|intergenic_region|CHR_START-Mir101c|||n.3025174G>A||||||,C|intergenic_region|MODIFIER|CHR_START-Mir101c|CHR_START-Mir101c|intergenic_region|CHR_START-Mir101c|||n.3025174G>C||||||,T|intergenic_region|MODIFIER|CHR_START-Mir101c|CHR_START-Mir101c|intergenic_region|CHR_START-Mir101c|||n.3025174G>T||||||	REFCT:ALTCT:TTCT:ALTRT	45:2:47:0.0425531914893617	59:11:70:0.157142857142857	CHR_START-Mir101c	intergenic_region	MODIFIER
942	chr9	3025185	.	G	T,A	.	.	INFO=TMP;ANN=A|intergenic_region|MODIFIER|CHR_START-Mir101c|CHR_START-Mir101c|intergenic_region|CHR_START-Mir101c|||n.3025185G>A||||||,T|intergenic_region|MODIFIER|CHR_START-Mir101c|CHR_START-Mir101c|intergenic_region|CHR_START-Mir101c|||n.3025185G>T||||||	REFCT:ALTCT:TTCT:ALTRT	NA:0:NA:0	51:7:58:0.120689655172414	CHR_START-Mir101c	intergenic_region	MODIFIER
943	chr9	3025469	.	C	G,A	.	.	INFO=TMP;ANN=A|intergenic_region|MODIFIER|CHR_START-Mir101c|CHR_START-Mir101c|intergenic_region|CHR_START-Mir101c|||n.3025469C>A||||||,G|intergenic_region|MODIFIER|CHR_START-Mir101c|CHR_START-Mir101c|intergenic_region|CHR_START-Mir101c|||n.3025469C>G||||||	REFCT:ALTCT:TTCT:ALTRT	29:1:30:0.0333333333333333	40:5:45:0.111111111111111	CHR_START-Mir101c	intergenic_region	MODIFIER
944	chr9	3025474	.	G	T,C,A	.	.	INFO=TMP;ANN=A|intergenic_region|MODIFIER|CHR_START-Mir101c|CHR_START-Mir101c|intergenic_region|CHR_START-Mir101c|||n.3025474G>A||||||,C|intergenic_region|MODIFIER|CHR_START-Mir101c|CHR_START-Mir101c|intergenic_region|CHR_START-Mir101c|||n.3025474G>C||||||,T|intergenic_region|MODIFIER|CHR_START-Mir101c|CHR_START-Mir101c|intergenic_region|CHR_START-Mir101c|||n.3025474G>T||||||	REFCT:ALTCT:TTCT:ALTRT	27:1:28:0.0357142857142857	42:5:47:0.106382978723404	CHR_START-Mir101c	intergenic_region	MODIFIER
945	chr9	3025586	.	C	G,A,T	.	.	INFO=TMP;ANN=A|intergenic_region|MODIFIER|CHR_START-Mir101c|CHR_START-Mir101c|intergenic_region|CHR_START-Mir101c|||n.3025586C>A||||||,G|intergenic_region|MODIFIER|CHR_START-Mir101c|CHR_START-Mir101c|intergenic_region|CHR_START-Mir101c|||n.3025586C>G||||||,T|intergenic_region|MODIFIER|CHR_START-Mir101c|CHR_START-Mir101c|intergenic_region|CHR_START-Mir101c|||n.3025586C>T||||||	REFCT:ALTCT:TTCT:ALTRT	185:6:191:0.031413612565445	243:30:273:0.10989010989011	CHR_START-Mir101c	intergenic_region	MODIFIER
946	chr9	3025609	rs1133178126	C	A,T,G	.	.	INFO=TMP;ANN=A|intergenic_region|MODIFIER|CHR_START-Mir101c|CHR_START-Mir101c|intergenic_region|CHR_START-Mir101c|||n.3025609C>A||||||,G|intergenic_region|MODIFIER|CHR_START-Mir101c|CHR_START-Mir101c|intergenic_region|CHR_START-Mir101c|||n.3025609C>G||||||,T|intergenic_region|MODIFIER|CHR_START-Mir101c|CHR_START-Mir101c|intergenic_region|CHR_START-Mir101c|||n.3025609C>T||||||;RSPOS=3025609;SAO=0;…	REFCT:ALTCT:TTCT:ALTRT	187:9:196:0.0459183673469388	235:28:263:0.106463878326996	CHR_START-Mir101c	intergenic_region	MODIFIER
947	chr9	3026285	.	C	T,G	.	.	INFO=TMP;ANN=G|intergenic_region|MODIFIER|CHR_START-Mir101c|CHR_START-Mir101c|intergenic_region|CHR_START-Mir101c|||n.3026285C>G||||||,T|intergenic_region|MODIFIER|CHR_START-Mir101c|CHR_START-Mir101c|intergenic_region|CHR_START-Mir101c|||n.3026285C>T||||||	REFCT:ALTCT:TTCT:ALTRT	NA:0:NA:0	19:4:23:0.173913043478261	CHR_START-Mir101c	intergenic_region	MODIFIER
948	chr9	3026317	rs1131791540	T	G	.	.	INFO=TMP;ANN=G|intergenic_region|MODIFIER|CHR_START-Mir101c|CHR_START-Mir101c|intergenic_region|CHR_START-Mir101c|||n.3026317T>G||||||;RSPOS=3026317;SAO=0;VC=snp;VP=050000000005000000000100;dbSNPBuildID=150	REFCT:ALTCT:TTCT:ALTRT	NA:0:NA:0	20:5:25:0.2	CHR_START-Mir101c	intergenic_region	MODIFIER
949	chr9	3026320	.	G	T,A	.	.	INFO=TMP;ANN=A|intergenic_region|MODIFIER|CHR_START-Mir101c|CHR_START-Mir101c|intergenic_region|CHR_START-Mir101c|||n.3026320G>A||||||,T|intergenic_region|MODIFIER|CHR_START-Mir101c|CHR_START-Mir101c|intergenic_region|CHR_START-Mir101c|||n.3026320G>T||||||	REFCT:ALTCT:TTCT:ALTRT	NA:0:NA:0	21:4:25:0.16	CHR_START-Mir101c	intergenic_region	MODIFIER
950	chr9	3026386	.	G	C,A,T	.	.	INFO=TMP;ANN=A|intergenic_region|MODIFIER|CHR_START-Mir101c|CHR_START-Mir101c|intergenic_region|CHR_START-Mir101c|||n.3026386G>A||||||,C|intergenic_region|MODIFIER|CHR_START-Mir101c|CHR_START-Mir101c|intergenic_region|CHR_START-Mir101c|||n.3026386G>C||||||,T|intergenic_region|MODIFIER|CHR_START-Mir101c|CHR_START-Mir101c|intergenic_region|CHR_START-Mir101c|||n.3026386G>T||||||	REFCT:ALTCT:TTCT:ALTRT	21:1:22:0.0454545454545455	31:5:36:0.138888888888889	CHR_START-Mir101c	intergenic_region	MODIFIER
951	chr9	3026404	.	C	G,T	.	.	INFO=TMP;ANN=G|intergenic_region|MODIFIER|CHR_START-Mir101c|CHR_START-Mir101c|intergenic_region|CHR_START-Mir101c|||n.3026404C>G||||||,T|intergenic_region|MODIFIER|CHR_START-Mir101c|CHR_START-Mir101c|intergenic_region|CHR_START-Mir101c|||n.3026404C>T||||||	REFCT:ALTCT:TTCT:ALTRT	NA:0:NA:0	31:5:36:0.138888888888889	CHR_START-Mir101c	intergenic_region	MODIFIER
952	chr9	3026423	.	T	A	.	.	INFO=TMP;ANN=A|intergenic_region|MODIFIER|CHR_START-Mir101c|CHR_START-Mir101c|intergenic_region|CHR_START-Mir101c|||n.3026423T>A||||||	REFCT:ALTCT:TTCT:ALTRT	23:1:24:0.0416666666666667	24:6:30:0.2	CHR_START-Mir101c	intergenic_region	MODIFIER
953	chr9	3026486	rs249872912	G	A,C	.	.	INFO=TMP;ANN=A|intergenic_region|MODIFIER|CHR_START-Mir101c|CHR_START-Mir101c|intergenic_region|CHR_START-Mir101c|||n.3026486G>A||||||,C|intergenic_region|MODIFIER|CHR_START-Mir101c|CHR_START-Mir101c|intergenic_region|CHR_START-Mir101c|||n.3026486G>C||||||;RSPOS=3026486;SAO=0;VC=snp;VP=050000000005000000000100;dbSNPBuildID=137	REFCT:ALTCT:TTCT:ALTRT	NA:0:NA:0	5:7:12:0.583333333333333	CHR_START-Mir101c	intergenic_region	MODIFIER
954	chr9	3027227	.	G	C,A,T	.	.	INFO=TMP;ANN=A|intergenic_region|MODIFIER|CHR_START-Mir101c|CHR_START-Mir101c|intergenic_region|CHR_START-Mir101c|||n.3027227G>A||||||,C|intergenic_region|MODIFIER|CHR_START-Mir101c|CHR_START-Mir101c|intergenic_region|CHR_START-Mir101c|||n.3027227G>C||||||,T|intergenic_region|MODIFIER|CHR_START-Mir101c|CHR_START-Mir101c|intergenic_region|CHR_START-Mir101c|||n.3027227G>T||||||	REFCT:ALTCT:TTCT:ALTRT	36:1:37:0.027027027027027	44:7:51:0.137254901960784	CHR_START-Mir101c	intergenic_region	MODIFIER
955	chr9	3027249	.	G	A,T,C	.	.	INFO=TMP;ANN=A|intergenic_region|MODIFIER|CHR_START-Mir101c|CHR_START-Mir101c|intergenic_region|CHR_START-Mir101c|||n.3027249G>A||||||,C|intergenic_region|MODIFIER|CHR_START-Mir101c|CHR_START-Mir101c|intergenic_region|CHR_START-Mir101c|||n.3027249G>C||||||,T|intergenic_region|MODIFIER|CHR_START-Mir101c|CHR_START-Mir101c|intergenic_region|CHR_START-Mir101c|||n.3027249G>T||||||	REFCT:ALTCT:TTCT:ALTRT	32:1:33:0.0303030303030303	36:6:42:0.142857142857143	CHR_START-Mir101c	intergenic_region	MODIFIER
956	chr9	3027257	.	G	T,A,C	.	.	INFO=TMP;ANN=A|intergenic_region|MODIFIER|CHR_START-Mir101c|CHR_START-Mir101c|intergenic_region|CHR_START-Mir101c|||n.3027257G>A||||||,C|intergenic_region|MODIFIER|CHR_START-Mir101c|CHR_START-Mir101c|intergenic_region|CHR_START-Mir101c|||n.3027257G>C||||||,T|intergenic_region|MODIFIER|CHR_START-Mir101c|CHR_START-Mir101c|intergenic_region|CHR_START-Mir101c|||n.3027257G>T||||||	REFCT:ALTCT:TTCT:ALTRT	31:1:32:0.03125	36:5:41:0.121951219512195	CHR_START-Mir101c	intergenic_region	MODIFIER
957	chr9	3027258	.	T	C,G	.	.	INFO=TMP;ANN=C|intergenic_region|MODIFIER|CHR_START-Mir101c|CHR_START-Mir101c|intergenic_region|CHR_START-Mir101c|||n.3027258T>C||||||,G|intergenic_region|MODIFIER|CHR_START-Mir101c|CHR_START-Mir101c|intergenic_region|CHR_START-Mir101c|||n.3027258T>G||||||	REFCT:ALTCT:TTCT:ALTRT	NA:0:NA:0	35:4:39:0.102564102564103	CHR_START-Mir101c	intergenic_region	MODIFIER
958	chr9	3027274	.	C	T	.	.	INFO=TMP;ANN=T|intergenic_region|MODIFIER|CHR_START-Mir101c|CHR_START-Mir101c|intergenic_region|CHR_START-Mir101c|||n.3027274C>T||||||	REFCT:ALTCT:TTCT:ALTRT	22:1:23:0.0434782608695652	23:4:27:0.148148148148148	CHR_START-Mir101c	intergenic_region	MODIFIER
959	chr9	3027588	.	T	A,G	.	.	INFO=TMP;ANN=A|intergenic_region|MODIFIER|CHR_START-Mir101c|CHR_START-Mir101c|intergenic_region|CHR_START-Mir101c|||n.3027588T>A||||||,G|intergenic_region|MODIFIER|CHR_START-Mir101c|CHR_START-Mir101c|intergenic_region|CHR_START-Mir101c|||n.3027588T>G||||||	REFCT:ALTCT:TTCT:ALTRT	NA:0:NA:0	43:5:48:0.104166666666667	CHR_START-Mir101c	intergenic_region	MODIFIER
960	chr9	3027629	.	G	A,T,C	.	.	INFO=TMP;ANN=A|intergenic_region|MODIFIER|CHR_START-Mir101c|CHR_START-Mir101c|intergenic_region|CHR_START-Mir101c|||n.3027629G>A||||||,C|intergenic_region|MODIFIER|CHR_START-Mir101c|CHR_START-Mir101c|intergenic_region|CHR_START-Mir101c|||n.3027629G>C||||||,T|intergenic_region|MODIFIER|CHR_START-Mir101c|CHR_START-Mir101c|intergenic_region|CHR_START-Mir101c|||n.3027629G>T||||||	REFCT:ALTCT:TTCT:ALTRT	38:2:40:0.05	47:6:53:0.113207547169811	CHR_START-Mir101c	intergenic_region	MODIFIER
961	chr9	3027639	.	G	A,T	.	.	INFO=TMP;ANN=A|intergenic_region|MODIFIER|CHR_START-Mir101c|CHR_START-Mir101c|intergenic_region|CHR_START-Mir101c|||n.3027639G>A||||||,T|intergenic_region|MODIFIER|CHR_START-Mir101c|CHR_START-Mir101c|intergenic_region|CHR_START-Mir101c|||n.3027639G>T||||||	REFCT:ALTCT:TTCT:ALTRT	39:1:40:0.025	47:7:54:0.12962962962963	CHR_START-Mir101c	intergenic_region	MODIFIER
962	chr9	3027792	.	C	T,A	.	.	INFO=TMP;ANN=A|intergenic_region|MODIFIER|CHR_START-Mir101c|CHR_START-Mir101c|intergenic_region|CHR_START-Mir101c|||n.3027792C>A||||||,T|intergenic_region|MODIFIER|CHR_START-Mir101c|CHR_START-Mir101c|intergenic_region|CHR_START-Mir101c|||n.3027792C>T||||||	REFCT:ALTCT:TTCT:ALTRT	20:1:21:0.0476190476190476	22:4:26:0.153846153846154	CHR_START-Mir101c	intergenic_region	MODIFIER
963	chr9	3027809	.	C	G,T,A	.	.	INFO=TMP;ANN=A|intergenic_region|MODIFIER|CHR_START-Mir101c|CHR_START-Mir101c|intergenic_region|CHR_START-Mir101c|||n.3027809C>A||||||,G|intergenic_region|MODIFIER|CHR_START-Mir101c|CHR_START-Mir101c|intergenic_region|CHR_START-Mir101c|||n.3027809C>G||||||,T|intergenic_region|MODIFIER|CHR_START-Mir101c|CHR_START-Mir101c|intergenic_region|CHR_START-Mir101c|||n.3027809C>T||||||	REFCT:ALTCT:TTCT:ALTRT	19:1:20:0.05	34:4:38:0.105263157894737	CHR_START-Mir101c	intergenic_region	MODIFIER
964	chr9	3027853	.	C	A,T	.	.	INFO=TMP;ANN=A|intergenic_region|MODIFIER|CHR_START-Mir101c|CHR_START-Mir101c|intergenic_region|CHR_START-Mir101c|||n.3027853C>A||||||,T|intergenic_region|MODIFIER|CHR_START-Mir101c|CHR_START-Mir101c|intergenic_region|CHR_START-Mir101c|||n.3027853C>T||||||	REFCT:ALTCT:TTCT:ALTRT	23:1:24:0.0416666666666667	31:5:36:0.138888888888889	CHR_START-Mir101c	intergenic_region	MODIFIER
965	chr9	3027908	.	T	C	.	.	INFO=TMP;ANN=C|intergenic_region|MODIFIER|CHR_START-Mir101c|CHR_START-Mir101c|intergenic_region|CHR_START-Mir101c|||n.3027908T>C||||||	REFCT:ALTCT:TTCT:ALTRT	NA:0:NA:0	20:5:25:0.2	CHR_START-Mir101c	intergenic_region	MODIFIER
966	chr9	3028155	.	G	T,A	.	.	INFO=TMP;ANN=A|intergenic_region|MODIFIER|CHR_START-Mir101c|CHR_START-Mir101c|intergenic_region|CHR_START-Mir101c|||n.3028155G>A||||||,T|intergenic_region|MODIFIER|CHR_START-Mir101c|CHR_START-Mir101c|intergenic_region|CHR_START-Mir101c|||n.3028155G>T||||||	REFCT:ALTCT:TTCT:ALTRT	71:3:74:0.0405405405405405	95:12:107:0.11214953271028	CHR_START-Mir101c	intergenic_region	MODIFIER
967	chr9	3028162	.	A	C,T,G	.	.	INFO=TMP;ANN=C|intergenic_region|MODIFIER|CHR_START-Mir101c|CHR_START-Mir101c|intergenic_region|CHR_START-Mir101c|||n.3028162A>C||||||,G|intergenic_region|MODIFIER|CHR_START-Mir101c|CHR_START-Mir101c|intergenic_region|CHR_START-Mir101c|||n.3028162A>G||||||,T|intergenic_region|MODIFIER|CHR_START-Mir101c|CHR_START-Mir101c|intergenic_region|CHR_START-Mir101c|||n.3028162A>T||||||	REFCT:ALTCT:TTCT:ALTRT	68:2:70:0.0285714285714286	96:12:108:0.111111111111111	CHR_START-Mir101c	intergenic_region	MODIFIER
968	chr9	3028185	.	G	A,T,C	.	.	INFO=TMP;ANN=A|intergenic_region|MODIFIER|CHR_START-Mir101c|CHR_START-Mir101c|intergenic_region|CHR_START-Mir101c|||n.3028185G>A||||||,C|intergenic_region|MODIFIER|CHR_START-Mir101c|CHR_START-Mir101c|intergenic_region|CHR_START-Mir101c|||n.3028185G>C||||||,T|intergenic_region|MODIFIER|CHR_START-Mir101c|CHR_START-Mir101c|intergenic_region|CHR_START-Mir101c|||n.3028185G>T||||||	REFCT:ALTCT:TTCT:ALTRT	59:1:60:0.0166666666666667	85:10:95:0.105263157894737	CHR_START-Mir101c	intergenic_region	MODIFIER
969	chr9	3028244	rs249456467	T	A,C	.	.	INFO=TMP;ANN=A|intergenic_region|MODIFIER|CHR_START-Mir101c|CHR_START-Mir101c|intergenic_region|CHR_START-Mir101c|||n.3028244T>A||||||,C|intergenic_region|MODIFIER|CHR_START-Mir101c|CHR_START-Mir101c|intergenic_region|CHR_START-Mir101c|||n.3028244T>C||||||;RSPOS=3028244;SAO=0;VC=snp;VP=050000000005000000000100;dbSNPBuildID=137	REFCT:ALTCT:TTCT:ALTRT	NA:0:NA:0	7:5:12:0.416666666666667	CHR_START-Mir101c	intergenic_region	MODIFIER
970	chr9	3028512	.	A	T,C	.	.	INFO=TMP;ANN=C|intergenic_region|MODIFIER|CHR_START-Mir101c|CHR_START-Mir101c|intergenic_region|CHR_START-Mir101c|||n.3028512A>C||||||,T|intergenic_region|MODIFIER|CHR_START-Mir101c|CHR_START-Mir101c|intergenic_region|CHR_START-Mir101c|||n.3028512A>T||||||	REFCT:ALTCT:TTCT:ALTRT	44:2:46:0.0434782608695652	47:6:53:0.113207547169811	CHR_START-Mir101c	intergenic_region	MODIFIER
971	chr9	3028553	.	G	A,C	.	.	INFO=TMP;ANN=A|intergenic_region|MODIFIER|CHR_START-Mir101c|CHR_START-Mir101c|intergenic_region|CHR_START-Mir101c|||n.3028553G>A||||||,C|intergenic_region|MODIFIER|CHR_START-Mir101c|CHR_START-Mir101c|intergenic_region|CHR_START-Mir101c|||n.3028553G>C||||||	REFCT:ALTCT:TTCT:ALTRT	62:3:65:0.0461538461538462	63:10:73:0.136986301369863	CHR_START-Mir101c	intergenic_region	MODIFIER
972	chr9	3028565	.	G	A,C,T	.	.	INFO=TMP;ANN=A|intergenic_region|MODIFIER|CHR_START-Mir101c|CHR_START-Mir101c|intergenic_region|CHR_START-Mir101c|||n.3028565G>A||||||,C|intergenic_region|MODIFIER|CHR_START-Mir101c|CHR_START-Mir101c|intergenic_region|CHR_START-Mir101c|||n.3028565G>C||||||,T|intergenic_region|MODIFIER|CHR_START-Mir101c|CHR_START-Mir101c|intergenic_region|CHR_START-Mir101c|||n.3028565G>T||||||	REFCT:ALTCT:TTCT:ALTRT	71:3:74:0.0405405405405405	75:11:86:0.127906976744186	CHR_START-Mir101c	intergenic_region	MODIFIER
973	chr9	3028641	rs1134734685	C	T,A,G	.	.	INFO=TMP;ANN=A|intergenic_region|MODIFIER|CHR_START-Mir101c|CHR_START-Mir101c|intergenic_region|CHR_START-Mir101c|||n.3028641C>A||||||,G|intergenic_region|MODIFIER|CHR_START-Mir101c|CHR_START-Mir101c|intergenic_region|CHR_START-Mir101c|||n.3028641C>G||||||,T|intergenic_region|MODIFIER|CHR_START-Mir101c|CHR_START-Mir101c|intergenic_region|CHR_START-Mir101c|||n.3028641C>T||||||;RSPOS=3028641;SAO=0;…	REFCT:ALTCT:TTCT:ALTRT	59:3:62:0.0483870967741935	70:8:78:0.102564102564103	CHR_START-Mir101c	intergenic_region	MODIFIER
974	chr9	3028681	.	G	A,T	.	.	INFO=TMP;ANN=A|intergenic_region|MODIFIER|CHR_START-Mir101c|CHR_START-Mir101c|intergenic_region|CHR_START-Mir101c|||n.3028681G>A||||||,T|intergenic_region|MODIFIER|CHR_START-Mir101c|CHR_START-Mir101c|intergenic_region|CHR_START-Mir101c|||n.3028681G>T||||||	REFCT:ALTCT:TTCT:ALTRT	43:1:44:0.0227272727272727	36:7:43:0.162790697674419	CHR_START-Mir101c	intergenic_region	MODIFIER
975	chr9	3028709	.	A	G	.	.	INFO=TMP;ANN=G|intergenic_region|MODIFIER|CHR_START-Mir101c|CHR_START-Mir101c|intergenic_region|CHR_START-Mir101c|||n.3028709A>G||||||	REFCT:ALTCT:TTCT:ALTRT	NA:0:NA:0	30:5:35:0.142857142857143	CHR_START-Mir101c	intergenic_region	MODIFIER
976	chr9	3028807	.	G	T,C,A	.	.	INFO=TMP;ANN=A|intergenic_region|MODIFIER|CHR_START-Mir101c|CHR_START-Mir101c|intergenic_region|CHR_START-Mir101c|||n.3028807G>A||||||,C|intergenic_region|MODIFIER|CHR_START-Mir101c|CHR_START-Mir101c|intergenic_region|CHR_START-Mir101c|||n.3028807G>C||||||,T|intergenic_region|MODIFIER|CHR_START-Mir101c|CHR_START-Mir101c|intergenic_region|CHR_START-Mir101c|||n.3028807G>T||||||	REFCT:ALTCT:TTCT:ALTRT	38:2:40:0.05	28:5:33:0.151515151515152	CHR_START-Mir101c	intergenic_region	MODIFIER
977	chr9	3028820	.	A	T,G	.	.	INFO=TMP;ANN=G|intergenic_region|MODIFIER|CHR_START-Mir101c|CHR_START-Mir101c|intergenic_region|CHR_START-Mir101c|||n.3028820A>G||||||,T|intergenic_region|MODIFIER|CHR_START-Mir101c|CHR_START-Mir101c|intergenic_region|CHR_START-Mir101c|||n.3028820A>T||||||	REFCT:ALTCT:TTCT:ALTRT	NA:0:NA:0	29:5:34:0.147058823529412	CHR_START-Mir101c	intergenic_region	MODIFIER
978	chr9	3028826	.	C	A,T	.	.	INFO=TMP;ANN=A|intergenic_region|MODIFIER|CHR_START-Mir101c|CHR_START-Mir101c|intergenic_region|CHR_START-Mir101c|||n.3028826C>A||||||,T|intergenic_region|MODIFIER|CHR_START-Mir101c|CHR_START-Mir101c|intergenic_region|CHR_START-Mir101c|||n.3028826C>T||||||	REFCT:ALTCT:TTCT:ALTRT	NA:0:NA:0	28:4:32:0.125	CHR_START-Mir101c	intergenic_region	MODIFIER
979	chr9	3028862	rs1134131842	A	T,C	.	.	INFO=TMP;ANN=C|intergenic_region|MODIFIER|CHR_START-Mir101c|CHR_START-Mir101c|intergenic_region|CHR_START-Mir101c|||n.3028862A>C||||||,T|intergenic_region|MODIFIER|CHR_START-Mir101c|CHR_START-Mir101c|intergenic_region|CHR_START-Mir101c|||n.3028862A>T||||||;RSPOS=3028862;SAO=0;VC=snp;VP=050000000005000000000100;dbSNPBuildID=150	REFCT:ALTCT:TTCT:ALTRT	26:1:27:0.037037037037037	31:4:35:0.114285714285714	CHR_START-Mir101c	intergenic_region	MODIFIER
980	chr9	3029013	.	T	G,A	.	.	INFO=TMP;ANN=A|intergenic_region|MODIFIER|CHR_START-Mir101c|CHR_START-Mir101c|intergenic_region|CHR_START-Mir101c|||n.3029013T>A||||||,G|intergenic_region|MODIFIER|CHR_START-Mir101c|CHR_START-Mir101c|intergenic_region|CHR_START-Mir101c|||n.3029013T>G||||||	REFCT:ALTCT:TTCT:ALTRT	NA:0:NA:0	34:4:38:0.105263157894737	CHR_START-Mir101c	intergenic_region	MODIFIER
981	chr9	3029457	.	T	C,A	.	.	INFO=TMP;ANN=A|intergenic_region|MODIFIER|CHR_START-Mir101c|CHR_START-Mir101c|intergenic_region|CHR_START-Mir101c|||n.3029457T>A||||||,C|intergenic_region|MODIFIER|CHR_START-Mir101c|CHR_START-Mir101c|intergenic_region|CHR_START-Mir101c|||n.3029457T>C||||||	REFCT:ALTCT:TTCT:ALTRT	59:3:62:0.0483870967741935	41:5:46:0.108695652173913	CHR_START-Mir101c	intergenic_region	MODIFIER
982	chr9	3029458	.	T	A	.	.	INFO=TMP;ANN=A|intergenic_region|MODIFIER|CHR_START-Mir101c|CHR_START-Mir101c|intergenic_region|CHR_START-Mir101c|||n.3029458T>A||||||	REFCT:ALTCT:TTCT:ALTRT	59:3:62:0.0483870967741935	41:5:46:0.108695652173913	CHR_START-Mir101c	intergenic_region	MODIFIER
983	chr9	3029565	.	A	T,G	.	.	INFO=TMP;ANN=G|intergenic_region|MODIFIER|CHR_START-Mir101c|CHR_START-Mir101c|intergenic_region|CHR_START-Mir101c|||n.3029565A>G||||||,T|intergenic_region|MODIFIER|CHR_START-Mir101c|CHR_START-Mir101c|intergenic_region|CHR_START-Mir101c|||n.3029565A>T||||||	REFCT:ALTCT:TTCT:ALTRT	NA:0:NA:0	23:5:28:0.178571428571429	CHR_START-Mir101c	intergenic_region	MODIFIER
984	chr9	3029597	.	C	T	.	.	INFO=TMP;ANN=T|intergenic_region|MODIFIER|CHR_START-Mir101c|CHR_START-Mir101c|intergenic_region|CHR_START-Mir101c|||n.3029597C>T||||||	REFCT:ALTCT:TTCT:ALTRT	NA:0:NA:0	16:4:20:0.2	CHR_START-Mir101c	intergenic_region	MODIFIER
985	chr9	3029622	.	G	C,T,A	.	.	INFO=TMP;ANN=A|intergenic_region|MODIFIER|CHR_START-Mir101c|CHR_START-Mir101c|intergenic_region|CHR_START-Mir101c|||n.3029622G>A||||||,C|intergenic_region|MODIFIER|CHR_START-Mir101c|CHR_START-Mir101c|intergenic_region|CHR_START-Mir101c|||n.3029622G>C||||||,T|intergenic_region|MODIFIER|CHR_START-Mir101c|CHR_START-Mir101c|intergenic_region|CHR_START-Mir101c|||n.3029622G>T||||||	REFCT:ALTCT:TTCT:ALTRT	NA:0:NA:0	19:4:23:0.173913043478261	CHR_START-Mir101c	intergenic_region	MODIFIER
986	chr9	3029637	.	C	A,T,G	.	.	INFO=TMP;ANN=A|intergenic_region|MODIFIER|CHR_START-Mir101c|CHR_START-Mir101c|intergenic_region|CHR_START-Mir101c|||n.3029637C>A||||||,G|intergenic_region|MODIFIER|CHR_START-Mir101c|CHR_START-Mir101c|intergenic_region|CHR_START-Mir101c|||n.3029637C>G||||||,T|intergenic_region|MODIFIER|CHR_START-Mir101c|CHR_START-Mir101c|intergenic_region|CHR_START-Mir101c|||n.3029637C>T||||||	REFCT:ALTCT:TTCT:ALTRT	NA:0:NA:0	32:5:37:0.135135135135135	CHR_START-Mir101c	intergenic_region	MODIFIER
987	chr9	3029881	.	A	G	.	.	INFO=TMP;ANN=G|intergenic_region|MODIFIER|CHR_START-Mir101c|CHR_START-Mir101c|intergenic_region|CHR_START-Mir101c|||n.3029881A>G||||||	REFCT:ALTCT:TTCT:ALTRT	NA:0:NA:0	33:5:38:0.131578947368421	CHR_START-Mir101c	intergenic_region	MODIFIER
988	chr9	3030553	.	C	T,G	.	.	INFO=TMP;ANN=G|intergenic_region|MODIFIER|CHR_START-Mir101c|CHR_START-Mir101c|intergenic_region|CHR_START-Mir101c|||n.3030553C>G||||||,T|intergenic_region|MODIFIER|CHR_START-Mir101c|CHR_START-Mir101c|intergenic_region|CHR_START-Mir101c|||n.3030553C>T||||||	REFCT:ALTCT:TTCT:ALTRT	NA:0:NA:0	19:4:23:0.173913043478261	CHR_START-Mir101c	intergenic_region	MODIFIER
989	chr9	3030577	.	A	G,C	.	.	INFO=TMP;ANN=C|intergenic_region|MODIFIER|CHR_START-Mir101c|CHR_START-Mir101c|intergenic_region|CHR_START-Mir101c|||n.3030577A>C||||||,G|intergenic_region|MODIFIER|CHR_START-Mir101c|CHR_START-Mir101c|intergenic_region|CHR_START-Mir101c|||n.3030577A>G||||||	REFCT:ALTCT:TTCT:ALTRT	NA:0:NA:0	34:4:38:0.105263157894737	CHR_START-Mir101c	intergenic_region	MODIFIER
990	chr9	3030645	.	C	A,T	.	.	INFO=TMP;ANN=A|intergenic_region|MODIFIER|CHR_START-Mir101c|CHR_START-Mir101c|intergenic_region|CHR_START-Mir101c|||n.3030645C>A||||||,T|intergenic_region|MODIFIER|CHR_START-Mir101c|CHR_START-Mir101c|intergenic_region|CHR_START-Mir101c|||n.3030645C>T||||||	REFCT:ALTCT:TTCT:ALTRT	59:1:60:0.0166666666666667	59:8:67:0.119402985074627	CHR_START-Mir101c	intergenic_region	MODIFIER
991	chr9	3030892	.	C	T,A	.	.	INFO=TMP;ANN=A|intergenic_region|MODIFIER|CHR_START-Mir101c|CHR_START-Mir101c|intergenic_region|CHR_START-Mir101c|||n.3030892C>A||||||,T|intergenic_region|MODIFIER|CHR_START-Mir101c|CHR_START-Mir101c|intergenic_region|CHR_START-Mir101c|||n.3030892C>T||||||	REFCT:ALTCT:TTCT:ALTRT	46:1:47:0.0212765957446809	41:5:46:0.108695652173913	CHR_START-Mir101c	intergenic_region	MODIFIER
992	chr9	3030911	.	C	A,T	.	.	INFO=TMP;ANN=A|intergenic_region|MODIFIER|CHR_START-Mir101c|CHR_START-Mir101c|intergenic_region|CHR_START-Mir101c|||n.3030911C>A||||||,T|intergenic_region|MODIFIER|CHR_START-Mir101c|CHR_START-Mir101c|intergenic_region|CHR_START-Mir101c|||n.3030911C>T||||||	REFCT:ALTCT:TTCT:ALTRT	NA:0:NA:0	31:4:35:0.114285714285714	CHR_START-Mir101c	intergenic_region	MODIFIER
993	chr9	3031242	.	C	T,A	.	.	INFO=TMP;ANN=A|intergenic_region|MODIFIER|CHR_START-Mir101c|CHR_START-Mir101c|intergenic_region|CHR_START-Mir101c|||n.3031242C>A||||||,T|intergenic_region|MODIFIER|CHR_START-Mir101c|CHR_START-Mir101c|intergenic_region|CHR_START-Mir101c|||n.3031242C>T||||||	REFCT:ALTCT:TTCT:ALTRT	54:2:56:0.0357142857142857	60:7:67:0.104477611940299	CHR_START-Mir101c	intergenic_region	MODIFIER
994	chr9	3031343	.	G	A,C,T	.	.	INFO=TMP;ANN=A|intergenic_region|MODIFIER|CHR_START-Mir101c|CHR_START-Mir101c|intergenic_region|CHR_START-Mir101c|||n.3031343G>A||||||,C|intergenic_region|MODIFIER|CHR_START-Mir101c|CHR_START-Mir101c|intergenic_region|CHR_START-Mir101c|||n.3031343G>C||||||,T|intergenic_region|MODIFIER|CHR_START-Mir101c|CHR_START-Mir101c|intergenic_region|CHR_START-Mir101c|||n.3031343G>T||||||	REFCT:ALTCT:TTCT:ALTRT	50:2:52:0.0384615384615385	55:10:65:0.153846153846154	CHR_START-Mir101c	intergenic_region	MODIFIER
995	chr9	3031608	.	G	T,C,A	.	.	INFO=TMP;ANN=A|intergenic_region|MODIFIER|CHR_START-Mir101c|CHR_START-Mir101c|intergenic_region|CHR_START-Mir101c|||n.3031608G>A||||||,C|intergenic_region|MODIFIER|CHR_START-Mir101c|CHR_START-Mir101c|intergenic_region|CHR_START-Mir101c|||n.3031608G>C||||||,T|intergenic_region|MODIFIER|CHR_START-Mir101c|CHR_START-Mir101c|intergenic_region|CHR_START-Mir101c|||n.3031608G>T||||||	REFCT:ALTCT:TTCT:ALTRT	NA:0:NA:0	20:4:24:0.166666666666667	CHR_START-Mir101c	intergenic_region	MODIFIER
996	chr9	3031663	.	G	T,C,A	.	.	INFO=TMP;ANN=A|intergenic_region|MODIFIER|CHR_START-Mir101c|CHR_START-Mir101c|intergenic_region|CHR_START-Mir101c|||n.3031663G>A||||||,C|intergenic_region|MODIFIER|CHR_START-Mir101c|CHR_START-Mir101c|intergenic_region|CHR_START-Mir101c|||n.3031663G>C||||||,T|intergenic_region|MODIFIER|CHR_START-Mir101c|CHR_START-Mir101c|intergenic_region|CHR_START-Mir101c|||n.3031663G>T||||||	REFCT:ALTCT:TTCT:ALTRT	50:1:51:0.0196078431372549	63:7:70:0.1	CHR_START-Mir101c	intergenic_region	MODIFIER
997	chr9	3031670	.	A	T,C,G	.	.	INFO=TMP;ANN=C|intergenic_region|MODIFIER|CHR_START-Mir101c|CHR_START-Mir101c|intergenic_region|CHR_START-Mir101c|||n.3031670A>C||||||,G|intergenic_region|MODIFIER|CHR_START-Mir101c|CHR_START-Mir101c|intergenic_region|CHR_START-Mir101c|||n.3031670A>G||||||,T|intergenic_region|MODIFIER|CHR_START-Mir101c|CHR_START-Mir101c|intergenic_region|CHR_START-Mir101c|||n.3031670A>T||||||	REFCT:ALTCT:TTCT:ALTRT	51:1:52:0.0192307692307692	71:8:79:0.10126582278481	CHR_START-Mir101c	intergenic_region	MODIFIER
998	chr9	3032845	.	A	G,T,C	.	.	INFO=TMP;ANN=C|intergenic_region|MODIFIER|CHR_START-Mir101c|CHR_START-Mir101c|intergenic_region|CHR_START-Mir101c|||n.3032845A>C||||||,G|intergenic_region|MODIFIER|CHR_START-Mir101c|CHR_START-Mir101c|intergenic_region|CHR_START-Mir101c|||n.3032845A>G||||||,T|intergenic_region|MODIFIER|CHR_START-Mir101c|CHR_START-Mir101c|intergenic_region|CHR_START-Mir101c|||n.3032845A>T||||||	REFCT:ALTCT:TTCT:ALTRT	23:1:24:0.0416666666666667	24:4:28:0.142857142857143	CHR_START-Mir101c	intergenic_region	MODIFIER
999	chr9	3032860	.	C	G,A,T	.	.	INFO=TMP;ANN=A|intergenic_region|MODIFIER|CHR_START-Mir101c|CHR_START-Mir101c|intergenic_region|CHR_START-Mir101c|||n.3032860C>A||||||,G|intergenic_region|MODIFIER|CHR_START-Mir101c|CHR_START-Mir101c|intergenic_region|CHR_START-Mir101c|||n.3032860C>G||||||,T|intergenic_region|MODIFIER|CHR_START-Mir101c|CHR_START-Mir101c|intergenic_region|CHR_START-Mir101c|||n.3032860C>T||||||	REFCT:ALTCT:TTCT:ALTRT	NA:0:NA:0	34:4:38:0.105263157894737	CHR_START-Mir101c	intergenic_region	MODIFIER
1000	chr9	3032880	.	C	T,A	.	.	INFO=TMP;ANN=A|intergenic_region|MODIFIER|CHR_START-Mir101c|CHR_START-Mir101c|intergenic_region|CHR_START-Mir101c|||n.3032880C>A||||||,T|intergenic_region|MODIFIER|CHR_START-Mir101c|CHR_START-Mir101c|intergenic_region|CHR_START-Mir101c|||n.3032880C>T||||||	REFCT:ALTCT:TTCT:ALTRT	39:1:40:0.025	46:8:54:0.148148148148148	CHR_START-Mir101c	intergenic_region	MODIFIER
1001	chr9	3032911	.	C	T,G,A	.	.	INFO=TMP;ANN=A|intergenic_region|MODIFIER|CHR_START-Mir101c|CHR_START-Mir101c|intergenic_region|CHR_START-Mir101c|||n.3032911C>A||||||,G|intergenic_region|MODIFIER|CHR_START-Mir101c|CHR_START-Mir101c|intergenic_region|CHR_START-Mir101c|||n.3032911C>G||||||,T|intergenic_region|MODIFIER|CHR_START-Mir101c|CHR_START-Mir101c|intergenic_region|CHR_START-Mir101c|||n.3032911C>T||||||	REFCT:ALTCT:TTCT:ALTRT	41:1:42:0.0238095238095238	41:8:49:0.163265306122449	CHR_START-Mir101c	intergenic_region	MODIFIER
1002	chr9	3032917	.	T	C,A,G	.	.	INFO=TMP;ANN=A|intergenic_region|MODIFIER|CHR_START-Mir101c|CHR_START-Mir101c|intergenic_region|CHR_START-Mir101c|||n.3032917T>A||||||,C|intergenic_region|MODIFIER|CHR_START-Mir101c|CHR_START-Mir101c|intergenic_region|CHR_START-Mir101c|||n.3032917T>C||||||,G|intergenic_region|MODIFIER|CHR_START-Mir101c|CHR_START-Mir101c|intergenic_region|CHR_START-Mir101c|||n.3032917T>G||||||	REFCT:ALTCT:TTCT:ALTRT	34:1:35:0.0285714285714286	40:5:45:0.111111111111111	CHR_START-Mir101c	intergenic_region	MODIFIER
1003	chr9	3032938	.	C	T,A	.	.	INFO=TMP;ANN=A|intergenic_region|MODIFIER|CHR_START-Mir101c|CHR_START-Mir101c|intergenic_region|CHR_START-Mir101c|||n.3032938C>A||||||,T|intergenic_region|MODIFIER|CHR_START-Mir101c|CHR_START-Mir101c|intergenic_region|CHR_START-Mir101c|||n.3032938C>T||||||	REFCT:ALTCT:TTCT:ALTRT	23:1:24:0.0416666666666667	31:4:35:0.114285714285714	CHR_START-Mir101c	intergenic_region	MODIFIER
1004	chr9	3033709	.	G	T,A	.	.	INFO=TMP;ANN=A|downstream_gene_variant|MODIFIER|Mir101c|Mir101c|transcript|NR_039546.1|pseudogene||n.*4960C>T|||||4960|,T|downstream_gene_variant|MODIFIER|Mir101c|Mir101c|transcript|NR_039546.1|pseudogene||n.*4960C>A|||||4960|,A|intergenic_region|MODIFIER|CHR_START-Mir101c|CHR_START-Mir101c|intergenic_region|CHR_START-Mir101c|||n.3033709G>A||||||,T|intergenic_region|MODIFIER|CHR_START-Mir101c|CHR…	REFCT:ALTCT:TTCT:ALTRT	NA:0:NA:0	35:4:39:0.102564102564103	Mir101c	downstream_gene_variant	MODIFIER
1005	chr9	3034365	.	A	T	.	.	INFO=TMP;ANN=T|downstream_gene_variant|MODIFIER|Mir101c|Mir101c|transcript|NR_039546.1|pseudogene||n.*4304T>A|||||4304|,T|intergenic_region|MODIFIER|CHR_START-Mir101c|CHR_START-Mir101c|intergenic_region|CHR_START-Mir101c|||n.3034365A>T||||||	REFCT:ALTCT:TTCT:ALTRT	21:1:22:0.0454545454545455	22:4:26:0.153846153846154	Mir101c	downstream_gene_variant	MODIFIER
1006	chr9	3034379	.	T	C	.	.	INFO=TMP;ANN=C|downstream_gene_variant|MODIFIER|Mir101c|Mir101c|transcript|NR_039546.1|pseudogene||n.*4290A>G|||||4290|,C|intergenic_region|MODIFIER|CHR_START-Mir101c|CHR_START-Mir101c|intergenic_region|CHR_START-Mir101c|||n.3034379T>C||||||	REFCT:ALTCT:TTCT:ALTRT	22:1:23:0.0434782608695652	24:4:28:0.142857142857143	Mir101c	downstream_gene_variant	MODIFIER
1007	chr9	3034408	.	C	A,T	.	.	INFO=TMP;ANN=A|downstream_gene_variant|MODIFIER|Mir101c|Mir101c|transcript|NR_039546.1|pseudogene||n.*4261G>T|||||4261|,T|downstream_gene_variant|MODIFIER|Mir101c|Mir101c|transcript|NR_039546.1|pseudogene||n.*4261G>A|||||4261|,A|intergenic_region|MODIFIER|CHR_START-Mir101c|CHR_START-Mir101c|intergenic_region|CHR_START-Mir101c|||n.3034408C>A||||||,T|intergenic_region|MODIFIER|CHR_START-Mir101c|CHR…	REFCT:ALTCT:TTCT:ALTRT	42:1:43:0.0232558139534884	45:5:50:0.1	Mir101c	downstream_gene_variant	MODIFIER
1008	chr9	3034547	.	C	T,G	.	.	INFO=TMP;ANN=G|downstream_gene_variant|MODIFIER|Mir101c|Mir101c|transcript|NR_039546.1|pseudogene||n.*4122G>C|||||4122|,T|downstream_gene_variant|MODIFIER|Mir101c|Mir101c|transcript|NR_039546.1|pseudogene||n.*4122G>A|||||4122|,G|intergenic_region|MODIFIER|CHR_START-Mir101c|CHR_START-Mir101c|intergenic_region|CHR_START-Mir101c|||n.3034547C>G||||||,T|intergenic_region|MODIFIER|CHR_START-Mir101c|CHR…	REFCT:ALTCT:TTCT:ALTRT	24:1:25:0.04	21:4:25:0.16	Mir101c	downstream_gene_variant	MODIFIER
1009	chr9	3034599	rs1131731161	A	C,T	.	.	INFO=TMP;ANN=C|downstream_gene_variant|MODIFIER|Mir101c|Mir101c|transcript|NR_039546.1|pseudogene||n.*4070T>G|||||4070|,T|downstream_gene_variant|MODIFIER|Mir101c|Mir101c|transcript|NR_039546.1|pseudogene||n.*4070T>A|||||4070|,C|intergenic_region|MODIFIER|CHR_START-Mir101c|CHR_START-Mir101c|intergenic_region|CHR_START-Mir101c|||n.3034599A>C||||||,T|intergenic_region|MODIFIER|CHR_START-Mir101c|CHR…	REFCT:ALTCT:TTCT:ALTRT	NA:0:NA:0	24:4:28:0.142857142857143	Mir101c	downstream_gene_variant	MODIFIER
1010	chr9	3034730	.	T	C,A,G	.	.	INFO=TMP;ANN=A|downstream_gene_variant|MODIFIER|Mir101c|Mir101c|transcript|NR_039546.1|pseudogene||n.*3939A>T|||||3939|,C|downstream_gene_variant|MODIFIER|Mir101c|Mir101c|transcript|NR_039546.1|pseudogene||n.*3939A>G|||||3939|,G|downstream_gene_variant|MODIFIER|Mir101c|Mir101c|transcript|NR_039546.1|pseudogene||n.*3939A>C|||||3939|,A|intergenic_region|MODIFIER|CHR_START-Mir101c|CHR_START-Mir101c|…	REFCT:ALTCT:TTCT:ALTRT	NA:0:NA:0	43:5:48:0.104166666666667	Mir101c	downstream_gene_variant	MODIFIER
1011	chr9	3034750	.	C	T,G,A	.	.	INFO=TMP;ANN=A|downstream_gene_variant|MODIFIER|Mir101c|Mir101c|transcript|NR_039546.1|pseudogene||n.*3919G>T|||||3919|,G|downstream_gene_variant|MODIFIER|Mir101c|Mir101c|transcript|NR_039546.1|pseudogene||n.*3919G>C|||||3919|,T|downstream_gene_variant|MODIFIER|Mir101c|Mir101c|transcript|NR_039546.1|pseudogene||n.*3919G>A|||||3919|,A|intergenic_region|MODIFIER|CHR_START-Mir101c|CHR_START-Mir101c|…	REFCT:ALTCT:TTCT:ALTRT	38:1:39:0.0256410256410256	63:7:70:0.1	Mir101c	downstream_gene_variant	MODIFIER
1012	chr9	3035951	.	C	G,T,A	.	.	INFO=TMP;ANN=A|downstream_gene_variant|MODIFIER|Mir101c|Mir101c|transcript|NR_039546.1|pseudogene||n.*2718G>T|||||2718|,G|downstream_gene_variant|MODIFIER|Mir101c|Mir101c|transcript|NR_039546.1|pseudogene||n.*2718G>C|||||2718|,T|downstream_gene_variant|MODIFIER|Mir101c|Mir101c|transcript|NR_039546.1|pseudogene||n.*2718G>A|||||2718|,A|intergenic_region|MODIFIER|CHR_START-Mir101c|CHR_START-Mir101c|…	REFCT:ALTCT:TTCT:ALTRT	NA:0:NA:0	34:4:38:0.105263157894737	Mir101c	downstream_gene_variant	MODIFIER
1013	chr9	3035997	.	C	A,T,G	.	.	INFO=TMP;ANN=A|downstream_gene_variant|MODIFIER|Mir101c|Mir101c|transcript|NR_039546.1|pseudogene||n.*2672G>T|||||2672|,G|downstream_gene_variant|MODIFIER|Mir101c|Mir101c|transcript|NR_039546.1|pseudogene||n.*2672G>C|||||2672|,T|downstream_gene_variant|MODIFIER|Mir101c|Mir101c|transcript|NR_039546.1|pseudogene||n.*2672G>A|||||2672|,A|intergenic_region|MODIFIER|CHR_START-Mir101c|CHR_START-Mir101c|…	REFCT:ALTCT:TTCT:ALTRT	NA:0:NA:0	36:4:40:0.1	Mir101c	downstream_gene_variant	MODIFIER
1014	chr9	3036006	.	T	G,C	.	.	INFO=TMP;ANN=C|downstream_gene_variant|MODIFIER|Mir101c|Mir101c|transcript|NR_039546.1|pseudogene||n.*2663A>G|||||2663|,G|downstream_gene_variant|MODIFIER|Mir101c|Mir101c|transcript|NR_039546.1|pseudogene||n.*2663A>C|||||2663|,C|intergenic_region|MODIFIER|CHR_START-Mir101c|CHR_START-Mir101c|intergenic_region|CHR_START-Mir101c|||n.3036006T>C||||||,G|intergenic_region|MODIFIER|CHR_START-Mir101c|CHR…	REFCT:ALTCT:TTCT:ALTRT	23:1:24:0.0416666666666667	34:5:39:0.128205128205128	Mir101c	downstream_gene_variant	MODIFIER
1015	chr9	3036011	.	A	G,C,T	.	.	INFO=TMP;ANN=C|downstream_gene_variant|MODIFIER|Mir101c|Mir101c|transcript|NR_039546.1|pseudogene||n.*2658T>G|||||2658|,G|downstream_gene_variant|MODIFIER|Mir101c|Mir101c|transcript|NR_039546.1|pseudogene||n.*2658T>C|||||2658|,T|downstream_gene_variant|MODIFIER|Mir101c|Mir101c|transcript|NR_039546.1|pseudogene||n.*2658T>A|||||2658|,C|intergenic_region|MODIFIER|CHR_START-Mir101c|CHR_START-Mir101c|…	REFCT:ALTCT:TTCT:ALTRT	NA:0:NA:0	38:5:43:0.116279069767442	Mir101c	downstream_gene_variant	MODIFIER
1016	chr9	3037125	.	T	C	.	.	INFO=TMP;ANN=C|downstream_gene_variant|MODIFIER|Mir101c|Mir101c|transcript|NR_039546.1|pseudogene||n.*1544A>G|||||1544|,C|intergenic_region|MODIFIER|CHR_START-Mir101c|CHR_START-Mir101c|intergenic_region|CHR_START-Mir101c|||n.3037125T>C||||||	REFCT:ALTCT:TTCT:ALTRT	NA:0:NA:0	9:5:14:0.357142857142857	Mir101c	downstream_gene_variant	MODIFIER
1017	chr9	3037175	.	C	A,T	.	.	INFO=TMP;ANN=A|downstream_gene_variant|MODIFIER|Mir101c|Mir101c|transcript|NR_039546.1|pseudogene||n.*1494G>T|||||1494|,T|downstream_gene_variant|MODIFIER|Mir101c|Mir101c|transcript|NR_039546.1|pseudogene||n.*1494G>A|||||1494|,A|intergenic_region|MODIFIER|CHR_START-Mir101c|CHR_START-Mir101c|intergenic_region|CHR_START-Mir101c|||n.3037175C>A||||||,T|intergenic_region|MODIFIER|CHR_START-Mir101c|CHR…	REFCT:ALTCT:TTCT:ALTRT	NA:0:NA:0	23:4:27:0.148148148148148	Mir101c	downstream_gene_variant	MODIFIER
1018	chr9	3037184	.	C	G,A,T	.	.	INFO=TMP;ANN=A|downstream_gene_variant|MODIFIER|Mir101c|Mir101c|transcript|NR_039546.1|pseudogene||n.*1485G>T|||||1485|,G|downstream_gene_variant|MODIFIER|Mir101c|Mir101c|transcript|NR_039546.1|pseudogene||n.*1485G>C|||||1485|,T|downstream_gene_variant|MODIFIER|Mir101c|Mir101c|transcript|NR_039546.1|pseudogene||n.*1485G>A|||||1485|,A|intergenic_region|MODIFIER|CHR_START-Mir101c|CHR_START-Mir101c|…	REFCT:ALTCT:TTCT:ALTRT	NA:0:NA:0	22:4:26:0.153846153846154	Mir101c	downstream_gene_variant	MODIFIER
1019	chr9	3037217	.	G	A,T	.	.	INFO=TMP;ANN=A|downstream_gene_variant|MODIFIER|Mir101c|Mir101c|transcript|NR_039546.1|pseudogene||n.*1452C>T|||||1452|,T|downstream_gene_variant|MODIFIER|Mir101c|Mir101c|transcript|NR_039546.1|pseudogene||n.*1452C>A|||||1452|,A|intergenic_region|MODIFIER|CHR_START-Mir101c|CHR_START-Mir101c|intergenic_region|CHR_START-Mir101c|||n.3037217G>A||||||,T|intergenic_region|MODIFIER|CHR_START-Mir101c|CHR…	REFCT:ALTCT:TTCT:ALTRT	NA:0:NA:0	25:5:30:0.166666666666667	Mir101c	downstream_gene_variant	MODIFIER
1020	chr9	3037440	.	C	A,T	.	.	INFO=TMP;ANN=A|downstream_gene_variant|MODIFIER|Mir101c|Mir101c|transcript|NR_039546.1|pseudogene||n.*1229G>T|||||1229|,T|downstream_gene_variant|MODIFIER|Mir101c|Mir101c|transcript|NR_039546.1|pseudogene||n.*1229G>A|||||1229|,A|intergenic_region|MODIFIER|CHR_START-Mir101c|CHR_START-Mir101c|intergenic_region|CHR_START-Mir101c|||n.3037440C>A||||||,T|intergenic_region|MODIFIER|CHR_START-Mir101c|CHR…	REFCT:ALTCT:TTCT:ALTRT	33:1:34:0.0294117647058824	56:8:64:0.125	Mir101c	downstream_gene_variant	MODIFIER
1021	chr9	3037884	.	T	A,C,G	.	.	INFO=TMP;ANN=A|downstream_gene_variant|MODIFIER|Mir101c|Mir101c|transcript|NR_039546.1|pseudogene||n.*785A>T|||||785|,C|downstream_gene_variant|MODIFIER|Mir101c|Mir101c|transcript|NR_039546.1|pseudogene||n.*785A>G|||||785|,G|downstream_gene_variant|MODIFIER|Mir101c|Mir101c|transcript|NR_039546.1|pseudogene||n.*785A>C|||||785|,A|intergenic_region|MODIFIER|CHR_START-Mir101c|CHR_START-Mir101c|interg…	REFCT:ALTCT:TTCT:ALTRT	91:3:94:0.0319148936170213	81:9:90:0.1	Mir101c	downstream_gene_variant	MODIFIER
1022	chr9	3037946	.	C	T,G	.	.	INFO=TMP;ANN=G|downstream_gene_variant|MODIFIER|Mir101c|Mir101c|transcript|NR_039546.1|pseudogene||n.*723G>C|||||723|,T|downstream_gene_variant|MODIFIER|Mir101c|Mir101c|transcript|NR_039546.1|pseudogene||n.*723G>A|||||723|,G|intergenic_region|MODIFIER|CHR_START-Mir101c|CHR_START-Mir101c|intergenic_region|CHR_START-Mir101c|||n.3037946C>G||||||,T|intergenic_region|MODIFIER|CHR_START-Mir101c|CHR_STA…	REFCT:ALTCT:TTCT:ALTRT	126:6:132:0.0454545454545455	127:15:142:0.105633802816901	Mir101c	downstream_gene_variant	MODIFIER
1023	chr9	3038032	rs31012986	C	T,G,A	.	.	INFO=TMP;ANN=A|downstream_gene_variant|MODIFIER|Mir101c|Mir101c|transcript|NR_039546.1|pseudogene||n.*637G>T|||||637|,G|downstream_gene_variant|MODIFIER|Mir101c|Mir101c|transcript|NR_039546.1|pseudogene||n.*637G>C|||||637|,T|downstream_gene_variant|MODIFIER|Mir101c|Mir101c|transcript|NR_039546.1|pseudogene||n.*637G>A|||||637|,A|intergenic_region|MODIFIER|CHR_START-Mir101c|CHR_START-Mir101c|interg…	REFCT:ALTCT:TTCT:ALTRT	117:4:121:0.0330578512396694	113:13:126:0.103174603174603	Mir101c	downstream_gene_variant	MODIFIER
1024	chr9	3038157	.	T	C,A	.	.	INFO=TMP;ANN=A|downstream_gene_variant|MODIFIER|Mir101c|Mir101c|transcript|NR_039546.1|pseudogene||n.*512A>T|||||512|,C|downstream_gene_variant|MODIFIER|Mir101c|Mir101c|transcript|NR_039546.1|pseudogene||n.*512A>G|||||512|,A|intergenic_region|MODIFIER|CHR_START-Mir101c|CHR_START-Mir101c|intergenic_region|CHR_START-Mir101c|||n.3038157T>A||||||,C|intergenic_region|MODIFIER|CHR_START-Mir101c|CHR_STA…	REFCT:ALTCT:TTCT:ALTRT	82:4:86:0.0465116279069767	81:11:92:0.119565217391304	Mir101c	downstream_gene_variant	MODIFIER
1025	chr9	3038207	rs1132476609	C	A,T	.	.	INFO=TMP;ANN=A|downstream_gene_variant|MODIFIER|Mir101c|Mir101c|transcript|NR_039546.1|pseudogene||n.*462G>T|||||462|,T|downstream_gene_variant|MODIFIER|Mir101c|Mir101c|transcript|NR_039546.1|pseudogene||n.*462G>A|||||462|,A|intergenic_region|MODIFIER|CHR_START-Mir101c|CHR_START-Mir101c|intergenic_region|CHR_START-Mir101c|||n.3038207C>A||||||,T|intergenic_region|MODIFIER|CHR_START-Mir101c|CHR_STA…	REFCT:ALTCT:TTCT:ALTRT	68:3:71:0.0422535211267606	74:10:84:0.119047619047619	Mir101c	downstream_gene_variant	MODIFIER
1026	chr9	3038250	.	T	G	.	.	INFO=TMP;ANN=G|downstream_gene_variant|MODIFIER|Mir101c|Mir101c|transcript|NR_039546.1|pseudogene||n.*419A>C|||||419|,G|intergenic_region|MODIFIER|CHR_START-Mir101c|CHR_START-Mir101c|intergenic_region|CHR_START-Mir101c|||n.3038250T>G||||||	REFCT:ALTCT:TTCT:ALTRT	51:1:52:0.0192307692307692	50:6:56:0.107142857142857	Mir101c	downstream_gene_variant	MODIFIER
1027	chr9	22225664	.	C	A	.	.	INFO=TMP;ANN=A|upstream_gene_variant|MODIFIER|Zfp809|Zfp809|transcript|NM_172763.3|protein_coding||c.-166C>A|||||39|,A|upstream_gene_variant|MODIFIER|Zfp809|Zfp809|transcript|NR_028420.1|pseudogene||n.-39C>A|||||39|,A|upstream_gene_variant|MODIFIER|Zfp809|Zfp809|transcript|NM_001164624.1|protein_coding||c.-166C>A|||||48|,A|intron_variant|MODIFIER|Mir680-2|Mir680-2|transcript|NR_030448.1|pseudogen…	REFCT:ALTCT:TTCT:ALTRT	NA:0:NA:0	5:10:15:0.666666666666667	Zfp809	upstream_gene_variant	MODIFIER
1030	chr9	42372772	.	G	T	.	.	INFO=TMP;ANN=T|intron_variant|MODIFIER|Tecta|Tecta|transcript|NM_009347.3|protein_coding|10/23|c.2941+75C>A||||||,T|intron_variant|MODIFIER|Tecta|Tecta|transcript|NM_001324548.1|protein_coding|10/23|c.2941+75C>A||||||	REFCT:ALTCT:TTCT:ALTRT	NA:0:NA:0	15:5:20:0.25	Tecta	intron_variant	MODIFIER
1031	chr9	44314265	.	T	G	.	.	INFO=TMP;ANN=G|intron_variant|MODIFIER|C2cd2l|C2cd2l|transcript|NM_027909.2|protein_coding|10/13|c.1388-9A>C||||||	REFCT:ALTCT:TTCT:ALTRT	36:1:37:0.027027027027027	31:4:35:0.114285714285714	C2cd2l	intron_variant	MODIFIER
1032	chr9	45118162	.	C	G	.	.	INFO=TMP;ANN=G|intron_variant|MODIFIER|Gm10684|Gm10684|transcript|NR_033547.1|pseudogene|1/2|n.829-7403G>C||||||,G|intron_variant|MODIFIER|Scn2b|Scn2b|transcript|NM_001014761.2|protein_coding|1/3|c.70+69C>G||||||	REFCT:ALTCT:TTCT:ALTRT	27:1:28:0.0357142857142857	15:4:19:0.210526315789474	Gm10684	intron_variant	MODIFIER
1033	chr9	49418104	.	T	C,G,A	.	.	INFO=TMP;ANN=A|intron_variant|MODIFIER|Ankk1|Ankk1|transcript|NM_172922.3|protein_coding|6/7|c.994-25A>T||||||,C|intron_variant|MODIFIER|Ankk1|Ankk1|transcript|NM_172922.3|protein_coding|6/7|c.994-25A>G||||||,G|intron_variant|MODIFIER|Ankk1|Ankk1|transcript|NM_172922.3|protein_coding|6/7|c.994-25A>C||||||	REFCT:ALTCT:TTCT:ALTRT	32:1:33:0.0303030303030303	37:9:46:0.195652173913043	Ankk1	intron_variant	MODIFIER
1034	chr9	50638184	.	G	C	.	.	INFO=TMP;ANN=C|intron_variant|MODIFIER|Dlat|Dlat|transcript|NM_145614.4|protein_coding|11/13|c.1500-101C>G||||||	REFCT:ALTCT:TTCT:ALTRT	NA:0:NA:0	19:4:23:0.173913043478261	Dlat	intron_variant	MODIFIER
1035	chr9	54622127	.	C	T	.	.	INFO=TMP;ANN=T|intron_variant|MODIFIER|Acsbg1|Acsbg1|transcript|NM_053178.2|protein_coding|7/13|c.886-85G>A||||||	REFCT:ALTCT:TTCT:ALTRT	NA:0:NA:0	7:4:11:0.363636363636364	Acsbg1	intron_variant	MODIFIER
1036	chr9	64007476	.	A	C	.	.	INFO=TMP;ANN=C|intron_variant|MODIFIER|Smad6|Smad6|transcript|NM_008542.3|protein_coding|3/3|c.955+55T>G||||||	REFCT:ALTCT:TTCT:ALTRT	NA:0:NA:0	24:4:28:0.142857142857143	Smad6	intron_variant	MODIFIER
1037	chr9	65507930	.	C	G	.	.	INFO=TMP;ANN=G|intergenic_region|MODIFIER|Spg21-Plekho2|Spg21-Plekho2|intergenic_region|Spg21-Plekho2|||n.65507930C>G||||||	REFCT:ALTCT:TTCT:ALTRT	NA:0:NA:0	11:8:19:0.421052631578947	Spg21-Plekho2	intergenic_region	MODIFIER
1038	chr9	67386786	.	G	T	.	.	INFO=TMP;ANN=T|intron_variant|MODIFIER|Tln2|Tln2|transcript|NM_001081242.2|protein_coding|7/57|c.661-102C>A||||||	REFCT:ALTCT:TTCT:ALTRT	NA:0:NA:0	11:5:16:0.3125	Tln2	intron_variant	MODIFIER
1039	chr9	75217420	.	T	G	.	.	INFO=TMP;ANN=G|intron_variant|MODIFIER|Myo5a|Myo5a|transcript|NM_010864.2|protein_coding|39/40|c.5329-79T>G||||||	REFCT:ALTCT:TTCT:ALTRT	36:1:37:0.027027027027027	31:4:35:0.114285714285714	Myo5a	intron_variant	MODIFIER
1041	chr9	78571165	.	T	G	.	.	INFO=TMP;ANN=G|intron_variant|MODIFIER|Slc17a5|Slc17a5|transcript|NM_172773.3|protein_coding|4/10|c.614-57A>C||||||,G|intron_variant|MODIFIER|Slc17a5|Slc17a5|transcript|NM_001276452.1|protein_coding|4/10|c.536-57A>C||||||	REFCT:ALTCT:TTCT:ALTRT	19:1:20:0.05	17:5:22:0.227272727272727	Slc17a5	intron_variant	MODIFIER
1042	chr9	83966694	.	C	T	.	.	INFO=TMP;ANN=T|intron_variant|MODIFIER|Bckdhb|Bckdhb|transcript|NM_001305935.1|protein_coding|3/10|c.337+12913C>T||||||,T|intron_variant|MODIFIER|Bckdhb|Bckdhb|transcript|NM_199195.1|protein_coding|3/10|c.133+12913C>T||||||	REFCT:ALTCT:TTCT:ALTRT	NA:0:NA:0	265:68:333:0.204204204204204	Bckdhb	intron_variant	MODIFIER
1044	chr9	88392031	.	C	T	.	.	INFO=TMP;ANN=T|intron_variant|MODIFIER|Snx14|Snx14|transcript|NM_172926.3|protein_coding|17/27|c.1865-186G>A||||||	REFCT:ALTCT:TTCT:ALTRT	NA:0:NA:0	5:5:10:0.5	Snx14	intron_variant	MODIFIER
1045	chr9	103354961	rs1134692996	T	C	.	.	INFO=TMP;ANN=C|3_prime_UTR_variant|MODIFIER|Cdv3|Cdv3|transcript|NM_175833.2|protein_coding|5/5|c.*202A>G|||||202|,C|3_prime_UTR_variant|MODIFIER|Cdv3|Cdv3|transcript|NM_001134427.1|protein_coding|5/5|c.*1053A>G|||||1053|,C|3_prime_UTR_variant|MODIFIER|Cdv3|Cdv3|transcript|NM_001134426.1|protein_coding|5/5|c.*1053A>G|||||1053|,C|3_prime_UTR_variant|MODIFIER|Cdv3|Cdv3|transcript|NM_175565.3|protei…	REFCT:ALTCT:TTCT:ALTRT	NA:0:NA:0	12:7:19:0.368421052631579	Cdv3	3_prime_UTR_variant	MODIFIER
1047	chr9	107616350	.	A	C,T	.	.	INFO=TMP;ANN=C|intron_variant|MODIFIER|Gnai2|Gnai2|transcript|NM_008138.4|protein_coding|6/8|c.724-42T>G||||||,T|intron_variant|MODIFIER|Gnai2|Gnai2|transcript|NM_008138.4|protein_coding|6/8|c.724-42T>A||||||	REFCT:ALTCT:TTCT:ALTRT	27:1:28:0.0357142857142857	32:4:36:0.111111111111111	Gnai2	intron_variant	MODIFIER
1048	chr9	119819564	.	C	A	.	.	INFO=TMP;ANN=A|intron_variant|MODIFIER|Scn11a|Scn11a|transcript|NM_011887.3|protein_coding|2/26|c.267+165G>T||||||	REFCT:ALTCT:TTCT:ALTRT	NA:0:NA:0	8:5:13:0.384615384615385	Scn11a	intron_variant	MODIFIER
1050	chr9	124256587	.	C	G,A	.	.	INFO=TMP;ANN=A|intergenic_region|MODIFIER|Ccr5-2010315B03Rik|Ccr5-2010315B03Rik|intergenic_region|Ccr5-2010315B03Rik|||n.124256587C>A||||||,G|intergenic_region|MODIFIER|Ccr5-2010315B03Rik|Ccr5-2010315B03Rik|intergenic_region|Ccr5-2010315B03Rik|||n.124256587C>G||||||	REFCT:ALTCT:TTCT:ALTRT	NA:0:NA:0	14:5:19:0.263157894736842	Ccr5-2010315B03Rik	intergenic_region	MODIFIER
1051	chr9	124256731	.	G	T	.	.	INFO=TMP;ANN=T|intergenic_region|MODIFIER|Ccr5-2010315B03Rik|Ccr5-2010315B03Rik|intergenic_region|Ccr5-2010315B03Rik|||n.124256731G>T||||||	REFCT:ALTCT:TTCT:ALTRT	NA:0:NA:0	22:7:29:0.241379310344828	Ccr5-2010315B03Rik	intergenic_region	MODIFIER
1052	chr9	124256825	.	G	C,T	.	.	INFO=TMP;ANN=C|intergenic_region|MODIFIER|Ccr5-2010315B03Rik|Ccr5-2010315B03Rik|intergenic_region|Ccr5-2010315B03Rik|||n.124256825G>C||||||,T|intergenic_region|MODIFIER|Ccr5-2010315B03Rik|Ccr5-2010315B03Rik|intergenic_region|Ccr5-2010315B03Rik|||n.124256825G>T||||||	REFCT:ALTCT:TTCT:ALTRT	24:1:25:0.04	28:4:32:0.125	Ccr5-2010315B03Rik	intergenic_region	MODIFIER
1053	chr9	124257106	rs1131739680	G	A,T	.	.	INFO=TMP;ANN=A|intergenic_region|MODIFIER|Ccr5-2010315B03Rik|Ccr5-2010315B03Rik|intergenic_region|Ccr5-2010315B03Rik|||n.124257106G>A||||||,T|intergenic_region|MODIFIER|Ccr5-2010315B03Rik|Ccr5-2010315B03Rik|intergenic_region|Ccr5-2010315B03Rik|||n.124257106G>T||||||;RSPOS=124257106;SAO=0;VC=snp;VP=050000000005000000000100;dbSNPBuildID=150	REFCT:ALTCT:TTCT:ALTRT	NA:0:NA:0	12:4:16:0.25	Ccr5-2010315B03Rik	intergenic_region	MODIFIER
1054	chr9	124257200	.	A	C	.	.	INFO=TMP;ANN=C|intergenic_region|MODIFIER|Ccr5-2010315B03Rik|Ccr5-2010315B03Rik|intergenic_region|Ccr5-2010315B03Rik|||n.124257200A>C||||||	REFCT:ALTCT:TTCT:ALTRT	NA:0:NA:0	17:5:22:0.227272727272727	Ccr5-2010315B03Rik	intergenic_region	MODIFIER
1055	chr9	124257377	rs580797658	A	G	.	.	INFO=TMP;ANN=G|intergenic_region|MODIFIER|Ccr5-2010315B03Rik|Ccr5-2010315B03Rik|intergenic_region|Ccr5-2010315B03Rik|||n.124257377A>G||||||;RSPOS=124257377;SAO=0;VC=snp;VP=050000000005000000000100;dbSNPBuildID=142	REFCT:ALTCT:TTCT:ALTRT	NA:0:NA:0	10:5:15:0.333333333333333	Ccr5-2010315B03Rik	intergenic_region	MODIFIER
1056	chr9	124257458	rs581321671	A	G	.	.	INFO=TMP;ANN=G|intergenic_region|MODIFIER|Ccr5-2010315B03Rik|Ccr5-2010315B03Rik|intergenic_region|Ccr5-2010315B03Rik|||n.124257458A>G||||||;RSPOS=124257458;SAO=0;VC=snp;VP=050000000005000000000100;dbSNPBuildID=142	REFCT:ALTCT:TTCT:ALTRT	NA:0:NA:0	2:12:14:0.857142857142857	Ccr5-2010315B03Rik	intergenic_region	MODIFIER
1057	chr9	124257474	rs584926175	A	G	.	.	INFO=TMP;ANN=G|intergenic_region|MODIFIER|Ccr5-2010315B03Rik|Ccr5-2010315B03Rik|intergenic_region|Ccr5-2010315B03Rik|||n.124257474A>G||||||;RSPOS=124257474;SAO=0;VC=snp;VP=050000000005000000000100;dbSNPBuildID=142	REFCT:ALTCT:TTCT:ALTRT	NA:0:NA:0	2:9:11:0.818181818181818	Ccr5-2010315B03Rik	intergenic_region	MODIFIER
1058	chr9	124257479	rs578557068	C	A	.	.	INFO=TMP;ANN=A|intergenic_region|MODIFIER|Ccr5-2010315B03Rik|Ccr5-2010315B03Rik|intergenic_region|Ccr5-2010315B03Rik|||n.124257479C>A||||||;RSPOS=124257479;SAO=0;VC=snp;VP=050000000005000000000100;dbSNPBuildID=142	REFCT:ALTCT:TTCT:ALTRT	NA:0:NA:0	5:9:14:0.642857142857143	Ccr5-2010315B03Rik	intergenic_region	MODIFIER
1059	chr9	124257692	.	G	T	.	.	INFO=TMP;ANN=T|intergenic_region|MODIFIER|Ccr5-2010315B03Rik|Ccr5-2010315B03Rik|intergenic_region|Ccr5-2010315B03Rik|||n.124257692G>T||||||	REFCT:ALTCT:TTCT:ALTRT	NA:0:NA:0	12:5:17:0.294117647058824	Ccr5-2010315B03Rik	intergenic_region	MODIFIER
1060	chrX	3277885	.	A	T	.	.	INFO=TMP;ANN=T|intergenic_region|MODIFIER|Gm21950-Gm14345|Gm21950-Gm14345|intergenic_region|Gm21950-Gm14345|||n.3277885A>T||||||	REFCT:ALTCT:TTCT:ALTRT	NA:0:NA:0	13:4:17:0.235294117647059	Gm21950-Gm14345	intergenic_region	MODIFIER
1061	chrX	3518716	.	G	A	.	.	INFO=TMP;ANN=A|intergenic_region|MODIFIER|Gm14345-Gm14351|Gm14345-Gm14351.2|intergenic_region|Gm14345-Gm14351.2|||n.3518716G>A||||||	REFCT:ALTCT:TTCT:ALTRT	NA:0:NA:0	33:5:38:0.131578947368421	Gm14345-Gm14351	intergenic_region	MODIFIER
1062	chrX	4289175	.	A	C	.	.	INFO=TMP;ANN=C|downstream_gene_variant|MODIFIER|Gm10921|Gm10921|transcript|NM_001085553.1|protein_coding||c.*489T>G|||||111|,C|intergenic_region|MODIFIER|Gm14347-Gm10921|Gm14347-Gm10921|intergenic_region|Gm14347-Gm10921|||n.4289175A>C||||||	REFCT:ALTCT:TTCT:ALTRT	166:5:171:0.0292397660818713	78:10:88:0.113636363636364	Gm10921	downstream_gene_variant	MODIFIER
1063	chrX	4839057	.	T	C	.	.	INFO=TMP;ANN=C|intergenic_region|MODIFIER|Gm3706-Gm3763|Gm3706.3-Gm3763|intergenic_region|Gm3706.3-Gm3763|||n.4839057T>C||||||	REFCT:ALTCT:TTCT:ALTRT	41:1:42:0.0238095238095238	35:4:39:0.102564102564103	Gm3706-Gm3763	intergenic_region	MODIFIER
1064	chrX	4839112	.	C	A	.	.	INFO=TMP;ANN=A|intergenic_region|MODIFIER|Gm3706-Gm3763|Gm3706.3-Gm3763|intergenic_region|Gm3706.3-Gm3763|||n.4839112C>A||||||	REFCT:ALTCT:TTCT:ALTRT	42:2:44:0.0454545454545455	36:4:40:0.1	Gm3706-Gm3763	intergenic_region	MODIFIER
1065	chrX	5339418	.	A	G	.	.	INFO=TMP;ANN=G|intergenic_region|MODIFIER|Gm3763-Mycs|Gm3763-Mycs|intergenic_region|Gm3763-Mycs|||n.5339418A>G||||||	REFCT:ALTCT:TTCT:ALTRT	NA:0:NA:0	15:4:19:0.210526315789474	Gm3763-Mycs	intergenic_region	MODIFIER
1066	chrX	5339419	.	G	A	.	.	INFO=TMP;ANN=A|intergenic_region|MODIFIER|Gm3763-Mycs|Gm3763-Mycs|intergenic_region|Gm3763-Mycs|||n.5339419G>A||||||	REFCT:ALTCT:TTCT:ALTRT	30:1:31:0.032258064516129	15:4:19:0.210526315789474	Gm3763-Mycs	intergenic_region	MODIFIER
1067	chrX	5340755	.	G	T,A	.	.	INFO=TMP;ANN=A|intergenic_region|MODIFIER|Gm3763-Mycs|Gm3763-Mycs|intergenic_region|Gm3763-Mycs|||n.5340755G>A||||||,T|intergenic_region|MODIFIER|Gm3763-Mycs|Gm3763-Mycs|intergenic_region|Gm3763-Mycs|||n.5340755G>T||||||	REFCT:ALTCT:TTCT:ALTRT	19:1:20:0.05	21:6:27:0.222222222222222	Gm3763-Mycs	intergenic_region	MODIFIER
1068	chrX	22229863	.	A	G,C	.	.	INFO=TMP;ANN=C|intergenic_region|MODIFIER|Slc6a14-Ppp1r2-ps7|Slc6a14-Ppp1r2-ps7|intergenic_region|Slc6a14-Ppp1r2-ps7|||n.22229863A>C||||||,G|intergenic_region|MODIFIER|Slc6a14-Ppp1r2-ps7|Slc6a14-Ppp1r2-ps7|intergenic_region|Slc6a14-Ppp1r2-ps7|||n.22229863A>G||||||	REFCT:ALTCT:TTCT:ALTRT	NA:0:NA:0	8:4:12:0.333333333333333	Slc6a14-Ppp1r2-ps7	intergenic_region	MODIFIER
1069	chrX	26933744	.	G	T	.	.	INFO=TMP;ANN=T|intron_variant|MODIFIER|Gm6121|Gm6121|transcript|NM_001114754.1|protein_coding|2/8|c.97+218C>A||||||	REFCT:ALTCT:TTCT:ALTRT	NA:0:NA:0	18:6:24:0.25	Gm6121	intron_variant	MODIFIER
1070	chrX	28286012	.	G	T	.	.	INFO=TMP;ANN=T|intron_variant|MODIFIER|Gm10230|Gm10230.9|transcript|NM_001099347.2.9|protein_coding|3/8|c.164+218C>A||||||,T|intron_variant|MODIFIER|Gm14632|Gm14632.5|transcript|NM_001100610.2.5|protein_coding|3/8|c.164+218C>A||||||,T|intron_variant|MODIFIER|Gm14819|Gm14819.5|transcript|NM_001110250.2.5|protein_coding|3/8|c.164+218C>A||||||,T|intron_variant|MODIFIER|Gm10486|Gm10486.6|transcript|N…	REFCT:ALTCT:TTCT:ALTRT	23:1:24:0.0416666666666667	36:4:40:0.1	Gm10230	intron_variant	MODIFIER
1071	chrX	29133650	.	C	A	.	.	INFO=TMP;ANN=A|intergenic_region|MODIFIER|Gm10486-Gm10096|Gm10486.7-Gm10096.4|intergenic_region|Gm10486.7-Gm10096.4|||n.29133650C>A||||||	REFCT:ALTCT:TTCT:ALTRT	29:1:30:0.0333333333333333	19:5:24:0.208333333333333	Gm10486-Gm10096	intergenic_region	MODIFIER
1072	chrX	30337327	.	C	A	.	.	INFO=TMP;ANN=A|intron_variant|MODIFIER|Gm10487|Gm10487.2|transcript|NM_001100609.1.2|protein_coding|3/8|c.164+218C>A||||||,A|intron_variant|MODIFIER|Gm4836|Gm4836.9|transcript|NM_009529.3.9|protein_coding|3/8|c.164+218C>A||||||,A|intron_variant|MODIFIER|Gm10096|Gm10096.9|transcript|NM_001102678.2.9|protein_coding|3/8|c.164+218C>A||||||,A|intron_variant|MODIFIER|Gm10486|Gm10486.9|transcript|NM_001…	REFCT:ALTCT:TTCT:ALTRT	NA:0:NA:0	30:4:34:0.117647058823529	Gm10487	intron_variant	MODIFIER
1073	chrX	32022345	.	A	C	.	.	INFO=TMP;ANN=C|intergenic_region|MODIFIER|Gm21637-Gm2799|Gm21637.2-Gm2799|intergenic_region|Gm21637.2-Gm2799|||n.32022345A>C||||||	REFCT:ALTCT:TTCT:ALTRT	NA:0:NA:0	11:5:16:0.3125	Gm21637-Gm2799	intergenic_region	MODIFIER
1074	chrX	32022435	.	A	G	.	.	INFO=TMP;ANN=G|intergenic_region|MODIFIER|Gm21637-Gm2799|Gm21637.2-Gm2799|intergenic_region|Gm21637.2-Gm2799|||n.32022435A>G||||||	REFCT:ALTCT:TTCT:ALTRT	47:2:49:0.0408163265306122	38:6:44:0.136363636363636	Gm21637-Gm2799	intergenic_region	MODIFIER
1075	chrX	32022447	.	C	G,A	.	.	INFO=TMP;ANN=A|intergenic_region|MODIFIER|Gm21637-Gm2799|Gm21637.2-Gm2799|intergenic_region|Gm21637.2-Gm2799|||n.32022447C>A||||||,G|intergenic_region|MODIFIER|Gm21637-Gm2799|Gm21637.2-Gm2799|intergenic_region|Gm21637.2-Gm2799|||n.32022447C>G||||||	REFCT:ALTCT:TTCT:ALTRT	47:2:49:0.0408163265306122	36:7:43:0.162790697674419	Gm21637-Gm2799	intergenic_region	MODIFIER
1076	chrX	32047627	.	G	T	.	.	INFO=TMP;ANN=T|intergenic_region|MODIFIER|Gm21637-Gm2799|Gm21637.2-Gm2799|intergenic_region|Gm21637.2-Gm2799|||n.32047627G>T||||||	REFCT:ALTCT:TTCT:ALTRT	77:4:81:0.0493827160493827	59:9:68:0.132352941176471	Gm21637-Gm2799	intergenic_region	MODIFIER
1077	chrX	32317559	.	G	A	.	.	INFO=TMP;ANN=A|intergenic_region|MODIFIER|Gm2799-Gm2799|Gm2799-Gm2799.2|intergenic_region|Gm2799-Gm2799.2|||n.32317559G>A||||||	REFCT:ALTCT:TTCT:ALTRT	157:8:165:0.0484848484848485	67:9:76:0.118421052631579	Gm2799-Gm2799	intergenic_region	MODIFIER
1078	chrX	32317887	.	T	C	.	.	INFO=TMP;ANN=C|intergenic_region|MODIFIER|Gm2799-Gm2799|Gm2799-Gm2799.2|intergenic_region|Gm2799-Gm2799.2|||n.32317887T>C||||||	REFCT:ALTCT:TTCT:ALTRT	94:3:97:0.0309278350515464	50:6:56:0.107142857142857	Gm2799-Gm2799	intergenic_region	MODIFIER
1079	chrX	32530301	.	G	A	.	.	INFO=TMP;ANN=A|intergenic_region|MODIFIER|Gm2799-Gm2799|Gm2799-Gm2799.2|intergenic_region|Gm2799-Gm2799.2|||n.32530301G>A||||||	REFCT:ALTCT:TTCT:ALTRT	NA:0:NA:0	14:4:18:0.222222222222222	Gm2799-Gm2799	intergenic_region	MODIFIER
1080	chrX	32697830	.	A	G	.	.	INFO=TMP;ANN=G|intergenic_region|MODIFIER|Gm21637-Gm21951|Gm21637.3-Gm21951|intergenic_region|Gm21637.3-Gm21951|||n.32697830A>G||||||	REFCT:ALTCT:TTCT:ALTRT	50:2:52:0.0384615384615385	36:5:41:0.121951219512195	Gm21637-Gm21951	intergenic_region	MODIFIER
1081	chrX	32697842	.	C	G	.	.	INFO=TMP;ANN=G|intergenic_region|MODIFIER|Gm21637-Gm21951|Gm21637.3-Gm21951|intergenic_region|Gm21637.3-Gm21951|||n.32697842C>G||||||	REFCT:ALTCT:TTCT:ALTRT	51:2:53:0.0377358490566038	36:6:42:0.142857142857143	Gm21637-Gm21951	intergenic_region	MODIFIER
1082	chrX	33283715	.	C	G	.	.	INFO=TMP;ANN=G|intergenic_region|MODIFIER|Gm2837-Gm2863|Gm2837-Gm2863|intergenic_region|Gm2837-Gm2863|||n.33283715C>G||||||	REFCT:ALTCT:TTCT:ALTRT	66:2:68:0.0294117647058824	35:4:39:0.102564102564103	Gm2837-Gm2863	intergenic_region	MODIFIER
1083	chrX	33532457	.	G	T	.	.	INFO=TMP;ANN=T|intergenic_region|MODIFIER|Gm2863-Gm2913|Gm2863-Gm2913.2|intergenic_region|Gm2863-Gm2913.2|||n.33532457G>T||||||	REFCT:ALTCT:TTCT:ALTRT	NA:0:NA:0	8:6:14:0.428571428571429	Gm2863-Gm2913	intergenic_region	MODIFIER
1084	chrX	33702520	.	C	A	.	.	INFO=TMP;ANN=A|upstream_gene_variant|MODIFIER|Gm2933|Gm2933.2|transcript|NM_001145038.1.2|protein_coding||c.-224G>T|||||171|,A|intergenic_region|MODIFIER|Gm2933-Gm14346|Gm2933.2-Gm14346.6|intergenic_region|Gm2933.2-Gm14346.6|||n.33702520C>A||||||	REFCT:ALTCT:TTCT:ALTRT	79:3:82:0.0365853658536585	50:7:57:0.12280701754386	Gm2933	upstream_gene_variant	MODIFIER
1085	chrX	55035383	.	G	C	.	.	INFO=TMP;ANN=C|intergenic_region|MODIFIER|Gm16405-Slxl1|Gm16405.2-Slxl1|intergenic_region|Gm16405.2-Slxl1|||n.55035383G>C||||||	REFCT:ALTCT:TTCT:ALTRT	NA:0:NA:0	11:4:15:0.266666666666667	Gm16405-Slxl1	intergenic_region	MODIFIER
1086	chrX	71412783	.	T	A,C,G	.	.	INFO=TMP;ANN=A|intron_variant|MODIFIER|Mtmr1|Mtmr1|transcript|NM_001313702.1|protein_coding|17/17|c.1947+402T>A||||||,C|intron_variant|MODIFIER|Mtmr1|Mtmr1|transcript|NM_001313702.1|protein_coding|17/17|c.1947+402T>C||||||,G|intron_variant|MODIFIER|Mtmr1|Mtmr1|transcript|NM_001313702.1|protein_coding|17/17|c.1947+402T>G||||||,A|intron_variant|MODIFIER|Mtmr1|Mtmr1|transcript|NM_001313703.1|protein…	REFCT:ALTCT:TTCT:ALTRT	27:1:28:0.0357142857142857	28:6:34:0.176470588235294	Mtmr1	intron_variant	MODIFIER
1087	chrX	76598612	.	T	C,A	.	.	INFO=TMP;ANN=A|intron_variant|MODIFIER|Cldn34d|Cldn34d|transcript|NM_001201395.1|protein_coding|1/1|c.-29+4173A>T||||||,C|intron_variant|MODIFIER|Cldn34d|Cldn34d|transcript|NM_001201395.1|protein_coding|1/1|c.-29+4173A>G||||||	REFCT:ALTCT:TTCT:ALTRT	21:1:22:0.0454545454545455	33:4:37:0.108108108108108	Cldn34d	intron_variant	MODIFIER
1088	chrX	85110139	.	T	C	.	.	INFO=TMP;ANN=C|intron_variant|MODIFIER|Dmd|Dmd|transcript|NM_007868.6|protein_coding|67/78|c.9786+39T>C||||||,C|intron_variant|MODIFIER|Dmd|Dmd|transcript|NM_001314038.1|protein_coding|6/8|c.603+39T>C||||||,C|intron_variant|MODIFIER|Dmd|Dmd|transcript|NM_001314034.1|protein_coding|6/16|c.603+39T>C||||||,C|intron_variant|MODIFIER|Dmd|Dmd|transcript|NM_001314035.1|protein_coding|6/15|c.603+39T>C|||…	REFCT:ALTCT:TTCT:ALTRT	NA:0:NA:0	9:5:14:0.357142857142857	Dmd	intron_variant	MODIFIER
1089	chrX	94917669	.	T	A	.	.	INFO=TMP;ANN=A|intergenic_region|MODIFIER|Zxda-Spin4|Zxda-Spin4|intergenic_region|Zxda-Spin4|||n.94917669T>A||||||	REFCT:ALTCT:TTCT:ALTRT	NA:0:NA:0	7:4:11:0.363636363636364	Zxda-Spin4	intergenic_region	MODIFIER
1092	chrX	124131020	rs583458464	A	C	.	.	INFO=TMP;ANN=C|intron_variant|MODIFIER|Vmn2r121|Vmn2r121|transcript|NM_001100616.1|protein_coding|4/5|c.1512+101T>G||||||;GENEINFO=100038941:Vmn2r121;RSPOS=124131020;SAO=0;VC=snp;VP=050000080005000000000100;dbSNPBuildID=142	REFCT:ALTCT:TTCT:ALTRT	39:2:41:0.0487804878048781	36:4:40:0.1	Vmn2r121	intron_variant	MODIFIER
1093	chrX	124131021	.	T	C,A	.	.	INFO=TMP;ANN=A|intron_variant|MODIFIER|Vmn2r121|Vmn2r121|transcript|NM_001100616.1|protein_coding|4/5|c.1512+100A>T||||||,C|intron_variant|MODIFIER|Vmn2r121|Vmn2r121|transcript|NM_001100616.1|protein_coding|4/5|c.1512+100A>G||||||	REFCT:ALTCT:TTCT:ALTRT	38:2:40:0.05	36:4:40:0.1	Vmn2r121	intron_variant	MODIFIER
1094	chrX	124131474	.	A	T	.	.	INFO=TMP;ANN=T|intron_variant|MODIFIER|Vmn2r121|Vmn2r121|transcript|NM_001100616.1|protein_coding|3/5|c.1291-132T>A||||||	REFCT:ALTCT:TTCT:ALTRT	39:1:40:0.025	47:7:54:0.12962962962963	Vmn2r121	intron_variant	MODIFIER
1095	chrX	124131478	rs214905671	A	C	.	.	INFO=TMP;ANN=C|intron_variant|MODIFIER|Vmn2r121|Vmn2r121|transcript|NM_001100616.1|protein_coding|3/5|c.1291-136T>G||||||;GENEINFO=100038941:Vmn2r121;RSPOS=124131478;SAO=0;VC=snp;VP=050000080005000000000100;dbSNPBuildID=137	REFCT:ALTCT:TTCT:ALTRT	38:1:39:0.0256410256410256	43:5:48:0.104166666666667	Vmn2r121	intron_variant	MODIFIER
1096	chrX	124133122	rs238572655	G	T	.	.	INFO=TMP;ANN=T|intron_variant|MODIFIER|Vmn2r121|Vmn2r121|transcript|NM_001100616.1|protein_coding|2/5|c.487-150C>A||||||;GENEINFO=100038941:Vmn2r121;RSPOS=124133122;SAO=0;VC=snp;VP=050000080005000000000100;dbSNPBuildID=137	REFCT:ALTCT:TTCT:ALTRT	22:1:23:0.0434782608695652	22:4:26:0.153846153846154	Vmn2r121	intron_variant	MODIFIER
1097	chrX	143483038	.	C	T	.	.	INFO=TMP;ANN=T|intergenic_region|MODIFIER|Chrdl1-Pak3|Chrdl1-Pak3|intergenic_region|Chrdl1-Pak3|||n.143483038C>T||||||	REFCT:ALTCT:TTCT:ALTRT	NA:0:NA:0	9:5:14:0.357142857142857	Chrdl1-Pak3	intergenic_region	MODIFIER
1098	chrX	143483043	.	A	G	.	.	INFO=TMP;ANN=G|intergenic_region|MODIFIER|Chrdl1-Pak3|Chrdl1-Pak3|intergenic_region|Chrdl1-Pak3|||n.143483043A>G||||||	REFCT:ALTCT:TTCT:ALTRT	NA:0:NA:0	10:6:16:0.375	Chrdl1-Pak3	intergenic_region	MODIFIER
1099	chrX	148946817	.	G	T	.	.	INFO=TMP;ANN=T|intergenic_region|MODIFIER|Luzp4-Gm15085|Luzp4-Gm15085.3|intergenic_region|Luzp4-Gm15085.3|||n.148946817G>T||||||	REFCT:ALTCT:TTCT:ALTRT	NA:0:NA:0	20:4:24:0.166666666666667	Luzp4-Gm15085	intergenic_region	MODIFIER
1100	chrX	161090388	.	C	A	.	.	INFO=TMP;ANN=A|intergenic_region|MODIFIER|Cdkl5-Scml2|Cdkl5-Scml2|intergenic_region|Cdkl5-Scml2|||n.161090388C>A||||||	REFCT:ALTCT:TTCT:ALTRT	41:1:42:0.0238095238095238	41:7:48:0.145833333333333	Cdkl5-Scml2	intergenic_region	MODIFIER
1101	chrX	162811069	rs1131949483	C	T	.	.	INFO=TMP;ANN=T|intron_variant|MODIFIER|Bc1|Bc1.2|transcript|NR_038088.1.2|pseudogene|3/5|n.113-83424G>A||||||,T|intron_variant|MODIFIER|Txlng|Txlng|transcript|NM_178935.5|protein_coding|2/9|c.406+223G>A||||||,T|intron_variant|MODIFIER|Txlng|Txlng|transcript|NM_001290776.1|protein_coding|3/10|c.259+223G>A||||||,T|intron_variant|MODIFIER|Txlng|Txlng|transcript|NM_001290777.1|protein_coding|3/5|c.25…	REFCT:ALTCT:TTCT:ALTRT	NA:0:NA:0	7:4:11:0.363636363636364	Bc1	intron_variant	MODIFIER
1103	chrX	170011015	.	C	A	.	.	INFO=TMP;ANN=A|intergenic_region|MODIFIER|Mid1-Asmt|Mid1-Asmt|intergenic_region|Mid1-Asmt|||n.170011015C>A||||||	REFCT:ALTCT:TTCT:ALTRT	NA:0:NA:0	8:4:12:0.333333333333333	Mid1-Asmt	intergenic_region	MODIFIER
1104	chrX	170019377	.	C	A	.	.	INFO=TMP;ANN=A|intergenic_region|MODIFIER|Mid1-Asmt|Mid1-Asmt|intergenic_region|Mid1-Asmt|||n.170019377C>A||||||	REFCT:ALTCT:TTCT:ALTRT	NA:0:NA:0	5:8:13:0.615384615384615	Mid1-Asmt	intergenic_region	MODIFIER
1105	chrX	170019394	.	A	C	.	.	INFO=TMP;ANN=C|intergenic_region|MODIFIER|Mid1-Asmt|Mid1-Asmt|intergenic_region|Mid1-Asmt|||n.170019394A>C||||||	REFCT:ALTCT:TTCT:ALTRT	NA:0:NA:0	4:6:10:0.6	Mid1-Asmt	intergenic_region	MODIFIER
1106	chrX	170019413	.	G	A	.	.	INFO=TMP;ANN=A|intergenic_region|MODIFIER|Mid1-Asmt|Mid1-Asmt|intergenic_region|Mid1-Asmt|||n.170019413G>A||||||	REFCT:ALTCT:TTCT:ALTRT	NA:0:NA:0	4:6:10:0.6	Mid1-Asmt	intergenic_region	MODIFIER
1107	chrY	4014179	rs1134936764	T	C	.	.	INFO=TMP;ANN=C|intergenic_region|MODIFIER|Gm21708-Gm20826|Gm21708.3-Gm20826|intergenic_region|Gm21708.3-Gm20826|||n.4014179T>C||||||;RSPOS=4014179;SAO=0;VC=snp;VP=050000000005000000000100;dbSNPBuildID=150	REFCT:ALTCT:TTCT:ALTRT	NA:0:NA:0	0:10:10:1	Gm21708-Gm20826	intergenic_region	MODIFIER
1108	chrY	90763462	.	G	A	.	.	INFO=TMP;ANN=A|intergenic_region|MODIFIER|G530011O06Rik-Erdr1|G530011O06Rik.2-Erdr1|intergenic_region|G530011O06Rik.2-Erdr1|||n.90763462G>A||||||	REFCT:ALTCT:TTCT:ALTRT	124:6:130:0.0461538461538462	113:28:141:0.198581560283688	G530011O06Rik-Erdr1	intergenic_region	MODIFIER
1109	chrY	90793317	.	G	A	.	.	INFO=TMP;ANN=A|missense_variant|MODERATE|Erdr1|Erdr1|transcript|NM_133362.2|protein_coding|2/3|c.331G>A|p.Ala111Thr|560/777|331/530|111/175||WARNING_TRANSCRIPT_INCOMPLETE,A|non_coding_transcript_exon_variant|MODIFIER|Erdr1|Erdr1|transcript|NR_137282.1|pseudogene|2/3|n.560G>A||||||	REFCT:ALTCT:TTCT:ALTRT	NA:0:NA:0	14:4:18:0.222222222222222	Erdr1	non_coding_transcript_exon_variant	MODIFIER
1110	chrY	90793381	.	T	C	.	.	INFO=TMP;ANN=C|missense_variant|MODERATE|Erdr1|Erdr1|transcript|NM_133362.2|protein_coding|2/3|c.395T>C|p.Leu132Pro|624/777|395/530|132/175||WARNING_TRANSCRIPT_INCOMPLETE,C|non_coding_transcript_exon_variant|MODIFIER|Erdr1|Erdr1|transcript|NR_137282.1|pseudogene|2/3|n.624T>C||||||	REFCT:ALTCT:TTCT:ALTRT	NA:0:NA:0	12:4:16:0.25	Erdr1	non_coding_transcript_exon_variant	MODIFIER
1111	chrY	90793445	.	T	C	.	.	INFO=TMP;ANN=C|intron_variant|MODIFIER|Erdr1|Erdr1|transcript|NM_133362.2|protein_coding|2/2|c.431+28T>C||||||WARNING_TRANSCRIPT_INCOMPLETE,C|intron_variant|MODIFIER|Erdr1|Erdr1|transcript|NR_137282.1|pseudogene|2/2|n.660+28T>C||||||	REFCT:ALTCT:TTCT:ALTRT	NA:0:NA:0	16:4:20:0.2	Erdr1	intron_variant	MODIFIER
1112	chrY	90793457	.	A	G	.	.	INFO=TMP;ANN=G|intron_variant|MODIFIER|Erdr1|Erdr1|transcript|NM_133362.2|protein_coding|2/2|c.431+40A>G||||||WARNING_TRANSCRIPT_INCOMPLETE,G|intron_variant|MODIFIER|Erdr1|Erdr1|transcript|NR_137282.1|pseudogene|2/2|n.660+40A>G||||||	REFCT:ALTCT:TTCT:ALTRT	NA:0:NA:0	15:4:19:0.210526315789474	Erdr1	intron_variant	MODIFIER
1113	chrY	90793474	.	C	T	.	.	INFO=TMP;ANN=T|intron_variant|MODIFIER|Erdr1|Erdr1|transcript|NM_133362.2|protein_coding|2/2|c.431+57C>T||||||WARNING_TRANSCRIPT_INCOMPLETE,T|intron_variant|MODIFIER|Erdr1|Erdr1|transcript|NR_137282.1|pseudogene|2/2|n.660+57C>T||||||	REFCT:ALTCT:TTCT:ALTRT	NA:0:NA:0	14:4:18:0.222222222222222	Erdr1	intron_variant	MODIFIER
1114	chrY	90793500	.	G	A	.	.	INFO=TMP;ANN=A|intron_variant|MODIFIER|Erdr1|Erdr1|transcript|NM_133362.2|protein_coding|2/2|c.431+83G>A||||||WARNING_TRANSCRIPT_INCOMPLETE,A|intron_variant|MODIFIER|Erdr1|Erdr1|transcript|NR_137282.1|pseudogene|2/2|n.660+83G>A||||||	REFCT:ALTCT:TTCT:ALTRT	NA:0:NA:0	5:5:10:0.5	Erdr1	intron_variant	MODIFIER
[truncated: 10 more rows]
